# Supplementary material for: Proteomics of post mortem brains in early‐ and late‐onset Alzheimer's disease: Unraveling differential Aβ effects and potential AD biomarkers
Source: Alzheimers Dement. 2026 Jul 12;22(7):e71662. doi: 10.1002/alz.71662 (PMC13357694; doi:10.1002/alz.71662)
Supplement: Supplementary file 2 — Supporting Information [file ALZ-22-e71662-s002.xlsx]

## Sheet: sTable2
sTable 2. The differential abundance analysis of the pairwise comparisons (EA EOAD LA LOAD) of the groups generated by MS-DAP
protein_id	accessions	fasta_headers	gene_symbols_or_id	unique_peptides	peptides_used_for_dea_contrast: EA vs EOAD	peptides_used_for_dea_contrast: LA vs LOAD	peptides_used_for_dea_contrast: EA vs LA	peptides_used_for_dea_contrast: EOAD vs LOAD	foldchange.log2_deqms_contrast: EA vs EOAD	foldchange.log2_msqrob_contrast: EA vs EOAD	foldchange.log2_deqms_contrast: LA vs LOAD	foldchange.log2_msqrob_contrast: LA vs LOAD	foldchange.log2_deqms_contrast: EA vs LA	foldchange.log2_msqrob_contrast: EA vs LA	foldchange.log2_deqms_contrast: EOAD vs LOAD	foldchange.log2_msqrob_contrast: EOAD vs LOAD	pvalue_deqms_contrast: EA vs EOAD	pvalue_msqrob_contrast: EA vs EOAD	pvalue_deqms_contrast: LA vs LOAD	pvalue_msqrob_contrast: LA vs LOAD	pvalue_deqms_contrast: EA vs LA	pvalue_msqrob_contrast: EA vs LA	pvalue_deqms_contrast: EOAD vs LOAD	pvalue_msqrob_contrast: EOAD vs LOAD	qvalue_deqms_contrast: EA vs EOAD	qvalue_msqrob_contrast: EA vs EOAD	qvalue_deqms_contrast: LA vs LOAD	qvalue_msqrob_contrast: LA vs LOAD	qvalue_deqms_contrast: EA vs LA	qvalue_msqrob_contrast: EA vs LA	qvalue_deqms_contrast: EOAD vs LOAD	qvalue_msqrob_contrast: EOAD vs LOAD	signif_deqms_contrast: EA vs EOAD	signif_msqrob_contrast: EA vs EOAD	signif_deqms_contrast: LA vs LOAD	signif_msqrob_contrast: LA vs LOAD	signif_deqms_contrast: EA vs LA	signif_msqrob_contrast: EA vs LA	signif_deqms_contrast: EOAD vs LOAD	signif_msqrob_contrast: EOAD vs LOAD	signif_count_contrast: EA vs EOAD	signif_count_contrast: EA vs LA	signif_count_contrast: EOAD vs LOAD	signif_count_contrast: LA vs LOAD	count_peptides_detected_within_group__EA	count_peptides_detected_within_group__EOAD	count_peptides_detected_within_group__LA	count_peptides_detected_within_group__LOAD	count_peptides_quantified_within_group__EA
P55011-3	P55011-3	>sp|P55011-3|S12A2_HUMAN Isoform of P55011, Isoform 2 of Solute carrier family 12 member 2 OS=Homo sapiens OX=9606 GN=SLC12A2	SLC12A2	34	23	23	23	23	-0.229812	-0.17365	-0.120793	-0.0776599	-0.340348	-0.313478	-0.22757	-0.211081	0.0551981	0.099048	0.0849464	0.165488	0.00346377	0.00293207	0.00346093	0.00377382	0.116113	0.194758	0.163271	0.301071	0.223603	0.134639	0.0344515	0.034214	FALSE	FALSE	FALSE	FALSE	FALSE	FALSE	TRUE	TRUE	0	0	2	0	301	651	778	1154	301
Q8WXD9	Q8WXD9	>sp|Q8WXD9|CSKI1_HUMAN Caskin-1 OS=Homo sapiens OX=9606 GN=CASKIN1 PE=1 SV=1	CASKIN1	44	36	36	36	36	-0.390166	-0.353612	-0.249141	-0.226266	0.000168623	0	0.135612	0.106993	5.90333e-05	1.07785e-05	3.64263e-07	3.79064e-07	0.998185	1	0.0106629	0.0234494	0.000474882	7.8856e-05	7.15534e-06	4.89874e-06	0.999107	1	0.07172	0.118217	TRUE	TRUE	TRUE	TRUE	FALSE	FALSE	FALSE	FALSE	2	0	0	2	410	853	1165	1741	410
Q9Y4H2	Q9Y4H2	>sp|Q9Y4H2|IRS2_HUMAN Insulin receptor substrate 2 OS=Homo sapiens OX=9606 GN=IRS2 PE=1 SV=2	IRS2	11	11	11	11	11	0.0851056	0	0.0361623	2.38334e-16	0.0433483	1.15719e-17	-0.00256404	-1.41714e-18	0.380428	1	0.483563	1	0.526886	1	0.967734	1	0.508821	1	0.608377	1	0.857414	1	0.986883	1	FALSE	FALSE	FALSE	FALSE	FALSE	FALSE	FALSE	FALSE	0	0	0	0	106	248	310	475	106
P36578	P36578	>sp|P36578|RL4_HUMAN Large ribosomal subunit protein uL4 OS=Homo sapiens OX=9606 GN=RPL4 PE=1 SV=5	RPL4	22	13	13	13	13	0.209983	0.164948	0.0309347	2.88782e-17	0.17375	0.0918791	-0.00430339	-1.17241e-15	0.0189223	0.0242843	0.546403	1	0.0647312	0.170564	0.932799	1	0.0498576	0.0602558	0.667763	1	0.453511	0.840411	0.970593	1	FALSE	FALSE	FALSE	FALSE	FALSE	FALSE	FALSE	FALSE	0	0	0	0	166	375	448	724	166
A6NIH7	A6NIH7	>sp|A6NIH7|U119B_HUMAN Protein unc-119 homolog B OS=Homo sapiens OX=9606 GN=UNC119B PE=1 SV=1	UNC119B	5	4	4	4	4	0.212313	0.141966	0.116436	0.0995359	0.0890817	0.0119332	-0.0121659	0	0.0247927	0.0527747	0.075095	0.0206284	0.306777	0.677548	0.860553	1	0.0618558	0.114634	0.147878	0.0523528	0.732512	1	0.927439	1	FALSE	FALSE	FALSE	FALSE	FALSE	FALSE	FALSE	FALSE	0	0	0	0	44	102	129	200	44
A0A3B3ISV4	A0A3B3ISV4	>tr|A0A3B3ISV4|A0A3B3ISV4_HUMAN Isoform of Q8N0U8, vitamin-K-epoxide reductase (warfarin-sensitive) OS=Homo sapiens OX=9606 GN=VKORC1L1 PE=1 SV=1	VKORC1L1	3	3	3	3	3	-0.237504	-0.253655	-0.27029	-0.278587	-0.00924262	1.15936e-18	-0.0370161	0	0.0287441	0.00156223	1.70736e-06	2.40864e-10	0.91174	1	0.562969	1	0.06965	0.00579738	2.50285e-05	9.99584e-09	0.983057	1	0.761613	1	FALSE	FALSE	TRUE	TRUE	FALSE	FALSE	FALSE	FALSE	0	0	0	2	33	75	93	142	33
O60518	O60518	>sp|O60518|RNBP6_HUMAN Ran-binding protein 6 OS=Homo sapiens OX=9606 GN=RANBP6 PE=1 SV=2	RANBP6	18	10	10	10	10	-0.0201607	-5.46786e-16	-0.0980726	-0.0840218	0.148415	0.127757	0.0754065	0.0564964	0.793041	1	0.0384902	0.0225185	0.0648381	0.0399794	0.116163	0.0955364	0.861296	1	0.0867058	0.056565	0.453511	0.411864	0.310192	0.317679	FALSE	FALSE	FALSE	FALSE	FALSE	FALSE	FALSE	FALSE	0	0	0	0	138	290	365	563	138
P55036	P55036	>sp|P55036|PSMD4_HUMAN 26S proteasome non-ATPase regulatory subunit 4 OS=Homo sapiens OX=9606 GN=PSMD4 PE=1 SV=1	PSMD4	10	8	8	8	8	0.281883	0.253922	0.0949061	0.0501251	0.096683	0.039773	-0.0963769	-0.0701039	0.000287812	5.62e-05	0.0464192	0.116686	0.248282	0.406018	0.0287997	0.0235538	0.00166609	0.000329068	0.101164	0.224277	0.692767	1	0.131972	0.118432	FALSE	FALSE	FALSE	FALSE	FALSE	FALSE	FALSE	FALSE	0	0	0	0	86	196	243	384	86
O60346	O60346	>sp|O60346|PHLP1_HUMAN PH domain leucine-rich repeat-containing protein phosphatase 1 OS=Homo sapiens OX=9606 GN=PHLPP1 PE=1 SV=3	PHLPP1	9	3	3	3	3	0.0473952	0.106036	0.111339	8.39582e-14	-0.0850622	0	-0.0675214	-0.129333	0.767085	0.162642	0.0638581	0.999999	0.422664	1	0.456783	0.0114339	0.839605	0.292211	0.130078	1	0.808986	1	0.678026	0.0722963	FALSE	FALSE	FALSE	FALSE	FALSE	FALSE	FALSE	FALSE	0	0	0	0	48	109	113	190	48
Q9H254	Q9H254	>sp|Q9H254|SPTN4_HUMAN Spectrin beta chain, non-erythrocytic 4 OS=Homo sapiens OX=9606 GN=SPTBN4 PE=1 SV=2	SPTBN4	87	50	50	50	50	-0.118032	-0.0615221	-0.0455262	-3.15882e-16	-0.108088	-0.0216055	-0.0189527	-4.4103e-15	0.124697	0.271487	0.385977	1	0.242793	0.601419	0.695668	1	0.218963	0.45105	0.517888	1	0.687214	1	0.845791	1	FALSE	FALSE	FALSE	FALSE	FALSE	FALSE	FALSE	FALSE	0	0	0	0	644	1390	1793	2758	644
Q96JE9	Q96JE9	>sp|Q96JE9|MAP6_HUMAN Microtubule-associated protein 6 OS=Homo sapiens OX=9606 GN=MAP6 PE=1 SV=2	MAP6	35	31	31	31	31	0.266563	0.0946191	0.0793656	7.22313e-15	0.126076	0	-0.0555787	-3.39913e-15	0.154706	0.434849	0.342581	1	0.393137	1	0.589154	1	0.258781	0.669252	0.474572	1	0.788816	1	0.779373	1	FALSE	FALSE	FALSE	FALSE	FALSE	FALSE	FALSE	FALSE	0	0	0	0	337	771	954	1490	337
P63215	P63215	>sp|P63215|GBG3_HUMAN Guanine nucleotide-binding protein G(I)/G(S)/G(O) subunit gamma-3 OS=Homo sapiens OX=9606 GN=GNG3 PE=1 SV=1	GNG3	3	3	3	3	3	-0.160835	-0.194842	-0.0864551	-0.0956831	-0.0343882	-3.28201e-17	-0.0141818	0	0.112913	0.0270591	0.225914	0.0860807	0.74136	1	0.848269	1	0.202753	0.0658922	0.347692	0.175545	0.937759	1	0.9222	1	FALSE	FALSE	FALSE	FALSE	FALSE	FALSE	FALSE	FALSE	0	0	0	0	32	70	88	133	32
Q6P2E9	Q6P2E9	>sp|Q6P2E9|EDC4_HUMAN Enhancer of mRNA-decapping protein 4 OS=Homo sapiens OX=9606 GN=EDC4 PE=1 SV=1	EDC4	25	12	12	12	12	0.0869736	0.00574025	0.0146126	0	0.0992687	0.0316128	0.0462202	1.19249e-14	0.233402	0.742171	0.68284	1	0.145098	0.39175	0.216397	1	0.353946	1	0.774635	1	0.58049	1	0.451089	1	FALSE	FALSE	FALSE	FALSE	FALSE	FALSE	FALSE	FALSE	0	0	0	0	163	376	477	731	163
Q9NZQ3-3	Q9NZQ3-3	>sp|Q9NZQ3-3|SPN90_HUMAN Isoform of Q9NZQ3, Isoform 3 of NCK-interacting protein with SH3 domain OS=Homo sapiens OX=9606 GN=NCKIPSD	NCKIPSD	28	19	19	19	19	-0.219078	-0.179055	-0.0693707	-0.0318484	0.0167842	3.63964e-18	0.162823	0.13467	0.00227162	0.00543704	0.157949	0.332366	0.83163	1	0.000773099	0.00232372	0.00899038	0.016899	0.26413	0.543461	0.964629	1	0.0139323	0.0239819	FALSE	FALSE	FALSE	FALSE	FALSE	FALSE	FALSE	FALSE	0	0	0	0	225	479	643	980	225
Q9NQP4	Q9NQP4	>sp|Q9NQP4|PFD4_HUMAN Prefoldin subunit 4 OS=Homo sapiens OX=9606 GN=PFDN4 PE=1 SV=1	PFDN4	5	4	4	4	4	0.23954	0.196721	0.132483	0.116742	0.0782141	4.48508e-18	-0.0476252	0	0.0333269	0.0328306	0.0432519	0.0332901	0.501194	1	0.446964	1	0.0784327	0.0776991	0.0957128	0.0785658	0.849812	1	0.670875	1	FALSE	FALSE	FALSE	FALSE	FALSE	FALSE	FALSE	FALSE	0	0	0	0	48	118	146	219	48
P02786	P02786	>sp|P02786|TFR1_HUMAN Transferrin receptor protein 1 OS=Homo sapiens OX=9606 GN=TFRC PE=1 SV=2	TFRC	21	18	18	18	18	-0.228184	-0.179059	-0.236547	-0.211914	-0.0649368	-3.96108e-17	-0.0719371	-2.01648e-17	0.042828	0.0674914	0.00308783	0.00403061	0.53679	1	0.39423	1	0.0951678	0.140754	0.0109092	0.0128809	0.863292	1	0.626536	1	FALSE	FALSE	TRUE	TRUE	FALSE	FALSE	FALSE	FALSE	0	0	0	2	208	456	579	871	208
P07954-2	P07954-2	>sp|P07954-2|FUMH_HUMAN Isoform of P07954, Isoform Cytoplasmic of Fumarate hydratase, mitochondrial OS=Homo sapiens OX=9606 GN=FH	FH	25	22	22	22	22	0.440004	0.366592	0.151336	0.145002	0.204309	0.0713887	-0.0932798	-0.0593088	2.74135e-05	3.92083e-05	0.00731942	0.00484239	0.0564573	0.337066	0.0653054	0.136433	0.000254006	0.000242195	0.0223489	0.0150985	0.431603	1	0.219145	0.407088	TRUE	TRUE	FALSE	FALSE	FALSE	FALSE	FALSE	FALSE	2	0	0	0	227	526	649	1023	227
Q9Y490	Q9Y490	>sp|Q9Y490|TLN1_HUMAN Talin-1 OS=Homo sapiens OX=9606 GN=TLN1 PE=1 SV=3	TLN1	98	63	63	63	63	0.452298	0.397663	0.439744	0.419175	-0.0318408	-9.71106e-16	-0.0447421	-5.11069e-18	7.98268e-05	0.00011014	3.31953e-10	3.00328e-12	0.653387	1	0.552531	1	0.000604326	0.00058055	3.20688e-08	2.15833e-10	0.909154	1	0.753803	1	TRUE	TRUE	TRUE	TRUE	FALSE	FALSE	FALSE	FALSE	2	0	0	2	763	1868	2094	3636	763
O94826	O94826	>sp|O94826|TOM70_HUMAN Mitochondrial import receptor subunit TOM70 OS=Homo sapiens OX=9606 GN=TOMM70 PE=1 SV=1	TOMM70	26	18	18	18	18	-0.218612	-0.23117	-0.145606	-0.148484	0.0301956	0	0.101594	0.0979855	0.000147425	6.39502e-07	1.75564e-06	1.18982e-09	0.428369	1	0.00427063	0.0013597	0.000980558	7.15102e-06	2.55456e-05	3.671e-08	0.814344	1	0.0389579	0.0161547	FALSE	FALSE	FALSE	FALSE	FALSE	FALSE	FALSE	FALSE	0	0	0	0	232	497	624	977	232
Q96S52	Q96S52	>sp|Q96S52|PIGS_HUMAN GPI transamidase component PIG-S OS=Homo sapiens OX=9606 GN=PIGS PE=1 SV=3	PIGS	10	7	7	7	7	-0.260229	-0.266142	-0.170009	-0.134689	-0.193269	-0.184359	-0.105407	-0.0365408	0.00602964	0.00119912	0.00165735	0.00243633	0.0294986	0.0167804	0.055007	0.29121	0.0199063	0.00463068	0.00663955	0.00855109	0.356623	0.294306	0.196752	0.688092	FALSE	FALSE	FALSE	FALSE	FALSE	FALSE	FALSE	FALSE	0	0	0	0	80	172	209	320	80
Q9GZT9	Q9GZT9	>sp|Q9GZT9|EGLN1_HUMAN Egl nine homolog 1 OS=Homo sapiens OX=9606 GN=EGLN1 PE=1 SV=1	EGLN1	7	5	5	5	5	0.581648	0.49651	0.27877	0.272675	0.137748	2.11894e-17	-0.156063	-0.0730798	1.0118e-06	9.30079e-12	0.00109434	0.000121401	0.24693	1	0.0602664	0.177057	2.04768e-05	5.0284e-10	0.00474538	0.000657553	0.692096	1	0.208912	0.488062	TRUE	TRUE	TRUE	TRUE	FALSE	FALSE	FALSE	FALSE	2	0	0	2	53	139	166	263	53
Q9Y6V0	Q9Y6V0	>sp|Q9Y6V0|PCLO_HUMAN Protein piccolo OS=Homo sapiens OX=9606 GN=PCLO PE=1 SV=5	PCLO	128	87	87	87	87	-0.235501	-0.190097	-0.123207	-0.108272	-0.0361016	-2.07812e-15	0.0735506	0.0303715	0.0107988	0.0238483	0.00437907	0.00636247	0.60714	1	0.156847	0.379004	0.0318541	0.059399	0.0145303	0.0191198	0.888905	1	0.371856	0.826905	FALSE	FALSE	FALSE	FALSE	FALSE	FALSE	FALSE	FALSE	0	0	0	0	1090	2239	3006	4529	1090
O75326-2	O75326-2	>sp|O75326-2|SEM7A_HUMAN Isoform of O75326, Isoform 2 of Semaphorin-7A OS=Homo sapiens OX=9606 GN=SEMA7A	SEMA7A	8	5	5	5	5	0.321075	0.251897	0.0810369	6.10537e-05	0.139921	0.0144675	-0.0852252	-0.00511892	0.00588099	0.0134275	0.324151	0.976584	0.228748	0.706593	0.322106	0.79365	0.019481	0.0363977	0.456227	1	0.677394	1	0.558943	1	FALSE	FALSE	FALSE	FALSE	FALSE	FALSE	FALSE	FALSE	0	0	0	0	59	135	172	265	59
Q8TAE8	Q8TAE8	>sp|Q8TAE8|G45IP_HUMAN Large ribosomal subunit protein mL64 OS=Homo sapiens OX=9606 GN=GADD45GIP1 PE=1 SV=1	GADD45GIP1	2	2	2	2	2	-0.373965	-0.288751	-0.225574	-0.129107	-0.084224	-1.18684e-16	0.0784593	4.3199e-16	0.0344767	0.0609511	0.0362165	0.0887224	0.603501	1	0.498387	1	0.0803742	0.12967	0.0825304	0.179918	0.886006	1	0.709762	1	FALSE	FALSE	FALSE	FALSE	FALSE	FALSE	FALSE	FALSE	0	0	0	0	20	39	54	79	20
P31948-2	P31948-2	>sp|P31948-2|STIP1_HUMAN Isoform of P31948, Isoform 2 of Stress-induced-phosphoprotein 1 OS=Homo sapiens OX=9606 GN=STIP1	STIP1	42	22	22	22	22	1.42003	1.3762	0.671335	0.662903	0.382873	0.158663	-0.382256	-0.34172	2.49298e-07	5.60459e-09	1.49066e-06	3.19329e-07	0.114832	0.34744	0.00368035	0.00545945	7.20154e-06	1.2278e-07	2.27577e-05	4.2383e-06	0.546333	1	0.0358484	0.0440117	TRUE	TRUE	TRUE	TRUE	FALSE	FALSE	TRUE	TRUE	2	0	2	2	265	810	830	1485	265
Q13423	Q13423	>sp|Q13423|NNTM_HUMAN NAD(P) transhydrogenase, mitochondrial OS=Homo sapiens OX=9606 GN=NNT PE=1 SV=3	NNT	51	46	46	46	46	-0.472598	-0.482736	-0.25103	-0.240666	-0.117239	-0.0951156	0.106809	0.10823	8.16879e-10	3.34841e-17	3.20777e-09	7.1859e-10	0.0439876	0.0673151	0.00995504	0.00501749	1.45875e-07	9.86608e-15	1.81124e-07	2.43095e-08	0.398693	0.53462	0.0686365	0.0418648	TRUE	TRUE	TRUE	TRUE	FALSE	FALSE	FALSE	FALSE	2	0	0	2	511	1144	1428	2194	511
Q12955	Q12955	>sp|Q12955|ANK3_HUMAN Ankyrin-3 OS=Homo sapiens OX=9606 GN=ANK3 PE=1 SV=3	ANK3	111	77	77	77	77	-0.231177	-0.177492	-0.155199	-0.13927	-0.110113	-2.5732e-15	-0.03593	0	0.0202915	0.0423693	0.007802	0.00854979	0.313522	1	0.492944	1	0.0525617	0.0961057	0.0236022	0.0246256	0.738738	1	0.705672	1	FALSE	FALSE	FALSE	FALSE	FALSE	FALSE	FALSE	FALSE	0	0	0	0	949	1966	2525	3758	949
P56945-2	P56945-2	>sp|P56945-2|BCAR1_HUMAN Isoform of P56945, Isoform 2 of Breast cancer anti-estrogen resistance protein 1 OS=Homo sapiens OX=9606 GN=BCAR1	BCAR1	9	5	5	5	5	0.0341282	0	0.0832368	0.0727625	0.0202187	4.59676e-17	0.0581149	0.0525406	0.629479	1	0.0637382	0.0203932	0.782205	1	0.19552	0.110553	0.730072	1	0.129924	0.0518677	0.947879	1	0.422275	0.352346	FALSE	FALSE	FALSE	FALSE	FALSE	FALSE	FALSE	FALSE	0	0	0	0	68	166	207	310	68
O60716-3	O60716-3	>sp|O60716-3|CTND1_HUMAN Isoform of O60716, Isoform 1AC of Catenin delta-1 OS=Homo sapiens OX=9606 GN=CTNND1	CTNND1	31	25	25	25	25	-0.2673	-0.286717	-0.0140842	-9.82037e-17	-0.279665	-0.283877	-0.0122274	0	0.000174983	1.18905e-06	0.758513	1	0.000801367	0.000207586	0.775784	1	0.00111475	1.20812e-05	0.830994	1	0.180702	0.0370698	0.88711	1	FALSE	FALSE	FALSE	FALSE	FALSE	TRUE	FALSE	FALSE	0	1	0	0	273	584	742	1144	273
Q9NV92	Q9NV92	>sp|Q9NV92|NFIP2_HUMAN NEDD4 family-interacting protein 2 OS=Homo sapiens OX=9606 GN=NDFIP2 PE=1 SV=2	NDFIP2	1	1	1	1	1	0.222865	0	0.189825	0.142561	-0.409016	-0.285552	-0.442056	-0.391606	0.364053	1	0.172611	0.154064	0.102661	0.120575	0.00282901	0.00158075	0.493073	1	0.282094	0.28434	0.524848	0.702215	0.0307623	0.0178797	FALSE	FALSE	FALSE	FALSE	FALSE	FALSE	TRUE	TRUE	0	0	2	0	9	23	29	44	9
Q15042	Q15042	>sp|Q15042|RB3GP_HUMAN Rab3 GTPase-activating protein catalytic subunit OS=Homo sapiens OX=9606 GN=RAB3GAP1 PE=1 SV=3	RAB3GAP1	33	22	22	22	22	-0.271687	-0.236416	-0.112378	-0.102248	-0.0510405	-1.19127e-16	0.103892	0.0900482	1.85954e-05	1.96199e-06	0.000477136	0.000198963	0.34841	1	0.00188776	0.00109828	0.000191913	1.83816e-05	0.00240939	0.00100729	0.760634	1	0.0237704	0.0139332	FALSE	FALSE	FALSE	FALSE	FALSE	FALSE	FALSE	FALSE	0	0	0	0	279	554	788	1151	279
C9JRZ6	C9JRZ6	>tr|C9JRZ6|C9JRZ6_HUMAN Isoform of Q9NX63, Coiled-coil-helix-coiled-coil-helix domain containing 3 OS=Homo sapiens OX=9606 GN=CHCHD3 PE=1 SV=2	CHCHD3	17	13	13	13	13	-0.244664	-0.228771	-0.177135	-0.144784	0.0268492	1.94695e-18	0.0990185	0.0753974	0.00488562	0.00214591	5.86283e-05	0.000180945	0.693467	1	0.0441939	0.0617762	0.0168073	0.00764099	0.000434587	0.00092321	0.921073	1	0.172836	0.236394	FALSE	FALSE	FALSE	FALSE	FALSE	FALSE	FALSE	FALSE	0	0	0	0	142	307	394	605	142
Q96D96-3	Q96D96-3	>sp|Q96D96-3|HVCN1_HUMAN Isoform of Q96D96, Isoform 3 of Voltage-gated hydrogen channel 1 OS=Homo sapiens OX=9606 GN=HVCN1	HVCN1	1	1	1	1	1	1.07476	1.01184	0.809369	0.817412	-0.311229	-0.241073	-0.57662	-0.519642	3.63321e-06	1.1866e-06	2.0318e-07	4.35429e-09	0.0692074	0.072887	0.00058614	0.000529916	5.38707e-05	1.20771e-05	4.55263e-06	1.14044e-07	0.46451	0.550671	0.0117487	0.00826136	TRUE	TRUE	TRUE	TRUE	FALSE	FALSE	TRUE	TRUE	2	0	2	2	11	25	30	47	11
Q16643-3	Q16643-3	>sp|Q16643-3|DREB_HUMAN Isoform of Q16643, Isoform 3 of Drebrin OS=Homo sapiens OX=9606 GN=DBN1	DBN1	29	24	24	24	24	-0.132936	-0.0973399	-0.0766737	-0.0495027	-0.0497486	-0.00543464	-0.00119572	0	0.104475	0.132472	0.0770996	0.161613	0.472983	0.771513	0.980815	1	0.191518	0.246609	0.150696	0.29568	0.830478	1	0.991778	1	FALSE	FALSE	FALSE	FALSE	FALSE	FALSE	FALSE	FALSE	0	0	0	0	265	589	763	1172	265
Q9NVA2	Q9NVA2	>sp|Q9NVA2|SEP11_HUMAN Septin-11 OS=Homo sapiens OX=9606 GN=SEPTIN11 PE=1 SV=3	SEPTIN11	35	27	27	27	27	0.261471	0.2334	0.0643404	0.0131525	0.122952	1.35643e-14	-0.0802685	-0.0578655	0.00703855	0.00539828	0.285938	0.622471	0.289759	1	0.112016	0.142506	0.0225547	0.0168051	0.414522	0.92984	0.720062	1	0.304216	0.419496	FALSE	FALSE	FALSE	FALSE	FALSE	FALSE	FALSE	FALSE	0	0	0	0	301	682	868	1320	301
Q99569	Q99569	>sp|Q99569|PKP4_HUMAN Plakophilin-4 OS=Homo sapiens OX=9606 GN=PKP4 PE=1 SV=2	PKP4	37	31	31	31	31	-0.0165614	-5.45509e-16	0.0288598	2.03669e-13	-0.0344955	-5.47616e-16	0.0150198	0	0.737458	1	0.443945	0.999998	0.538721	1	0.693361	1	0.817041	1	0.573093	1	0.865036	1	0.844385	1	FALSE	FALSE	FALSE	FALSE	FALSE	FALSE	FALSE	FALSE	0	0	0	0	328	751	925	1465	328
Q9H2M9	Q9H2M9	>sp|Q9H2M9|RBGPR_HUMAN Rab3 GTPase-activating protein non-catalytic subunit OS=Homo sapiens OX=9606 GN=RAB3GAP2 PE=1 SV=1	RAB3GAP2	45	38	38	38	38	-0.327538	-0.31869	-0.16718	-0.167803	-0.0435069	-7.42314e-16	0.118839	0.100172	2.739e-07	4.12954e-13	5.40344e-06	9.40634e-08	0.440024	1	0.000828218	0.000560285	7.75875e-06	3.58132e-11	6.24363e-05	1.52284e-06	0.821728	1	0.014407	0.00855379	FALSE	FALSE	FALSE	FALSE	FALSE	FALSE	FALSE	FALSE	0	0	0	0	418	891	1166	1783	418
Q92736-2	Q92736-2	>sp|Q92736-2|RYR2_HUMAN Isoform of Q92736, Isoform 2 of Ryanodine receptor 2 OS=Homo sapiens OX=9606 GN=RYR2	RYR2	154	113	113	113	113	-0.0470622	0	-0.0465763	-0.0163289	0.0256732	0	0.0285318	9.66491e-16	0.492738	1	0.297902	0.507492	0.748768	1	0.489839	1	0.613113	1	0.427866	0.777397	0.940789	1	0.704398	1	FALSE	FALSE	FALSE	FALSE	FALSE	FALSE	FALSE	FALSE	0	0	0	0	1299	2811	3682	5558	1299
P08559-2	P08559-2	>sp|P08559-2|ODPA_HUMAN Isoform of P08559, Isoform 2 of Pyruvate dehydrogenase E1 component subunit alpha, somatic form, mitochondrial OS=Homo sapiens OX=9606 GN=PDHA1	PDHA1	29	22	22	22	22	-0.147451	-0.133685	-0.24655	-0.23925	0.118237	0.0545528	0.0181672	0	0.0309857	0.0268553	3.0405e-06	5.98665e-07	0.098158	0.283812	0.720312	1	0.0738201	0.0655042	3.92931e-05	7.22158e-06	0.524429	1	0.859085	1	FALSE	FALSE	TRUE	TRUE	FALSE	FALSE	FALSE	FALSE	0	0	0	2	262	601	749	1140	262
Q99733-2	Q99733-2	>sp|Q99733-2|NP1L4_HUMAN Isoform of Q99733, Isoform 2 of Nucleosome assembly protein 1-like 4 OS=Homo sapiens OX=9606 GN=NAP1L4	NAP1L4	11	10	10	10	10	0.18665	0.149787	0.123593	0.104345	-0.0561595	-0.0484543	-0.11818	-0.131865	0.0125292	0.0132416	0.00115658	0.000798437	0.334981	0.212665	0.00830304	0.00063218	0.0358247	0.035993	0.00497864	0.00329264	0.753165	0.926948	0.0610859	0.00938398	FALSE	FALSE	FALSE	FALSE	FALSE	FALSE	FALSE	FALSE	0	0	0	0	110	246	307	464	110
Q15262-2	Q15262-2	>sp|Q15262-2|PTPRK_HUMAN Isoform of Q15262, Isoform 2 of Receptor-type tyrosine-protein phosphatase kappa OS=Homo sapiens OX=9606 GN=PTPRK	PTPRK	11	6	6	6	6	0.397468	0.368784	0.232336	0.225837	0.0809007	0	-0.0636956	-2.40912e-16	0.000385538	4.36781e-06	0.00254951	0.000444314	0.45927	1	0.413201	1	0.0021115	3.68234e-05	0.00940192	0.00202345	0.828364	1	0.641769	1	TRUE	TRUE	TRUE	TRUE	FALSE	FALSE	FALSE	FALSE	2	0	0	2	73	183	220	354	73
P02730	P02730	>sp|P02730|B3AT_HUMAN Band 3 anion transport protein OS=Homo sapiens OX=9606 GN=SLC4A1 PE=1 SV=3	SLC4A1	19	15	15	15	15	-0.0239596	-2.07641e-16	0.172205	0.0346798	-0.160648	0	0.0300954	0	0.902707	1	0.247656	0.607378	0.484316	1	0.835688	1	0.933436	1	0.3724	0.909831	0.838355	1	0.916054	1	FALSE	FALSE	FALSE	FALSE	FALSE	FALSE	FALSE	FALSE	0	0	0	0	160	379	460	730	160
Q03252	Q03252	>sp|Q03252|LMNB2_HUMAN Lamin-B2 OS=Homo sapiens OX=9606 GN=LMNB2 PE=1 SV=4	LMNB2	55	46	46	46	46	0.241279	0.209145	0.103967	0.0925076	0.106132	0.0421356	-0.025153	-7.83239e-16	0.00483266	0.00614988	0.032099	0.0304226	0.162967	0.388765	0.632574	1	0.0166738	0.0187487	0.0748257	0.0728783	0.594673	1	0.807822	1	FALSE	FALSE	FALSE	FALSE	FALSE	FALSE	FALSE	FALSE	0	0	0	0	525	1209	1484	2300	525
Q8NCB2-2	Q8NCB2-2	>sp|Q8NCB2-2|CAMKV_HUMAN Isoform of Q8NCB2, Isoform 2 of CaM kinase-like vesicle-associated protein OS=Homo sapiens OX=9606 GN=CAMKV	CAMKV	30	25	25	25	25	-0.0512655	-3.23e-18	0.00614975	2.05356e-17	-0.0275542	-1.48552e-16	0.0472896	5.2036e-15	0.478464	1	0.892242	1	0.671994	1	0.343896	1	0.600935	1	0.927989	1	0.91464	1	0.579187	1	FALSE	FALSE	FALSE	FALSE	FALSE	FALSE	FALSE	FALSE	0	0	0	0	266	616	774	1182	266
P49006	P49006	>sp|P49006|MRP_HUMAN MARCKS-related protein OS=Homo sapiens OX=9606 GN=MARCKSL1 PE=1 SV=2	MARCKSL1	4	3	3	3	3	0.925473	0.843993	0.49079	0.472578	0.203574	6.49486e-17	-0.243077	-0.143064	0.000170762	0.00043398	0.000330014	0.00025341	0.339398	1	0.0893145	0.20265	0.00109738	0.00192	0.00178537	0.00123756	0.75461	1	0.263754	0.534805	TRUE	TRUE	TRUE	TRUE	FALSE	FALSE	FALSE	FALSE	2	0	0	2	32	78	90	149	32
P11274	P11274	>sp|P11274|BCR_HUMAN Breakpoint cluster region protein OS=Homo sapiens OX=9606 GN=BCR PE=1 SV=2	BCR	34	27	27	27	27	-0.102207	-0.0702663	-0.0161071	-1.26286e-15	0.0143324	5.10967e-18	0.10027	0.0772854	0.109678	0.140971	0.639839	1	0.776402	1	0.0164045	0.0232102	0.198444	0.259122	0.743262	1	0.94596	1	0.0924201	0.117507	FALSE	FALSE	FALSE	FALSE	FALSE	FALSE	FALSE	FALSE	0	0	0	0	294	654	849	1296	294
Q5SQI0-4	Q5SQI0-4	>sp|Q5SQI0-4|ATAT_HUMAN Isoform of Q5SQI0, Isoform 4 of Alpha-tubulin N-acetyltransferase 1 OS=Homo sapiens OX=9606 GN=ATAT1	ATAT1	15	10	10	10	10	-0.109963	-0.0880119	-0.0352071	-4.48485e-14	-0.0446771	-1.27707e-16	0.0287738	0.0030436	0.0869873	0.0622065	0.295638	0.999999	0.46158	1	0.412373	0.746139	0.166717	0.13158	0.425444	1	0.829296	1	0.640852	1	FALSE	FALSE	FALSE	FALSE	FALSE	FALSE	FALSE	FALSE	0	0	0	0	124	285	364	548	124
Q9Y5W8-2	Q9Y5W8-2	>sp|Q9Y5W8-2|SNX13_HUMAN Isoform of Q9Y5W8, Isoform 2 of Sorting nexin-13 OS=Homo sapiens OX=9606 GN=SNX13	SNX13	9	2	2	2	2	-0.260776	-0.12714	-0.180723	-0.0355191	0.0853578	1.12309e-15	0.154395	0.0970033	0.0984425	0.173179	0.0526948	0.41825	0.533173	1	0.139158	0.134416	0.183409	0.307764	0.111661	0.659109	0.861792	1	0.347033	0.403311	FALSE	FALSE	FALSE	FALSE	FALSE	FALSE	FALSE	FALSE	0	0	0	0	45	79	112	170	45
P42858	P42858	>sp|P42858|HD_HUMAN Huntingtin OS=Homo sapiens OX=9606 GN=HTT PE=1 SV=2	HTT	73	57	57	57	57	-0.0780405	-0.0356786	-0.08417	-0.0720675	0.0995513	0.0732657	0.0997069	0.0846448	0.242018	0.382011	0.00942245	0.00979705	0.0517254	0.0705989	0.0130225	0.0132791	0.363729	0.60112	0.0275566	0.0277701	0.421601	0.543842	0.0796899	0.0799322	FALSE	FALSE	FALSE	FALSE	FALSE	FALSE	FALSE	FALSE	0	0	0	0	646	1363	1815	2767	646
P19404	P19404	>sp|P19404|NDUV2_HUMAN NADH dehydrogenase [ubiquinone] flavoprotein 2, mitochondrial OS=Homo sapiens OX=9606 GN=NDUFV2 PE=1 SV=2	NDUFV2	10	9	9	9	9	-0.0459686	0	-0.205128	-0.187253	0.108525	0.00227518	-0.0493862	0	0.68533	1	0.00143761	0.0012334	0.298114	0.882356	0.473078	1	0.775917	1	0.00594097	0.00475062	0.725126	1	0.690783	1	FALSE	FALSE	TRUE	TRUE	FALSE	FALSE	FALSE	FALSE	0	0	0	2	98	225	287	430	98
O43837	O43837	>sp|O43837|IDH3B_HUMAN Isocitrate dehydrogenase [NAD] subunit beta, mitochondrial OS=Homo sapiens OX=9606 GN=IDH3B PE=1 SV=2	IDH3B	22	21	21	21	21	0.139373	0.0711251	0.0663433	0.0200506	0.0288461	0	-0.0537073	-1.88503e-18	0.10862	0.255842	0.321534	0.555165	0.798611	1	0.350889	1	0.197196	0.428683	0.453193	0.838868	0.952385	1	0.583957	1	FALSE	FALSE	FALSE	FALSE	FALSE	FALSE	FALSE	FALSE	0	0	0	0	225	506	639	1003	225
Q96PY5-3	Q96PY5-3	>sp|Q96PY5-3|FMNL2_HUMAN Isoform of Q96PY5, Isoform 2 of Formin-like protein 2 OS=Homo sapiens OX=9606 GN=FMNL2	FMNL2	46	30	30	30	30	0.0913602	0	0.143751	0.107612	-0.260378	-0.226279	-0.21104	-0.187157	0.464799	1	0.0399591	0.0718224	0.0121421	0.0161378	0.0114909	0.0129237	0.589405	1	0.0895944	0.150896	0.287049	0.287789	0.074317	0.0788127	FALSE	FALSE	FALSE	FALSE	FALSE	FALSE	FALSE	FALSE	0	0	0	0	369	858	933	1574	369
O00468-6	O00468-6	>sp|O00468-6|AGRIN_HUMAN Isoform of O00468, Isoform 6 of Agrin OS=Homo sapiens OX=9606 GN=AGRN	AGRN	29	19	19	19	19	0.392218	0.361243	0.227303	0.19589	0.129768	0.122352	-0.0276198	0	3.36481e-05	1.5006e-05	5.92305e-05	0.000160419	0.0210179	0.0101416	0.67701	1	0.000299529	0.000105905	0.000437811	0.000832172	0.33204	0.232622	0.833683	1	TRUE	TRUE	TRUE	TRUE	FALSE	FALSE	FALSE	FALSE	2	0	0	2	225	526	637	1027	225
Q8IXS6-2	Q8IXS6-2	>sp|Q8IXS6-2|PALM2_HUMAN Isoform of Q8IXS6, Isoform 2 of Paralemmin-2 OS=Homo sapiens OX=9606 GN=PALM2	PALM2	22	15	15	15	15	-0.154992	-0.110879	-0.100323	-0.0598747	-0.185377	-0.149537	-0.123085	-0.101398	0.0547822	0.0637654	0.0475617	0.12193	0.0262744	0.0291852	0.0148853	0.0157694	0.115379	0.134203	0.102931	0.232837	0.350642	0.373127	0.0871961	0.0892149	FALSE	FALSE	FALSE	FALSE	FALSE	FALSE	FALSE	FALSE	0	0	0	0	176	384	474	742	176
Q14980-2	Q14980-2	>sp|Q14980-2|NUMA1_HUMAN Isoform of Q14980, Isoform 2 of Nuclear mitotic apparatus protein 1 OS=Homo sapiens OX=9606 GN=NUMA1	NUMA1	71	35	35	35	35	0.380365	0.338893	0.280015	0.265778	-0.0130766	0	-0.112316	-0.0657459	0.000848083	0.000711943	2.04197e-05	7.07522e-06	0.875127	1	0.127171	0.231516	0.00398863	0.00294556	0.000184278	5.8151e-05	0.977308	1	0.327533	0.588072	TRUE	FALSE	TRUE	TRUE	FALSE	FALSE	FALSE	FALSE	1	0	0	2	443	1145	1245	2139	443
A0A0U1RR22	A0A0U1RR22	>tr|A0A0U1RR22|A0A0U1RR22_HUMAN Isoform of Q9UNF0, Protein kinase C and casein kinase substrate in neurons 2 (Fragment) OS=Homo sapiens OX=9606 GN=PACSIN2 PE=1 SV=1	PACSIN2	12	12	12	12	12	0.314425	0.283322	0.170088	0.153956	0.119269	0.0726976	-0.0255598	-1.25923e-16	3.5743e-05	6.01121e-06	0.000263846	0.000144099	0.104394	0.183991	0.563152	1	0.000313443	4.83275e-05	0.00148505	0.000763646	0.525058	0.87001	0.761613	1	FALSE	FALSE	FALSE	FALSE	FALSE	FALSE	FALSE	FALSE	0	0	0	0	128	288	357	560	128
P43304	P43304	>sp|P43304|GPDM_HUMAN Glycerol-3-phosphate dehydrogenase, mitochondrial OS=Homo sapiens OX=9606 GN=GPD2 PE=1 SV=3	GPD2	45	39	39	39	39	-0.141263	-0.116257	-0.0331258	-1.02722e-16	-0.0721076	-4.3691e-16	0.0415996	7.2077e-15	0.0682444	0.0827814	0.49054	1	0.35886	1	0.397156	1	0.138011	0.16678	0.614923	1	0.768133	1	0.62895	1	FALSE	FALSE	FALSE	FALSE	FALSE	FALSE	FALSE	FALSE	0	0	0	0	445	964	1229	1884	445
Q8N1B4	Q8N1B4	>sp|Q8N1B4|VPS52_HUMAN Vacuolar protein sorting-associated protein 52 homolog OS=Homo sapiens OX=9606 GN=VPS52 PE=1 SV=1	VPS52	26	17	17	17	17	-0.17478	-0.16211	-0.133067	-0.129513	-0.0128751	-4.66309e-19	0.033138	2.0817e-17	0.00193086	0.000167172	1.09327e-05	4.21753e-07	0.763481	1	0.327502	1	0.0078203	0.000838906	0.000110889	5.3913e-06	0.94385	1	0.563494	1	FALSE	FALSE	FALSE	FALSE	FALSE	FALSE	FALSE	FALSE	0	0	0	0	210	473	610	918	210
P55060-3	P55060-3	>sp|P55060-3|XPO2_HUMAN Isoform of P55060, Isoform 3 of Exportin-2 OS=Homo sapiens OX=9606 GN=CSE1L	CSE1L	37	27	27	27	27	0.0378742	0.00534177	-0.0236022	-0.0190905	0.0181733	0	-0.051246	-0.0556829	0.48485	0.735516	0.400881	0.298025	0.733336	1	0.0769004	0.0150316	0.606628	1	0.533179	0.494583	0.935401	1	0.242025	0.0865051	FALSE	FALSE	FALSE	FALSE	FALSE	FALSE	FALSE	FALSE	0	0	0	0	311	722	896	1395	311
O75061	O75061	>sp|O75061|AUXI_HUMAN Putative tyrosine-protein phosphatase auxilin OS=Homo sapiens OX=9606 GN=DNAJC6 PE=1 SV=3	DNAJC6	33	27	27	27	27	-0.230318	-0.24193	-0.135431	-0.114914	-0.0296663	-0.00346563	0.0744453	0.0408963	0.000984067	8.75685e-05	0.00129385	0.00293736	0.544668	0.771808	0.128371	0.264044	0.00449468	0.000476465	0.00545007	0.00999416	0.86726	1	0.329339	0.644044	FALSE	FALSE	FALSE	FALSE	FALSE	FALSE	FALSE	FALSE	0	0	0	0	320	723	902	1367	320
P51452-2	P51452-2	>sp|P51452-2|DUS3_HUMAN Isoform of P51452, Isoform 2 of Dual specificity protein phosphatase 3 OS=Homo sapiens OX=9606 GN=DUSP3	DUSP3	7	7	7	7	7	0.219024	0.0910091	0.161754	0.117328	-0.0346109	-6.05784e-16	-0.0954926	-0.0195586	0.0814034	0.281216	0.0708763	0.100677	0.838846	1	0.17205	0.541303	0.158268	0.464463	0.141681	0.199492	0.966058	1	0.394663	1	FALSE	FALSE	FALSE	FALSE	FALSE	FALSE	FALSE	FALSE	0	0	0	0	71	159	197	304	71
Q9Y277-2	Q9Y277-2	>sp|Q9Y277-2|VDAC3_HUMAN Isoform of Q9Y277, Isoform 2 of Voltage-dependent anion-selective channel protein 3 OS=Homo sapiens OX=9606 GN=VDAC3	VDAC3	11	10	10	10	10	-0.177789	-0.191748	-0.140133	-0.135669	0.071556	0.00567822	0.121728	0.114193	0.00513424	9.59786e-05	1.15746e-05	6.24783e-07	0.105429	0.703642	0.00176181	0.000761153	0.0174969	0.00051512	0.000116398	7.46825e-06	0.525647	1	0.0228686	0.0109938	FALSE	FALSE	FALSE	FALSE	FALSE	FALSE	FALSE	FALSE	0	0	0	0	113	252	320	480	113
Q7Z3D6-2	Q7Z3D6-2	>sp|Q7Z3D6-2|GLUCM_HUMAN Isoform of Q7Z3D6, Isoform 2 of D-glutamate cyclase, mitochondrial OS=Homo sapiens OX=9606 GN=DGLUCY	DGLUCY	17	13	13	13	13	-0.274954	-6.77225e-16	0.72765	0.539488	-0.495494	-0.227792	0.526393	0.291296	0.518997	1	7.32566e-05	1.25297e-05	0.119072	0.132915	0.0290234	0.0987204	0.636859	1	0.000517627	9.3941e-05	0.554136	0.732714	0.132791	0.325293	FALSE	FALSE	TRUE	TRUE	FALSE	FALSE	FALSE	FALSE	0	0	0	2	155	242	362	656	155
Q9NQX3-2	Q9NQX3-2	>sp|Q9NQX3-2|GEPH_HUMAN Isoform of Q9NQX3, Isoform 2 of Gephyrin OS=Homo sapiens OX=9606 GN=GPHN	GPHN	26	24	24	24	24	-0.0822601	-0.0355016	-0.112073	-0.0965	-0.020477	-1.51591e-16	-0.0540736	-0.0284373	0.277274	0.41297	0.00166359	0.0014192	0.788485	1	0.114042	0.230198	0.402155	0.640306	0.00666001	0.00537836	0.948937	1	0.307466	0.586136	FALSE	FALSE	FALSE	FALSE	FALSE	FALSE	FALSE	FALSE	0	0	0	0	252	585	737	1121	252
Q86VP6	Q86VP6	>sp|Q86VP6|CAND1_HUMAN Cullin-associated NEDD8-dissociated protein 1 OS=Homo sapiens OX=9606 GN=CAND1 PE=1 SV=2	CAND1	50	41	41	41	41	-0.0404035	-0.0143824	0.0578489	0.0408212	-0.070417	-0.0553263	0.020968	1.65229e-14	0.366026	0.485938	0.0294336	0.0487632	0.137527	0.121536	0.424048	0.999999	0.494872	0.734454	0.0694087	0.108112	0.574781	0.702215	0.653311	1	FALSE	FALSE	FALSE	FALSE	FALSE	FALSE	FALSE	FALSE	0	0	0	0	471	1038	1309	2037	471
Q9BZ71	Q9BZ71	>sp|Q9BZ71|PITM3_HUMAN Membrane-associated phosphatidylinositol transfer protein 3 OS=Homo sapiens OX=9606 GN=PITPNM3 PE=1 SV=2	PITPNM3	19	13	13	13	13	-0.231254	-0.187157	-0.157477	-0.146495	0.00767172	2.16596e-18	0.0966569	0.0151041	0.0193351	0.0221973	0.00201384	0.000948996	0.914759	1	0.113453	0.583819	0.0506408	0.055925	0.00780248	0.00378891	0.983504	1	0.306799	1	FALSE	FALSE	FALSE	FALSE	FALSE	FALSE	FALSE	FALSE	0	0	0	0	161	330	454	676	161
Q12888-2	Q12888-2	>sp|Q12888-2|TP53B_HUMAN Isoform of Q12888, Isoform 2 of TP53-binding protein 1 OS=Homo sapiens OX=9606 GN=TP53BP1	TP53BP1	28	15	15	15	15	0.206043	0.13378	0.0465362	0	0.204499	0.138906	0.0436566	4.71725e-16	0.0416129	0.107253	0.394869	1	0.034916	0.0903835	0.451337	1	0.0931304	0.207498	0.527058	1	0.372753	0.60595	0.674374	1	FALSE	FALSE	FALSE	FALSE	FALSE	FALSE	FALSE	FALSE	0	0	0	0	188	451	537	861	188
Q8NBX0	Q8NBX0	>sp|Q8NBX0|SCPDL_HUMAN Saccharopine dehydrogenase-like oxidoreductase OS=Homo sapiens OX=9606 GN=SCCPDH PE=1 SV=1	SCCPDH	11	11	11	11	11	-0.138298	-0.112793	-0.0642751	-0.0150612	0.0231605	2.70338e-15	0.104928	0.122659	0.0260741	0.0131594	0.0413121	0.421289	0.634375	1	0.00594884	7.79387e-05	0.0646966	0.0357861	0.092147	0.662571	0.901464	1	0.0486221	0.00226253	FALSE	FALSE	FALSE	FALSE	FALSE	FALSE	FALSE	FALSE	0	0	0	0	113	251	320	484	113
A0A994J591	A0A994J591	>tr|A0A994J591|A0A994J591_HUMAN Isoform of P78362, SRSF protein kinase 2 OS=Homo sapiens OX=9606 GN=SRPK2 PE=1 SV=1	SRPK2	12	8	8	8	8	0.0583371	0.00280484	-0.158386	-0.138569	0.135651	0.0942216	-0.0872356	-0.0734982	0.348474	0.809139	0.000393787	8.71078e-05	0.0676185	0.0810742	0.0346205	0.0163768	0.477128	1	0.00204818	0.000498375	0.458398	0.579851	0.14773	0.0916694	FALSE	FALSE	FALSE	FALSE	FALSE	FALSE	FALSE	FALSE	0	0	0	0	103	228	303	447	103
Q15293	Q15293	>sp|Q15293|RCN1_HUMAN Reticulocalbin-1 OS=Homo sapiens OX=9606 GN=RCN1 PE=1 SV=1	RCN1	12	10	10	10	10	0.251768	0.136956	0.0830242	2.85964e-15	0.103954	2.38354e-16	-0.0642497	-5.11905e-17	0.168133	0.298888	0.470452	1	0.605118	1	0.562911	1	0.275278	0.487908	0.59621	1	0.886834	1	0.761613	1	FALSE	FALSE	FALSE	FALSE	FALSE	FALSE	FALSE	FALSE	0	0	0	0	101	236	286	461	101
A0A8V8TMZ9	A0A8V8TMZ9	>tr|A0A8V8TMZ9|A0A8V8TMZ9_HUMAN Isoform of P30531, Transporter OS=Homo sapiens OX=9606 GN=SLC6A1 PE=1 SV=1	SLC6A1	7	7	7	7	7	0.135361	0.0733089	0.00790017	1.97958e-17	0.0530841	0.0368262	-0.0597473	0	0.140449	0.212168	0.89527	1	0.532686	0.39189	0.362257	1	0.239228	0.365587	0.929661	1	0.861792	1	0.596308	1	FALSE	FALSE	FALSE	FALSE	FALSE	FALSE	FALSE	FALSE	0	0	0	0	76	169	207	325	76
P35612	P35612	>sp|P35612|ADDB_HUMAN Beta-adducin OS=Homo sapiens OX=9606 GN=ADD2 PE=1 SV=3	ADD2	49	43	43	43	43	-0.161404	-0.134368	-0.180219	-0.16812	0.0548018	1.71245e-15	0.0437006	0	0.041994	0.0454932	0.000293262	0.000191309	0.386276	1	0.430911	1	0.0938455	0.10182	0.00162259	0.000971046	0.784122	1	0.658548	1	FALSE	FALSE	FALSE	FALSE	FALSE	FALSE	FALSE	FALSE	0	0	0	0	480	1075	1354	2067	480
Q8TBZ3-2	Q8TBZ3-2	>sp|Q8TBZ3-2|WDR20_HUMAN Isoform of Q8TBZ3, Isoform 2 of WD repeat-containing protein 20 OS=Homo sapiens OX=9606 GN=WDR20	WDR20	5	3	3	3	3	-0.0487638	-3.82264e-16	0.00268643	0	-0.0695379	-4.60233e-17	-0.0342071	-4.33804e-14	0.694693	1	0.96727	1	0.568814	1	0.623931	1	0.783358	1	0.97953	1	0.877281	1	0.802801	1	FALSE	FALSE	FALSE	FALSE	FALSE	FALSE	FALSE	FALSE	0	0	0	0	36	72	108	177	36
Q9HCM2	Q9HCM2	>sp|Q9HCM2|PLXA4_HUMAN Plexin-A4 OS=Homo sapiens OX=9606 GN=PLXNA4 PE=1 SV=4	PLXNA4	52	46	46	46	46	-0.316525	-0.323714	-0.169076	-0.160376	-0.0693099	-0.0476887	0.0827402	0.0663639	8.81651e-08	4.1286e-14	4.45093e-06	1.20846e-06	0.178177	0.208894	0.0229033	0.0320107	3.55861e-06	5.17699e-12	5.34161e-05	1.28388e-05	0.614754	0.918983	0.114284	0.146801	FALSE	FALSE	FALSE	FALSE	FALSE	FALSE	FALSE	FALSE	0	0	0	0	523	1115	1449	2196	523
P30038	P30038	>sp|P30038|AL4A1_HUMAN Delta-1-pyrroline-5-carboxylate dehydrogenase, mitochondrial OS=Homo sapiens OX=9606 GN=ALDH4A1 PE=1 SV=3	ALDH4A1	27	20	20	20	20	0.707652	0.669321	0.203989	0.160935	0.0813936	0	-0.418518	-0.382491	2.98242e-07	7.0806e-09	0.0139865	0.0307294	0.511697	1	2.41503e-06	1.5577e-06	8.2128e-06	1.46593e-07	0.0379129	0.0734938	0.852321	1	0.000418582	0.000169991	TRUE	TRUE	TRUE	FALSE	FALSE	FALSE	TRUE	TRUE	2	0	2	1	225	556	647	1013	225
Q9BZL4	Q9BZL4	>sp|Q9BZL4|PP12C_HUMAN Protein phosphatase 1 regulatory subunit 12C OS=Homo sapiens OX=9606 GN=PPP1R12C PE=1 SV=1	PPP1R12C	17	11	11	11	11	0.2244	0.185471	0.0262568	6.01836e-18	0.0968177	0.0182212	-0.0874739	-0.0496804	0.00745854	0.00751315	0.649069	1	0.232209	0.601598	0.141171	0.249468	0.0234844	0.0220603	0.750848	1	0.679447	1	0.349447	0.619517	FALSE	FALSE	FALSE	FALSE	FALSE	FALSE	FALSE	FALSE	0	0	0	0	130	295	363	585	130
P67809	P67809	>sp|P67809|YBOX1_HUMAN Y-box-binding protein 1 OS=Homo sapiens OX=9606 GN=YBX1 PE=1 SV=3	YBX1	7	6	6	6	6	0.508354	0.397361	0.357625	0.327635	-0.126685	-0.0914367	-0.303017	-0.234658	0.000328196	0.000172678	5.65805e-05	4.50659e-05	0.320724	0.269377	0.00134739	0.00520722	0.00186146	0.00086018	0.000422938	0.0002853	0.740897	1	0.019097	0.0427979	TRUE	TRUE	TRUE	TRUE	FALSE	FALSE	TRUE	TRUE	2	0	2	2	51	145	160	256	51
A0A7P0T890	A0A7P0T890	>tr|A0A7P0T890|A0A7P0T890_HUMAN Isoform of Q03001, Dystonin OS=Homo sapiens OX=9606 GN=DST PE=1 SV=1	DST	239	145	145	145	145	0.205667	0.174651	0.155772	0.146204	0.0177163	0	-0.0325233	-2.649e-15	0.00128091	0.00146873	2.21605e-05	6.82796e-06	0.758867	1	0.370423	1	0.00564096	0.00551289	0.000195496	5.63545e-05	0.94385	1	0.602014	1	FALSE	FALSE	FALSE	FALSE	FALSE	FALSE	FALSE	FALSE	0	0	0	0	1765	4102	4839	7916	1765
O60784	O60784	>sp|O60784|TOM1_HUMAN Target of Myb1 membrane trafficking protein OS=Homo sapiens OX=9606 GN=TOM1 PE=1 SV=2	TOM1	18	15	15	15	15	0.0506914	1.98513e-18	0.0484472	0.0388957	0.0299424	0	0.0350898	0.0242805	0.501105	1	0.20818	0.156848	0.642502	1	0.417341	0.378961	0.620022	1	0.326974	0.288574	0.905372	1	0.645965	0.826905	FALSE	FALSE	FALSE	FALSE	FALSE	FALSE	FALSE	FALSE	0	0	0	0	174	398	484	764	174
P80723	P80723	>sp|P80723|BASP1_HUMAN Brain acid soluble protein 1 OS=Homo sapiens OX=9606 GN=BASP1 PE=1 SV=2	BASP1	21	19	19	19	19	0.419734	0.263892	-0.0749207	-6.11859e-18	0.631556	0.539775	0.13414	1.56919e-16	0.0824076	0.18487	0.588915	1	0.00806413	0.0159592	0.363843	1	0.159641	0.325302	0.701816	1	0.261307	0.287704	0.597092	1	FALSE	FALSE	FALSE	FALSE	FALSE	FALSE	FALSE	FALSE	0	0	0	0	215	475	600	938	215
O75569	O75569	>sp|O75569|PRKRA_HUMAN Interferon-inducible double-stranded RNA-dependent protein kinase activator A OS=Homo sapiens OX=9606 GN=PRKRA PE=1 SV=1	PRKRA	15	10	10	10	10	-0.197632	-0.182659	-0.0785545	0	-0.075096	-0.0257405	0.060562	1.6655e-14	0.167391	0.0935464	0.224962	1	0.593368	0.634848	0.345538	1	0.274544	0.185301	0.346646	1	0.883502	1	0.579635	1	FALSE	FALSE	FALSE	FALSE	FALSE	FALSE	FALSE	FALSE	0	0	0	0	120	261	350	550	120
Q8N163	Q8N163	>sp|Q8N163|CCAR2_HUMAN Cell cycle and apoptosis regulator protein 2 OS=Homo sapiens OX=9606 GN=CCAR2 PE=1 SV=2	CCAR2	24	20	20	20	20	0.200239	0.122717	-0.0205616	0	0.182407	0.0788215	-0.0405073	-8.21504e-17	0.0559312	0.150202	0.688826	1	0.0870665	0.30034	0.409011	1	0.117296	0.273614	0.779726	1	0.506311	1	0.637974	1	FALSE	FALSE	FALSE	FALSE	FALSE	FALSE	FALSE	FALSE	0	0	0	0	211	513	622	969	211
A0A3B3ITT1	A0A3B3ITT1	>tr|A0A3B3ITT1|A0A3B3ITT1_HUMAN Isoform of Q6IQ22, RAB12, member RAS oncogene family OS=Homo sapiens OX=9606 GN=RAB12 PE=1 SV=1	RAB12	15	13	13	13	13	0.122099	0.048901	-0.0175259	-2.49885e-16	0.131598	0.107763	0.0196337	2.8046e-15	0.139865	0.355001	0.657892	1	0.0609553	0.0588174	0.674578	1	0.238422	0.566003	0.756939	1	0.440836	0.507138	0.831998	1	FALSE	FALSE	FALSE	FALSE	FALSE	FALSE	FALSE	FALSE	0	0	0	0	145	333	416	630	145
Q8IZ83-3	Q8IZ83-3	>sp|Q8IZ83-3|A16A1_HUMAN Isoform of Q8IZ83, Isoform 3 of Aldehyde dehydrogenase family 16 member A1 OS=Homo sapiens OX=9606 GN=ALDH16A1	ALDH16A1	11	3	3	3	3	0.327155	0.347435	0.192565	0.146996	0.0382606	1.39328e-15	-0.0927965	-3.694e-18	0.0118323	0.000390739	0.0613979	0.0685015	0.761725	1	0.386327	1	0.0342892	0.00174971	0.126377	0.145	0.94385	1	0.618137	1	FALSE	TRUE	FALSE	FALSE	FALSE	FALSE	FALSE	FALSE	1	0	0	0	54	142	139	246	54
P46821	P46821	>sp|P46821|MAP1B_HUMAN Microtubule-associated protein 1B OS=Homo sapiens OX=9606 GN=MAP1B PE=1 SV=2	MAP1B	145	114	114	114	114	-0.234446	-0.183989	-0.21419	-0.192353	-0.0417589	-2.64133e-15	-0.0184144	-1.89247e-16	0.0140745	0.035333	0.000323762	0.000573186	0.677687	1	0.740977	1	0.0392714	0.0826226	0.00175684	0.00250021	0.9158	1	0.867934	1	FALSE	FALSE	TRUE	TRUE	FALSE	FALSE	FALSE	FALSE	0	0	0	2	1303	2921	3713	5631	1303
A0A1C7CYX9	A0A1C7CYX9	>tr|A0A1C7CYX9|A0A1C7CYX9_HUMAN Isoform of Q16555, Dihydropyrimidinase like 2 OS=Homo sapiens OX=9606 GN=DPYSL2 PE=1 SV=1	DPYSL2	56	35	35	35	35	0.983891	0.959872	0.567319	0.544877	0.217458	0.0271917	-0.186711	-0.138297	7.07273e-06	1.4135e-06	1.76814e-06	1.20915e-06	0.284097	0.711362	0.0896128	0.138381	9.22114e-05	1.39527e-05	2.56642e-05	1.28388e-05	0.71798	1	0.26421	0.412693	TRUE	TRUE	TRUE	TRUE	FALSE	FALSE	FALSE	FALSE	2	0	0	2	433	1114	1233	2082	433
Q9UQ90	Q9UQ90	>sp|Q9UQ90|SPG7_HUMAN Paraplegin OS=Homo sapiens OX=9606 GN=SPG7 PE=1 SV=2	SPG7	12	9	9	9	9	-0.191156	-0.173961	-0.190598	-0.171429	0.0578177	2.99715e-16	0.0619258	0.0307121	0.0123631	0.0037924	2.85199e-06	7.4452e-08	0.344606	1	0.162021	0.276474	0.0355048	0.0124228	3.71518e-05	1.2381e-06	0.757183	1	0.379488	0.665004	FALSE	FALSE	TRUE	FALSE	FALSE	FALSE	FALSE	FALSE	0	0	0	1	109	214	300	460	109
Q9Y2A7-2	Q9Y2A7-2	>sp|Q9Y2A7-2|NCKP1_HUMAN Isoform of Q9Y2A7, Isoform 2 of Nck-associated protein 1 OS=Homo sapiens OX=9606 GN=NCKAP1	NCKAP1	68	53	53	53	53	-0.123711	-0.0781453	-0.0349594	0	-0.0597582	-4.46792e-16	0.0242491	2.95612e-17	0.0735085	0.152677	0.382375	1	0.381715	1	0.555031	1	0.146149	0.277522	0.514467	1	0.780321	1	0.755555	1	FALSE	FALSE	FALSE	FALSE	FALSE	FALSE	FALSE	FALSE	0	0	0	0	597	1341	1691	2624	597
Q2M2I8	Q2M2I8	>sp|Q2M2I8|AAK1_HUMAN AP2-associated protein kinase 1 OS=Homo sapiens OX=9606 GN=AAK1 PE=1 SV=3	AAK1	35	30	30	30	30	-0.290928	-0.298883	-0.232045	-0.22427	0.0139489	-1.2888e-17	0.088456	0.0473928	0.000167699	5.61368e-06	2.272e-07	7.45843e-08	0.795307	1	0.0786	0.226547	0.00108242	4.56926e-05	4.95884e-06	1.2381e-06	0.950873	1	0.246509	0.579446	FALSE	FALSE	TRUE	TRUE	FALSE	FALSE	FALSE	FALSE	0	0	0	2	332	725	943	1430	332
Q01995	Q01995	>sp|Q01995|TAGL_HUMAN Transgelin OS=Homo sapiens OX=9606 GN=TAGLN PE=1 SV=4	TAGLN	17	8	8	8	8	0.278156	0.122324	0.143667	1.50824e-15	-0.126558	-2.73941e-15	-0.291006	-0.237019	0.138797	0.349954	0.31361	1	0.579921	1	0.0320413	0.0460832	0.237288	0.558883	0.444683	1	0.880505	1	0.141251	0.190976	FALSE	FALSE	FALSE	FALSE	FALSE	FALSE	FALSE	FALSE	0	0	0	0	100	246	273	448	100
P09496-2	P09496-2	>sp|P09496-2|CLCA_HUMAN Isoform of P09496, Isoform Non-brain of Clathrin light chain A OS=Homo sapiens OX=9606 GN=CLTA	CLTA	1	1	1	1	1	-0.0389565	0	0.259545	0.0749118	-0.535671	-0.331384	-0.23717	-0.0175619	0.917125	1	0.126381	0.423353	0.0643074	0.103714	0.261453	0.750854	0.943873	1	0.223586	0.664753	0.453306	0.650498	0.497613	1	FALSE	FALSE	FALSE	FALSE	FALSE	FALSE	FALSE	FALSE	0	0	0	0	6	19	25	33	6
Q01484	Q01484	>sp|Q01484|ANK2_HUMAN Ankyrin-2 OS=Homo sapiens OX=9606 GN=ANK2 PE=1 SV=4	ANK2	102	79	79	79	79	-0.154756	-0.110755	-0.104086	-0.0970978	0.101025	0.000278648	0.154027	0.142922	0.131497	0.175624	0.00832247	0.00752204	0.216316	0.94936	0.00210924	0.00195081	0.227983	0.311263	0.0249234	0.0220754	0.662896	1	0.0253669	0.0209401	FALSE	FALSE	FALSE	FALSE	FALSE	FALSE	FALSE	FALSE	0	0	0	0	913	2048	2649	4051	913
P11586	P11586	>sp|P11586|C1TC_HUMAN C-1-tetrahydrofolate synthase, cytoplasmic OS=Homo sapiens OX=9606 GN=MTHFD1 PE=1 SV=4	MTHFD1	47	43	43	43	43	0.235796	0.230726	0.151767	0.148651	0.0736503	0.00986429	-0.0178635	-2.85546e-17	0.000342736	8.40953e-06	0.000499879	0.000134758	0.231631	0.669319	0.683794	1	0.00193092	6.37804e-05	0.00249855	0.000722592	0.679361	1	0.838102	1	FALSE	FALSE	FALSE	FALSE	FALSE	FALSE	FALSE	FALSE	0	0	0	0	465	1042	1292	2020	465
P29966	P29966	>sp|P29966|MARCS_HUMAN Myristoylated alanine-rich C-kinase substrate OS=Homo sapiens OX=9606 GN=MARCKS PE=1 SV=4	MARCKS	17	17	17	17	17	0.803409	0.738074	0.268524	0.212925	0.278188	0.0923462	-0.265759	-0.202978	7.81893e-05	5.66042e-05	0.0262581	0.0491094	0.161166	0.450855	0.0291024	0.059143	0.000595462	0.000330593	0.0631587	0.108839	0.593349	1	0.133049	0.228844	TRUE	TRUE	FALSE	FALSE	FALSE	FALSE	FALSE	FALSE	2	0	0	0	175	407	498	790	175
Q9P253	Q9P253	>sp|Q9P253|VPS18_HUMAN Vacuolar protein sorting-associated protein 18 homolog OS=Homo sapiens OX=9606 GN=VPS18 PE=1 SV=2	VPS18	23	18	18	18	18	0.0170049	0	0.0994582	0.0612257	-0.0543029	-1.65407e-16	0.0268571	3.23337e-16	0.755823	1	0.00408826	0.0228497	0.368468	1	0.399318	1	0.830419	1	0.0137928	0.0571776	0.771522	1	0.629699	1	FALSE	FALSE	FALSE	FALSE	FALSE	FALSE	FALSE	FALSE	0	0	0	0	198	431	545	865	198
Q9NRU3-2	Q9NRU3-2	>sp|Q9NRU3-2|CNNM1_HUMAN Isoform of Q9NRU3, Isoform 2 of Metal transporter CNNM1 OS=Homo sapiens OX=9606 GN=CNNM1	CNNM1	11	7	7	7	7	0.0104144	0	-0.079225	-0.0806533	0.190476	0.199438	0.0833687	0.0832268	0.909073	1	0.112979	0.0508405	0.00751098	0.00193842	0.1735	0.0733685	0.938208	1	0.203647	0.112043	0.257338	0.109838	0.396082	0.264603	FALSE	FALSE	FALSE	FALSE	FALSE	FALSE	FALSE	FALSE	0	0	0	0	83	195	261	391	83
Q9P260-2	Q9P260-2	>sp|Q9P260-2|RELCH_HUMAN Isoform of Q9P260, Isoform 2 of RAB11-binding protein RELCH OS=Homo sapiens OX=9606 GN=RELCH	RELCH	38	27	27	27	27	-0.200591	-0.184609	-0.140486	-0.129568	0.0166406	0	0.0821482	0.0563035	0.00867741	0.00510512	0.000201911	0.000109294	0.765113	1	0.0678174	0.112964	0.026509	0.0160272	0.00119464	0.000600251	0.94385	1	0.224774	0.356965	FALSE	FALSE	FALSE	FALSE	FALSE	FALSE	FALSE	FALSE	0	0	0	0	327	699	917	1403	327
P42338	P42338	>sp|P42338|PK3CB_HUMAN Phosphatidylinositol 4,5-bisphosphate 3-kinase catalytic subunit beta isoform OS=Homo sapiens OX=9606 GN=PIK3CB PE=1 SV=1	PIK3CB	8	3	3	3	3	0.171477	0.068446	0.0704197	0	0.0256488	0	-0.0719875	-0.0294424	0.108241	0.331543	0.306602	1	0.818921	1	0.300648	0.44284	0.196749	0.533237	0.437166	1	0.960391	1	0.540808	0.923772	FALSE	FALSE	FALSE	FALSE	FALSE	FALSE	FALSE	FALSE	0	0	0	0	38	98	115	198	38
P05023-4	P05023-4	>sp|P05023-4|AT1A1_HUMAN Isoform of P05023, Isoform 4 of Sodium/potassium-transporting ATPase subunit alpha-1 OS=Homo sapiens OX=9606 GN=ATP1A1	ATP1A1	68	62	62	62	62	-0.339899	-0.352227	-0.173936	-0.175994	-0.134203	-0.119002	0.0303253	1.15787e-15	9.00675e-07	2.72706e-09	3.49098e-06	1.11159e-06	0.012438	0.0136457	0.442227	1	1.90239e-05	6.83854e-08	4.39579e-05	1.18671e-05	0.28744	0.266272	0.666848	1	FALSE	TRUE	FALSE	FALSE	FALSE	FALSE	FALSE	FALSE	1	0	0	0	688	1516	1917	2947	688
Q9UHV9	Q9UHV9	>sp|Q9UHV9|PFD2_HUMAN Prefoldin subunit 2 OS=Homo sapiens OX=9606 GN=PFDN2 PE=1 SV=1	PFDN2	8	6	6	6	6	0.31237	0.293133	0.0568921	5.11504e-19	0.19221	0.155756	-0.0632998	-0.0170387	0.00160877	0.000580364	0.314158	1	0.0755949	0.0885926	0.221538	0.514907	0.00672155	0.00247295	0.444925	1	0.480044	0.600778	0.454942	1	FALSE	FALSE	FALSE	FALSE	FALSE	FALSE	FALSE	FALSE	0	0	0	0	70	153	187	294	70
O94906	O94906	>sp|O94906|PRP6_HUMAN Pre-mRNA-processing factor 6 OS=Homo sapiens OX=9606 GN=PRPF6 PE=1 SV=1	PRPF6	14	7	7	7	7	0.281743	0.261478	0.11985	0.0788881	0.127508	0.0756745	-0.0445554	-0.00114479	0.00187544	0.000226182	0.0252158	0.0511926	0.109753	0.151105	0.441646	0.882288	0.0076273	0.00107927	0.061176	0.112651	0.53719	0.787172	0.666314	1	FALSE	FALSE	FALSE	FALSE	FALSE	FALSE	FALSE	FALSE	0	0	0	0	104	254	295	476	104
P35232	P35232	>sp|P35232|PHB1_HUMAN Prohibitin 1 OS=Homo sapiens OX=9606 GN=PHB1 PE=1 SV=1	PHB1	23	17	17	17	17	-0.225905	-0.193756	-0.180047	-0.178723	-0.0188046	-7.31448e-18	0.0240738	6.87468e-17	0.00658903	0.00621534	5.42157e-07	3.39095e-11	0.755594	1	0.569378	1	0.0213699	0.0188994	1.00786e-05	1.85026e-09	0.942773	1	0.765799	1	FALSE	FALSE	FALSE	FALSE	FALSE	FALSE	FALSE	FALSE	0	0	0	0	220	473	595	912	220
Q96T49	Q96T49	>sp|Q96T49|PP16B_HUMAN Protein phosphatase 1 regulatory inhibitor subunit 16B OS=Homo sapiens OX=9606 GN=PPP1R16B PE=1 SV=1	PPP1R16B	6	3	3	3	3	-0.180928	-0.18571	-0.23525	-0.232325	0.0552054	9.74235e-19	0.0195334	0	0.059913	0.0176536	0.00270387	0.000308756	0.645618	1	0.786978	1	0.123753	0.0460525	0.00980548	0.00146951	0.90651	1	0.894438	1	FALSE	FALSE	TRUE	TRUE	FALSE	FALSE	FALSE	FALSE	0	0	0	2	42	83	120	181	42
Q9BUK6-2	Q9BUK6-2	>sp|Q9BUK6-2|MSTO1_HUMAN Isoform of Q9BUK6, Isoform 2 of Protein misato homolog 1 OS=Homo sapiens OX=9606 GN=MSTO1	MSTO1	2	2	2	2	2	-0.234388	-0.205112	0.0144599	0	-0.132047	-0.0616479	0.0982197	0	0.0387802	0.0155037	0.84731	1	0.208497	0.307715	0.22161	1	0.0882702	0.0412847	0.895319	1	0.654594	1	0.454942	1	FALSE	FALSE	FALSE	FALSE	FALSE	FALSE	FALSE	FALSE	0	0	0	0	21	46	58	95	21
O15020	O15020	>sp|O15020|SPTN2_HUMAN Spectrin beta chain, non-erythrocytic 2 OS=Homo sapiens OX=9606 GN=SPTBN2 PE=1 SV=3	SPTBN2	141	116	116	116	116	-0.145499	-0.130945	-0.0665538	-0.0384082	-0.0131739	-1.78611e-15	0.0633518	0.0431602	0.0201846	0.0180236	0.0888766	0.215007	0.820373	1	0.130367	0.192775	0.0523767	0.04679	0.169006	0.37553	0.960462	1	0.332577	0.515904	FALSE	FALSE	FALSE	FALSE	FALSE	FALSE	FALSE	FALSE	0	0	0	0	1344	2963	3726	5742	1344
Q9UPA5	Q9UPA5	>sp|Q9UPA5|BSN_HUMAN Protein bassoon OS=Homo sapiens OX=9606 GN=BSN PE=1 SV=4	BSN	127	103	103	103	103	-0.285933	-0.255696	-0.219831	-0.210465	0.0550628	6.38655e-17	0.123517	0.0838003	0.00658462	0.00803671	0.000139942	0.000143694	0.523852	1	0.0523556	0.122672	0.0213674	0.023479	0.000875456	0.000762187	0.85704	1	0.19116	0.378873	FALSE	FALSE	TRUE	TRUE	FALSE	FALSE	FALSE	FALSE	0	0	0	2	1212	2573	3363	5099	1212
P78318	P78318	>sp|P78318|IGBP1_HUMAN Immunoglobulin-binding protein 1 OS=Homo sapiens OX=9606 GN=IGBP1 PE=1 SV=1	IGBP1	14	11	11	11	11	-0.0920132	-0.0141843	-0.115322	-0.0818907	0.0568511	2.72229e-17	0.0221884	5.47747e-15	0.214355	0.641836	0.0060721	0.0197199	0.359411	1	0.638097	1	0.331809	0.934603	0.0190944	0.0503507	0.768133	1	0.809713	1	FALSE	FALSE	FALSE	FALSE	FALSE	FALSE	FALSE	FALSE	0	0	0	0	124	257	340	522	124
P33176	P33176	>sp|P33176|KINH_HUMAN Kinesin-1 heavy chain OS=Homo sapiens OX=9606 GN=KIF5B PE=1 SV=1	KIF5B	39	22	22	22	22	0.299228	0.26627	0.241924	0.239451	-0.0220782	-2.83673e-18	-0.0750566	-0.0455784	2.96278e-05	2.19154e-06	3.50741e-08	1.98304e-10	0.680831	1	0.104304	0.196385	0.000271535	2.01478e-05	1.16418e-06	8.52999e-09	0.916733	1	0.290659	0.522481	FALSE	FALSE	TRUE	TRUE	FALSE	FALSE	FALSE	FALSE	0	0	0	2	292	698	798	1343	292
Q6ZVM7	Q6ZVM7	>sp|Q6ZVM7|TM1L2_HUMAN TOM1-like protein 2 OS=Homo sapiens OX=9606 GN=TOM1L2 PE=1 SV=1	TOM1L2	22	18	18	18	18	-0.227283	-0.23677	-0.148176	-0.123435	-0.00323735	-1.34448e-17	0.101724	0.0849075	0.00128566	7.21558e-06	0.000190329	0.000129124	0.961899	1	0.00796971	0.0039429	0.00565404	5.60969e-05	0.00114217	0.000694278	0.993697	1	0.0592251	0.0353123	FALSE	FALSE	FALSE	FALSE	FALSE	FALSE	FALSE	FALSE	0	0	0	0	204	442	569	873	204
Q9UPX8	Q9UPX8	>sp|Q9UPX8|SHAN2_HUMAN SH3 and multiple ankyrin repeat domains protein 2 OS=Homo sapiens OX=9606 GN=SHANK2 PE=1 SV=4	SHANK2	28	20	20	20	20	-0.443202	-0.404698	-0.33403	-0.305772	-0.129846	-0.0748767	-0.0490216	-3.18009e-18	8.37154e-05	6.18022e-05	1.04171e-05	8.14094e-06	0.22023	0.315735	0.511449	1	0.000623685	0.00035671	0.000106762	6.54496e-05	0.668631	1	0.720184	1	TRUE	TRUE	TRUE	TRUE	FALSE	FALSE	FALSE	FALSE	2	0	0	2	234	475	649	930	234
Q9C0C2	Q9C0C2	>sp|Q9C0C2|TB182_HUMAN 182 kDa tankyrase-1-binding protein OS=Homo sapiens OX=9606 GN=TNKS1BP1 PE=1 SV=4	TNKS1BP1	6	5	5	5	5	0.348377	0.0607889	0.171703	0.140297	0.130665	-9.97397e-17	-0.0533097	-9.44975e-15	0.021242	0.259589	0.0219432	0.0211776	0.411368	1	0.423603	1	0.0545682	0.433963	0.0546772	0.0535851	0.801651	1	0.652796	1	FALSE	FALSE	FALSE	FALSE	FALSE	FALSE	FALSE	FALSE	0	0	0	0	46	122	135	231	46
P49327	P49327	>sp|P49327|FAS_HUMAN Fatty acid synthase OS=Homo sapiens OX=9606 GN=FASN PE=1 SV=3	FASN	105	85	85	85	85	0.276704	0.264911	0.155919	0.152338	0.0488306	1.03728e-13	-0.0816805	-0.0616835	1.8831e-05	7.10158e-06	1.1391e-05	1.06314e-05	0.350399	0.999999	0.0318847	0.0773472	0.000193329	5.53566e-05	0.000115072	8.17895e-05	0.761956	1	0.140852	0.274417	FALSE	FALSE	FALSE	FALSE	FALSE	FALSE	FALSE	FALSE	0	0	0	0	926	2147	2595	4101	926
P35606-2	P35606-2	>sp|P35606-2|COPB2_HUMAN Isoform of P35606, Isoform 2 of Coatomer subunit beta' OS=Homo sapiens OX=9606 GN=COPB2	COPB2	33	20	20	20	20	0.175101	0.154989	0.0336661	0.0335873	0.0438514	8.23058e-16	-0.0937407	-0.0974301	0.00340149	0.00158914	0.230396	0.0923094	0.39501	1	0.00330078	0.000189504	0.0124426	0.00587873	0.352473	0.186039	0.790017	1	0.0332504	0.00408917	FALSE	FALSE	FALSE	FALSE	FALSE	FALSE	FALSE	FALSE	0	0	0	0	242	553	669	1067	242
Q709C8-2	Q709C8-2	>sp|Q709C8-2|VP13C_HUMAN Isoform of Q709C8, Isoform 2 of Intermembrane lipid transfer protein VPS13C OS=Homo sapiens OX=9606 GN=VPS13C	VPS13C	90	55	55	55	55	0.0768033	0.0533935	0.056044	0.0189677	0.000578225	0	-0.0283877	-3.05144e-16	0.107052	0.109387	0.211751	0.457465	0.993224	1	0.472481	1	0.195071	0.210866	0.330995	0.710707	0.998196	1	0.690529	1	FALSE	FALSE	FALSE	FALSE	FALSE	FALSE	FALSE	FALSE	0	0	0	0	662	1487	1850	2921	662
Q9BY42	Q9BY42	>sp|Q9BY42|RTF2_HUMAN Replication termination factor 2 OS=Homo sapiens OX=9606 GN=RTF2 PE=1 SV=3	RTF2	2	1	1	1	1	0.333962	0.0592796	-0.150648	0	0.346692	0.298429	-0.137918	0	0.235108	0.575213	0.35396	1	0.122012	0.0702859	0.446212	1	0.355984	0.848069	0.485768	1	0.559546	0.543563	0.670284	1	FALSE	FALSE	FALSE	FALSE	FALSE	FALSE	FALSE	FALSE	0	0	0	0	11	26	33	58	11
Q5HYK3	Q5HYK3	>sp|Q5HYK3|COQ5_HUMAN 2-methoxy-6-polyprenyl-1,4-benzoquinol methylase, mitochondrial OS=Homo sapiens OX=9606 GN=COQ5 PE=1 SV=2	COQ5	12	10	10	10	10	-0.0468906	-5.24668e-18	-0.111249	-0.08136	0.0793194	5.4104e-17	0.0236893	5.76663e-16	0.635917	1	0.0386336	0.0637964	0.339392	1	0.70945	1	0.735079	1	0.0869957	0.13661	0.75461	1	0.85357	1	FALSE	FALSE	FALSE	FALSE	FALSE	FALSE	FALSE	FALSE	0	0	0	0	104	233	298	476	104
P55809	P55809	>sp|P55809|SCOT1_HUMAN Succinyl-CoA:3-ketoacid coenzyme A transferase 1, mitochondrial OS=Homo sapiens OX=9606 GN=OXCT1 PE=1 SV=1	OXCT1	28	21	21	21	21	0.58226	0.546174	0.23367	0.212315	0.159317	0.0109702	-0.176811	-0.134191	3.33511e-05	1.11022e-05	0.00430418	0.00532078	0.292398	0.784976	0.0151	0.0345373	0.000297334	8.0672e-05	0.0143953	0.0163821	0.721265	1	0.0876695	0.154071	TRUE	TRUE	TRUE	TRUE	FALSE	FALSE	FALSE	FALSE	2	0	0	2	238	577	682	1101	238
Q9UI15	Q9UI15	>sp|Q9UI15|TAGL3_HUMAN Transgelin-3 OS=Homo sapiens OX=9606 GN=TAGLN3 PE=1 SV=2	TAGLN3	15	13	13	13	13	6.79544e-06	0	-0.222763	-0.210047	0.0738716	3.5692e-15	-0.145266	-0.123443	0.999943	1	0.00186844	0.00112472	0.442959	1	0.052154	0.0538405	0.99995	1	0.00731123	0.00438067	0.821728	1	0.190784	0.214957	FALSE	FALSE	TRUE	TRUE	FALSE	FALSE	FALSE	FALSE	0	0	0	2	148	320	411	621	148
Q9UDT6	Q9UDT6	>sp|Q9UDT6|CLIP2_HUMAN CAP-Gly domain-containing linker protein 2 OS=Homo sapiens OX=9606 GN=CLIP2 PE=1 SV=1	CLIP2	55	47	47	47	47	0.0332543	1.69847e-15	0.0954992	0.0885705	-0.0675696	-0.0532087	-0.0144226	-7.46696e-17	0.493139	1	0.00139088	0.000617792	0.159403	0.136589	0.638066	1	0.613354	1	0.00580074	0.00265547	0.590861	0.743813	0.809713	1	FALSE	FALSE	FALSE	FALSE	FALSE	FALSE	FALSE	FALSE	0	0	0	0	519	1177	1441	2279	519
P27708	P27708	>sp|P27708|PYR1_HUMAN CAD protein OS=Homo sapiens OX=9606 GN=CAD PE=1 SV=3	CAD	26	8	8	8	8	0.0915207	1.28064e-13	0.135648	0.0897508	-0.0383731	-6.20101e-16	0.0146954	0	0.403434	0.999999	0.0486404	0.09436	0.732746	1	0.833904	1	0.529614	1	0.104842	0.18933	0.935255	1	0.91547	1	FALSE	FALSE	FALSE	FALSE	FALSE	FALSE	FALSE	FALSE	0	0	0	0	129	317	383	648	129
P62258	P62258	>sp|P62258|1433E_HUMAN 14-3-3 protein epsilon OS=Homo sapiens OX=9606 GN=YWHAE PE=1 SV=1	YWHAE	43	33	33	33	33	0.13493	0.11669	0.0144859	7.71907e-18	0.061789	0	-0.0825595	-0.0759574	0.023149	0.0133579	0.7184	1	0.402107	1	0.0153614	0.0108144	0.0586236	0.0362423	0.801047	1	0.797129	1	0.088576	0.0701867	FALSE	FALSE	FALSE	FALSE	FALSE	FALSE	FALSE	FALSE	0	0	0	0	364	837	1047	1617	364
O95197-2	O95197-2	>sp|O95197-2|RTN3_HUMAN Isoform of O95197, Isoform 2 of Reticulon-3 OS=Homo sapiens OX=9606 GN=RTN3	RTN3	32	28	28	28	28	-0.343056	-0.323323	-0.173043	-0.153177	-0.0356494	0	0.124311	0.0947975	0.00103217	0.000464561	0.000376565	0.000610034	0.680401	1	0.0226164	0.0464358	0.00469813	0.0020415	0.0019778	0.00262788	0.916733	1	0.113822	0.192302	FALSE	FALSE	FALSE	FALSE	FALSE	FALSE	FALSE	FALSE	0	0	0	0	312	714	902	1366	312
Q6UWE0	Q6UWE0	>sp|Q6UWE0|LRSM1_HUMAN E3 ubiquitin-protein ligase LRSAM1 OS=Homo sapiens OX=9606 GN=LRSAM1 PE=1 SV=1	LRSAM1	30	19	19	19	19	-0.0281027	-1.0156e-16	-0.0268151	-5.19637e-16	0.00494142	1.98269e-15	0.0142761	0	0.663952	1	0.573554	1	0.929969	1	0.791359	1	0.758141	1	0.689787	1	0.988451	1	0.897168	1	FALSE	FALSE	FALSE	FALSE	FALSE	FALSE	FALSE	FALSE	0	0	0	0	237	501	650	986	237
Q14416	Q14416	>sp|Q14416|GRM2_HUMAN Metabotropic glutamate receptor 2 OS=Homo sapiens OX=9606 GN=GRM2 PE=1 SV=2	GRM2	11	10	10	10	10	-0.397126	-0.433323	-0.104522	-0.0882664	-0.244724	-0.227186	0.058463	0.063821	0.000193116	1.1449e-07	0.0128549	0.0125459	0.00165232	0.000259534	0.265854	0.105909	0.00120939	1.60487e-06	0.0353495	0.0344035	0.187732	0.0436981	0.502282	0.341983	TRUE	TRUE	FALSE	FALSE	FALSE	FALSE	FALSE	FALSE	2	0	0	0	113	238	302	469	113
O00273	O00273	>sp|O00273|DFFA_HUMAN DNA fragmentation factor subunit alpha OS=Homo sapiens OX=9606 GN=DFFA PE=1 SV=1	DFFA	8	2	2	2	2	0.670557	0.606684	0.342073	0.350374	-0.0227739	-1.98157e-17	-0.362741	-0.333354	1.4928e-05	3.10307e-06	0.000162752	2.78518e-05	0.873049	1	9.45216e-05	7.86976e-05	0.000161711	2.73748e-05	0.000994797	0.000187559	0.976809	1	0.00371344	0.00227336	TRUE	TRUE	TRUE	TRUE	FALSE	FALSE	TRUE	TRUE	2	0	2	2	43	148	130	255	43
Q9Y6A2	Q9Y6A2	>sp|Q9Y6A2|CP46A_HUMAN Cholesterol 24-hydroxylase OS=Homo sapiens OX=9606 GN=CYP46A1 PE=1 SV=1	CYP46A1	19	14	14	14	14	-0.333454	-0.30126	-0.188612	-0.159067	-0.124708	-0.0680767	0.015242	-1.59089e-16	0.0011839	0.000365645	0.00266385	0.00460139	0.166773	0.284991	0.818221	1	0.00526942	0.00165241	0.00970814	0.0144464	0.599996	1	0.910049	1	FALSE	FALSE	TRUE	FALSE	FALSE	FALSE	FALSE	FALSE	0	0	0	1	181	350	480	695	181
O95248-4	O95248-4	>sp|O95248-4|MTMR5_HUMAN Isoform of O95248, Isoform 4 of Myotubularin-related protein 5 OS=Homo sapiens OX=9606 GN=SBF1	SBF1	66	52	52	52	52	-0.0572939	-0.0222534	-0.0312465	-0.00143839	0.0485405	0	0.074394	0.0646561	0.263162	0.440684	0.333447	0.831084	0.345191	1	0.0265847	0.0250634	0.387606	0.676641	0.465531	1	0.758185	1	0.125733	0.123804	FALSE	FALSE	FALSE	FALSE	FALSE	FALSE	FALSE	FALSE	0	0	0	0	597	1293	1637	2574	597
Q5JTZ9	Q5JTZ9	>sp|Q5JTZ9|SYAM_HUMAN Alanine--tRNA ligase, mitochondrial OS=Homo sapiens OX=9606 GN=AARS2 PE=1 SV=1	AARS2	19	11	11	11	11	-0.267975	-0.236891	-0.119031	-0.0811855	0.0412751	4.57405e-16	0.205733	0.183916	0.00667564	0.00576077	0.0578143	0.113038	0.679519	1	0.00164141	0.00155345	0.0215914	0.017737	0.120389	0.218908	0.916618	1	0.0218613	0.0177069	FALSE	FALSE	FALSE	FALSE	FALSE	FALSE	TRUE	FALSE	0	0	1	0	147	306	424	623	147
P05091	P05091	>sp|P05091|ALDH2_HUMAN Aldehyde dehydrogenase, mitochondrial OS=Homo sapiens OX=9606 GN=ALDH2 PE=1 SV=2	ALDH2	32	27	27	27	27	0.472751	0.444486	0.222223	0.207803	-0.0120958	0	-0.258771	-0.235099	7.26891e-06	1.05216e-06	0.00155652	0.00146881	0.911125	1	0.00015755	0.000187599	9.41444e-05	1.09354e-05	0.00632153	0.00552728	0.983019	1	0.00512952	0.00406443	TRUE	TRUE	TRUE	TRUE	FALSE	FALSE	TRUE	TRUE	2	0	2	2	305	714	837	1346	305
Q9UBI1	Q9UBI1	>sp|Q9UBI1|COMD3_HUMAN COMM domain-containing protein 3 OS=Homo sapiens OX=9606 GN=COMMD3 PE=1 SV=1	COMMD3	4	3	3	3	3	0.0252502	-3.89709e-17	0.03481	7.08788e-18	-0.0158283	-8.164e-19	-0.0198753	3.54076e-17	0.855785	1	0.660162	1	0.894641	1	0.825641	1	0.902172	1	0.758645	1	0.98075	1	0.911655	1	FALSE	FALSE	FALSE	FALSE	FALSE	FALSE	FALSE	FALSE	0	0	0	0	32	74	94	143	32
P13591	P13591	>sp|P13591|NCAM1_HUMAN Neural cell adhesion molecule 1 OS=Homo sapiens OX=9606 GN=NCAM1 PE=1 SV=3	NCAM1	48	42	42	42	42	-0.0932727	-0.0453605	-0.0481923	-0.0176232	0.00339859	2.35065e-17	0.0498144	0.0228599	0.114326	0.280254	0.174984	0.42915	0.956551	1	0.160377	0.354056	0.204641	0.463393	0.284779	0.672243	0.993244	1	0.377437	0.788232	FALSE	FALSE	FALSE	FALSE	FALSE	FALSE	FALSE	FALSE	0	0	0	0	467	1024	1311	2010	467
Q96CT7	Q96CT7	>sp|Q96CT7|CC124_HUMAN Coiled-coil domain-containing protein 124 OS=Homo sapiens OX=9606 GN=CCDC124 PE=1 SV=1	CCDC124	2	2	2	2	2	0.413895	0.223033	0.180953	0.0372691	-0.0656459	0	-0.265561	-0.210981	0.00607821	0.0118739	0.0659282	0.374608	0.710858	1	0.00197061	0.000285857	0.0200442	0.0327743	0.133579	0.602173	0.926042	1	0.0242964	0.00538198	TRUE	FALSE	FALSE	FALSE	FALSE	FALSE	TRUE	TRUE	1	0	2	0	20	46	48	83	20
Q9UHY7	Q9UHY7	>sp|Q9UHY7|ENOPH_HUMAN Enolase-phosphatase E1 OS=Homo sapiens OX=9606 GN=ENOPH1 PE=1 SV=1	ENOPH1	10	7	7	7	7	0.644787	0.608237	0.211266	0.185483	0.175559	0.0944792	-0.238467	-0.200112	1.51387e-07	2.45923e-15	0.00436357	0.00460773	0.1355	0.262874	0.00112654	0.000610185	5.13953e-06	4.14064e-13	0.0145034	0.014451	0.573224	1	0.0167362	0.00919647	TRUE	TRUE	TRUE	TRUE	FALSE	FALSE	TRUE	TRUE	2	0	2	2	83	185	225	357	83
Q6XQN6-3	Q6XQN6-3	>sp|Q6XQN6-3|PNCB_HUMAN Isoform of Q6XQN6, Isoform 3 of Nicotinate phosphoribosyltransferase OS=Homo sapiens OX=9606 GN=NAPRT	NAPRT	13	8	8	8	8	0.788203	0.707806	0.376888	0.358116	0.157748	3.07556e-17	-0.268341	-0.160725	0.0113455	0.00893558	0.0213094	0.00948982	0.46213	1	0.174998	0.240454	0.0331479	0.0257619	0.053346	0.0269511	0.829368	1	0.397864	0.602978	TRUE	TRUE	FALSE	TRUE	FALSE	FALSE	FALSE	FALSE	2	0	0	1	72	232	260	428	72
P19623	P19623	>sp|P19623|SPEE_HUMAN Spermidine synthase OS=Homo sapiens OX=9606 GN=SRM PE=1 SV=1	SRM	9	5	5	5	5	0.950016	0.903106	0.410733	0.363197	0.101676	2.00052e-17	-0.44066	-0.399789	2.0861e-05	6.95891e-05	0.000999501	0.0024463	0.548583	1	0.00181488	0.00418563	0.000210698	0.000393559	0.00440873	0.00856664	0.868565	1	0.0231742	0.0368699	TRUE	TRUE	TRUE	TRUE	FALSE	FALSE	TRUE	TRUE	2	0	2	2	60	170	184	313	60
A6NCS6	A6NCS6	>sp|A6NCS6|CB072_HUMAN Uncharacterized protein C2orf72 OS=Homo sapiens OX=9606 GN=C2orf72 PE=1 SV=2	C2ORF72	3	2	2	2	2	0.227781	0.258884	0.143826	0.0504817	-0.0326274	0	-0.0767673	-8.36469e-18	0.0986277	0.00697778	0.104687	0.327126	0.783309	1	0.444355	1	0.183638	0.0208414	0.19165	0.536231	0.94879	1	0.668518	1	FALSE	FALSE	FALSE	FALSE	FALSE	FALSE	FALSE	FALSE	0	0	0	0	19	56	61	99	19
Q9BZV1	Q9BZV1	>sp|Q9BZV1|UBXN6_HUMAN UBX domain-containing protein 6 OS=Homo sapiens OX=9606 GN=UBXN6 PE=1 SV=1	UBXN6	20	19	19	19	19	-0.227468	-0.174424	-0.148185	-0.125534	0.0938665	0.0412734	0.188099	0.162263	0.00336251	0.008836	0.000108585	0.000307915	0.139886	0.346041	2.25497e-05	3.3775e-05	0.0123459	0.0255248	0.000711782	0.00146808	0.576971	1	0.00171095	0.00130089	FALSE	FALSE	FALSE	FALSE	FALSE	FALSE	FALSE	FALSE	0	0	0	0	199	415	568	869	199
Q9P2Q2	Q9P2Q2	>sp|Q9P2Q2|FRM4A_HUMAN FERM domain-containing protein 4A OS=Homo sapiens OX=9606 GN=FRMD4A PE=1 SV=3	FRMD4A	16	6	6	6	6	-0.186501	-0.164164	-0.154522	-0.125182	0.0269363	0	0.0447674	8.41065e-15	0.0338412	0.0269056	0.00354328	0.00559366	0.676787	1	0.469294	1	0.0792948	0.0655727	0.012261	0.0170618	0.9158	1	0.68864	1	FALSE	FALSE	FALSE	FALSE	FALSE	FALSE	FALSE	FALSE	0	0	0	0	103	202	271	403	103
P46379-2	P46379-2	>sp|P46379-2|BAG6_HUMAN Isoform of P46379, Isoform 2 of Large proline-rich protein BAG6 OS=Homo sapiens OX=9606 GN=BAG6	BAG6	28	24	24	24	24	-0.0205038	-1.11458e-15	-0.059698	-0.0451902	0.0673943	8.22572e-16	0.0429509	0	0.764736	1	0.0945669	0.11974	0.289058	1	0.261511	1	0.837362	1	0.177309	0.228965	0.719958	1	0.497613	1	FALSE	FALSE	FALSE	FALSE	FALSE	FALSE	FALSE	FALSE	0	0	0	0	264	575	730	1138	264
Q9NSD9	Q9NSD9	>sp|Q9NSD9|SYFB_HUMAN Phenylalanine--tRNA ligase beta subunit OS=Homo sapiens OX=9606 GN=FARSB PE=1 SV=3	FARSB	25	21	21	21	21	-0.0482646	-5.41224e-18	-0.215548	-0.20571	0.177859	0.0771882	0.0146009	1.11515e-18	0.723053	1	0.000105611	5.31702e-05	0.176206	0.377443	0.784943	1	0.805881	1	0.00069772	0.00032913	0.611787	1	0.893556	1	FALSE	FALSE	TRUE	TRUE	FALSE	FALSE	FALSE	FALSE	0	0	0	2	243	532	670	1043	243
Q92843	Q92843	>sp|Q92843|B2CL2_HUMAN Bcl-2-like protein 2 OS=Homo sapiens OX=9606 GN=BCL2L2 PE=1 SV=2	BCL2L2	4	3	3	3	3	-0.125737	-0.15696	-0.12942	-0.0816005	0.00681519	0	0.0257947	1.89882e-15	0.120087	0.0158697	0.018556	0.0518855	0.935993	1	0.635908	1	0.212712	0.0420515	0.0477723	0.113835	0.988544	1	0.80955	1	FALSE	FALSE	FALSE	FALSE	FALSE	FALSE	FALSE	FALSE	0	0	0	0	37	78	95	152	37
Q9Y5K8	Q9Y5K8	>sp|Q9Y5K8|VATD_HUMAN V-type proton ATPase subunit D OS=Homo sapiens OX=9606 GN=ATP6V1D PE=1 SV=1	ATP6V1D	18	16	16	16	16	-0.244195	-0.250394	-0.228062	-0.210581	0.0403365	1.39127e-18	0.0329567	0.0100908	0.0209996	0.00283421	5.12187e-05	2.08953e-05	0.667057	1	0.579364	0.647341	0.054016	0.0096711	0.000392239	0.000145833	0.912057	1	0.772967	1	FALSE	FALSE	TRUE	TRUE	FALSE	FALSE	FALSE	FALSE	0	0	0	2	177	390	506	743	177
P22102	P22102	>sp|P22102|PUR2_HUMAN Trifunctional purine biosynthetic protein adenosine-3 OS=Homo sapiens OX=9606 GN=GART PE=1 SV=1	GART	19	11	11	11	11	0.294315	0.226821	0.216342	0.191046	-0.0223335	0	-0.104541	-0.0537401	0.00183947	0.00155336	0.000849335	0.000833564	0.803414	1	0.116771	0.254269	0.00749136	0.00577173	0.00387285	0.00340651	0.954224	1	0.31055	0.627475	FALSE	FALSE	TRUE	TRUE	FALSE	FALSE	FALSE	FALSE	0	0	0	2	141	339	402	648	141
Q4KMP7	Q4KMP7	>sp|Q4KMP7|TB10B_HUMAN TBC1 domain family member 10B OS=Homo sapiens OX=9606 GN=TBC1D10B PE=1 SV=3	TBC1D10B	20	14	14	14	14	-0.0471466	-7.19013e-15	-0.141273	-0.133409	0.109532	0.0757472	0.0162121	0	0.497879	1	0.00491672	0.00285969	0.1436	0.180293	0.749771	1	0.617554	1	0.0160433	0.00976936	0.579343	0.86239	0.872006	1	FALSE	FALSE	FALSE	FALSE	FALSE	FALSE	FALSE	FALSE	0	0	0	0	161	332	437	650	161
Q9C0H9	Q9C0H9	>sp|Q9C0H9|SRCN1_HUMAN SRC kinase signaling inhibitor 1 OS=Homo sapiens OX=9606 GN=SRCIN1 PE=1 SV=4	SRCIN1	70	52	52	52	52	-0.107805	-0.107997	-0.0853021	-0.075149	-0.0466426	-0.0235196	-0.0233803	-1.53111e-17	0.059743	0.0216229	0.00102966	0.000560408	0.336277	0.396173	0.411463	1	0.123482	0.0547824	0.00452144	0.00245538	0.753286	1	0.639809	1	FALSE	FALSE	FALSE	FALSE	FALSE	FALSE	FALSE	FALSE	0	0	0	0	625	1338	1689	2602	625
Q8TF61	Q8TF61	>sp|Q8TF61|FBX41_HUMAN F-box only protein 41 OS=Homo sapiens OX=9606 GN=FBXO41 PE=2 SV=5	FBXO41	13	11	11	11	11	-0.486725	-0.461538	-0.21641	-0.192528	-0.160498	-0.16416	0.101097	0.0367658	4.45838e-06	7.00425e-08	1.86173e-05	1.50152e-05	0.0346648	0.00892017	0.0750427	0.325577	6.36156e-05	1.04683e-06	0.000171157	0.00011033	0.372753	0.23253	0.238419	0.743942	TRUE	TRUE	TRUE	TRUE	FALSE	FALSE	FALSE	FALSE	2	0	0	2	128	244	346	521	128
P47736-4	P47736-4	>sp|P47736-4|RPGP1_HUMAN Isoform of P47736, Isoform 4 of Rap1 GTPase-activating protein 1 OS=Homo sapiens OX=9606 GN=RAP1GAP	RAP1GAP	1	1	1	1	1	0.00729482	0	-0.177358	-0.148363	0.0858455	0	-0.0988073	-0.0261691	0.958418	1	0.0171857	0.0148068	0.546031	1	0.178671	0.505948	0.972444	1	0.0450111	0.0394647	0.868565	1	0.402026	1	FALSE	FALSE	FALSE	FALSE	FALSE	FALSE	FALSE	FALSE	0	0	0	0	11	25	31	48	11
P47736-2	P47736-2	>sp|P47736-2|RPGP1_HUMAN Isoform of P47736, Isoform 2 of Rap1 GTPase-activating protein 1 OS=Homo sapiens OX=9606 GN=RAP1GAP	RAP1GAP	23	17	17	17	17	-0.189623	-0.141215	-0.107426	-0.0892391	0.0152475	1.02937e-19	0.0784044	0.031094	0.0143764	0.0249413	0.0162608	0.0210834	0.805736	1	0.126828	0.355661	0.0399811	0.0616782	0.0429629	0.0533924	0.955372	1	0.326945	0.790409	FALSE	FALSE	FALSE	FALSE	FALSE	FALSE	FALSE	FALSE	0	0	0	0	202	452	566	871	202
Q8N7J2	Q8N7J2	>sp|Q8N7J2|AMER2_HUMAN APC membrane recruitment protein 2 OS=Homo sapiens OX=9606 GN=AMER2 PE=1 SV=3	AMER2	15	8	8	8	8	0.506849	0.469751	0.24493	0.229809	-0.0892564	-3.54655e-16	-0.348168	-0.339161	0.000256166	3.1529e-05	0.00117189	0.000549102	0.465868	1	2.15291e-05	1.62491e-06	0.00150808	0.000200649	0.00504082	0.00241843	0.829368	1	0.00169161	0.000170993	TRUE	TRUE	TRUE	TRUE	FALSE	FALSE	TRUE	TRUE	2	0	2	2	111	271	276	490	111
P27694	P27694	>sp|P27694|RFA1_HUMAN Replication protein A 70 kDa DNA-binding subunit OS=Homo sapiens OX=9606 GN=RPA1 PE=1 SV=2	RPA1	17	11	11	11	11	0.768062	0.714569	0.322576	0.307475	0.257821	0.176107	-0.182475	-0.159221	7.16801e-09	3.51158e-12	9.92054e-06	7.43585e-07	0.0469946	0.0865293	0.00349054	0.00236864	5.94945e-07	2.09028e-10	0.000103289	8.57206e-06	0.408883	0.596653	0.0345846	0.0243483	TRUE	TRUE	TRUE	TRUE	FALSE	FALSE	FALSE	FALSE	2	0	0	2	119	320	366	596	119
O60313-2	O60313-2	>sp|O60313-2|OPA1_HUMAN Isoform of O60313, Isoform 2 of Dynamin-like 120 kDa protein, mitochondrial OS=Homo sapiens OX=9606 GN=OPA1	OPA1	69	56	56	56	56	-0.197137	-0.177696	-0.099237	-0.0705329	0.00864696	0	0.103017	0.100903	0.00137466	0.00100216	0.00919534	0.0372853	0.862139	1	0.0175862	0.0109083	0.00593905	0.00396093	0.027013	0.0861319	0.973665	1	0.0962261	0.0702751	FALSE	FALSE	FALSE	FALSE	FALSE	FALSE	FALSE	FALSE	0	0	0	0	649	1371	1804	2751	649
O75369-2	O75369-2	>sp|O75369-2|FLNB_HUMAN Isoform of O75369, Isoform 2 of Filamin-B OS=Homo sapiens OX=9606 GN=FLNB	FLNB	61	28	28	28	28	0.483047	0.443374	0.399792	0.371901	-0.0670362	0	-0.158708	-0.1161	4.88772e-05	2.14969e-05	3.51972e-07	1.74388e-07	0.40496	1	0.0656273	0.109238	0.000403974	0.00014511	6.98373e-06	2.62551e-06	0.798194	1	0.21974	0.348911	TRUE	TRUE	TRUE	TRUE	FALSE	FALSE	FALSE	FALSE	2	0	0	2	396	1066	1037	1909	396
A0A804HIL7	A0A804HIL7	>tr|A0A804HIL7|A0A804HIL7_HUMAN Isoform of Q9C026, Tripartite motif containing 9 OS=Homo sapiens OX=9606 GN=TRIM9 PE=1 SV=1	TRIM9	7	5	5	5	5	-0.26122	-0.232468	-0.105477	-0.0822715	-0.00552335	-1.69558e-16	0.148342	0.109485	0.00228222	0.00133984	0.0283782	0.0381272	0.937639	1	0.00617716	0.0186026	0.00902022	0.00510057	0.067351	0.0878355	0.988774	1	0.049822	0.101037	FALSE	FALSE	FALSE	FALSE	FALSE	FALSE	FALSE	FALSE	0	0	0	0	59	120	159	244	59
Q9BZE9-2	Q9BZE9-2	>sp|Q9BZE9-2|ASPC1_HUMAN Isoform of Q9BZE9, Isoform 2 of Tether containing UBX domain for GLUT4 OS=Homo sapiens OX=9606 GN=ASPSCR1	ASPSCR1	7	6	6	6	6	0.281253	0.247097	0.1071	0.100333	0.166336	0.121252	0.0169858	2.11571e-17	0.0047831	0.00270029	0.045746	0.0201433	0.100944	0.120134	0.744447	1	0.0165415	0.00927859	0.0999929	0.0513649	0.524848	0.702215	0.869062	1	FALSE	FALSE	FALSE	FALSE	FALSE	FALSE	FALSE	FALSE	0	0	0	0	66	151	192	285	66
P23677	P23677	>sp|P23677|IP3KA_HUMAN Inositol-trisphosphate 3-kinase A OS=Homo sapiens OX=9606 GN=ITPKA PE=1 SV=1	ITPKA	16	13	13	13	13	-0.542277	-0.480735	-0.35864	-0.31841	0.0627851	4.92041e-16	0.25582	0.189537	0.00358469	0.00450384	0.00209766	0.00331545	0.666001	1	0.053859	0.0943492	0.0129998	0.0143699	0.00806652	0.0110725	0.911037	1	0.194361	0.315122	TRUE	TRUE	TRUE	TRUE	FALSE	FALSE	FALSE	FALSE	2	0	0	2	160	340	450	679	160
P05386	P05386	>sp|P05386|RLA1_HUMAN Large ribosomal subunit protein P1 OS=Homo sapiens OX=9606 GN=RPLP1 PE=1 SV=1	RPLP1	1	1	1	1	1	0.0625091	0	-0.107113	0	0.0815478	0	-0.0880745	0	0.823781	1	0.544575	1	0.766548	1	0.638749	1	0.882003	1	0.666635	1	0.94385	1	0.810191	1	FALSE	FALSE	FALSE	FALSE	FALSE	FALSE	FALSE	FALSE	0	0	0	0	11	25	31	46	11
P98160	P98160	>sp|P98160|PGBM_HUMAN Basement membrane-specific heparan sulfate proteoglycan core protein OS=Homo sapiens OX=9606 GN=HSPG2 PE=1 SV=4	HSPG2	56	32	32	32	32	0.242962	0.200514	0.146706	0.103636	0.112086	3.75313e-14	0.0207721	7.09903e-16	0.0115549	0.0196567	0.0380173	0.088624	0.308442	1	0.755804	1	0.0336028	0.050523	0.0858703	0.179842	0.734701	1	0.87504	1	FALSE	FALSE	FALSE	FALSE	FALSE	FALSE	FALSE	FALSE	0	0	0	0	365	863	1076	1734	365
Q9Y230	Q9Y230	>sp|Q9Y230|RUVB2_HUMAN RuvB-like 2 OS=Homo sapiens OX=9606 GN=RUVBL2 PE=1 SV=3	RUVBL2	19	17	17	17	17	0.273559	0.251037	0.123508	0.108522	0.0988977	0.0663651	-0.0459726	-0.0166764	6.20969e-05	5.83257e-06	0.00125998	0.000841312	0.0743872	0.107733	0.268325	0.462627	0.00049451	4.70196e-05	0.00534176	0.00342867	0.477132	0.664727	0.505027	0.953251	FALSE	FALSE	FALSE	FALSE	FALSE	FALSE	FALSE	FALSE	0	0	0	0	189	433	546	838	189
Q9H0N5	Q9H0N5	>sp|Q9H0N5|PHS2_HUMAN Pterin-4-alpha-carbinolamine dehydratase 2 OS=Homo sapiens OX=9606 GN=PCBD2 PE=1 SV=4	PCBD2	3	2	2	2	2	0.649261	0.5646	0.309349	0.331391	0.144469	0	-0.186252	-0.135054	0.000165884	0.000178859	0.000270524	7.70865e-07	0.28566	1	0.0445793	0.0470314	0.00107659	0.000887968	0.00151094	8.80369e-06	0.71798	1	0.173518	0.194087	TRUE	TRUE	TRUE	TRUE	FALSE	FALSE	FALSE	FALSE	2	0	0	2	19	57	62	101	19
P78357	P78357	>sp|P78357|CNTP1_HUMAN Contactin-associated protein 1 OS=Homo sapiens OX=9606 GN=CNTNAP1 PE=1 SV=1	CNTNAP1	52	44	44	44	44	-0.0381312	-1.30009e-16	-0.0130097	-4.30698e-15	-0.0698773	-3.25131e-17	-0.0496419	-6.0333e-15	0.697645	1	0.834114	1	0.503749	1	0.423577	1	0.785334	1	0.885919	1	0.850474	1	0.652796	1	FALSE	FALSE	FALSE	FALSE	FALSE	FALSE	FALSE	FALSE	0	0	0	0	504	1091	1370	2103	504
Q53H12	Q53H12	>sp|Q53H12|AGK_HUMAN Acylglycerol kinase, mitochondrial OS=Homo sapiens OX=9606 GN=AGK PE=1 SV=2	AGK	15	13	13	13	13	-0.380205	-0.370351	-0.15199	-0.150539	-0.0149983	0	0.21232	0.190441	1.56969e-05	1.3184e-07	0.000490089	1.91766e-05	0.832567	1	1.28017e-05	3.30818e-06	0.000168491	1.81104e-06	0.00246214	0.000135338	0.964629	1	0.00121678	0.000274579	TRUE	TRUE	FALSE	FALSE	FALSE	FALSE	TRUE	FALSE	2	0	1	0	136	297	411	609	136
Q8WZA9	Q8WZA9	>sp|Q8WZA9|IRGQ_HUMAN Immunity-related GTPase family Q protein OS=Homo sapiens OX=9606 GN=IRGQ PE=1 SV=1	IRGQ	18	15	15	15	15	-0.496481	-0.477523	-0.392535	-0.392279	-0.0803152	0	0.0352319	1.10789e-18	1.56922e-05	1.23568e-06	6.56098e-08	1.14414e-09	0.336825	1	0.645804	1	0.000168491	1.25117e-05	1.92358e-06	3.56741e-08	0.753286	1	0.815172	1	TRUE	TRUE	TRUE	TRUE	FALSE	FALSE	FALSE	FALSE	2	0	0	2	175	345	475	679	175
Q5JU85	Q5JU85	>sp|Q5JU85|IQEC2_HUMAN IQ motif and SEC7 domain-containing protein 2 OS=Homo sapiens OX=9606 GN=IQSEC2 PE=1 SV=2	IQSEC2	46	33	33	33	33	-0.185092	-0.174434	-0.132114	-0.120554	0.00355391	2.05416e-19	0.060223	0.0214602	0.00497629	0.00284048	0.00161133	0.002073	0.948091	1	0.191018	0.444792	0.0170694	0.00968688	0.0064949	0.00743531	0.992381	1	0.416915	0.927171	FALSE	FALSE	FALSE	FALSE	FALSE	FALSE	FALSE	FALSE	0	0	0	0	404	891	1135	1768	404
P78371	P78371	>sp|P78371|TCPB_HUMAN T-complex protein 1 subunit beta OS=Homo sapiens OX=9606 GN=CCT2 PE=1 SV=4	CCT2	38	33	33	33	33	-0.0117302	0	0.00122557	2.93077e-16	0.0201007	1.37774e-17	0.037308	0.00904874	0.822479	1	0.965093	1	0.690455	1	0.213211	0.561762	0.881569	1	0.978346	1	0.920785	1	0.44644	1	FALSE	FALSE	FALSE	FALSE	FALSE	FALSE	FALSE	FALSE	0	0	0	0	375	831	1030	1592	375
P36269-2	P36269-2	>sp|P36269-2|GGT5_HUMAN Isoform of P36269, Isoform 2 of Glutathione hydrolase 5 proenzyme OS=Homo sapiens OX=9606 GN=GGT5	GGT5	8	3	3	3	3	0.234208	0.00113402	0.226583	0.158212	-0.0590613	-9.98347e-16	-0.0576152	-1.55518e-18	0.152731	0.929364	0.033452	0.0584496	0.723658	1	0.589844	1	0.255913	1	0.0772767	0.126727	0.929924	1	0.779886	1	FALSE	FALSE	FALSE	FALSE	FALSE	FALSE	FALSE	FALSE	0	0	0	0	50	116	114	211	50
Q8NF91	Q8NF91	>sp|Q8NF91|SYNE1_HUMAN Nesprin-1 OS=Homo sapiens OX=9606 GN=SYNE1 PE=1 SV=4	SYNE1	46	32	32	32	32	-0.293837	-0.278321	-0.184749	-0.174452	0.00807696	0	0.116709	0.0948603	2.91681e-06	9.70876e-10	9.34594e-06	2.23104e-06	0.865278	1	0.00905337	0.0147584	4.67086e-05	2.86068e-08	9.87019e-05	2.12992e-05	0.974781	1	0.0649744	0.0856862	FALSE	FALSE	TRUE	FALSE	FALSE	FALSE	FALSE	FALSE	0	0	0	1	381	741	1048	1520	381
P35637-2	P35637-2	>sp|P35637-2|FUS_HUMAN Isoform of P35637, Isoform Short of RNA-binding protein FUS OS=Homo sapiens OX=9606 GN=FUS	FUS	8	7	7	7	7	0.492808	0.454361	0.190156	0.169978	0.110526	1.54008e-17	-0.201965	-0.175052	1.00892e-06	3.83993e-09	0.00871511	0.00722925	0.301222	1	0.00363555	0.00274766	2.04768e-05	8.98088e-08	0.0258913	0.0213544	0.726607	1	0.0355295	0.0272134	TRUE	TRUE	TRUE	FALSE	FALSE	FALSE	TRUE	FALSE	2	0	1	1	74	173	210	340	74
Q92804-2	Q92804-2	>sp|Q92804-2|RBP56_HUMAN Isoform of Q92804, Isoform Short of TATA-binding protein-associated factor 2N OS=Homo sapiens OX=9606 GN=TAF15	TAF15	2	1	1	1	1	0.122561	0	0.186015	0.106522	-0.451368	-0.411309	-0.387914	-0.350755	0.532367	1	0.181241	0.257406	0.0251428	0.0121172	0.00922436	0.00710642	0.649294	1	0.292938	0.438155	0.346839	0.24794	0.0656511	0.0528764	FALSE	FALSE	FALSE	FALSE	FALSE	FALSE	FALSE	FALSE	0	0	0	0	12	32	42	50	12
Q9UHB9	Q9UHB9	>sp|Q9UHB9|SRP68_HUMAN Signal recognition particle subunit SRP68 OS=Homo sapiens OX=9606 GN=SRP68 PE=1 SV=2	SRP68	24	15	15	15	15	0.0757445	1.01549e-17	-0.0129796	-1.54697e-16	0.0284177	2.53896e-18	-0.0523355	-0.0270835	0.318002	1	0.731457	1	0.677772	1	0.217877	0.322012	0.446188	1	0.810699	1	0.9158	1	0.451935	0.738661	FALSE	FALSE	FALSE	FALSE	FALSE	FALSE	FALSE	FALSE	0	0	0	0	175	403	500	770	175
Q5THJ4	Q5THJ4	>sp|Q5THJ4|VP13D_HUMAN Intermembrane lipid transfer protein VPS13D OS=Homo sapiens OX=9606 GN=VPS13D PE=1 SV=2	VPS13D	51	25	25	25	25	-0.0631902	-0.0446064	-0.0505274	-0.0504092	-0.0576015	-2.12432e-16	-0.0552592	-0.0161874	0.210491	0.14867	0.121645	0.0480501	0.282505	1	0.0969523	0.376881	0.326988	0.271158	0.216768	0.106933	0.71666	1	0.276898	0.823303	FALSE	FALSE	FALSE	FALSE	FALSE	FALSE	FALSE	FALSE	0	0	0	0	356	706	941	1423	356
Q6ZMI0	Q6ZMI0	>sp|Q6ZMI0|PPR21_HUMAN Protein phosphatase 1 regulatory subunit 21 OS=Homo sapiens OX=9606 GN=PPP1R21 PE=1 SV=1	PPP1R21	34	24	24	24	24	-0.0825325	-0.0703107	-0.0662102	-0.0348486	-0.0293647	-0.0012808	-0.00320444	2.03907e-19	0.160482	0.0972143	0.051173	0.163951	0.508999	0.853885	0.934787	1	0.266534	0.191728	0.109222	0.299214	0.852224	1	0.971201	1	FALSE	FALSE	FALSE	FALSE	FALSE	FALSE	FALSE	FALSE	0	0	0	0	295	623	789	1217	295
Q8NFP9	Q8NFP9	>sp|Q8NFP9|NBEA_HUMAN Neurobeachin OS=Homo sapiens OX=9606 GN=NBEA PE=1 SV=3	NBEA	68	46	46	46	46	-0.121762	-0.0911331	-0.168541	-0.160166	0.0645546	9.65163e-16	0.0118518	0	0.0450642	0.0527496	1.73725e-07	1.02632e-08	0.217373	1	0.721714	1	0.0989431	0.114622	4.04648e-06	2.36255e-07	0.664063	1	0.859085	1	FALSE	FALSE	FALSE	FALSE	FALSE	FALSE	FALSE	FALSE	0	0	0	0	536	1175	1549	2275	536
Q9Y2W6	Q9Y2W6	>sp|Q9Y2W6|TDRKH_HUMAN Tudor and KH domain-containing protein OS=Homo sapiens OX=9606 GN=TDRKH PE=1 SV=2	TDRKH	8	4	4	4	4	-0.19948	-0.204591	-0.13388	-0.0856676	-0.0440086	-0.0351131	0.0252673	0	0.00844782	0.000568714	0.0170731	0.0435664	0.561121	0.385255	0.66179	1	0.0259963	0.00243033	0.0448039	0.0985553	0.874824	1	0.826431	1	FALSE	FALSE	FALSE	FALSE	FALSE	FALSE	FALSE	FALSE	0	0	0	0	47	116	143	208	47
O14744-2	O14744-2	>sp|O14744-2|ANM5_HUMAN Isoform of O14744, Isoform 2 of Protein arginine N-methyltransferase 5 OS=Homo sapiens OX=9606 GN=PRMT5	PRMT5	17	11	11	11	11	0.276587	0.246088	0.110623	0.0872562	0.0764688	0.0252166	-0.0856672	-0.0696128	2.36527e-05	6.58666e-08	0.00303329	0.00431585	0.252016	0.475933	0.0120142	0.00682016	0.000227138	9.9526e-07	0.0107515	0.0136299	0.696844	1	0.0762108	0.0517262	FALSE	FALSE	FALSE	FALSE	FALSE	FALSE	FALSE	FALSE	0	0	0	0	136	328	395	635	136
O15083	O15083	>sp|O15083|ERC2_HUMAN ERC protein 2 OS=Homo sapiens OX=9606 GN=ERC2 PE=1 SV=3	ERC2	55	38	38	38	38	-0.191999	-0.17639	-0.134981	-0.112625	-0.0424777	-6.59665e-16	0.027268	0	0.0125067	0.00860295	0.00242725	0.00489875	0.512597	1	0.578436	1	0.0357904	0.0249494	0.0090416	0.0152321	0.852444	1	0.772753	1	FALSE	FALSE	FALSE	FALSE	FALSE	FALSE	FALSE	FALSE	0	0	0	0	475	971	1293	1897	475
P04114	P04114	>sp|P04114|APOB_HUMAN Apolipoprotein B-100 OS=Homo sapiens OX=9606 GN=APOB PE=1 SV=2	APOB	76	20	20	20	20	-0.0774484	-2.36416e-16	0.493783	0.404901	-0.444278	-0.269695	0.109187	0	0.709383	1	0.00133755	0.00319769	0.0672598	0.154896	0.453146	1	0.7947	1	0.00561408	0.0107619	0.457396	0.800004	0.675522	1	FALSE	FALSE	TRUE	TRUE	FALSE	FALSE	FALSE	FALSE	0	0	0	2	405	833	867	1803	405
H7C5A2	H7C5A2	>tr|H7C5A2|H7C5A2_HUMAN Isoform of Q8N766, ER membrane protein complex subunit 1 OS=Homo sapiens OX=9606 GN=EMC1 PE=1 SV=2	EMC1	26	16	16	16	16	0.0351159	1.86318e-19	-0.0467538	-0.0222117	0.0244344	0	-0.0366868	-5.11797e-17	0.571463	1	0.111743	0.232887	0.596997	1	0.321695	1	0.683228	1	0.202118	0.402347	0.883502	1	0.558804	1	FALSE	FALSE	FALSE	FALSE	FALSE	FALSE	FALSE	FALSE	0	0	0	0	210	467	607	892	210
O60645	O60645	>sp|O60645|EXOC3_HUMAN Exocyst complex component 3 OS=Homo sapiens OX=9606 GN=EXOC3 PE=1 SV=3	EXOC3	31	20	20	20	20	-0.107537	-0.0950378	-0.00630368	-4.4365e-17	-0.0678525	-0.0365795	0.0371264	0.00136435	0.0291072	0.0120623	0.844126	1	0.148333	0.254719	0.274483	0.837544	0.0703562	0.0332474	0.893019	1	0.585105	1	0.511552	1	FALSE	FALSE	FALSE	FALSE	FALSE	FALSE	FALSE	FALSE	0	0	0	0	259	552	679	1074	259
O75175	O75175	>sp|O75175|CNOT3_HUMAN CCR4-NOT transcription complex subunit 3 OS=Homo sapiens OX=9606 GN=CNOT3 PE=1 SV=1	CNOT3	5	2	2	2	2	0.282572	0.2703	0.0294496	0	0.134265	1.11623e-16	-0.135192	-0.140999	0.0131016	0.00252902	0.705476	1	0.299089	1	0.0886302	0.0357316	0.0371548	0.00877415	0.792786	1	0.726355	1	0.262461	0.158139	FALSE	FALSE	FALSE	FALSE	FALSE	FALSE	FALSE	FALSE	0	0	0	0	22	65	70	128	22
Q5T848	Q5T848	>sp|Q5T848|GP158_HUMAN Probable G-protein coupled receptor 158 OS=Homo sapiens OX=9606 GN=GPR158 PE=1 SV=1	GPR158	7	7	7	7	7	-0.495958	-0.471939	-0.372295	-0.361822	-0.0761927	-1.29061e-13	0.0524198	2.50242e-16	1.18663e-06	5.92767e-09	7.60437e-10	3.13653e-13	0.277168	0.999999	0.395924	1	2.32319e-05	1.27025e-07	5.7452e-08	3.18682e-11	0.714721	1	0.628368	1	TRUE	TRUE	TRUE	TRUE	FALSE	FALSE	FALSE	FALSE	2	0	0	2	75	165	206	324	75
P30273	P30273	>sp|P30273|FCERG_HUMAN High affinity immunoglobulin epsilon receptor subunit gamma OS=Homo sapiens OX=9606 GN=FCER1G PE=1 SV=1	FCER1G	2	2	2	2	2	0.136241	2.36092e-19	0.375062	0.329305	-0.132366	-7.77551e-05	0.0700712	5.77226e-17	0.592629	1	0.00140401	0.00143984	0.554655	0.984865	0.584762	1	0.699592	1	0.00584308	0.0054356	0.872785	1	0.776197	1	FALSE	FALSE	TRUE	TRUE	FALSE	FALSE	FALSE	FALSE	0	0	0	2	19	41	52	82	19
Q9HA77	Q9HA77	>sp|Q9HA77|SYCM_HUMAN Probable cysteine--tRNA ligase, mitochondrial OS=Homo sapiens OX=9606 GN=CARS2 PE=1 SV=1	CARS2	6	5	5	5	5	-0.00332217	1.25387e-19	0.0529861	1.00564e-16	-0.177894	-0.0710876	-0.111129	-0.0748223	0.977997	1	0.561224	1	0.212138	0.42973	0.210823	0.229162	0.984188	1	0.679255	1	0.658655	1	0.442987	0.58456	FALSE	FALSE	FALSE	FALSE	FALSE	FALSE	FALSE	FALSE	0	0	0	0	58	129	147	229	58
Q9H1K1	Q9H1K1	>sp|Q9H1K1|ISCU_HUMAN Iron-sulfur cluster assembly enzyme ISCU OS=Homo sapiens OX=9606 GN=ISCU PE=1 SV=2	ISCU	5	3	3	3	3	0.0620267	5.80169e-18	-0.0400393	-2.85914e-18	0.126111	6.49735e-17	0.0308835	7.99859e-16	0.623748	1	0.566791	1	0.316171	1	0.668379	1	0.725572	1	0.684167	1	0.739567	1	0.828655	1	FALSE	FALSE	FALSE	FALSE	FALSE	FALSE	FALSE	FALSE	0	0	0	0	42	101	114	175	42
Q9Y4F1-2	Q9Y4F1-2	>sp|Q9Y4F1-2|FARP1_HUMAN Isoform of Q9Y4F1, Isoform 2 of FERM, ARHGEF and pleckstrin domain-containing protein 1 OS=Homo sapiens OX=9606 GN=FARP1	FARP1	37	26	26	26	26	0.0983302	4.37436e-15	0.179901	0.152792	-0.168195	-0.13794	-0.0964752	-0.0535683	0.36041	1	0.00127576	0.00187018	0.048558	0.0540788	0.139537	0.255878	0.48949	1	0.00538572	0.00679889	0.413034	0.489533	0.347207	0.630126	FALSE	FALSE	FALSE	FALSE	FALSE	FALSE	FALSE	FALSE	0	0	0	0	310	687	834	1358	310
Q14195-2	Q14195-2	>sp|Q14195-2|DPYL3_HUMAN Isoform of Q14195, Isoform LCRMP-4 of Dihydropyrimidinase-related protein 3 OS=Homo sapiens OX=9606 GN=DPYSL3	DPYSL3	41	26	26	26	26	1.51738	1.46046	0.889448	0.855628	0.22747	0.00275639	-0.39251	-0.327651	4.92993e-08	2.80127e-10	9.86892e-09	7.93553e-10	0.311699	0.912699	0.00845747	0.0151457	2.401e-06	1.01901e-08	4.47366e-07	2.61252e-08	0.737392	1	0.0619129	0.086992	TRUE	TRUE	TRUE	TRUE	FALSE	FALSE	FALSE	FALSE	2	0	0	2	302	841	878	1545	302
Q15149-8	Q15149-8	>sp|Q15149-8|PLEC_HUMAN Isoform of Q15149, Isoform 8 of Plectin OS=Homo sapiens OX=9606 GN=PLEC	PLEC	397	302	302	302	302	0.478763	0.420148	0.536049	0.526931	-0.112872	-2.63833e-11	-0.0594593	0	0.00432248	0.00633501	1.24649e-08	5.83089e-10	0.350992	0.999989	0.565468	1	0.0152074	0.0192236	5.32289e-07	2.02126e-08	0.762964	1	0.762716	1	TRUE	TRUE	TRUE	TRUE	FALSE	FALSE	FALSE	FALSE	2	0	0	2	3440	8077	9501	15655	3440
Q9BYB0	Q9BYB0	>sp|Q9BYB0|SHAN3_HUMAN SH3 and multiple ankyrin repeat domains protein 3 OS=Homo sapiens OX=9606 GN=SHANK3 PE=1 SV=3	SHANK3	59	44	44	44	44	-0.234336	-0.168755	-0.175003	-0.114822	-0.056263	-3.6042e-16	-0.000393361	1.1557e-16	0.0760723	0.126408	0.0450409	0.115624	0.58974	1	0.996875	1	0.150182	0.237237	0.098863	0.222955	0.883502	1	0.998589	1	FALSE	FALSE	FALSE	FALSE	FALSE	FALSE	FALSE	FALSE	0	0	0	0	524	1093	1446	2177	524
Q12756-2	Q12756-2	>sp|Q12756-2|KIF1A_HUMAN Isoform of Q12756, Isoform 2 of Kinesin-like protein KIF1A OS=Homo sapiens OX=9606 GN=KIF1A	KIF1A	48	35	35	35	35	0.0442642	0	0.0264286	5.9541e-16	0.0158793	-5.77087e-17	-0.0047943	0	0.399673	1	0.414113	1	0.770488	1	0.882184	1	0.527143	1	0.546065	1	0.944654	1	0.941476	1	FALSE	FALSE	FALSE	FALSE	FALSE	FALSE	FALSE	FALSE	0	0	0	0	400	901	1140	1750	400
P09417	P09417	>sp|P09417|DHPR_HUMAN Dihydropteridine reductase OS=Homo sapiens OX=9606 GN=QDPR PE=1 SV=2	QDPR	15	12	12	12	12	0.798955	0.76173	0.337109	0.332141	-0.0893401	0	-0.55989	-0.537503	5.04349e-07	4.60345e-09	0.000821245	0.000371538	0.540023	1	2.02663e-07	5.15178e-08	1.2231e-05	1.02758e-07	0.00377777	0.00172129	0.865136	1	7.02525e-05	1.51797e-05	TRUE	TRUE	TRUE	TRUE	FALSE	FALSE	TRUE	TRUE	2	0	2	2	131	321	358	577	131
Q8NFW8	Q8NFW8	>sp|Q8NFW8|NEUA_HUMAN N-acylneuraminate cytidylyltransferase OS=Homo sapiens OX=9606 GN=CMAS PE=1 SV=2	CMAS	15	13	13	13	13	0.353227	0.266771	0.054773	0.00952162	0.1863	0.0425735	-0.113722	-0.10173	0.00175132	0.00197764	0.216284	0.622743	0.0476508	0.358573	0.0305062	0.0303593	0.00719703	0.00712798	0.337064	0.930011	0.410535	1	0.137336	0.140995	TRUE	FALSE	FALSE	FALSE	FALSE	FALSE	FALSE	FALSE	1	0	0	0	140	323	407	643	140
P46020-2	P46020-2	>sp|P46020-2|KPB1_HUMAN Isoform of P46020, Isoform 2 of Phosphorylase b kinase regulatory subunit alpha, skeletal muscle isoform OS=Homo sapiens OX=9606 GN=PHKA1	PHKA1	14	7	7	7	7	0.185256	0.135647	0.15974	0.133859	-0.0781107	-1.89021e-17	-0.0367275	-1.86115e-15	0.0341502	0.0343751	0.00694494	0.00191646	0.32509	1	0.564421	1	0.0798441	0.0807383	0.0213048	0.0069329	0.744817	1	0.762364	1	FALSE	FALSE	FALSE	FALSE	FALSE	FALSE	FALSE	FALSE	0	0	0	0	82	222	255	439	82
O15061	O15061	>sp|O15061|SYNEM_HUMAN Synemin OS=Homo sapiens OX=9606 GN=SYNM PE=1 SV=3	SYNM	30	10	10	10	10	0.552324	0.422568	0.872769	0.857607	-0.180123	-4.86795e-15	0.140719	0	0.0229698	0.0545134	3.34106e-08	3.95285e-09	0.321615	1	0.410452	1	0.05827	0.117716	1.13154e-06	1.04458e-07	0.741526	1	0.6394	1	FALSE	FALSE	TRUE	TRUE	FALSE	FALSE	FALSE	FALSE	0	0	0	2	142	426	395	852	142
Q12788	Q12788	>sp|Q12788|TBL3_HUMAN Transducin beta-like protein 3 OS=Homo sapiens OX=9606 GN=TBL3 PE=1 SV=2	TBL3	2	1	1	1	1	0.162312	0	-0.0691673	0	0.128803	0	-0.102677	0	0.396357	1	0.623356	1	0.489815	1	0.488901	1	0.524059	1	0.730965	1	0.840302	1	0.703564	1	FALSE	FALSE	FALSE	FALSE	FALSE	FALSE	FALSE	FALSE	0	0	0	0	12	21	29	47	12
O95319-2	O95319-2	>sp|O95319-2|CELF2_HUMAN Isoform of O95319, Isoform 2 of CUGBP Elav-like family member 2 OS=Homo sapiens OX=9606 GN=CELF2	CELF2	4	4	4	4	4	-0.0522031	-4.1635e-17	-0.196076	-0.160507	-0.0173738	-4.2989e-18	-0.159078	-0.160363	0.713434	1	0.0134123	0.0169572	0.907782	1	0.0422932	0.0159723	0.797319	1	0.0365076	0.0443341	0.982472	1	0.16784	0.0900714	FALSE	FALSE	TRUE	FALSE	FALSE	FALSE	FALSE	FALSE	0	0	0	1	42	96	121	185	42
Q92879-2	Q92879-2	>sp|Q92879-2|CELF1_HUMAN Isoform of Q92879, Isoform 2 of CUGBP Elav-like family member 1 OS=Homo sapiens OX=9606 GN=CELF1	CELF1	5	3	3	3	3	0.0225004	4.09638e-18	-0.0378107	-2.17342e-17	0.0570227	-6.97656e-19	0.0147708	0	0.858208	1	0.62888	1	0.651844	1	0.855744	1	0.904241	1	0.734441	1	0.909154	1	0.924919	1	FALSE	FALSE	FALSE	FALSE	FALSE	FALSE	FALSE	FALSE	0	0	0	0	39	78	90	157	39
P12081-4	P12081-4	>sp|P12081-4|HARS1_HUMAN Isoform of P12081, Isoform 4 of Histidine--tRNA ligase, cytoplasmic OS=Homo sapiens OX=9606 GN=HARS1	HARS1	19	17	17	17	17	0.312102	0.288403	0.0300921	1.2295e-15	0.184676	0.131558	-0.0943516	-0.0825443	2.48933e-05	1.75321e-06	0.519861	1	0.0419153	0.0819531	0.0133659	0.0122629	0.000236226	1.67179e-05	0.643195	1	0.393673	0.582537	0.0814067	0.0759888	FALSE	FALSE	FALSE	FALSE	FALSE	FALSE	FALSE	FALSE	0	0	0	0	188	422	538	817	188
H7C3K3	H7C3K3	>tr|H7C3K3|H7C3K3_HUMAN Isoform of Q15057, Arf-GAP with coiled-coil, ANK repeat and PH domain-containing protein OS=Homo sapiens OX=9606 GN=ACAP2 PE=1 SV=9	ACAP2	12	10	10	10	10	0.0816277	0.034685	-0.0232521	0	0.0581195	0.00558598	-0.0743918	-0.0331882	0.213081	0.308906	0.600549	1	0.347899	0.734115	0.117771	0.270495	0.330271	0.50259	0.712198	1	0.760449	1	0.312341	0.654362	FALSE	FALSE	FALSE	FALSE	FALSE	FALSE	FALSE	FALSE	0	0	0	0	99	228	280	430	99
Q9H0D6-2	Q9H0D6-2	>sp|Q9H0D6-2|XRN2_HUMAN Isoform of Q9H0D6, Isoform 2 of 5'-3' exoribonuclease 2 OS=Homo sapiens OX=9606 GN=XRN2	XRN2	5	2	2	2	2	0.476721	0.448433	0.167296	0.12832	0.319245	0.278841	0.00496174	-1.14618e-15	4.69342e-05	7.2155e-07	0.0361216	0.0315441	0.0100912	0.00215123	0.950035	1	0.000391207	7.91234e-06	0.0824325	0.0751979	0.27438	0.118479	0.978929	1	TRUE	TRUE	FALSE	FALSE	FALSE	FALSE	FALSE	FALSE	2	0	0	0	33	78	76	151	33
P51693	P51693	>sp|P51693|APLP1_HUMAN Amyloid beta precursor like protein 1 OS=Homo sapiens OX=9606 GN=APLP1 PE=1 SV=3	APLP1	12	9	9	9	9	0.135154	0.0259086	-0.0937064	-0.0344294	0.0232545	-3.54383e-19	-0.222051	-0.190368	0.156462	0.566828	0.169211	0.410817	0.837425	1	0.00071687	0.00143346	0.261198	0.838223	0.27807	0.650442	0.965512	1	0.0133687	0.0167606	FALSE	FALSE	FALSE	FALSE	FALSE	FALSE	TRUE	FALSE	0	0	1	0	94	229	284	426	94
Q9NRV9	Q9NRV9	>sp|Q9NRV9|HEBP1_HUMAN Heme-binding protein 1 OS=Homo sapiens OX=9606 GN=HEBP1 PE=1 SV=1	HEBP1	11	7	7	7	7	0.930785	0.912605	0.304564	0.24281	-0.0851102	0	-0.70753	-0.695341	3.97881e-07	4.11525e-08	0.0132869	0.0302268	0.622729	1	1.30772e-07	2.9709e-08	1.02389e-05	6.66241e-07	0.0361995	0.0725271	0.89784	1	5.13759e-05	9.21448e-06	TRUE	TRUE	TRUE	FALSE	FALSE	FALSE	TRUE	TRUE	2	0	2	1	83	215	243	381	83
Q9H7J1	Q9H7J1	>sp|Q9H7J1|PPR3E_HUMAN Protein phosphatase 1 regulatory subunit 3E OS=Homo sapiens OX=9606 GN=PPP1R3E PE=1 SV=2	PPP1R3E	3	1	1	1	1	0.687615	0.722486	0.23587	0.161889	0.596345	0.580986	0.144599	0	0.00695515	0.000205068	0.0332831	0.0700975	0.00839372	0.00230576	0.246809	1	0.022315	0.00099136	0.0770071	0.1479	0.267374	0.123526	0.481904	1	TRUE	TRUE	FALSE	FALSE	FALSE	FALSE	FALSE	FALSE	2	0	0	0	12	37	46	79	12
A0A0A0MRU0	A0A0A0MRU0	>tr|A0A0A0MRU0|A0A0A0MRU0_HUMAN Isoform of Q14168, MAGUK p55 scaffold protein 2 OS=Homo sapiens OX=9606 GN=MPP2 PE=1 SV=1	MPP2	24	21	21	21	21	-0.035314	-7.49819e-18	-0.0121074	-2.05605e-16	0.029994	1.79411e-16	0.0639248	0.0376321	0.600713	1	0.762249	1	0.624903	1	0.154503	0.252054	0.706067	1	0.833461	1	0.898933	1	0.368618	0.624226	FALSE	FALSE	FALSE	FALSE	FALSE	FALSE	FALSE	FALSE	0	0	0	0	228	502	642	990	228
A0A7I2V4H7	A0A7I2V4H7	>tr|A0A7I2V4H7|A0A7I2V4H7_HUMAN Isoform of O14578, Citron rho-interacting serine/threonine kinase OS=Homo sapiens OX=9606 GN=CIT PE=1 SV=1	CIT	67	48	48	48	48	-0.116341	-0.0208383	-0.120625	-0.0937017	0.116963	0.080441	0.114463	0.062156	0.21237	0.614696	0.0383124	0.0626521	0.0973503	0.158473	0.0985047	0.232624	0.329395	0.899752	0.0864046	0.134699	0.52239	0.81207	0.279888	0.589867	FALSE	FALSE	FALSE	FALSE	FALSE	FALSE	FALSE	FALSE	0	0	0	0	599	1260	1660	2531	599
Q9BRX8-2	Q9BRX8-2	>sp|Q9BRX8-2|PXL2A_HUMAN Isoform of Q9BRX8, Isoform 2 of Peroxiredoxin-like 2A OS=Homo sapiens OX=9606 GN=PRXL2A	PRXL2A	19	16	16	16	16	-0.398636	-0.389915	-0.209519	-0.20009	-0.119861	-0.0841905	0.0645391	0.0386117	5.32397e-06	1.82227e-08	2.59584e-06	1.74226e-07	0.0776172	0.116661	0.170592	0.244044	7.39957e-05	3.33498e-07	3.45311e-05	2.62551e-06	0.486225	0.694429	0.39193	0.609644	TRUE	TRUE	TRUE	TRUE	FALSE	FALSE	FALSE	FALSE	2	0	0	2	178	398	491	745	178
P10586-2	P10586-2	>sp|P10586-2|PTPRF_HUMAN Isoform of P10586, Isoform 2 of Receptor-type tyrosine-protein phosphatase F OS=Homo sapiens OX=9606 GN=PTPRF	PTPRF	35	22	22	22	22	-0.371762	-0.359718	-0.13344	-0.128905	-0.213208	-0.18623	0.0424509	0.0049629	4.52508e-06	1.49304e-07	0.000103899	1.13401e-05	0.00171245	0.001879	0.243307	0.685477	6.44113e-05	2.02264e-06	0.000687182	8.64739e-05	0.187732	0.109838	0.478573	1	TRUE	TRUE	FALSE	FALSE	FALSE	FALSE	FALSE	FALSE	2	0	0	0	296	582	796	1128	296
Q76NI1	Q76NI1	>sp|Q76NI1|KNDC1_HUMAN Kinase non-catalytic C-lobe domain-containing protein 1 OS=Homo sapiens OX=9606 GN=KNDC1 PE=2 SV=2	KNDC1	15	9	9	9	9	-0.136265	-0.0580269	-0.15871	-0.135133	0.124655	3.07933e-15	0.111424	0.0516072	0.26638	0.421858	0.0102274	0.0123531	0.247729	1	0.109779	0.282684	0.390947	0.651651	0.0294863	0.033922	0.692209	1	0.300569	0.67597	FALSE	FALSE	FALSE	FALSE	FALSE	FALSE	FALSE	FALSE	0	0	0	0	117	247	333	507	117
Q96GD0	Q96GD0	>sp|Q96GD0|PLPP_HUMAN Chronophin OS=Homo sapiens OX=9606 GN=PDXP PE=1 SV=2	PDXP	11	11	11	11	11	1.15239	1.11818	0.433372	0.396885	0.38768	0.288912	-0.353873	-0.29186	1.61105e-06	1.08926e-07	0.000915255	0.00117171	0.0765625	0.119759	0.00690012	0.0134941	2.93022e-05	1.54674e-06	0.00411097	0.00454268	0.483065	0.702215	0.0535737	0.0807096	TRUE	TRUE	TRUE	TRUE	FALSE	FALSE	FALSE	FALSE	2	0	0	2	114	259	308	500	114
H3BQK9	H3BQK9	>tr|H3BQK9|H3BQK9_HUMAN Isoform of Q9UPN3, Microtubule actin crosslinking factor 1 OS=Homo sapiens OX=9606 GN=MACF1 PE=1 SV=1	MACF1	273	173	173	173	173	0.168653	0.149895	0.126089	0.116182	0.0118722	0	-0.0299174	-0.000941668	0.00131285	0.000452495	7.60789e-05	3.95654e-05	0.817632	1	0.32709	0.856012	0.00573085	0.00199443	0.000534366	0.0002565	0.960205	1	0.56295	1	FALSE	FALSE	FALSE	FALSE	FALSE	FALSE	FALSE	FALSE	0	0	0	0	2072	4814	5775	9476	2072
O00401	O00401	>sp|O00401|WASL_HUMAN Actin nucleation-promoting factor WASL OS=Homo sapiens OX=9606 GN=WASL PE=1 SV=2	WASL	15	10	10	10	10	0.430316	0.381349	0.164044	0.102516	0.114627	0.0480953	-0.145854	-0.10924	0.00188581	0.00184565	0.0188353	0.0599242	0.254375	0.408571	0.0828254	0.100483	0.00766419	0.00671384	0.0483012	0.129543	0.697723	1	0.253949	0.328971	TRUE	TRUE	FALSE	FALSE	FALSE	FALSE	FALSE	FALSE	2	0	0	0	111	285	331	530	111
Q13813-2	Q13813-2	>sp|Q13813-2|SPTN1_HUMAN Isoform of Q13813, Isoform 2 of Spectrin alpha chain, non-erythrocytic 1 OS=Homo sapiens OX=9606 GN=SPTAN1	SPTAN1	299	240	240	240	240	-0.0872852	-0.0516451	0.0567611	0.0422862	-0.0798585	-0.0500116	0.0617146	0.0461549	0.113826	0.265627	0.0785442	0.143172	0.151172	0.257372	0.0613332	0.135241	0.203971	0.442562	0.153164	0.26706	0.586345	1	0.211243	0.404556	FALSE	FALSE	FALSE	FALSE	FALSE	FALSE	FALSE	FALSE	0	0	0	0	2745	6141	7589	11913	2745
P07814	P07814	>sp|P07814|SYEP_HUMAN Bifunctional glutamate/proline--tRNA ligase OS=Homo sapiens OX=9606 GN=EPRS1 PE=1 SV=5	EPRS1	55	36	36	36	36	0.0457292	0	-0.00926695	0	0.0617187	4.88125e-15	-0.00548359	0	0.500266	1	0.79202	1	0.403858	1	0.860998	1	0.619342	1	0.854713	1	0.798159	1	0.92758	1	FALSE	FALSE	FALSE	FALSE	FALSE	FALSE	FALSE	FALSE	0	0	0	0	440	993	1251	1957	440
Q3ZAQ7	Q3ZAQ7	>sp|Q3ZAQ7|VMA21_HUMAN Vacuolar ATPase assembly integral membrane protein VMA21 OS=Homo sapiens OX=9606 GN=VMA21 PE=1 SV=1	VMA21	3	3	3	3	3	0.139134	1.05692e-15	-0.202712	-0.142916	0.336042	0.236687	-0.0212357	-1.27166e-17	0.307217	1	0.0201986	0.0407568	0.00962587	0.0288306	0.822252	1	0.434573	1	0.051086	0.0932374	0.271581	0.372626	0.910409	1	FALSE	FALSE	FALSE	FALSE	FALSE	FALSE	FALSE	FALSE	0	0	0	0	33	75	92	143	33
Q6PGP7	Q6PGP7	>sp|Q6PGP7|SKI3_HUMAN Superkiller complex protein 3 OS=Homo sapiens OX=9606 GN=SKIC3 PE=1 SV=1	SKIC3	35	17	17	17	17	-0.0654989	-2.08633e-18	0.034813	0	-0.0659456	-3.13203e-18	0.013899	1.11438e-16	0.401509	1	0.433614	1	0.370425	1	0.771686	1	0.528308	1	0.563887	1	0.772624	1	0.884909	1	FALSE	FALSE	FALSE	FALSE	FALSE	FALSE	FALSE	FALSE	0	0	0	0	232	516	665	1004	232
P12821-2	P12821-2	>sp|P12821-2|ACE_HUMAN Isoform of P12821, Isoform Somatic-2 of Angiotensin-converting enzyme OS=Homo sapiens OX=9606 GN=ACE	ACE	8	3	3	3	3	0.410659	0.310649	0.139883	0.075209	0.216869	0.101467	-0.0443548	-5.08068e-16	0.00389616	0.00680947	0.110613	0.204935	0.163927	0.289827	0.583128	1	0.0139575	0.0204079	0.200904	0.361042	0.594673	1	0.775006	1	TRUE	FALSE	FALSE	FALSE	FALSE	FALSE	FALSE	FALSE	1	0	0	0	46	123	137	224	46
Q13217	Q13217	>sp|Q13217|DNJC3_HUMAN DnaJ homolog subfamily C member 3 OS=Homo sapiens OX=9606 GN=DNAJC3 PE=1 SV=1	DNAJC3	6	3	3	3	3	-0.0597985	0	-0.12998	-0.0317278	-0.0757649	0	-0.152175	-1.17793e-11	0.603593	1	0.109934	0.443209	0.61394	1	0.0257108	0.99999	0.70842	1	0.199765	0.691339	0.892815	1	0.122496	1	FALSE	FALSE	FALSE	FALSE	FALSE	FALSE	FALSE	FALSE	0	0	0	0	39	88	120	171	39
O95490-2	O95490-2	>sp|O95490-2|AGRL2_HUMAN Isoform of O95490, Isoform 2 of Adhesion G protein-coupled receptor L2 OS=Homo sapiens OX=9606 GN=ADGRL2	ADGRL2	10	7	7	7	7	-0.115258	-0.027363	-0.0411896	-1.64765e-18	-0.0194691	-1.43238e-16	0.0894374	0.0126903	0.269541	0.567569	0.472103	1	0.844258	1	0.143998	0.613728	0.393559	0.839005	0.597394	1	0.966812	1	0.354166	1	FALSE	FALSE	FALSE	FALSE	FALSE	FALSE	FALSE	FALSE	0	0	0	0	80	173	231	338	80
Q7Z6Z7-3	Q7Z6Z7-3	>sp|Q7Z6Z7-3|HUWE1_HUMAN Isoform of Q7Z6Z7, Isoform 3 of E3 ubiquitin-protein ligase HUWE1 OS=Homo sapiens OX=9606 GN=HUWE1	HUWE1	80	57	57	57	57	0.0731521	0.0505443	-0.00370939	-3.26421e-18	0.110695	0.0944459	0.0330358	1.70454e-05	0.0792849	0.0679482	0.8896	1	0.0186745	0.0103198	0.206179	0.974581	0.154919	0.141441	0.926064	1	0.323918	0.233005	0.43627	1	FALSE	FALSE	FALSE	FALSE	FALSE	FALSE	FALSE	FALSE	0	0	0	0	646	1485	1905	2949	646
O75390	O75390	>sp|O75390|CISY_HUMAN Citrate synthase, mitochondrial OS=Homo sapiens OX=9606 GN=CS PE=1 SV=2	CS	25	23	23	23	23	-0.160914	-0.122968	-0.136018	-0.123374	-0.0472853	0	-0.0264252	0	0.00354161	0.0142449	0.00144205	0.002876	0.354037	1	0.554411	1	0.0128673	0.0383311	0.00595098	0.0098137	0.764831	1	0.755199	1	FALSE	FALSE	FALSE	FALSE	FALSE	FALSE	FALSE	FALSE	0	0	0	0	249	556	701	1077	249
Q9H3S7	Q9H3S7	>sp|Q9H3S7|PTN23_HUMAN Tyrosine-protein phosphatase non-receptor type 23 OS=Homo sapiens OX=9606 GN=PTPN23 PE=1 SV=1	PTPN23	50	33	33	33	33	0.0436479	0.0328591	0.0455657	0.0214894	0.0603669	0.035133	0.052354	0.0298435	0.261609	0.162445	0.0711346	0.233293	0.132079	0.214775	0.0405654	0.111871	0.386381	0.292034	0.141899	0.40293	0.570414	0.929433	0.163734	0.355202	FALSE	FALSE	FALSE	FALSE	FALSE	FALSE	FALSE	FALSE	0	0	0	0	394	882	1120	1736	394
H7C3Q8	H7C3Q8	>tr|H7C3Q8|H7C3Q8_HUMAN Isoform of Q15057, Arf-GAP with coiled-coil, ANK repeat and PH domain-containing protein (Fragment) OS=Homo sapiens OX=9606 GN=ACAP2 PE=1 SV=1	ACAP2	1	1	1	1	1	-0.0297921	0	-0.112009	-0.0276618	0.194276	0.0870641	0.112059	1.71241e-16	0.877293	1	0.292747	0.564531	0.259232	0.384529	0.352448	1	0.915511	1	0.421931	0.851057	0.702692	1	0.585889	1	FALSE	FALSE	FALSE	FALSE	FALSE	FALSE	FALSE	FALSE	0	0	0	0	11	24	31	48	11
O00139-4	O00139-4	>sp|O00139-4|KIF2A_HUMAN Isoform of O00139, Isoform 4 of Kinesin-like protein KIF2A OS=Homo sapiens OX=9606 GN=KIF2A	KIF2A	28	22	22	22	22	-0.0158855	-6.13156e-17	0.0583164	0.0533545	-0.0406909	-8.53891e-14	0.0371417	0.0181949	0.739488	1	0.0279503	0.00823835	0.365283	0.999999	0.185392	0.282753	0.817795	1	0.0666037	0.0238803	0.77123	1	0.410104	0.67597	FALSE	FALSE	FALSE	FALSE	FALSE	FALSE	FALSE	FALSE	0	0	0	0	278	616	772	1181	278
P62851	P62851	>sp|P62851|RS25_HUMAN Small ribosomal subunit protein eS25 OS=Homo sapiens OX=9606 GN=RPS25 PE=1 SV=1	RPS25	5	5	5	5	5	0.314612	0.170874	0.0389026	7.64027e-19	0.272233	0.200447	-0.00162505	1.21104e-15	0.03711	0.135583	0.591181	1	0.0405781	0.0848818	0.984332	1	0.0851594	0.251334	0.703946	1	0.387994	0.593339	0.993095	1	FALSE	FALSE	FALSE	FALSE	FALSE	FALSE	FALSE	FALSE	0	0	0	0	55	125	152	238	55
Q15751	Q15751	>sp|Q15751|HERC1_HUMAN Probable E3 ubiquitin-protein ligase HERC1 OS=Homo sapiens OX=9606 GN=HERC1 PE=1 SV=2	HERC1	39	21	21	21	21	-0.0290217	-6.06055e-16	-0.0414456	-8.97682e-15	0.053446	0.0124066	0.0483571	0.00546975	0.630152	1	0.326073	1	0.378666	0.618926	0.286514	0.708447	0.730144	1	0.458166	1	0.777589	1	0.524121	1	FALSE	FALSE	FALSE	FALSE	FALSE	FALSE	FALSE	FALSE	0	0	0	0	243	511	685	1050	243
Q9P286	Q9P286	>sp|Q9P286|PAK5_HUMAN Serine/threonine-protein kinase PAK 5 OS=Homo sapiens OX=9606 GN=PAK5 PE=1 SV=1	PAK5	13	9	9	9	9	-0.117291	-0.0559755	0.0284654	0	-0.0992197	-0.0702955	0.0477431	0	0.117481	0.246491	0.498527	1	0.148533	0.113983	0.285773	1	0.208906	0.415613	0.62173	1	0.585105	0.688221	0.523325	1	FALSE	FALSE	FALSE	FALSE	FALSE	FALSE	FALSE	FALSE	0	0	0	0	109	227	271	465	109
P53041	P53041	>sp|P53041|PPP5_HUMAN Serine/threonine-protein phosphatase 5 OS=Homo sapiens OX=9606 GN=PPP5C PE=1 SV=1	PPP5C	16	12	12	12	12	0.815332	0.753409	0.244325	0.192293	0.41815	0.340855	-0.142384	-0.0429686	9.33054e-05	7.92267e-05	0.0174456	0.0369497	0.0133367	0.0260317	0.216678	0.504405	0.000679664	0.0004388	0.045445	0.0855242	0.291325	0.355927	0.451196	1	TRUE	TRUE	TRUE	FALSE	FALSE	FALSE	FALSE	FALSE	2	0	0	1	126	327	398	622	126
P62910	P62910	>sp|P62910|RL32_HUMAN Large ribosomal subunit protein eL32 OS=Homo sapiens OX=9606 GN=RPL32 PE=1 SV=2	RPL32	7	6	6	6	6	0.0856917	1.9027e-17	0.0134267	4.16573e-16	0.0084972	-1.25613e-19	-0.0475099	-5.145e-17	0.519353	1	0.84965	1	0.943493	1	0.533266	1	0.637083	1	0.896989	1	0.990735	1	0.73814	1	FALSE	FALSE	FALSE	FALSE	FALSE	FALSE	FALSE	FALSE	0	0	0	0	66	138	196	267	66
P78527	P78527	>sp|P78527|PRKDC_HUMAN DNA-dependent protein kinase catalytic subunit OS=Homo sapiens OX=9606 GN=PRKDC PE=1 SV=3	PRKDC	135	97	97	97	97	0.176218	0.146192	0.0718517	0.0572406	0.11838	0.0899544	0.0131132	2.35638e-16	0.00340001	0.00435627	0.0288162	0.0359089	0.0103976	0.017616	0.734436	1	0.0124426	0.0140282	0.0681711	0.0835087	0.277254	0.302796	0.865619	1	FALSE	FALSE	FALSE	FALSE	FALSE	FALSE	FALSE	FALSE	0	0	0	0	1105	2536	3091	4908	1105
O95831	O95831	>sp|O95831|AIFM1_HUMAN Apoptosis-inducing factor 1, mitochondrial OS=Homo sapiens OX=9606 GN=AIFM1 PE=1 SV=1	AIFM1	25	21	21	21	21	-0.13998	-0.108898	-0.102113	-0.0819456	-0.00798226	1.51489e-18	0.0277477	0	0.0105273	0.00618768	0.000649252	0.00092316	0.874924	1	0.361538	1	0.0312465	0.0188444	0.00310303	0.00370776	0.977308	1	0.595754	1	FALSE	FALSE	FALSE	FALSE	FALSE	FALSE	FALSE	FALSE	0	0	0	0	226	526	654	1022	226
Q9H6K5-2	Q9H6K5-2	>sp|Q9H6K5-2|PRR36_HUMAN Isoform of Q9H6K5, Isoform 2 of Proline-rich protein 36 OS=Homo sapiens OX=9606 GN=PRR36	PRR36	6	5	5	5	5	-0.163777	-6.52094e-16	-0.0748329	0	0.0279199	0	0.130228	0.0266732	0.387479	1	0.43148	1	0.849202	1	0.263815	0.568965	0.515792	1	0.561925	1	0.968896	1	0.500421	1	FALSE	FALSE	FALSE	FALSE	FALSE	FALSE	FALSE	FALSE	0	0	0	0	51	104	143	225	51
Q04637-3	Q04637-3	>sp|Q04637-3|IF4G1_HUMAN Isoform of Q04637, Isoform B of Eukaryotic translation initiation factor 4 gamma 1 OS=Homo sapiens OX=9606 GN=EIF4G1	EIF4G1	34	26	26	26	26	0.020567	3.48894e-17	-0.0349981	-3.42847e-16	0.0161753	8.97551e-18	-0.0365838	-9.22466e-16	0.705364	1	0.301064	1	0.772802	1	0.283803	1	0.791152	1	0.430938	1	0.944654	1	0.521728	1	FALSE	FALSE	FALSE	FALSE	FALSE	FALSE	FALSE	FALSE	0	0	0	0	311	703	883	1348	311
A0A0U1RQK7	A0A0U1RQK7	>tr|A0A0U1RQK7|A0A0U1RQK7_HUMAN Isoform of O43432, Eukaryotic translation initiation factor 4 gamma 3 OS=Homo sapiens OX=9606 GN=EIF4G3 PE=1 SV=2	EIF4G3	23	14	14	14	14	-0.0262063	-3.88395e-17	-0.129901	-0.099162	0.0616548	0	-0.0321837	-6.14684e-18	0.784672	1	0.00251235	0.00312352	0.505152	1	0.444962	1	0.855291	1	0.00928231	0.0105363	0.85084	1	0.669177	1	FALSE	FALSE	FALSE	FALSE	FALSE	FALSE	FALSE	FALSE	0	0	0	0	170	366	478	704	170
Q13362-4	Q13362-4	>sp|Q13362-4|2A5G_HUMAN Isoform of Q13362, Isoform 4 of Serine/threonine-protein phosphatase 2A 56 kDa regulatory subunit gamma isoform OS=Homo sapiens OX=9606 GN=PPP2R5C	PPP2R5C	12	10	10	10	10	-0.160839	-0.124002	-0.143896	-0.118886	0.00688997	0	0.0338873	2.02663e-14	0.0384749	0.0284644	0.000305176	0.000142513	0.898084	1	0.487346	1	0.087677	0.068718	0.00166983	0.000757968	0.98075	1	0.701669	1	FALSE	FALSE	FALSE	FALSE	FALSE	FALSE	FALSE	FALSE	0	0	0	0	117	253	322	486	117
Q07954	Q07954	>sp|Q07954|LRP1_HUMAN Prolow-density lipoprotein receptor-related protein 1 OS=Homo sapiens OX=9606 GN=LRP1 PE=1 SV=2	LRP1	73	48	48	48	48	0.0956198	0.000138376	0.0948656	0.0707651	0.0711882	0.0150566	0.0775516	0.0649404	0.0995566	0.958904	0.00552349	0.0197113	0.181218	0.565315	0.0366764	0.0447444	0.184667	1	0.0176614	0.0503506	0.617818	1	0.153504	0.187272	FALSE	FALSE	FALSE	FALSE	FALSE	FALSE	FALSE	FALSE	0	0	0	0	586	1312	1681	2650	586
Q9UIA9	Q9UIA9	>sp|Q9UIA9|XPO7_HUMAN Exportin-7 OS=Homo sapiens OX=9606 GN=XPO7 PE=1 SV=3	XPO7	37	29	29	29	29	0.00879513	1.04415e-15	-4.02106e-05	-2.72389e-18	0.00558231	1.98373e-21	-0.00513188	0	0.84364	1	0.998975	1	0.91129	1	0.86917	1	0.89465	1	0.999314	1	0.983019	1	0.933204	1	FALSE	FALSE	FALSE	FALSE	FALSE	FALSE	FALSE	FALSE	0	0	0	0	335	757	947	1471	335
Q9Y2H9	Q9Y2H9	>sp|Q9Y2H9|MAST1_HUMAN Microtubule-associated serine/threonine-protein kinase 1 OS=Homo sapiens OX=9606 GN=MAST1 PE=1 SV=2	MAST1	25	16	16	16	16	-0.0516353	-1.23847e-15	-0.0705779	-0.0424316	0.0667486	4.35185e-17	0.0436554	2.94456e-18	0.44135	1	0.134305	0.219036	0.340105	1	0.35855	1	0.566763	1	0.233267	0.381887	0.755725	1	0.592234	1	FALSE	FALSE	FALSE	FALSE	FALSE	FALSE	FALSE	FALSE	0	0	0	0	198	416	562	834	198
P61201	P61201	>sp|P61201|CSN2_HUMAN COP9 signalosome complex subunit 2 OS=Homo sapiens OX=9606 GN=COPS2 PE=1 SV=1	COPS2	23	20	20	20	20	-0.0740138	-0.0623975	0.0144872	9.85343e-17	-0.0868548	-0.0695903	0.00500417	0	0.141968	0.109615	0.67337	1	0.083598	0.0544977	0.890399	1	0.241308	0.211167	0.766991	1	0.498033	0.491657	0.946792	1	FALSE	FALSE	FALSE	FALSE	FALSE	FALSE	FALSE	FALSE	0	0	0	0	234	516	654	995	234
Q6Y7W6-4	Q6Y7W6-4	>sp|Q6Y7W6-4|GGYF2_HUMAN Isoform of Q6Y7W6, Isoform 3 of GRB10-interacting GYF protein 2 OS=Homo sapiens OX=9606 GN=GIGYF2	GIGYF2	14	7	7	7	7	-0.0187733	0	-0.00481707	-3.71958e-17	0.0274061	1.37443e-17	0.0442435	2.79235e-15	0.822386	1	0.929466	1	0.746947	1	0.434872	1	0.881569	1	0.953577	1	0.940199	1	0.661049	1	FALSE	FALSE	FALSE	FALSE	FALSE	FALSE	FALSE	FALSE	0	0	0	0	86	196	244	368	86
P55084	P55084	>sp|P55084|ECHB_HUMAN Trifunctional enzyme subunit beta, mitochondrial OS=Homo sapiens OX=9606 GN=HADHB PE=1 SV=3	HADHB	30	23	23	23	23	0.086801	8.61444e-16	0.0734015	0.0498512	-0.155922	-0.146516	-0.152192	-0.133411	0.348049	1	0.143276	0.193327	0.0326907	0.0157802	0.0125002	0.013116	0.476768	1	0.2453	0.34357	0.36697	0.287014	0.0774589	0.0793558	FALSE	FALSE	FALSE	FALSE	FALSE	FALSE	FALSE	FALSE	0	0	0	0	274	624	763	1194	274
Q9BUE6-2	Q9BUE6-2	>sp|Q9BUE6-2|ISCA1_HUMAN Isoform of Q9BUE6, Isoform 2 of Iron-sulfur cluster assembly 1 homolog, mitochondrial OS=Homo sapiens OX=9606 GN=ISCA1	ISCA1	5	4	4	4	4	0.130682	1.1297e-07	0.117458	0.0717312	0.0736056	2.76536e-16	0.0584219	1.00375e-17	0.346726	0.99923	0.149925	0.224306	0.557467	1	0.515086	1	0.475397	1	0.25431	0.389922	0.874175	1	0.723231	1	FALSE	FALSE	FALSE	FALSE	FALSE	FALSE	FALSE	FALSE	0	0	0	0	48	110	135	198	48
Q9BS40	Q9BS40	>sp|Q9BS40|LXN_HUMAN Latexin OS=Homo sapiens OX=9606 GN=LXN PE=1 SV=2	LXN	2	2	2	2	2	0.988508	0.94235	0.396507	0.309657	0.257179	0.182784	-0.312511	-0.264714	1.11501e-05	2.003e-06	0.00057186	0.00016032	0.133827	0.106508	0.0158943	0.0106213	0.000128586	1.87063e-05	0.00277419	0.000832172	0.571907	0.659385	0.0904978	0.0693615	TRUE	TRUE	TRUE	TRUE	FALSE	FALSE	FALSE	FALSE	2	0	0	2	19	45	54	88	19
Q9BUF5	Q9BUF5	>sp|Q9BUF5|TBB6_HUMAN Tubulin beta-6 chain OS=Homo sapiens OX=9606 GN=TUBB6 PE=1 SV=1	TUBB6	6	4	4	4	4	0.283528	2.38554e-16	0.254876	0.224469	0.275589	2.69479e-17	0.273219	0.210604	0.197002	1	0.0573537	0.014103	0.29999	1	0.0236262	0.0204024	0.311076	1	0.119725	0.0378456	0.726509	1	0.116608	0.108025	FALSE	FALSE	FALSE	TRUE	FALSE	FALSE	FALSE	FALSE	0	0	0	1	39	100	119	188	39
Q9BPU6	Q9BPU6	>sp|Q9BPU6|DPYL5_HUMAN Dihydropyrimidinase-related protein 5 OS=Homo sapiens OX=9606 GN=DPYSL5 PE=1 SV=1	DPYSL5	32	26	26	26	26	0.679936	0.595886	0.356524	0.324527	0.116522	1.07944e-13	-0.195291	-0.113521	0.000829768	0.00116169	0.00055048	0.000659338	0.505429	0.999999	0.0738119	0.187857	0.00392127	0.00449496	0.00269657	0.00280945	0.85084	1	0.235886	0.507345	TRUE	TRUE	TRUE	TRUE	FALSE	FALSE	FALSE	FALSE	2	0	0	2	283	676	803	1292	283
Q6N022	Q6N022	>sp|Q6N022|TEN4_HUMAN Teneurin-4 OS=Homo sapiens OX=9606 GN=TENM4 PE=1 SV=2	TENM4	26	19	19	19	19	-0.0858409	-0.0546103	-0.06326	-0.0421752	0.0015376	4.27038e-18	0.0204407	0	0.136842	0.175018	0.0836799	0.116748	0.976785	1	0.609288	1	0.234952	0.310508	0.161628	0.224323	0.996438	1	0.793863	1	FALSE	FALSE	FALSE	FALSE	FALSE	FALSE	FALSE	FALSE	0	0	0	0	212	443	596	880	212
O76024	O76024	>sp|O76024|WFS1_HUMAN Wolframin OS=Homo sapiens OX=9606 GN=WFS1 PE=1 SV=2	WFS1	19	15	15	15	15	0.472644	0.440625	0.214174	0.164264	0.307808	0.248062	0.0420689	1.45771e-15	0.00103242	0.000763647	0.037676	0.0647031	0.0239838	0.0367035	0.700181	1	0.00469813	0.00312193	0.0852302	0.138351	0.338125	0.400436	0.847959	1	TRUE	TRUE	FALSE	FALSE	FALSE	FALSE	FALSE	FALSE	2	0	0	0	169	383	470	750	169
O95847	O95847	>sp|O95847|UCP4_HUMAN Mitochondrial uncoupling protein 4 OS=Homo sapiens OX=9606 GN=SLC25A27 PE=2 SV=1	SLC25A27	11	10	10	10	10	-0.342022	-0.319398	-0.286927	-0.288768	0.083735	0.0414616	0.127901	0.0847088	0.00153527	0.000167915	1.6894e-06	4.88293e-08	0.229696	0.303453	0.0708597	0.125468	0.00649485	0.000840714	2.49556e-05	8.99223e-07	0.678156	1	0.230452	0.384296	FALSE	FALSE	TRUE	TRUE	FALSE	FALSE	FALSE	FALSE	0	0	0	2	112	240	327	481	112
Q16891-2	Q16891-2	>sp|Q16891-2|MIC60_HUMAN Isoform of Q16891, Isoform 2 of MICOS complex subunit MIC60 OS=Homo sapiens OX=9606 GN=IMMT	IMMT	66	51	51	51	51	-0.385208	-0.400013	-0.184062	-0.165084	-0.093919	-0.087639	0.109371	0.105218	1.75574e-08	1.55279e-12	1.60091e-07	4.52084e-07	0.0432236	0.030159	0.00425378	0.00485282	1.11253e-06	1.06403e-10	3.81949e-06	5.72931e-06	0.397607	0.37351	0.0388644	0.041207	TRUE	TRUE	TRUE	FALSE	FALSE	FALSE	FALSE	FALSE	2	0	0	1	611	1328	1713	2620	611
Q08211	Q08211	>sp|Q08211|DHX9_HUMAN ATP-dependent RNA helicase A OS=Homo sapiens OX=9606 GN=DHX9 PE=1 SV=4	DHX9	51	42	42	42	42	0.248305	0.234223	0.0690608	0.0543334	0.0906781	0.0203046	-0.0853311	-0.0771299	0.000255976	0.000157819	0.081588	0.0988479	0.193227	0.559199	0.0269227	0.0279822	0.00150808	0.000798994	0.157949	0.197127	0.633413	1	0.126823	0.133522	FALSE	FALSE	FALSE	FALSE	FALSE	FALSE	FALSE	FALSE	0	0	0	0	453	1033	1294	1987	453
P63010-2	P63010-2	>sp|P63010-2|AP2B1_HUMAN Isoform of P63010, Isoform 2 of AP-2 complex subunit beta OS=Homo sapiens OX=9606 GN=AP2B1	AP2B1	57	52	52	52	52	-0.162284	-0.122204	-0.132719	-0.119934	0.0222244	6.94708e-16	0.0496478	9.43168e-14	0.023381	0.0429304	0.00243708	0.00554279	0.702278	1	0.306108	0.999999	0.0590335	0.0972209	0.00906513	0.0169609	0.923159	1	0.545855	1	FALSE	FALSE	FALSE	FALSE	FALSE	FALSE	FALSE	FALSE	0	0	0	0	572	1279	1592	2449	572
Q15746-6	Q15746-6	>sp|Q15746-6|MYLK_HUMAN Isoform of Q15746, Isoform Del-1790 of Myosin light chain kinase, smooth muscle OS=Homo sapiens OX=9606 GN=MYLK	MYLK	28	13	13	13	13	0.51458	0.503636	0.326323	0.296176	0.098714	0.0280982	-0.100462	-0.0185469	1.29528e-05	3.67722e-07	8.37122e-05	0.000106584	0.32383	0.567157	0.239171	0.619326	0.000145392	4.44966e-06	0.000576978	0.000589766	0.743408	1	0.475838	1	TRUE	TRUE	TRUE	TRUE	FALSE	FALSE	FALSE	FALSE	2	0	0	2	183	459	492	868	183
Q96BY7	Q96BY7	>sp|Q96BY7|ATG2B_HUMAN Autophagy-related protein 2 homolog B OS=Homo sapiens OX=9606 GN=ATG2B PE=1 SV=5	ATG2B	31	15	15	15	15	-0.161031	-0.155192	-0.108819	-0.0932803	0.0691274	0.0192869	0.120969	0.110159	0.00681141	0.000445163	0.011821	0.0121616	0.278473	0.524611	0.00640083	0.003656	0.0219103	0.00196653	0.0330461	0.0335054	0.716232	1	0.0509731	0.0335381	FALSE	FALSE	FALSE	FALSE	FALSE	FALSE	FALSE	FALSE	0	0	0	0	207	449	598	894	207
A0A804HJY5	A0A804HJY5	>tr|A0A804HJY5|A0A804HJY5_HUMAN Isoform of Q9BTW9, Tubulin-specific chaperone D OS=Homo sapiens OX=9606 GN=TBCD PE=1 SV=1	TBCD	29	21	21	21	21	-0.00132639	6.6478e-18	0.0187831	0	0.0338803	0	0.0536718	3.27693e-15	0.984967	1	0.631522	1	0.581846	1	0.222646	1	0.988995	1	0.736227	1	0.880792	1	0.456199	1	FALSE	FALSE	FALSE	FALSE	FALSE	FALSE	FALSE	FALSE	0	0	0	0	255	562	705	1093	255
P01019	P01019	>sp|P01019|ANGT_HUMAN Angiotensinogen OS=Homo sapiens OX=9606 GN=AGT PE=1 SV=3	AGT	13	7	7	7	7	0.926154	0.884897	0.27145	0.184616	0.00884323	3.62534e-17	-0.649519	-0.632145	2.48098e-05	6.61088e-06	0.0637149	0.130918	0.958625	1	0.000148288	7.12044e-05	0.000235813	5.22224e-05	0.129921	0.247084	0.993697	1	0.00490932	0.00212999	TRUE	TRUE	FALSE	FALSE	FALSE	FALSE	TRUE	TRUE	2	0	2	0	98	240	244	418	98
O75781	O75781	>sp|O75781|PALM_HUMAN Paralemmin-1 OS=Homo sapiens OX=9606 GN=PALM PE=1 SV=2	PALM	21	14	14	14	14	0.0967527	0	0.00691781	2.77985e-16	0.0502677	3.12568e-18	-0.0381566	-5.37313e-16	0.399809	1	0.888099	1	0.656928	1	0.427922	1	0.527204	1	0.925347	1	0.909177	1	0.656021	1	FALSE	FALSE	FALSE	FALSE	FALSE	FALSE	FALSE	FALSE	0	0	0	0	183	389	485	771	183
Q8NE71	Q8NE71	>sp|Q8NE71|ABCF1_HUMAN ATP-binding cassette sub-family F member 1 OS=Homo sapiens OX=9606 GN=ABCF1 PE=1 SV=2	ABCF1	17	11	11	11	11	-0.00562012	0	0.0196596	8.05973e-16	-0.0710107	-1.17024e-15	-0.0445321	-1.57408e-14	0.945198	1	0.668224	1	0.370552	1	0.359658	1	0.963844	1	0.76374	1	0.772624	1	0.593688	1	FALSE	FALSE	FALSE	FALSE	FALSE	FALSE	FALSE	FALSE	0	0	0	0	132	289	368	573	132
P42765	P42765	>sp|P42765|THIM_HUMAN 3-ketoacyl-CoA thiolase, mitochondrial OS=Homo sapiens OX=9606 GN=ACAA2 PE=1 SV=2	ACAA2	21	14	14	14	14	0.424676	0.410279	0.245801	0.233306	-0.040249	-1.51509e-15	-0.225946	-0.2015	0.000192079	4.10996e-05	0.0003282	0.000247385	0.691673	1	0.0017407	0.00249954	0.00120417	0.000251767	0.00177765	0.00121487	0.920989	1	0.0226854	0.0253524	TRUE	TRUE	TRUE	TRUE	FALSE	FALSE	TRUE	TRUE	2	0	2	2	173	436	487	775	173
Q13449	Q13449	>sp|Q13449|LSAMP_HUMAN Limbic system-associated membrane protein OS=Homo sapiens OX=9606 GN=LSAMP PE=1 SV=2	LSAMP	14	11	11	11	11	-0.0128771	-1.17972e-17	0.135704	0.121098	-0.155069	-0.136624	-0.00107185	6.10885e-16	0.851654	1	0.00377563	0.00222718	0.0282569	0.00866256	0.982503	1	0.899615	1	0.0129516	0.0079208	0.356569	0.22989	0.9921	1	FALSE	FALSE	FALSE	FALSE	FALSE	FALSE	FALSE	FALSE	0	0	0	0	129	286	360	560	129
Q16566	Q16566	>sp|Q16566|KCC4_HUMAN Calcium/calmodulin-dependent protein kinase type IV OS=Homo sapiens OX=9606 GN=CAMK4 PE=1 SV=1	CAMK4	25	20	20	20	20	-0.596256	-0.552239	-0.296535	-0.283053	-0.195405	-0.161134	0.10119	0.0180274	5.89885e-06	9.46485e-07	9.18575e-06	2.08994e-06	0.0290119	0.0319207	0.18963	0.604077	7.959e-05	1.00498e-05	9.77186e-05	2.01572e-05	0.356623	0.379924	0.415269	1	TRUE	TRUE	TRUE	TRUE	FALSE	FALSE	FALSE	FALSE	2	0	0	2	231	458	610	920	231
P25787	P25787	>sp|P25787|PSA2_HUMAN Proteasome subunit alpha type-2 OS=Homo sapiens OX=9606 GN=PSMA2 PE=1 SV=2	PSMA2	11	9	9	9	9	0.316381	0.288695	0.131552	0.132202	0.0682466	8.9671e-16	-0.106935	-0.0844889	8.78109e-05	2.77078e-06	0.010181	0.00272391	0.3994	1	0.0326294	0.0362841	0.000648187	2.48149e-05	0.029367	0.00937069	0.79462	1	0.142335	0.159569	FALSE	FALSE	FALSE	FALSE	FALSE	FALSE	FALSE	FALSE	0	0	0	0	106	240	302	462	106
Q92581	Q92581	>sp|Q92581|SL9A6_HUMAN Sodium/hydrogen exchanger 6 OS=Homo sapiens OX=9606 GN=SLC9A6 PE=1 SV=3	SLC9A6	12	8	8	8	8	0.0945726	0.0191919	0.0450195	2.15467e-15	0.072714	0.0157765	0.025297	5.56747e-16	0.2211	0.577799	0.455222	1	0.47548	0.642676	0.637175	1	0.339662	0.851455	0.583651	1	0.832196	1	0.809713	1	FALSE	FALSE	FALSE	FALSE	FALSE	FALSE	FALSE	FALSE	0	0	0	0	99	230	282	438	99
P26012-2	P26012-2	>sp|P26012-2|ITB8_HUMAN Isoform of P26012, Isoform 2 of Integrin beta-8 OS=Homo sapiens OX=9606 GN=ITGB8	ITGB8	9	7	7	7	7	0.269821	0.223888	0.193187	0.168919	-0.0406732	-1.87912e-16	-0.13149	-0.109672	0.00368563	0.00548127	0.000235328	0.000124036	0.663568	1	0.00959781	0.00863744	0.013284	0.0170275	0.00135693	0.000669979	0.909791	1	0.0673332	0.0598125	FALSE	FALSE	TRUE	FALSE	FALSE	FALSE	FALSE	FALSE	0	0	0	1	75	187	222	362	75
Q8IWW8	Q8IWW8	>sp|Q8IWW8|HOT_HUMAN Hydroxyacid-oxoacid transhydrogenase, mitochondrial OS=Homo sapiens OX=9606 GN=ADHFE1 PE=1 SV=1	ADHFE1	4	2	2	2	2	0.417173	0.294345	0.210781	0.255704	0.150011	8.55323e-19	-0.160065	0	0.0988702	0.110416	0.169073	0.0316808	0.516588	1	0.328877	1	0.183805	0.212363	0.277921	0.0754933	0.853449	1	0.564581	1	FALSE	FALSE	FALSE	FALSE	FALSE	FALSE	FALSE	FALSE	0	0	0	0	17	56	46	97	17
Q9Y4P8-4	Q9Y4P8-4	>sp|Q9Y4P8-4|WIPI2_HUMAN Isoform of Q9Y4P8, Isoform 4 of WD repeat domain phosphoinositide-interacting protein 2 OS=Homo sapiens OX=9606 GN=WIPI2	WIPI2	8	7	7	7	7	0.0299082	6.81778e-17	-0.0225455	0	0.0445578	1.4801e-18	0.00933793	0	0.708379	1	0.531588	1	0.516368	1	0.819191	1	0.793929	1	0.654955	1	0.853449	1	0.910049	1	FALSE	FALSE	FALSE	FALSE	FALSE	FALSE	FALSE	FALSE	0	0	0	0	74	162	208	323	74
P08574	P08574	>sp|P08574|CY1_HUMAN Cytochrome c1, heme protein, mitochondrial OS=Homo sapiens OX=9606 GN=CYC1 PE=1 SV=3	CYC1	12	9	9	9	9	-0.303957	-0.280797	-0.237019	-0.242035	-0.0036718	-4.00719e-16	0.0378001	0	7.20029e-05	3.26398e-06	4.10716e-07	1.06573e-11	0.946003	1	0.453022	1	0.000557573	2.8538e-05	7.9453e-06	6.54203e-10	0.991435	1	0.675522	1	FALSE	FALSE	TRUE	TRUE	FALSE	FALSE	FALSE	FALSE	0	0	0	2	120	246	325	490	120
O94811	O94811	>sp|O94811|TPPP_HUMAN Tubulin polymerization-promoting protein OS=Homo sapiens OX=9606 GN=TPPP PE=1 SV=1	TPPP	20	16	16	16	16	-0.0932616	-0.0223488	-0.0747524	-6.86987e-16	-0.159454	-0.106303	-0.131674	-0.0697044	0.341859	0.617505	0.329193	1	0.112302	0.183235	0.107738	0.252548	0.471435	0.902967	0.461393	1	0.541692	0.868338	0.296961	0.624226	FALSE	FALSE	FALSE	FALSE	FALSE	FALSE	FALSE	FALSE	0	0	0	0	181	408	513	773	181
Q9Y4L1	Q9Y4L1	>sp|Q9Y4L1|HYOU1_HUMAN Hypoxia up-regulated protein 1 OS=Homo sapiens OX=9606 GN=HYOU1 PE=1 SV=1	HYOU1	50	37	37	37	37	-0.0232906	0	-0.192092	-0.178308	0.161253	0.125844	0.00176664	0	0.753957	1	2.25622e-07	4.59684e-09	0.0272095	0.037721	0.960291	1	0.828931	1	4.94272e-06	1.18812e-07	0.352305	0.403102	0.983388	1	FALSE	FALSE	TRUE	FALSE	FALSE	FALSE	FALSE	FALSE	0	0	0	1	427	942	1224	1862	427
Q9Y6E0-2	Q9Y6E0-2	>sp|Q9Y6E0-2|STK24_HUMAN Isoform of Q9Y6E0, Isoform A of Serine/threonine-protein kinase 24 OS=Homo sapiens OX=9606 GN=STK24	STK24	13	11	11	11	11	-0.0213877	-1.04995e-14	-0.0629236	-0.0414334	0.0113428	0	-0.0294247	-4.6422e-15	0.64396	1	0.0295648	0.0709006	0.797621	1	0.330367	1	0.741762	1	0.0696491	0.14922	0.952385	1	0.56563	1	FALSE	FALSE	FALSE	FALSE	FALSE	FALSE	FALSE	FALSE	0	0	0	0	116	269	334	507	116
O00506-2	O00506-2	>sp|O00506-2|STK25_HUMAN Isoform of O00506, Isoform 2 of Serine/threonine-protein kinase 25 OS=Homo sapiens OX=9606 GN=STK25	STK25	2	2	2	2	2	0.116323	0	-0.0178783	0	0.136494	0	-0.0072868	0	0.401828	1	0.827585	1	0.362395	1	0.926992	1	0.528308	1	0.881695	1	0.768919	1	0.967888	1	FALSE	FALSE	FALSE	FALSE	FALSE	FALSE	FALSE	FALSE	0	0	0	0	19	46	54	90	19
O75489	O75489	>sp|O75489|NDUS3_HUMAN NADH dehydrogenase [ubiquinone] iron-sulfur protein 3, mitochondrial OS=Homo sapiens OX=9606 GN=NDUFS3 PE=1 SV=1	NDUFS3	26	21	21	21	21	-0.462916	-0.428352	-0.342354	-0.324921	-0.00744393	-3.49726e-17	0.101747	0.0797164	1.3854e-06	4.72795e-08	7.86377e-09	1.38881e-10	0.914508	1	0.0939794	0.105063	2.60005e-05	7.51428e-07	3.76758e-07	6.24751e-09	0.983504	1	0.272549	0.339626	TRUE	TRUE	TRUE	TRUE	FALSE	FALSE	FALSE	FALSE	2	0	0	2	242	506	666	998	242
P17676-2	P17676-2	>sp|P17676-2|CEBPB_HUMAN Isoform of P17676, Isoform 2 of CCAAT/enhancer-binding protein beta OS=Homo sapiens OX=9606 GN=CEBPB	CEBPB	1	1	1	1	1	0.438813	9.42514e-15	0.0542994	0	0.0566299	0	-0.327884	-0.149345	0.266591	1	0.767998	1	0.874346	1	0.108004	0.246512	0.391024	1	0.837338	1	0.977151	1	0.297496	0.614766	FALSE	FALSE	FALSE	FALSE	FALSE	FALSE	FALSE	FALSE	0	0	0	0	10	19	24	38	10
Q9UPR5	Q9UPR5	>sp|Q9UPR5|NAC2_HUMAN Sodium/calcium exchanger 2 OS=Homo sapiens OX=9606 GN=SLC8A2 PE=2 SV=2	SLC8A2	35	30	30	30	30	-0.245407	-0.214217	-0.0585926	-0.0314806	-0.144169	-0.0938069	0.0570593	0.0165507	0.0176462	0.0149218	0.180226	0.302088	0.0542526	0.113529	0.309999	0.55068	0.0471819	0.0398976	0.292099	0.500761	0.424437	0.686205	0.548928	1	FALSE	FALSE	FALSE	FALSE	FALSE	FALSE	FALSE	FALSE	0	0	0	0	345	750	946	1466	345
P05129	P05129	>sp|P05129|KPCG_HUMAN Protein kinase C gamma type OS=Homo sapiens OX=9606 GN=PRKCG PE=1 SV=3	PRKCG	34	27	27	27	27	-0.292189	-0.211231	-0.0145084	-2.90254e-16	-0.122646	-2.3292e-17	0.156425	0.0977957	0.0374605	0.0741558	0.874343	1	0.333185	1	0.124635	0.212922	0.0857401	0.152531	0.91534	1	0.751406	1	0.3237	0.554217	FALSE	FALSE	FALSE	FALSE	FALSE	FALSE	FALSE	FALSE	0	0	0	0	316	694	881	1355	316
Q86Y37	Q86Y37	>sp|Q86Y37|CACL1_HUMAN CDK2-associated and cullin domain-containing protein 1 OS=Homo sapiens OX=9606 GN=CACUL1 PE=1 SV=1	CACUL1	2	1	1	1	1	-0.0174143	0	0.0853171	0	-0.0207214	0	0.08201	0	0.946561	1	0.552362	1	0.934676	1	0.597192	1	0.964565	1	0.672535	1	0.988544	1	0.784322	1	FALSE	FALSE	FALSE	FALSE	FALSE	FALSE	FALSE	FALSE	0	0	0	0	12	22	30	47	12
Q14244-6	Q14244-6	>sp|Q14244-6|MAP7_HUMAN Isoform of Q14244, Isoform 6 of Ensconsin OS=Homo sapiens OX=9606 GN=MAP7	MAP7	4	3	3	3	3	0.796131	0.669272	0.17382	4.13098e-18	0.261787	0.0457059	-0.362357	-0.274741	0.00040375	0.00014349	0.240497	1	0.263272	0.603268	0.0107967	0.0219931	0.00220102	0.000734014	0.364613	1	0.707139	1	0.0721373	0.113704	TRUE	TRUE	FALSE	FALSE	FALSE	FALSE	FALSE	FALSE	2	0	0	0	26	70	76	120	26
Q9Y639-5	Q9Y639-5	>sp|Q9Y639-5|NPTN_HUMAN Isoform of Q9Y639, Isoform 5 of Neuroplastin OS=Homo sapiens OX=9606 GN=NPTN	NPTN	14	13	13	13	13	-0.233281	-0.22578	-0.192118	-0.159244	0.0337402	1.7616e-15	0.0891176	0.0416049	0.0240273	0.00971955	0.00286142	0.00653633	0.721673	1	0.199205	0.35374	0.0603807	0.0276339	0.0102882	0.0196223	0.929782	1	0.425485	0.788232	FALSE	FALSE	TRUE	FALSE	FALSE	FALSE	FALSE	FALSE	0	0	0	1	144	320	398	619	144
P31146	P31146	>sp|P31146|COR1A_HUMAN Coronin-1A OS=Homo sapiens OX=9606 GN=CORO1A PE=1 SV=4	CORO1A	21	17	17	17	17	-0.32361	-0.302375	-0.187918	-0.142473	-0.0312721	-9.86741e-15	0.107952	0.0821956	0.011146	0.00972166	0.00566256	0.0183765	0.768406	1	0.157345	0.167709	0.0326458	0.0276339	0.0180571	0.0475386	0.944654	1	0.372793	0.470944	FALSE	FALSE	TRUE	FALSE	FALSE	FALSE	FALSE	FALSE	0	0	0	1	196	428	526	826	196
Q8IVP5	Q8IVP5	>sp|Q8IVP5|FUND1_HUMAN FUN14 domain-containing protein 1 OS=Homo sapiens OX=9606 GN=FUNDC1 PE=1 SV=1	FUNDC1	2	2	2	2	2	-0.156626	3.29941e-17	-0.1227	-0.0464412	0.0253098	0.043223	0.0215335	-1.03783e-18	0.300789	1	0.171075	0.369962	0.857708	0.508856	0.825531	1	0.427842	1	0.280314	0.595679	0.970346	1	0.911655	1	FALSE	FALSE	FALSE	FALSE	FALSE	FALSE	FALSE	FALSE	0	0	0	0	18	37	59	71	18
Q92947	Q92947	>sp|Q92947|GCDH_HUMAN Glutaryl-CoA dehydrogenase, mitochondrial OS=Homo sapiens OX=9606 GN=GCDH PE=1 SV=1	GCDH	7	7	7	7	7	0.457737	0.445566	0.206076	0.189022	0.0610216	0	-0.208309	-0.171452	2.57776e-06	5.83152e-10	0.00675264	0.00423637	0.587827	1	0.00351706	0.00449332	4.2551e-05	1.85758e-08	0.0208124	0.013422	0.883014	1	0.0346197	0.0390071	TRUE	TRUE	TRUE	TRUE	FALSE	FALSE	TRUE	FALSE	2	0	1	2	75	168	197	318	75
H7BXI1	H7BXI1	>tr|H7BXI1|H7BXI1_HUMAN Isoform of A0FGR8, Extended synaptotagmin 2 OS=Homo sapiens OX=9606 GN=ESYT2 PE=1 SV=2	ESYT2	31	20	20	20	20	-0.235948	-0.266073	-0.0786689	-0.0597424	-0.0513317	-0.00506956	0.0969374	0.0908324	0.000136234	5.77986e-07	0.0552341	0.0924436	0.402169	0.771859	0.0177512	0.0138985	0.000923849	6.57543e-06	0.116124	0.186182	0.797129	1	0.0969031	0.082398	FALSE	FALSE	FALSE	FALSE	FALSE	FALSE	FALSE	FALSE	0	0	0	0	261	560	706	1109	261
Q15181	Q15181	>sp|Q15181|IPYR_HUMAN Inorganic pyrophosphatase OS=Homo sapiens OX=9606 GN=PPA1 PE=1 SV=2	PPA1	11	7	7	7	7	1.72061	1.66221	0.875392	0.806675	0.11761	9.02007e-17	-0.744313	-0.69191	1.07758e-06	2.76591e-07	2.26479e-05	3.41978e-05	0.714676	1	0.000269083	0.000387359	2.14533e-05	3.46062e-06	0.000199258	0.000225928	0.928077	1	0.00744464	0.00657909	TRUE	TRUE	TRUE	TRUE	FALSE	FALSE	TRUE	TRUE	2	0	2	2	74	234	220	395	74
Q15233	Q15233	>sp|Q15233|NONO_HUMAN Non-POU domain-containing octamer-binding protein OS=Homo sapiens OX=9606 GN=NONO PE=1 SV=4	NONO	18	12	12	12	12	0.266653	0.222105	0.086609	0.0582384	0.0922999	2.54607e-16	-0.0853234	-0.042013	0.000712991	0.000286069	0.114664	0.162879	0.319823	1	0.0906603	0.241119	0.00348685	0.00132741	0.206389	0.297627	0.740897	1	0.266199	0.604099	FALSE	FALSE	FALSE	FALSE	FALSE	FALSE	FALSE	FALSE	0	0	0	0	143	330	395	657	143
P35658-2	P35658-2	>sp|P35658-2|NU214_HUMAN Isoform of P35658, Isoform 2 of Nuclear pore complex protein Nup214 OS=Homo sapiens OX=9606 GN=NUP214	NUP214	11	3	3	3	3	0.234297	0.130141	0.0930725	1.44473e-15	-0.030062	0	-0.163582	-0.116108	0.0262891	0.0978024	0.338511	1	0.865647	1	0.0326164	0.0508724	0.0650111	0.19263	0.47126	1	0.974781	1	0.142335	0.205477	FALSE	FALSE	FALSE	FALSE	FALSE	FALSE	FALSE	FALSE	0	0	0	0	39	119	123	241	39
Q15120-2	Q15120-2	>sp|Q15120-2|PDK3_HUMAN Isoform of Q15120, Isoform 2 of [Pyruvate dehydrogenase (acetyl-transferring)] kinase isozyme 3, mitochondrial OS=Homo sapiens OX=9606 GN=PDK3	PDK3	20	16	16	16	16	-0.580113	-0.551036	-0.377338	-0.370475	-0.00687197	0	0.195591	0.166913	6.18539e-09	2.74903e-14	1.8476e-10	3.28528e-13	0.899471	1	0.00257635	0.00467796	5.36036e-07	3.85716e-12	1.94427e-08	3.28138e-11	0.980911	1	0.0292532	0.040127	TRUE	TRUE	TRUE	TRUE	FALSE	FALSE	FALSE	FALSE	2	0	0	2	201	413	538	817	201
P12111-4	P12111-4	>sp|P12111-4|CO6A3_HUMAN Isoform of P12111, Isoform 4 of Collagen alpha-3(VI) chain OS=Homo sapiens OX=9606 GN=COL6A3	COL6A3	72	33	33	33	33	0.482594	0.379851	0.328687	0.247736	0.225599	2.1234e-13	0.0699036	8.28472e-15	0.0165514	0.0370264	0.0335182	0.0675668	0.347384	0.999999	0.628419	1	0.0448448	0.085938	0.077369	0.143433	0.759887	1	0.805346	1	TRUE	FALSE	FALSE	FALSE	FALSE	FALSE	FALSE	FALSE	1	0	0	0	418	1105	1278	2210	418
Q99501	Q99501	>sp|Q99501|GA2L1_HUMAN GAS2-like protein 1 OS=Homo sapiens OX=9606 GN=GAS2L1 PE=1 SV=2	GAS2L1	5	2	2	2	2	-0.202316	-0.103176	-0.0199771	-1.30087e-16	-0.0148984	0	0.157745	0.128307	0.257756	0.321052	0.847815	1	0.93089	1	0.158782	0.104196	0.381936	0.518203	0.895693	1	0.988451	1	0.375412	0.337707	FALSE	FALSE	FALSE	FALSE	FALSE	FALSE	FALSE	FALSE	0	0	0	0	31	68	89	132	31
Q5T4S7-2	Q5T4S7-2	>sp|Q5T4S7-2|UBR4_HUMAN Isoform of Q5T4S7, Isoform 2 of E3 ubiquitin-protein ligase UBR4 OS=Homo sapiens OX=9606 GN=UBR4	UBR4	117	74	74	74	74	0.0808328	0.0623822	0.0183157	2.2314e-15	0.0524151	0.0154151	-0.00504097	0	0.118211	0.10171	0.495185	1	0.332858	0.548929	0.84342	1	0.209951	0.198534	0.619428	1	0.751406	1	0.91957	1	FALSE	FALSE	FALSE	FALSE	FALSE	FALSE	FALSE	FALSE	0	0	0	0	904	2025	2569	3936	904
P16298-4	P16298-4	>sp|P16298-4|PP2BB_HUMAN Isoform of P16298, Isoform 4 of Serine/threonine-protein phosphatase 2B catalytic subunit beta isoform OS=Homo sapiens OX=9606 GN=PPP3CB	PPP3CB	10	9	9	9	9	0.208135	0.138429	-0.0382553	0	0.172465	0.0769444	-0.0849476	-0.00957026	0.051882	0.121752	0.55009	1	0.127223	0.328811	0.181218	0.687148	0.110695	0.230333	0.671016	1	0.567012	1	0.404515	1	FALSE	FALSE	FALSE	FALSE	FALSE	FALSE	FALSE	FALSE	0	0	0	0	101	221	272	431	101
O75694	O75694	>sp|O75694|NU155_HUMAN Nuclear pore complex protein Nup155 OS=Homo sapiens OX=9606 GN=NUP155 PE=1 SV=1	NUP155	15	9	9	9	9	0.236768	0.213062	0.0946355	0.0599724	0.0307983	2.90337e-16	-0.108093	-0.100294	0.000208707	2.04053e-05	0.0341969	0.0770525	0.669653	1	0.0106204	0.00191629	0.00127982	0.000138535	0.0787198	0.16011	0.913248	1	0.0715416	0.0207205	FALSE	FALSE	FALSE	FALSE	FALSE	FALSE	FALSE	FALSE	0	0	0	0	105	262	293	492	105
Q9HCB6	Q9HCB6	>sp|Q9HCB6|SPON1_HUMAN Spondin-1 OS=Homo sapiens OX=9606 GN=SPON1 PE=1 SV=2	SPON1	10	7	7	7	7	0.693144	0.675491	0.39191	0.36219	0.137166	0.0682549	-0.187451	-0.163971	2.45383e-06	7.62364e-08	7.10473e-07	2.25516e-07	0.159305	0.291147	0.0341237	0.03265	4.10795e-05	1.1288e-06	1.25354e-05	3.20233e-06	0.590861	1	0.146254	0.148806	TRUE	TRUE	TRUE	TRUE	FALSE	FALSE	FALSE	FALSE	2	0	0	2	73	198	227	352	73
A0A7P0T808	A0A7P0T808	>tr|A0A7P0T808|A0A7P0T808_HUMAN Isoform of O60331, Phosphatidylinositol-4-phosphate 5-kinase type 1 gamma OS=Homo sapiens OX=9606 GN=PIP5K1C PE=1 SV=1	PIP5K1C	27	18	18	18	18	-0.399846	-0.352699	-0.222888	-0.19598	-0.0850823	-0.0491632	0.0813147	0.0490561	1.44221e-06	4.07986e-08	1.59635e-07	6.69304e-08	0.125942	0.198212	0.0827665	0.171701	2.68953e-05	6.62331e-07	3.81949e-06	1.15328e-06	0.566113	0.893896	0.253901	0.47886	TRUE	TRUE	TRUE	TRUE	FALSE	FALSE	FALSE	FALSE	2	0	0	2	234	506	646	989	234
P27987	P27987	>sp|P27987|IP3KB_HUMAN Inositol-trisphosphate 3-kinase B OS=Homo sapiens OX=9606 GN=ITPKB PE=1 SV=5	ITPKB	13	3	3	3	3	1.19125	1.14886	0.959467	0.928089	0.122155	3.30813e-18	-0.117195	-1.11912e-18	1.58109e-06	1.15083e-06	3.10917e-10	1.34606e-10	0.429406	1	0.470804	1	2.91168e-05	1.17333e-05	3.09575e-08	6.14909e-09	0.814957	1	0.68963	1	TRUE	TRUE	TRUE	TRUE	FALSE	FALSE	FALSE	FALSE	2	0	0	2	63	250	187	448	63
Q96Q04	Q96Q04	>sp|Q96Q04|LMTK3_HUMAN Serine/threonine-protein kinase LMTK3 OS=Homo sapiens OX=9606 GN=LMTK3 PE=1 SV=2	LMTK3	15	11	11	11	11	-0.15584	-0.101045	-0.0903882	-0.0715225	0.029568	3.4238e-16	0.0974471	0.0721015	0.101198	0.159196	0.0736051	0.0641827	0.714838	1	0.0915354	0.102861	0.186946	0.287157	0.145403	0.137338	0.928077	1	0.267701	0.334158	FALSE	FALSE	FALSE	FALSE	FALSE	FALSE	FALSE	FALSE	0	0	0	0	130	270	356	536	130
P18583-5	P18583-5	>sp|P18583-5|SON_HUMAN Isoform of P18583, Isoform D of Protein SON OS=Homo sapiens OX=9606 GN=SON	SON	14	5	5	5	5	0.488282	0.418609	0.0945575	4.11542e-05	0.216414	0.138208	-0.184499	-0.126846	0.000361556	6.09343e-05	0.182218	0.97847	0.102945	0.12987	0.00994446	0.0228859	0.00201005	0.000353431	0.294034	1	0.524848	0.724738	0.0686365	0.116768	TRUE	TRUE	FALSE	FALSE	FALSE	FALSE	FALSE	FALSE	2	0	0	0	66	167	207	324	66
O94856-9	O94856-9	>sp|O94856-9|NFASC_HUMAN Isoform of O94856, Isoform 9 of Neurofascin OS=Homo sapiens OX=9606 GN=NFASC	NFASC	48	37	37	37	37	-0.0906409	-0.0929463	-0.0687767	-0.0577335	-0.0693712	-0.0372144	-0.0401304	0	0.117358	0.048263	0.0437713	0.0410321	0.212749	0.295003	0.263784	1	0.208751	0.107124	0.0966083	0.0937581	0.659511	1	0.500421	1	FALSE	FALSE	FALSE	FALSE	FALSE	FALSE	FALSE	FALSE	0	0	0	0	443	970	1220	1868	443
P37837	P37837	>sp|P37837|TALDO_HUMAN Transaldolase OS=Homo sapiens OX=9606 GN=TALDO1 PE=1 SV=2	TALDO1	23	13	13	13	13	1.19798	1.11816	0.459473	0.418634	-0.230127	-0.16818	-0.96872	-0.94176	5.65824e-06	3.54955e-06	0.000276169	0.000490347	0.110848	0.159918	3.57983e-08	7.13483e-09	7.71851e-05	3.05812e-05	0.00153825	0.00219409	0.539857	0.813815	2.05793e-05	3.23427e-06	TRUE	TRUE	TRUE	TRUE	FALSE	FALSE	TRUE	TRUE	2	0	2	2	166	444	444	756	166
P62995-3	P62995-3	>sp|P62995-3|TRA2B_HUMAN Isoform of P62995, Isoform 3 of Transformer-2 protein homolog beta OS=Homo sapiens OX=9606 GN=TRA2B	TRA2B	11	9	9	9	9	0.328239	0.241589	0.0402953	1.30163e-17	0.256885	0.154295	-0.0591018	0	0.00242626	0.00531838	0.47674	1	0.0130811	0.0559581	0.32961	1	0.009494	0.016609	0.601689	1	0.291325	0.495203	0.564876	1	FALSE	FALSE	FALSE	FALSE	FALSE	FALSE	FALSE	FALSE	0	0	0	0	92	220	264	423	92
P04075	P04075	>sp|P04075|ALDOA_HUMAN Fructose-bisphosphate aldolase A OS=Homo sapiens OX=9606 GN=ALDOA PE=1 SV=2	ALDOA	40	31	31	31	31	0.605758	0.554502	0.251286	0.201367	0.0365856	1.77487e-16	-0.328149	-0.290429	0.00320263	0.00351705	0.0151932	0.0330844	0.789825	1	0.011997	0.015775	0.0118848	0.0116242	0.0404579	0.078237	0.949119	1	0.0761834	0.0892149	TRUE	TRUE	TRUE	FALSE	FALSE	FALSE	FALSE	FALSE	2	0	0	1	366	860	1015	1630	366
P35520-2	P35520-2	>sp|P35520-2|CBS_HUMAN Isoform of P35520, Isoform 2 of Cystathionine beta-synthase OS=Homo sapiens OX=9606 GN=CBS	CBS	9	4	4	4	4	1.02032	0.969318	0.505365	0.472092	0.137215	1.55706e-15	-0.389897	-0.350772	5.05191e-08	2.40157e-09	3.0736e-05	1.47812e-05	0.456171	1	0.00073921	0.000854512	2.4204e-06	6.18011e-08	0.000256191	0.000109155	0.828364	1	0.0135243	0.0117655	TRUE	TRUE	TRUE	TRUE	FALSE	FALSE	TRUE	TRUE	2	0	2	2	60	182	191	326	60
Q15075	Q15075	>sp|Q15075|EEA1_HUMAN Early endosome antigen 1 OS=Homo sapiens OX=9606 GN=EEA1 PE=1 SV=2	EEA1	75	55	55	55	55	0.231525	0.206878	-0.00948994	-6.84627e-17	0.223703	0.176246	-0.0164473	-5.12815e-16	0.00400972	0.00308466	0.846428	1	0.0251904	0.0429171	0.673374	1	0.0143034	0.0104052	0.894709	1	0.346839	0.422886	0.831643	1	FALSE	FALSE	FALSE	FALSE	FALSE	FALSE	FALSE	FALSE	0	0	0	0	635	1474	1803	2866	635
P55268	P55268	>sp|P55268|LAMB2_HUMAN Laminin subunit beta-2 OS=Homo sapiens OX=9606 GN=LAMB2 PE=1 SV=2	LAMB2	41	31	31	31	31	0.331879	0.283403	0.33428	0.303128	0.00783794	2.7093e-18	0.0138191	1.00052e-15	0.00610877	0.00989859	6.94866e-05	9.35784e-05	0.93881	1	0.877224	1	0.0201224	0.0280714	0.000495744	0.000529738	0.989343	1	0.938581	1	FALSE	FALSE	TRUE	TRUE	FALSE	FALSE	FALSE	FALSE	0	0	0	2	363	803	974	1585	363
P09622	P09622	>sp|P09622|DLDH_HUMAN Dihydrolipoyl dehydrogenase, mitochondrial OS=Homo sapiens OX=9606 GN=DLD PE=1 SV=2	DLD	18	16	16	16	16	0.18785	0.0659481	-0.0310707	0	0.115322	4.31138e-15	-0.0916175	-1.79152e-15	0.129597	0.396598	0.648531	1	0.347229	1	0.194728	1	0.225418	0.618905	0.750574	1	0.759829	1	0.421731	1	FALSE	FALSE	FALSE	FALSE	FALSE	FALSE	FALSE	FALSE	0	0	0	0	170	388	482	738	170
Q969V3-2	Q969V3-2	>sp|Q969V3-2|NCLN_HUMAN Isoform of Q969V3, Isoform 2 of BOS complex subunit NCLN OS=Homo sapiens OX=9606 GN=NCLN	NCLN	18	10	10	10	10	-0.00357886	-1.36849e-17	-0.0892074	-0.0467393	0.0714916	-7.41839e-17	-0.0562854	-0.0334111	0.968386	1	0.0472681	0.150147	0.388134	1	0.263983	0.297928	0.978453	1	0.102484	0.278549	0.784122	1	0.500531	0.698364	FALSE	FALSE	FALSE	FALSE	FALSE	FALSE	FALSE	FALSE	0	0	0	0	133	285	364	555	133
P35914	P35914	>sp|P35914|HMGCL_HUMAN Hydroxymethylglutaryl-CoA lyase, mitochondrial OS=Homo sapiens OX=9606 GN=HMGCL PE=1 SV=2	HMGCL	6	4	4	4	4	0.813739	0.791634	0.379863	0.294029	-0.101066	-9.89594e-18	-0.500765	-0.489065	1.66773e-05	6.55509e-06	0.00185127	0.00420479	0.555713	1	9.54212e-05	2.80644e-05	0.000175994	5.18512e-05	0.00725366	0.0133363	0.87375	1	0.00372395	0.00113276	TRUE	TRUE	TRUE	TRUE	FALSE	FALSE	TRUE	TRUE	2	0	2	2	36	108	105	192	36
Q8TDY4-3	Q8TDY4-3	>sp|Q8TDY4-3|ASAP3_HUMAN Isoform of Q8TDY4, Isoform 3 of Arf-GAP with SH3 domain, ANK repeat and PH domain-containing protein 3 OS=Homo sapiens OX=9606 GN=ASAP3	ASAP3	3	1	1	1	1	0.570225	0.550468	0.222045	0.115682	0.0863053	0	-0.261875	-0.227378	0.0199237	0.00389101	0.154803	0.273858	0.700491	1	0.094561	0.0632112	0.0518139	0.0126894	0.260643	0.461231	0.922137	1	0.273562	0.239244	FALSE	TRUE	FALSE	FALSE	FALSE	FALSE	FALSE	FALSE	1	0	0	0	10	36	31	61	10
Q5VIR6	Q5VIR6	>sp|Q5VIR6|VPS53_HUMAN Vacuolar protein sorting-associated protein 53 homolog OS=Homo sapiens OX=9606 GN=VPS53 PE=1 SV=2	VPS53	24	18	18	18	18	-0.178211	-0.163033	-0.0401496	-0.0121677	-0.0312544	-6.02901e-17	0.102345	0.0950627	0.00278262	0.00112601	0.201907	0.465966	0.435047	1	0.0101205	0.00617046	0.0105725	0.0043684	0.319077	0.722615	0.819243	1	0.0693004	0.0480985	FALSE	FALSE	FALSE	FALSE	FALSE	FALSE	FALSE	FALSE	0	0	0	0	207	442	577	887	207
Q8IVM0-2	Q8IVM0-2	>sp|Q8IVM0-2|CCD50_HUMAN Isoform of Q8IVM0, Isoform 2 of Coiled-coil domain-containing protein 50 OS=Homo sapiens OX=9606 GN=CCDC50	CCDC50	1	1	1	1	1	0.547787	0.556857	0.0937238	0	0.224898	0.12591	-0.229164	-0.0801178	0.0161747	0.00103671	0.534024	1	0.222001	0.296849	0.2011	0.393858	0.0440063	0.0040756	0.657132	1	0.671932	1	0.428291	0.847391	TRUE	TRUE	FALSE	FALSE	FALSE	FALSE	FALSE	FALSE	2	0	0	0	8	15	21	39	8
Q96I24	Q96I24	>sp|Q96I24|FUBP3_HUMAN Far upstream element-binding protein 3 OS=Homo sapiens OX=9606 GN=FUBP3 PE=1 SV=2	FUBP3	16	10	10	10	10	0.250388	0.262166	0.299679	0.295183	-0.115224	-0.0365406	-0.0792999	-0.0305398	0.0295568	0.00440374	3.84958e-06	5.54822e-08	0.187783	0.404119	0.271442	0.45281	0.0711327	0.0141552	4.74594e-05	9.9379e-07	0.625555	1	0.507651	0.937441	FALSE	FALSE	TRUE	TRUE	FALSE	FALSE	FALSE	FALSE	0	0	0	2	125	299	325	578	125
P01023	P01023	>sp|P01023|A2MG_HUMAN Alpha-2-macroglobulin OS=Homo sapiens OX=9606 GN=A2M PE=1 SV=3	A2M	54	37	37	37	37	0.200686	0.104466	0.451344	0.423227	-0.296681	-0.214887	-0.0539993	0	0.149482	0.310352	2.19406e-05	2.36248e-05	0.0440437	0.0888875	0.605913	1	0.251229	0.504386	0.000194138	0.000162073	0.398693	0.601762	0.791016	1	FALSE	FALSE	TRUE	TRUE	FALSE	FALSE	FALSE	FALSE	0	0	0	2	447	1004	1156	1925	447
Q9Y4F5-2	Q9Y4F5-2	>sp|Q9Y4F5-2|C170B_HUMAN Isoform of Q9Y4F5, Isoform 2 of Centrosomal protein of 170 kDa protein B OS=Homo sapiens OX=9606 GN=CEP170B	CEP170B	43	30	30	30	30	-0.302469	-0.246479	-0.207164	-0.182788	0.00118664	0	0.100717	0.0464662	0.00156188	0.00373475	7.44644e-05	0.000103472	0.983108	1	0.11668	0.304688	0.0065838	0.0122612	0.000524275	0.000576332	0.996637	1	0.31055	0.709976	FALSE	FALSE	TRUE	FALSE	FALSE	FALSE	FALSE	FALSE	0	0	0	1	387	760	1050	1601	387
O00116	O00116	>sp|O00116|ADAS_HUMAN Alkyldihydroxyacetonephosphate synthase, peroxisomal OS=Homo sapiens OX=9606 GN=AGPS PE=1 SV=1	AGPS	13	8	8	8	8	0.252722	0.233491	0.0588758	0.00872304	0.171038	0.128219	-0.0213329	-2.10272e-15	0.000491975	2.06453e-06	0.207218	0.635764	0.0225311	0.0305573	0.649806	1	0.00259089	1.91897e-05	0.325549	0.946818	0.334739	0.37351	0.818752	1	FALSE	FALSE	FALSE	FALSE	FALSE	FALSE	FALSE	FALSE	0	0	0	0	97	244	299	466	97
O75367	O75367	>sp|O75367|H2AY_HUMAN Core histone macro-H2A.1 OS=Homo sapiens OX=9606 GN=MACROH2A1 PE=1 SV=5	MACROH2A1	14	11	11	11	11	0.422721	0.364466	0.213036	0.190356	0.158419	0.103886	-0.0413293	-5.70108e-17	0.000777776	0.00085906	0.00191684	0.00119298	0.137848	0.196519	0.581098	1	0.00373548	0.00346505	0.00748569	0.00461157	0.574781	0.889465	0.774052	1	TRUE	TRUE	TRUE	TRUE	FALSE	FALSE	FALSE	FALSE	2	0	0	2	121	300	363	569	121
O00154-4	O00154-4	>sp|O00154-4|BACH_HUMAN Isoform of O00154, Isoform 4 of Cytosolic acyl coenzyme A thioester hydrolase OS=Homo sapiens OX=9606 GN=ACOT7	ACOT7	17	14	14	14	14	0.559767	0.505667	0.133782	0.0774655	0.305423	0.158043	-0.121923	-0.0591541	0.000489895	0.000457886	0.157799	0.274402	0.0842234	0.237916	0.155014	0.335983	0.00259089	0.00201668	0.263954	0.462015	0.498855	0.982709	0.36945	0.761846	TRUE	TRUE	FALSE	FALSE	FALSE	FALSE	FALSE	FALSE	2	0	0	0	156	359	446	690	156
Q96HY6	Q96HY6	>sp|Q96HY6|DDRGK_HUMAN DDRGK domain-containing protein 1 OS=Homo sapiens OX=9606 GN=DDRGK1 PE=1 SV=2	DDRGK1	8	5	5	5	5	0.2127	0.151513	0.0899625	0.0358637	-0.0234304	-1.94234e-15	-0.167003	-0.147335	0.0470608	0.0502682	0.181041	0.378124	0.816684	1	0.0187187	0.0132459	0.102449	0.110725	0.292788	0.606337	0.959571	1	0.100281	0.0798141	FALSE	FALSE	FALSE	FALSE	FALSE	FALSE	FALSE	FALSE	0	0	0	0	60	135	166	266	60
P31323	P31323	>sp|P31323|KAP3_HUMAN cAMP-dependent protein kinase type II-beta regulatory subunit OS=Homo sapiens OX=9606 GN=PRKAR2B PE=1 SV=3	PRKAR2B	20	16	16	16	16	-0.000453371	-2.65062e-17	-0.0171195	0	0.0242641	6.80631e-17	-0.00240038	-4.823e-18	0.994674	1	0.678296	1	0.710018	1	0.956789	1	0.997042	1	0.770767	1	0.926042	1	0.98235	1	FALSE	FALSE	FALSE	FALSE	FALSE	FALSE	FALSE	FALSE	0	0	0	0	187	431	522	811	187
Q9BSJ2-4	Q9BSJ2-4	>sp|Q9BSJ2-4|GCP2_HUMAN Isoform of Q9BSJ2, Isoform 3 of Gamma-tubulin complex component 2 OS=Homo sapiens OX=9606 GN=TUBGCP2	TUBGCP2	17	12	12	12	12	0.0914701	0.0210278	0.0441034	0.0205358	0.114764	0.0190557	0.0203429	0.00250843	0.163286	0.517613	0.239944	0.35498	0.0897756	0.55335	0.59005	0.778855	0.27012	0.774972	0.363962	0.575013	0.510171	1	0.779983	1	FALSE	FALSE	FALSE	FALSE	FALSE	FALSE	FALSE	FALSE	0	0	0	0	137	306	374	575	137
P13861-2	P13861-2	>sp|P13861-2|KAP2_HUMAN Isoform of P13861, Isoform 2 of cAMP-dependent protein kinase type II-alpha regulatory subunit OS=Homo sapiens OX=9606 GN=PRKAR2A	PRKAR2A	18	15	15	15	15	0.178951	0.121153	0.0801547	0.052536	-0.00133166	-1.64035e-17	-0.0970359	-0.0738383	0.0324052	0.075335	0.0753171	0.127333	0.985963	1	0.0503402	0.0739288	0.0764774	0.154593	0.148141	0.241433	0.996788	1	0.186458	0.26581	FALSE	FALSE	FALSE	FALSE	FALSE	FALSE	FALSE	FALSE	0	0	0	0	163	380	457	717	163
O94985-2	O94985-2	>sp|O94985-2|CSTN1_HUMAN Isoform of O94985, Isoform 2 of Calsyntenin-1 OS=Homo sapiens OX=9606 GN=CLSTN1	CLSTN1	19	16	16	16	16	0.0482917	0	-0.124635	-0.113649	0.0483496	1.55106e-16	-0.133109	-0.132653	0.576114	1	0.0214982	0.0138158	0.55196	1	0.0226384	0.00944083	0.686912	1	0.0537044	0.0372617	0.871028	1	0.113822	0.0635776	FALSE	FALSE	FALSE	FALSE	FALSE	FALSE	FALSE	FALSE	0	0	0	0	167	384	476	725	167
Q15811	Q15811	>sp|Q15811|ITSN1_HUMAN Intersectin-1 OS=Homo sapiens OX=9606 GN=ITSN1 PE=1 SV=3	ITSN1	41	33	33	33	33	0.0374379	4.96021e-16	0.0228437	3.25981e-06	0.0696072	0.023013	0.0521052	0.0325589	0.493849	1	0.326768	0.98899	0.12797	0.366746	0.0538956	0.116378	0.614107	1	0.458705	1	0.567012	1	0.194372	0.364021	FALSE	FALSE	FALSE	FALSE	FALSE	FALSE	FALSE	FALSE	0	0	0	0	371	836	1065	1660	371
Q99766	Q99766	>sp|Q99766|ATP5S_HUMAN ATP synthase subunit s, mitochondrial OS=Homo sapiens OX=9606 GN=DMAC2L PE=1 SV=3	DMAC2L	8	5	5	5	5	0.24939	0.21611	0.0919295	4.46148e-17	0.00949137	0	-0.155069	-0.151642	0.0215418	0.0205641	0.223545	1	0.940759	1	0.0249277	0.0129722	0.0551938	0.0524606	0.344856	1	0.989627	1	0.120212	0.0788127	FALSE	FALSE	FALSE	FALSE	FALSE	FALSE	FALSE	FALSE	0	0	0	0	63	151	174	274	63
P09525-3	P09525-3	>sp|P09525-3|ANXA4_HUMAN Isoform of P09525, Isoform 3 of Annexin A4 OS=Homo sapiens OX=9606 GN=ANXA4	ANXA4	18	11	11	11	11	0.835733	0.795424	0.235751	0.179147	-0.0782707	-1.86394e-17	-0.652594	-0.628969	1.7247e-07	1.30632e-09	0.0224	0.0432899	0.51726	1	1.40632e-07	1.20786e-08	5.54331e-06	3.61414e-08	0.0556742	0.09804	0.853877	1	5.17964e-05	4.44872e-06	TRUE	TRUE	FALSE	FALSE	FALSE	FALSE	TRUE	TRUE	2	0	2	0	106	337	307	513	106
Q12959-8	Q12959-8	>sp|Q12959-8|DLG1_HUMAN Isoform of Q12959, Isoform 8 of Disks large homolog 1 OS=Homo sapiens OX=9606 GN=DLG1	DLG1	22	17	17	17	17	0.0992769	0.00171129	-0.0508672	-0.0250128	0.0798513	1.47096e-14	-0.0682778	-0.0365599	0.224036	0.879967	0.252999	0.380788	0.311113	1	0.14119	0.260171	0.343188	1	0.378311	0.61011	0.736928	1	0.349447	0.63803	FALSE	FALSE	FALSE	FALSE	FALSE	FALSE	FALSE	FALSE	0	0	0	0	192	450	571	861	192
P23588	P23588	>sp|P23588|IF4B_HUMAN Eukaryotic translation initiation factor 4B OS=Homo sapiens OX=9606 GN=EIF4B PE=1 SV=2	EIF4B	8	6	6	6	6	0.219571	0.0163564	-0.0452384	-1.00605e-17	0.148665	1.4203e-16	-0.125882	-0.0815299	0.103585	0.70452	0.543009	1	0.280806	1	0.0903727	0.133156	0.19046	1	0.665133	1	0.71666	1	0.265752	0.400966	FALSE	FALSE	FALSE	FALSE	FALSE	FALSE	FALSE	FALSE	0	0	0	0	66	147	188	289	66
Q9Y5B9	Q9Y5B9	>sp|Q9Y5B9|SP16H_HUMAN FACT complex subunit SPT16 OS=Homo sapiens OX=9606 GN=SUPT16H PE=1 SV=1	SUPT16H	15	9	9	9	9	0.118849	0.0548178	-0.121785	-0.102772	0.167678	0.135207	-0.0506202	-0.00732175	0.166634	0.315	0.0151194	0.0132337	0.0446718	0.0429847	0.336501	0.684522	0.273606	0.510391	0.0403245	0.0359882	0.400842	0.422886	0.571469	1	FALSE	FALSE	FALSE	FALSE	FALSE	FALSE	FALSE	FALSE	0	0	0	0	96	221	285	452	96
O96007	O96007	>sp|O96007|MOC2B_HUMAN Molybdopterin synthase catalytic subunit OS=Homo sapiens OX=9606 GN=MOCS2 PE=1 SV=1	MOCS2	4	2	2	2	2	0.827138	0.768818	0.248533	0.25566	0.258956	0.117401	-0.30162	-0.239457	3.18277e-05	2.47748e-05	0.0184823	0.0031459	0.12904	0.319397	0.00776605	0.00506882	0.000285916	0.000163675	0.047645	0.0106057	0.567912	1	0.0581529	0.0420712	TRUE	TRUE	TRUE	TRUE	FALSE	FALSE	FALSE	TRUE	2	0	1	2	26	67	78	133	26
Q96N66	Q96N66	>sp|Q96N66|MBOA7_HUMAN Lysophospholipid acyltransferase 7 OS=Homo sapiens OX=9606 GN=MBOAT7 PE=1 SV=2	MBOAT7	5	4	4	4	4	-0.0563443	-4.8531e-16	-0.0666038	-0.0283584	0.0588606	0.0175578	0.0479207	1.38419e-16	0.49701	1	0.217131	0.367636	0.472501	0.604239	0.40082	1	0.616996	1	0.337387	0.592582	0.830434	1	0.630538	1	FALSE	FALSE	FALSE	FALSE	FALSE	FALSE	FALSE	FALSE	0	0	0	0	40	96	120	190	40
O14521-2	O14521-2	>sp|O14521-2|DHSD_HUMAN Isoform of O14521, Isoform 2 of Succinate dehydrogenase [ubiquinone] cytochrome b small subunit, mitochondrial OS=Homo sapiens OX=9606 GN=SDHD	SDHD	2	2	2	2	2	-0.880675	-0.826648	-0.334025	-0.309863	-0.142784	-3.85118e-17	0.401459	0.380487	3.07347e-06	5.23843e-06	0.0173336	0.00770542	0.498325	1	0.00239782	0.00148252	4.79153e-05	4.31146e-05	0.045318	0.0225682	0.848689	1	0.0279808	0.0171979	TRUE	TRUE	TRUE	TRUE	FALSE	FALSE	TRUE	TRUE	2	0	2	2	22	48	59	93	22
Q8N3V7-2	Q8N3V7-2	>sp|Q8N3V7-2|SYNPO_HUMAN Isoform of Q8N3V7, Isoform 2 of Synaptopodin OS=Homo sapiens OX=9606 GN=SYNPO	SYNPO	27	18	18	18	18	-0.619816	-0.536873	-0.547187	-0.503321	0.0244894	0	0.0898028	0	0.0156857	0.0201985	0.000562535	0.000793417	0.911993	1	0.597539	1	0.0428739	0.0517071	0.00274262	0.00328113	0.983057	1	0.784602	1	TRUE	FALSE	TRUE	TRUE	FALSE	FALSE	FALSE	FALSE	1	0	0	2	242	477	680	949	242
Q5VSL9	Q5VSL9	>sp|Q5VSL9|STRP1_HUMAN Striatin-interacting protein 1 OS=Homo sapiens OX=9606 GN=STRIP1 PE=1 SV=1	STRIP1	16	8	8	8	8	-0.14977	-0.0168234	-0.12283	-0.110252	0.0703173	0.0705408	0.0892886	0.0663184	0.062904	0.607001	0.0030332	0.00107039	0.252956	0.113346	0.0730932	0.0614013	0.129027	0.890036	0.0107515	0.00420241	0.697279	0.686205	0.234354	0.235418	FALSE	FALSE	FALSE	FALSE	FALSE	FALSE	FALSE	FALSE	0	0	0	0	104	231	287	452	104
Q5TCZ1-3	Q5TCZ1-3	>sp|Q5TCZ1-3|SPD2A_HUMAN Isoform of Q5TCZ1, Isoform 3 of SH3 and PX domain-containing protein 2A OS=Homo sapiens OX=9606 GN=SH3PXD2A	SH3PXD2A	18	14	14	14	14	-0.0965536	0	0.000388481	0	-0.116127	-0.0866545	-0.0259723	-0.00330452	0.158309	1	0.992783	1	0.0738386	0.062826	0.586373	0.771281	0.263622	1	0.99547	1	0.475553	0.51933	0.777739	1	FALSE	FALSE	FALSE	FALSE	FALSE	FALSE	FALSE	FALSE	0	0	0	0	153	313	404	617	153
Q9UBV2	Q9UBV2	>sp|Q9UBV2|SE1L1_HUMAN Protein sel-1 homolog 1 OS=Homo sapiens OX=9606 GN=SEL1L PE=1 SV=3	SEL1L	12	9	9	9	9	-0.0918197	-9.99966e-15	-0.189955	-0.139323	0.0998596	0	-0.00612993	-4.8272e-16	0.362572	1	0.00141498	0.00466513	0.288229	1	0.917696	1	0.491633	1	0.00588045	0.0146077	0.719067	1	0.963964	1	FALSE	FALSE	TRUE	FALSE	FALSE	FALSE	FALSE	FALSE	0	0	0	1	91	191	256	387	91
P16870-2	P16870-2	>sp|P16870-2|CBPE_HUMAN Isoform of P16870, Isoform 2 of Carboxypeptidase E OS=Homo sapiens OX=9606 GN=CPE	CPE	20	12	12	12	12	0.443516	0.386117	0.37632	0.362795	0.129891	0.0379674	0.0906679	0.0512453	3.39173e-05	3.20608e-05	4.9736e-09	1.26398e-10	0.193745	0.495919	0.123062	0.236012	0.00030147	0.000203198	2.571e-07	5.81926e-09	0.6343	1	0.321283	0.595896	TRUE	TRUE	TRUE	TRUE	FALSE	FALSE	FALSE	FALSE	2	0	0	2	156	391	468	753	156
Q9UI08-2	Q9UI08-2	>sp|Q9UI08-2|EVL_HUMAN Isoform of Q9UI08, Isoform 1 of Ena/VASP-like protein OS=Homo sapiens OX=9606 GN=EVL	EVL	10	8	8	8	8	0.065349	4.94789e-17	-0.057208	-0.0497597	0.0525559	3.06782e-19	-0.0673275	-0.0133598	0.549252	1	0.298926	0.214304	0.559661	1	0.294447	0.614023	0.664355	1	0.4287	0.374635	0.874824	1	0.533409	1	FALSE	FALSE	FALSE	FALSE	FALSE	FALSE	FALSE	FALSE	0	0	0	0	76	173	242	349	76
Q5T5U3	Q5T5U3	>sp|Q5T5U3|RHG21_HUMAN Rho GTPase-activating protein 21 OS=Homo sapiens OX=9606 GN=ARHGAP21 PE=1 SV=2	ARHGAP21	28	18	18	18	18	-0.0927878	-0.0705405	-0.0432748	-0.0274943	-0.0609368	-0.0270517	-0.00135305	0	0.0739968	0.0693599	0.112875	0.154594	0.196609	0.349325	0.963328	1	0.1469	0.144023	0.203603	0.285139	0.636979	1	0.984546	1	FALSE	FALSE	FALSE	FALSE	FALSE	FALSE	FALSE	FALSE	0	0	0	0	232	514	637	965	232
Q9UQB3	Q9UQB3	>sp|Q9UQB3|CTND2_HUMAN Catenin delta-2 OS=Homo sapiens OX=9606 GN=CTNND2 PE=1 SV=3	CTNND2	40	33	33	33	33	0.0872556	3.01614e-16	0.187172	0.176617	-0.0841189	-0.00917195	0.0148366	0	0.36275	1	7.44472e-05	8.27304e-05	0.306518	0.736875	0.773709	1	0.491761	1	0.000524275	0.000477788	0.732512	1	0.885849	1	FALSE	FALSE	TRUE	FALSE	FALSE	FALSE	FALSE	FALSE	0	0	0	1	373	833	1030	1635	373
O15484	O15484	>sp|O15484|CAN5_HUMAN Calpain-5 OS=Homo sapiens OX=9606 GN=CAPN5 PE=1 SV=2	CAPN5	20	15	15	15	15	-0.06706	-7.30316e-16	0.103486	0.065072	-0.155459	-0.107251	0.0186075	0	0.424991	1	0.0423217	0.110391	0.0917591	0.146466	0.705906	1	0.551402	1	0.093983	0.214627	0.515098	0.774102	0.850678	1	FALSE	FALSE	FALSE	FALSE	FALSE	FALSE	FALSE	FALSE	0	0	0	0	166	353	451	730	166
Q9BYH1-5	Q9BYH1-5	>sp|Q9BYH1-5|SE6L1_HUMAN Isoform of Q9BYH1, Isoform 5 of Seizure 6-like protein OS=Homo sapiens OX=9606 GN=SEZ6L	SEZ6L	8	5	5	5	5	-0.0234443	-1.4631e-16	-0.238611	-0.235379	0.173385	0.133631	-0.0216963	0	0.77226	1	3.8439e-05	6.57297e-07	0.0356261	0.0394105	0.709636	1	0.844015	1	0.000307356	7.79287e-06	0.377239	0.409898	0.85362	1	FALSE	FALSE	TRUE	TRUE	FALSE	FALSE	FALSE	FALSE	0	0	0	2	50	118	153	210	50
Q8N5S9	Q8N5S9	>sp|Q8N5S9|KKCC1_HUMAN Calcium/calmodulin-dependent protein kinase kinase 1 OS=Homo sapiens OX=9606 GN=CAMKK1 PE=1 SV=2	CAMKK1	17	14	14	14	14	-0.164382	-0.122198	-0.105066	-0.0858314	0.0807147	4.68044e-16	0.145467	0.106867	0.0874866	0.143071	0.0855433	0.0975947	0.270605	1	0.0456014	0.0936122	0.167498	0.262244	0.164311	0.195156	0.714721	1	0.176447	0.31362	FALSE	FALSE	FALSE	FALSE	FALSE	FALSE	FALSE	FALSE	0	0	0	0	156	327	442	679	156
Q9Y3F4-2	Q9Y3F4-2	>sp|Q9Y3F4-2|STRAP_HUMAN Isoform of Q9Y3F4, Isoform 2 of Serine-threonine kinase receptor-associated protein OS=Homo sapiens OX=9606 GN=STRAP	STRAP	18	12	12	12	12	0.0145854	5.03116e-20	-0.0333077	-0.011235	-0.0182822	-5.39323e-18	-0.0764571	-0.05099	0.829184	1	0.358446	0.531597	0.78004	1	0.0523082	0.0955754	0.885529	1	0.490719	0.810111	0.947202	1	0.191105	0.317679	FALSE	FALSE	FALSE	FALSE	FALSE	FALSE	FALSE	FALSE	0	0	0	0	151	350	433	666	151
Q96A83-2	Q96A83-2	>sp|Q96A83-2|COQA1_HUMAN Isoform of Q96A83, Isoform 2 of Collagen alpha-1(XXVI) chain OS=Homo sapiens OX=9606 GN=COL26A1	COL26A1	1	1	1	1	1	-0.113945	0	-0.281397	-0.19486	-0.155091	0	-0.322543	-0.0258922	0.730787	1	0.160008	0.134897	0.568686	1	0.140498	0.680425	0.811939	1	0.266891	0.253571	0.877281	1	0.348466	1	FALSE	FALSE	FALSE	FALSE	FALSE	FALSE	FALSE	FALSE	0	0	0	0	6	16	16	31	6
Q15084-2	Q15084-2	>sp|Q15084-2|PDIA6_HUMAN Isoform of Q15084, Isoform 2 of Protein disulfide-isomerase A6 OS=Homo sapiens OX=9606 GN=PDIA6	PDIA6	17	13	13	13	13	0.0850057	0.0576998	-0.0284508	-1.08758e-15	-0.0549491	-1.90399e-14	-0.159134	-0.139177	0.219862	0.231795	0.542681	1	0.424685	1	0.00169117	0.00339626	0.3382	0.39456	0.664869	1	0.8115	1	0.0221962	0.031618	FALSE	FALSE	FALSE	FALSE	FALSE	FALSE	FALSE	FALSE	0	0	0	0	159	345	435	663	159
O00764	O00764	>sp|O00764|PDXK_HUMAN Pyridoxal kinase OS=Homo sapiens OX=9606 GN=PDXK PE=1 SV=1	PDXK	19	13	13	13	13	0.363223	0.349933	0.227652	0.188307	0.0704541	0	-0.0751312	0	0.00263388	0.00189966	0.0124627	0.0265049	0.622787	1	0.36561	1	0.0101117	0.0068848	0.0344477	0.0647569	0.89784	1	0.598238	1	TRUE	TRUE	TRUE	FALSE	FALSE	FALSE	FALSE	FALSE	2	0	0	1	146	355	426	669	146
O15294	O15294	>sp|O15294|OGT1_HUMAN UDP-N-acetylglucosamine--peptide N-acetylglucosaminyltransferase 110 kDa subunit OS=Homo sapiens OX=9606 GN=OGT PE=1 SV=3	OGT	38	27	27	27	27	-0.360051	-0.346618	-0.0825184	-0.072821	-0.0433471	-2.47748e-16	0.229165	0.21234	0.000153868	2.28228e-05	0.0686903	0.0658667	0.529666	1	4.13031e-05	2.49334e-05	0.00101294	0.000152316	0.138204	0.140381	0.859227	1	0.00220222	0.00103474	TRUE	FALSE	FALSE	FALSE	FALSE	FALSE	TRUE	TRUE	1	0	2	0	335	721	923	1416	335
Q9NZR1	Q9NZR1	>sp|Q9NZR1|TMOD2_HUMAN Tropomodulin-2 OS=Homo sapiens OX=9606 GN=TMOD2 PE=1 SV=1	TMOD2	25	22	22	22	22	0.1288	0.0705367	-0.013735	5.42745e-16	0.0562757	0	-0.0803667	-0.0588952	0.083164	0.169132	0.738876	1	0.470961	1	0.0441759	0.0345093	0.160895	0.301663	0.816157	1	0.830194	1	0.172836	0.154071	FALSE	FALSE	FALSE	FALSE	FALSE	FALSE	FALSE	FALSE	0	0	0	0	235	542	665	1035	235
Q96GQ5	Q96GQ5	>sp|Q96GQ5|RUSF1_HUMAN RUS family member 1 OS=Homo sapiens OX=9606 GN=RUSF1 PE=1 SV=2	RUSF1	12	8	8	8	8	-0.0937636	-0.0222076	-0.0661596	-0.0704672	0.0110022	1.96899e-18	0.033966	4.62598e-16	0.189675	0.503709	0.242706	0.0951914	0.907138	1	0.49765	1	0.302833	0.756847	0.367111	0.190804	0.982316	1	0.709055	1	FALSE	FALSE	FALSE	FALSE	FALSE	FALSE	FALSE	FALSE	0	0	0	0	116	237	307	449	116
Q02952	Q02952	>sp|Q02952|AKA12_HUMAN A-kinase anchor protein 12 OS=Homo sapiens OX=9606 GN=AKAP12 PE=1 SV=4	AKAP12	70	53	53	53	53	0.477524	0.433091	0.060881	0.0228336	0.404746	0.341108	-0.0264275	0	0.00165295	0.000985502	0.244218	0.454007	0.00493899	0.00628349	0.606755	1	0.00687914	0.00390818	0.369114	0.706114	0.232815	0.199079	0.791764	1	TRUE	TRUE	FALSE	FALSE	FALSE	FALSE	FALSE	FALSE	2	0	0	0	589	1437	1762	2792	589
O60242	O60242	>sp|O60242|AGRB3_HUMAN Adhesion G protein-coupled receptor B3 OS=Homo sapiens OX=9606 GN=ADGRB3 PE=1 SV=2	ADGRB3	13	9	9	9	9	-0.179415	-0.150277	-0.10672	-0.101459	-0.101523	-0.0517108	-0.0199032	0	0.0110902	0.00359959	0.0106373	0.0011163	0.143122	0.248607	0.642669	1	0.0325471	0.0118704	0.0303856	0.00435366	0.579343	1	0.812889	1	FALSE	FALSE	FALSE	FALSE	FALSE	FALSE	FALSE	FALSE	0	0	0	0	113	237	300	445	113
Q9Y4I1-2	Q9Y4I1-2	>sp|Q9Y4I1-2|MYO5A_HUMAN Isoform of Q9Y4I1, Isoform 2 of Unconventional myosin-Va OS=Homo sapiens OX=9606 GN=MYO5A	MYO5A	119	94	94	94	94	-0.140897	-0.135959	-0.0497889	-0.03011	-0.0476349	-0.0115231	0.0453229	0.0266136	0.0137255	0.00690487	0.100204	0.210432	0.328555	0.602019	0.180159	0.290372	0.0385532	0.0206655	0.185343	0.369181	0.748135	1	0.40276	0.68763	FALSE	FALSE	FALSE	FALSE	FALSE	FALSE	FALSE	FALSE	0	0	0	0	1111	2385	3047	4682	1111
Q86TX2	Q86TX2	>sp|Q86TX2|ACOT1_HUMAN Acyl-coenzyme A thioesterase 1 OS=Homo sapiens OX=9606 GN=ACOT1 PE=1 SV=1	ACOT1	3	2	2	2	2	-0.261572	-1.79316e-17	0.224729	0.116956	-0.136044	-2.57461e-17	0.350257	0.275962	0.33292	1	0.13048	0.229513	0.48243	1	0.0577866	0.0624488	0.462167	1	0.228778	0.398151	0.837123	1	0.203305	0.237387	FALSE	FALSE	FALSE	FALSE	FALSE	FALSE	FALSE	FALSE	0	0	0	0	22	50	64	96	22
Q99615	Q99615	>sp|Q99615|DNJC7_HUMAN DnaJ homolog subfamily C member 7 OS=Homo sapiens OX=9606 GN=DNAJC7 PE=1 SV=2	DNAJC7	14	7	7	7	7	0.117273	0.0713113	-0.00287369	0	-0.0360893	-1.20961e-16	-0.134011	-0.137457	0.106723	0.141503	0.949825	1	0.588697	1	0.00921616	0.000945314	0.194712	0.259775	0.96739	1	0.883499	1	0.0656511	0.012575	FALSE	FALSE	FALSE	FALSE	FALSE	FALSE	FALSE	FALSE	0	0	0	0	107	245	306	473	107
A0A804HKL8	A0A804HKL8	>tr|A0A804HKL8|A0A804HKL8_HUMAN Isoform of Q9HAR2, Adhesion G protein-coupled receptor L3 OS=Homo sapiens OX=9606 GN=ADGRL3 PE=1 SV=1	ADGRL3	23	17	17	17	17	0.0170504	0	0.021137	2.58535e-15	0.00862475	-8.2609e-18	0.00923833	5.4472e-17	0.854265	1	0.571676	1	0.89849	1	0.852634	1	0.901215	1	0.688473	1	0.98075	1	0.923125	1	FALSE	FALSE	FALSE	FALSE	FALSE	FALSE	FALSE	FALSE	0	0	0	0	196	421	555	846	196
A0A7P0Z4E9	A0A7P0Z4E9	>tr|A0A7P0Z4E9|A0A7P0Z4E9_HUMAN Isoform of O60890, Oligophrenin-1 OS=Homo sapiens OX=9606 GN=OPHN1 PE=1 SV=1	OPHN1	12	8	8	8	8	0.189049	0.17683	0.209091	0.181876	0.0484193	0	0.0768821	0.0248482	0.0135526	0.000805317	2.58417e-05	3.35788e-06	0.572931	1	0.0860494	0.325036	0.0381766	0.00327292	0.000220703	3.07267e-05	0.87906	1	0.258323	0.743282	FALSE	FALSE	TRUE	FALSE	FALSE	FALSE	FALSE	FALSE	0	0	0	1	94	239	265	452	94
P51608-2	P51608-2	>sp|P51608-2|MECP2_HUMAN Isoform of P51608, Isoform B of Methyl-CpG-binding protein 2 OS=Homo sapiens OX=9606 GN=MECP2	MECP2	20	14	14	14	14	0.55609	0.507408	0.0797268	5.92987e-17	0.341453	0.25433	-0.126515	-0.0552043	7.43228e-05	5.30754e-05	0.410725	1	0.0347652	0.0693507	0.157647	0.356449	0.000571036	0.000313714	0.542447	1	0.372753	0.539161	0.373098	0.791767	TRUE	TRUE	FALSE	FALSE	FALSE	FALSE	FALSE	FALSE	2	0	0	0	161	420	498	787	161
Q14204	Q14204	>sp|Q14204|DYHC1_HUMAN Cytoplasmic dynein 1 heavy chain 1 OS=Homo sapiens OX=9606 GN=DYNC1H1 PE=1 SV=5	DYNC1H1	344	262	262	262	262	-0.0423212	-7.0425e-15	0.0325781	5.30884e-14	-0.0905283	-0.0443206	-0.0159015	0	0.477658	1	0.333614	0.999999	0.163058	0.343699	0.612958	1	0.600188	1	0.465652	1	0.594673	1	0.796687	1	FALSE	FALSE	FALSE	FALSE	FALSE	FALSE	FALSE	FALSE	0	0	0	0	3073	6813	8443	13190	3073
P13611	P13611	>sp|P13611|CSPG2_HUMAN Versican core protein OS=Homo sapiens OX=9606 GN=VCAN PE=1 SV=3	VCAN	27	16	16	16	16	0.532609	0.446045	0.452442	0.415156	-0.0705351	-1.04394e-17	-0.16615	-0.0564324	0.0157192	0.0287325	7.98347e-05	0.000108159	0.631846	1	0.230238	0.484551	0.0429055	0.0691952	0.000556765	0.000595638	0.901309	1	0.465297	0.98566	TRUE	FALSE	TRUE	TRUE	FALSE	FALSE	FALSE	FALSE	1	0	0	2	210	505	553	945	210
P02649	P02649	>sp|P02649|APOE_HUMAN Apolipoprotein E OS=Homo sapiens OX=9606 GN=APOE PE=1 SV=1	APOE	29	21	21	21	21	0.774492	0.741395	0.243257	0.222609	0.0265257	1.85181e-16	-0.516263	-0.487778	4.52821e-08	1.27722e-10	0.00202474	0.00213859	0.780681	1	1.08422e-07	2.84519e-08	2.32041e-06	4.91938e-09	0.00783092	0.00764767	0.947236	1	4.5638e-05	9.21448e-06	TRUE	TRUE	TRUE	TRUE	FALSE	FALSE	TRUE	TRUE	2	0	2	2	253	618	698	1118	253
Q7L266	Q7L266	>sp|Q7L266|ASGL1_HUMAN Isoaspartyl peptidase/L-asparaginase OS=Homo sapiens OX=9606 GN=ASRGL1 PE=1 SV=2	ASRGL1	7	3	3	3	3	1.79486	1.66858	0.753911	0.704726	0.169067	1.56646e-15	-0.813296	-0.729106	6.98627e-07	1.52665e-07	1.18496e-06	8.20386e-07	0.442587	1	2.97447e-05	4.67064e-05	1.55359e-05	2.05871e-06	1.90271e-05	9.22621e-06	0.821728	1	0.00182589	0.0016096	TRUE	TRUE	TRUE	TRUE	FALSE	FALSE	TRUE	TRUE	2	0	2	2	44	142	120	250	44
P22314-2	P22314-2	>sp|P22314-2|UBA1_HUMAN Isoform of P22314, Isoform 2 of Ubiquitin-like modifier-activating enzyme 1 OS=Homo sapiens OX=9606 GN=UBA1	UBA1	53	39	39	39	39	0.344977	0.346422	0.152994	0.147077	0.155555	0.139517	-0.0432108	-4.29212e-15	2.20566e-07	6.24467e-10	1.39469e-05	5.70716e-06	0.0154496	0.0118125	0.160536	1	6.57749e-06	1.94979e-08	0.000136075	4.81149e-05	0.308103	0.24511	0.37751	1	FALSE	FALSE	FALSE	FALSE	FALSE	FALSE	FALSE	FALSE	0	0	0	0	453	1047	1262	2033	453
P11766	P11766	>sp|P11766|ADHX_HUMAN Alcohol dehydrogenase class-3 OS=Homo sapiens OX=9606 GN=ADH5 PE=1 SV=4	ADH5	13	10	10	10	10	1.10517	1.06539	0.57333	0.541299	0.256337	0.157502	-0.291876	-0.256498	2.01717e-09	7.29154e-13	5.94087e-08	9.30428e-09	0.0702465	0.166191	0.00559564	0.00643824	2.58417e-07	5.55183e-11	1.7862e-06	2.20201e-07	0.466399	0.829969	0.0463969	0.0495955	TRUE	TRUE	TRUE	TRUE	FALSE	FALSE	TRUE	TRUE	2	0	2	2	112	281	337	534	112
P13804-2	P13804-2	>sp|P13804-2|ETFA_HUMAN Isoform of P13804, Isoform 2 of Electron transfer flavoprotein subunit alpha, mitochondrial OS=Homo sapiens OX=9606 GN=ETFA	ETFA	15	12	12	12	12	0.470202	0.430372	0.18424	0.171536	0.0496067	0	-0.241033	-0.204785	0.000617699	0.000537821	0.0174452	0.0155711	0.656359	1	0.00646403	0.0111322	0.00311652	0.00231849	0.045445	0.0411483	0.909154	1	0.0512653	0.0709977	TRUE	TRUE	TRUE	FALSE	FALSE	FALSE	FALSE	FALSE	2	0	0	1	146	332	406	643	146
Q92599	Q92599	>sp|Q92599|SEPT8_HUMAN Septin-8 OS=Homo sapiens OX=9606 GN=SEPTIN8 PE=1 SV=4	SEPTIN8	24	18	18	18	18	0.0448494	0	0.0652184	0.0519313	-0.0811962	-0.0563066	-0.0682148	-0.0272043	0.508621	1	0.0326818	0.015519	0.145658	0.105327	0.05753	0.233046	0.627313	1	0.0760038	0.0410658	0.581352	0.655891	0.202887	0.590429	FALSE	FALSE	FALSE	FALSE	FALSE	FALSE	FALSE	FALSE	0	0	0	0	223	492	614	945	223
P36957	P36957	>sp|P36957|ODO2_HUMAN Dihydrolipoyllysine-residue succinyltransferase component of 2-oxoglutarate dehydrogenase complex, mitochondrial OS=Homo sapiens OX=9606 GN=DLST PE=1 SV=4	DLST	19	18	18	18	18	-0.0279789	-1.96943e-17	-0.116766	-0.073955	0.0839874	6.39054e-18	-0.00695298	1.74887e-15	0.752535	1	0.0252772	0.0850849	0.294094	1	0.904662	1	0.827925	1	0.0612998	0.173677	0.72308	1	0.955236	1	FALSE	FALSE	FALSE	FALSE	FALSE	FALSE	FALSE	FALSE	0	0	0	0	198	427	542	837	198
Q5VTR2	Q5VTR2	>sp|Q5VTR2|BRE1A_HUMAN E3 ubiquitin-protein ligase BRE1A OS=Homo sapiens OX=9606 GN=RNF20 PE=1 SV=2	RNF20	10	5	5	5	5	0.237775	0.12905	0.202796	0.162232	-0.0042797	-1.57942e-17	-0.0142816	-6.23038e-16	0.018503	0.0444027	0.00211467	0.00243112	0.968959	1	0.816058	1	0.0490059	0.0999484	0.00811977	0.008543	0.994881	1	0.909009	1	FALSE	FALSE	TRUE	FALSE	FALSE	FALSE	FALSE	FALSE	0	0	0	1	64	144	173	297	64
Q15814	Q15814	>sp|Q15814|TBCC_HUMAN Tubulin-specific chaperone C OS=Homo sapiens OX=9606 GN=TBCC PE=1 SV=2	TBCC	8	7	7	7	7	0.196186	0.166258	0.0948388	2.40973e-16	0.0323582	7.44967e-17	-0.0334381	-0.0339181	0.0429424	0.0213022	0.169024	1	0.788861	1	0.582752	0.32658	0.0953504	0.0540629	0.277918	1	0.948937	1	0.775006	0.745655	FALSE	FALSE	FALSE	FALSE	FALSE	FALSE	FALSE	FALSE	0	0	0	0	68	167	195	303	68
Q14974	Q14974	>sp|Q14974|IMB1_HUMAN Importin subunit beta-1 OS=Homo sapiens OX=9606 GN=KPNB1 PE=1 SV=2	KPNB1	40	28	28	28	28	0.0502137	0.0222669	0.0809804	0.0660643	-0.0199616	0	0.0128589	7.73532e-16	0.276853	0.362132	0.00269725	0.0030029	0.676825	1	0.629162	1	0.401945	0.574749	0.0097875	0.0101799	0.9158	1	0.805479	1	FALSE	FALSE	FALSE	FALSE	FALSE	FALSE	FALSE	FALSE	0	0	0	0	333	771	924	1455	333
Q8IYB4-3	Q8IYB4-3	>sp|Q8IYB4-3|PEX5R_HUMAN Isoform of Q8IYB4, Isoform 3 of PEX5-related protein OS=Homo sapiens OX=9606 GN=PEX5L	PEX5L	21	11	11	11	11	-0.329076	-0.283922	-0.296259	-0.294422	-0.0246483	-2.88859e-17	-0.00851173	0	0.000149302	0.000199564	4.91659e-08	3.24184e-09	0.709921	1	0.880738	1	0.000990808	0.000971925	1.54938e-06	8.76337e-08	0.926042	1	0.940256	1	FALSE	FALSE	TRUE	TRUE	FALSE	FALSE	FALSE	FALSE	0	0	0	2	176	342	469	667	176
Q99460-2	Q99460-2	>sp|Q99460-2|PSMD1_HUMAN Isoform of Q99460, Isoform 2 of 26S proteasome non-ATPase regulatory subunit 1 OS=Homo sapiens OX=9606 GN=PSMD1	PSMD1	36	26	26	26	26	-0.0209434	-3.27624e-17	0.0456774	0.00572514	-0.0398244	-7.34671e-17	0.018771	0	0.703761	1	0.146276	0.6431	0.49083	1	0.529816	1	0.790218	1	0.249351	0.956228	0.840344	1	0.735676	1	FALSE	FALSE	FALSE	FALSE	FALSE	FALSE	FALSE	FALSE	0	0	0	0	299	689	854	1341	299
Q01844-3	Q01844-3	>sp|Q01844-3|EWS_HUMAN Isoform of Q01844, Isoform 3 of RNA-binding protein EWS OS=Homo sapiens OX=9606 GN=EWSR1	EWSR1	5	3	3	3	3	0.766306	0.776247	0.327442	0.289324	0.0645911	3.55101e-17	-0.383599	-0.365778	2.25842e-07	8.86236e-09	0.00171204	0.00155311	0.648173	1	0.000313678	6.42744e-05	6.65445e-06	1.77639e-07	0.00680312	0.00578904	0.907556	1	0.00825225	0.00199911	TRUE	TRUE	TRUE	TRUE	FALSE	FALSE	TRUE	TRUE	2	0	2	2	35	88	101	156	35
Q96F86	Q96F86	>sp|Q96F86|EDC3_HUMAN Enhancer of mRNA-decapping protein 3 OS=Homo sapiens OX=9606 GN=EDC3 PE=1 SV=1	EDC3	5	1	1	1	1	-0.132932	0	-0.136199	-0.0386455	0.157959	0	0.154693	0.100642	0.486168	1	0.16645	0.472554	0.315519	1	0.18605	0.219599	0.608149	1	0.275048	0.730908	0.739567	1	0.41059	0.565979	FALSE	FALSE	FALSE	FALSE	FALSE	FALSE	FALSE	FALSE	0	0	0	0	30	53	77	108	30
P02549	P02549	>sp|P02549|SPTA1_HUMAN Spectrin alpha chain, erythrocytic 1 OS=Homo sapiens OX=9606 GN=SPTA1 PE=1 SV=5	SPTA1	28	6	6	6	6	0.0193041	-3.27394e-16	0.1805	0.113802	-0.182494	-0.0070332	-0.0442809	2.52242e-16	0.908015	1	0.203997	0.236074	0.36851	0.849903	0.758656	1	0.93728	1	0.321518	0.407137	0.771522	1	0.87662	1	FALSE	FALSE	FALSE	FALSE	FALSE	FALSE	FALSE	FALSE	0	0	0	0	115	234	276	452	115
Q8WUM4	Q8WUM4	>sp|Q8WUM4|PDC6I_HUMAN Programmed cell death 6-interacting protein OS=Homo sapiens OX=9606 GN=PDCD6IP PE=1 SV=1	PDCD6IP	46	42	42	42	42	-0.138492	-0.147572	-0.0905561	-0.0693637	-0.0471566	-0.0586538	0.00804557	0	0.00386932	6.85817e-05	0.00229902	0.00717449	0.262997	0.0709037	0.799488	1	0.0138698	0.000389356	0.00868123	0.0212352	0.707045	0.544057	0.903409	1	FALSE	FALSE	FALSE	FALSE	FALSE	FALSE	FALSE	FALSE	0	0	0	0	461	999	1255	1970	461
P13716	P13716	>sp|P13716|HEM2_HUMAN Delta-aminolevulinic acid dehydratase OS=Homo sapiens OX=9606 GN=ALAD PE=1 SV=1	ALAD	10	6	6	6	6	1.14313	1.0797	0.635863	0.602247	0.365815	0.228407	-0.123415	-1.43941e-16	3.62636e-06	7.13839e-07	3.97714e-06	2.10226e-06	0.0669823	0.151907	0.381015	1	5.38707e-05	7.84824e-06	4.87262e-05	2.02098e-05	0.45686	0.78941	0.61277	1	TRUE	TRUE	TRUE	TRUE	FALSE	FALSE	FALSE	FALSE	2	0	0	2	70	205	206	380	70
Q9Y4E6	Q9Y4E6	>sp|Q9Y4E6|WDR7_HUMAN WD repeat-containing protein 7 OS=Homo sapiens OX=9606 GN=WDR7 PE=1 SV=2	WDR7	49	41	41	41	41	-0.292893	-0.277331	-0.117937	-0.0953276	-0.0799061	-0.0204046	0.104904	0.0768761	0.000216466	6.97451e-05	0.0108022	0.0196729	0.233684	0.540321	0.0362923	0.0727366	0.00132054	0.000393686	0.0307524	0.0502744	0.681227	1	0.152113	0.263129	FALSE	FALSE	FALSE	FALSE	FALSE	FALSE	FALSE	FALSE	0	0	0	0	472	984	1305	1997	472
O15197	O15197	>sp|O15197|EPHB6_HUMAN Ephrin type-B receptor 6 OS=Homo sapiens OX=9606 GN=EPHB6 PE=1 SV=4	EPHB6	9	7	7	7	7	-0.124308	-0.072991	-0.0875705	-0.0800019	0.0663302	0.0180835	0.101199	0.0640927	0.0845928	0.12861	0.0755403	0.0272952	0.385851	0.551853	0.0497445	0.0753851	0.163017	0.240985	0.148436	0.0663302	0.784122	1	0.185535	0.269893	FALSE	FALSE	FALSE	FALSE	FALSE	FALSE	FALSE	FALSE	0	0	0	0	74	147	196	294	74
P35222	P35222	>sp|P35222|CTNB1_HUMAN Catenin beta-1 OS=Homo sapiens OX=9606 GN=CTNNB1 PE=1 SV=1	CTNNB1	32	25	25	25	25	-0.120736	-0.109637	0.0479464	0.0264336	-0.158827	-0.146569	0.000140984	4.4565e-17	0.0296509	0.00358108	0.116534	0.230973	0.00322571	0.000367786	0.996604	1	0.0712323	0.011816	0.209115	0.399626	0.223603	0.0541841	0.998589	1	FALSE	FALSE	FALSE	FALSE	FALSE	FALSE	FALSE	FALSE	0	0	0	0	284	619	792	1216	284
Q8N8S7-2	Q8N8S7-2	>sp|Q8N8S7-2|ENAH_HUMAN Isoform of Q8N8S7, Isoform 2 of Protein enabled homolog OS=Homo sapiens OX=9606 GN=ENAH	ENAH	7	4	4	4	4	0.165114	0	0.156715	0.0752627	0.0380119	1.72547e-19	-0.00364428	1.5227e-18	0.137908	1	0.0608436	0.197258	0.786391	1	0.96065	1	0.236386	1	0.125441	0.349856	0.948937	1	0.983388	1	FALSE	FALSE	FALSE	FALSE	FALSE	FALSE	FALSE	FALSE	0	0	0	0	45	117	136	221	45
O43301	O43301	>sp|O43301|HS12A_HUMAN Heat shock 70 kDa protein 12A OS=Homo sapiens OX=9606 GN=HSPA12A PE=1 SV=2	HSPA12A	54	40	40	40	40	-0.315898	-0.272649	-0.155626	-0.141365	-0.104156	-0.0327936	0.0503508	0.00659941	0.000371799	0.00139681	0.000512197	0.000998335	0.0794405	0.425225	0.347209	0.722666	0.00205536	0.00526749	0.00254931	0.00396174	0.489173	1	0.580949	1	FALSE	FALSE	FALSE	FALSE	FALSE	FALSE	FALSE	FALSE	0	0	0	0	468	1007	1279	1962	468
P39060-1	P39060-1	>sp|P39060-1|COIA1_HUMAN Isoform of P39060, Isoform 2 of Collagen alpha-1(XVIII) chain OS=Homo sapiens OX=9606 GN=COL18A1	COL18A1	13	9	9	9	9	0.358706	0.281528	0.270267	0.215522	0.182389	0.138008	0.118839	0.0266393	0.0110654	0.0297245	0.00128708	0.00337812	0.137672	0.160462	0.192343	0.556331	0.0325066	0.0713218	0.00542545	0.0112431	0.574781	0.814182	0.418875	1	TRUE	FALSE	TRUE	TRUE	FALSE	FALSE	FALSE	FALSE	1	0	0	2	103	241	300	485	103
P06733	P06733	>sp|P06733|ENOA_HUMAN Alpha-enolase OS=Homo sapiens OX=9606 GN=ENO1 PE=1 SV=2	ENO1	44	24	24	24	24	2.11701	2.06674	1.05396	1.02464	0.133118	2.12578e-16	-0.923439	-0.880614	1.25383e-08	2.91458e-11	1.24194e-07	2.03072e-08	0.64826	1	7.74623e-06	4.61859e-06	9.01077e-07	1.3885e-09	3.18206e-06	4.24135e-07	0.907556	1	0.000845343	0.00034894	TRUE	TRUE	TRUE	TRUE	FALSE	FALSE	TRUE	TRUE	2	0	2	2	280	863	810	1442	280
P13929-3	P13929-3	>sp|P13929-3|ENOB_HUMAN Isoform of P13929, Isoform 3 of Beta-enolase OS=Homo sapiens OX=9606 GN=ENO3	ENO3	4	2	2	2	2	1.17411	0.963142	0.680614	0.618173	0.157311	2.12765e-15	-0.33618	-0.175841	6.37792e-06	9.53387e-08	0.000126577	4.24074e-06	0.574538	1	0.0351561	0.0862187	8.50342e-05	1.37367e-06	0.000811665	3.758e-05	0.87906	1	0.149047	0.297339	TRUE	TRUE	TRUE	TRUE	FALSE	FALSE	FALSE	FALSE	2	0	0	2	24	67	67	117	24
P00558	P00558	>sp|P00558|PGK1_HUMAN Phosphoglycerate kinase 1 OS=Homo sapiens OX=9606 GN=PGK1 PE=1 SV=3	PGK1	37	27	27	27	27	1.02154	0.937018	0.436558	0.402336	0.052571	5.08971e-17	-0.540023	-0.490821	2.1443e-06	6.0801e-07	0.000293515	0.000398582	0.75641	1	6.26222e-05	8.96391e-05	3.68407e-05	6.85086e-06	0.00162259	0.0018336	0.942992	1	0.00285688	0.00241523	TRUE	TRUE	TRUE	TRUE	FALSE	FALSE	TRUE	TRUE	2	0	2	2	314	771	865	1393	314
P49768-2	P49768-2	>sp|P49768-2|PSN1_HUMAN Isoform of P49768, Isoform 2 of Presenilin-1 OS=Homo sapiens OX=9606 GN=PSEN1	PSEN1	2	2	2	2	2	0.0871891	6.60861e-16	-0.148392	-0.118317	0.252176	0.188993	0.0105133	-9.43877e-18	0.572797	1	0.0572275	0.0453463	0.0505446	0.0468461	0.90816	1	0.684418	1	0.119505	0.101762	0.417755	0.443833	0.957386	1	FALSE	FALSE	FALSE	FALSE	FALSE	FALSE	FALSE	FALSE	0	0	0	0	21	48	62	95	21
P22033	P22033	>sp|P22033|MUTA_HUMAN Methylmalonyl-CoA mutase, mitochondrial OS=Homo sapiens OX=9606 GN=MMUT PE=1 SV=4	MMUT	21	15	15	15	15	0.332032	0.330462	-0.118964	-0.0694812	0.284941	0.263424	-0.173364	-0.149746	0.00126655	0.000377465	0.0548515	0.16488	0.00275833	0.00229101	0.0116132	0.0158069	0.00559086	0.00170061	0.115443	0.300444	0.219918	0.123526	0.0747941	0.08931	FALSE	FALSE	FALSE	FALSE	FALSE	FALSE	FALSE	FALSE	0	0	0	0	177	417	517	769	177
Q9NP81	Q9NP81	>sp|Q9NP81|SYSM_HUMAN Serine--tRNA ligase, mitochondrial OS=Homo sapiens OX=9606 GN=SARS2 PE=1 SV=1	SARS2	19	18	18	18	18	-0.258285	-0.23884	-0.196309	-0.187433	-0.0031204	-2.16883e-18	0.0486907	1.32704e-13	1.10609e-05	6.67905e-08	3.38152e-05	1.07049e-05	0.952763	1	0.306683	0.999999	0.000128354	1.00407e-06	0.000276001	8.22478e-05	0.992642	1	0.546173	1	FALSE	FALSE	TRUE	TRUE	FALSE	FALSE	FALSE	FALSE	0	0	0	2	193	414	543	816	193
P35611-3	P35611-3	>sp|P35611-3|ADDA_HUMAN Isoform of P35611, Isoform 3 of Alpha-adducin OS=Homo sapiens OX=9606 GN=ADD1	ADD1	41	34	34	34	34	0.159307	0.142352	0.0950417	0.0894058	0.0686332	0.0340182	0.0104443	5.30919e-17	0.0153436	0.00658527	0.00167562	0.00064881	0.24925	0.357555	0.730305	1	0.0421342	0.0198501	0.00669146	0.00277262	0.69317	1	0.864012	1	FALSE	FALSE	FALSE	FALSE	FALSE	FALSE	FALSE	FALSE	0	0	0	0	403	906	1110	1745	403
P11310-2	P11310-2	>sp|P11310-2|ACADM_HUMAN Isoform of P11310, Isoform 2 of Medium-chain specific acyl-CoA dehydrogenase, mitochondrial OS=Homo sapiens OX=9606 GN=ACADM	ACADM	17	16	16	16	16	0.352669	0.267183	0.211143	0.18765	0.0978299	2.77434e-15	-0.0351374	-4.46835e-17	0.007422	0.0218299	0.00125534	0.001226	0.3409	1	0.641727	1	0.0234239	0.0552099	0.00532978	0.0047283	0.755873	1	0.811871	1	TRUE	FALSE	TRUE	TRUE	FALSE	FALSE	FALSE	FALSE	1	0	0	2	157	374	443	701	157
O94967-2	O94967-2	>sp|O94967-2|WDR47_HUMAN Isoform of O94967, Isoform 2 of WD repeat-containing protein 47 OS=Homo sapiens OX=9606 GN=WDR47	WDR47	28	21	21	21	21	-0.136734	-0.113386	0.0171106	4.5594e-17	-0.104849	-0.087697	0.0606233	0.0311052	0.0228938	0.0348863	0.551308	1	0.0406114	0.0476245	0.0705245	0.226147	0.0581273	0.081776	0.671391	1	0.387994	0.446897	0.229868	0.578944	FALSE	FALSE	FALSE	FALSE	FALSE	FALSE	FALSE	FALSE	0	0	0	0	251	538	688	1067	251
O75955	O75955	>sp|O75955|FLOT1_HUMAN Flotillin-1 OS=Homo sapiens OX=9606 GN=FLOT1 PE=1 SV=3	FLOT1	36	27	27	27	27	0.0845981	6.08598e-15	0.0600433	0.00767521	0.0861143	1.134e-16	0.075404	0.0330936	0.327009	1	0.326167	0.712806	0.335609	1	0.239692	0.41323	0.456001	1	0.458168	1	0.753286	1	0.476455	0.879439	FALSE	FALSE	FALSE	FALSE	FALSE	FALSE	FALSE	FALSE	0	0	0	0	324	737	910	1428	324
Q15311	Q15311	>sp|Q15311|RBP1_HUMAN RalA-binding protein 1 OS=Homo sapiens OX=9606 GN=RALBP1 PE=1 SV=3	RALBP1	6	4	4	4	4	-0.00975814	-6.42099e-20	0.0331001	1.22951e-17	0.0777317	5.64848e-13	0.130733	0.11738	0.886792	1	0.423343	1	0.282391	0.999998	0.00249347	0.00328178	0.922443	1	0.554268	1	0.71666	1	0.028541	0.030649	FALSE	FALSE	FALSE	FALSE	FALSE	FALSE	FALSE	FALSE	0	0	0	0	51	106	129	203	51
O15498	O15498	>sp|O15498|YKT6_HUMAN Synaptobrevin homolog YKT6 OS=Homo sapiens OX=9606 GN=YKT6 PE=1 SV=1	YKT6	11	10	10	10	10	0.135562	0.106823	0.0926278	0.0768563	-0.048038	-9.95016e-17	-0.0774195	-0.047159	0.0922918	0.105107	0.0230535	0.0215939	0.457201	1	0.108033	0.184798	0.174487	0.204152	0.0569854	0.0544981	0.828364	1	0.297496	0.501387	FALSE	FALSE	FALSE	FALSE	FALSE	FALSE	FALSE	FALSE	0	0	0	0	117	261	325	496	117
P02545-2	P02545-2	>sp|P02545-2|LMNA_HUMAN Isoform of P02545, Isoform C of Prelamin-A/C OS=Homo sapiens OX=9606 GN=LMNA	LMNA	51	40	40	40	40	0.442552	0.382204	0.336767	0.321528	-0.0671426	-2.88683e-16	-0.175873	-0.111952	0.00146375	0.00327107	4.69604e-05	2.88596e-05	0.43009	1	0.075926	0.166257	0.00623068	0.010903	0.00036509	0.000193481	0.814958	1	0.240556	0.468557	TRUE	TRUE	TRUE	TRUE	FALSE	FALSE	FALSE	FALSE	2	0	0	2	458	1043	1207	1979	458
P05141	P05141	>sp|P05141|ADT2_HUMAN ADP/ATP translocase 2 OS=Homo sapiens OX=9606 GN=SLC25A5 PE=1 SV=7	SLC25A5	4	4	4	4	4	-0.370804	-0.362347	-0.323706	-0.302208	-0.0524161	-4.37052e-18	-0.000453988	2.15028e-17	8.70025e-05	8.31906e-08	1.34307e-08	3.45573e-10	0.455774	1	0.993937	1	0.000644913	1.21648e-06	5.61327e-07	1.30543e-08	0.828364	1	0.997752	1	TRUE	TRUE	TRUE	TRUE	FALSE	FALSE	FALSE	FALSE	2	0	0	2	44	100	124	190	44
P12236	P12236	>sp|P12236|ADT3_HUMAN ADP/ATP translocase 3 OS=Homo sapiens OX=9606 GN=SLC25A6 PE=1 SV=4	SLC25A6	21	19	19	19	19	-0.456012	-0.458115	-0.27214	-0.257602	-0.140672	-0.0819742	0.0694889	0.071528	6.48155e-07	2.41076e-10	3.12342e-08	6.72288e-11	0.0384123	0.0967599	0.180007	0.0771875	1.48579e-05	8.93499e-09	1.08272e-06	3.44076e-09	0.387031	0.628673	0.402574	0.274158	TRUE	TRUE	TRUE	TRUE	FALSE	FALSE	FALSE	FALSE	2	0	0	2	213	468	597	911	213
P49821-2	P49821-2	>sp|P49821-2|NDUV1_HUMAN Isoform of P49821, Isoform 2 of NADH dehydrogenase [ubiquinone] flavoprotein 1, mitochondrial OS=Homo sapiens OX=9606 GN=NDUFV1	NDUFV1	17	17	17	17	17	-0.177289	-0.172142	-0.213289	-0.194573	0.0565819	0	0.0308682	4.07146e-17	0.0187877	0.00987856	1.38154e-05	3.85371e-06	0.41538	1	0.539352	1	0.049604	0.0280416	0.000135239	3.44612e-05	0.805024	1	0.742625	1	FALSE	FALSE	TRUE	TRUE	FALSE	FALSE	FALSE	FALSE	0	0	0	2	178	398	507	773	178
O15394	O15394	>sp|O15394|NCAM2_HUMAN Neural cell adhesion molecule 2 OS=Homo sapiens OX=9606 GN=NCAM2 PE=1 SV=2	NCAM2	41	38	38	38	38	0.0922145	0.0495937	0.0642233	0.0544503	-0.0477908	-2.3271e-17	-0.0774446	-0.0349802	0.258428	0.323192	0.154506	0.131835	0.57613	1	0.0846308	0.246239	0.382643	0.521229	0.260367	0.24845	0.87906	1	0.256501	0.614347	FALSE	FALSE	FALSE	FALSE	FALSE	FALSE	FALSE	FALSE	0	0	0	0	406	917	1120	1735	406
P04083	P04083	>sp|P04083|ANXA1_HUMAN Annexin A1 OS=Homo sapiens OX=9606 GN=ANXA1 PE=1 SV=2	ANXA1	22	16	16	16	16	1.11602	1.07221	0.782731	0.757167	0.0313216	6.48065e-17	-0.293236	-0.16156	1.79985e-05	7.02368e-06	2.4095e-06	1.27938e-06	0.801282	1	0.133294	0.27412	0.000186406	5.49675e-05	3.24924e-05	1.34873e-05	0.953738	1	0.337126	0.660961	TRUE	TRUE	TRUE	TRUE	FALSE	FALSE	FALSE	FALSE	2	0	0	2	175	450	488	840	175
P08237-3	P08237-3	>sp|P08237-3|PFKAM_HUMAN Isoform of P08237, Isoform 3 of ATP-dependent 6-phosphofructokinase, muscle type OS=Homo sapiens OX=9606 GN=PFKM	PFKM	48	34	34	34	34	0.0821385	0.0317251	0.0880073	0.0596932	-0.0251761	-7.098e-16	-0.0193967	-7.06145e-16	0.247666	0.444477	0.0554541	0.100056	0.762631	1	0.641699	1	0.370232	0.681224	0.116461	0.198596	0.94385	1	0.811871	1	FALSE	FALSE	FALSE	FALSE	FALSE	FALSE	FALSE	FALSE	0	0	0	0	419	952	1147	1800	419
Q14019	Q14019	>sp|Q14019|COTL1_HUMAN Coactosin-like protein OS=Homo sapiens OX=9606 GN=COTL1 PE=1 SV=3	COTL1	13	12	12	12	12	0.929731	0.908721	0.403607	0.37814	0.268074	0.12438	-0.294753	-0.226082	2.7517e-07	7.33522e-10	0.00247835	0.00243857	0.0930062	0.283658	0.0360148	0.0632834	7.75875e-06	2.26317e-08	0.0091797	0.00855388	0.515603	1	0.151406	0.239364	TRUE	TRUE	TRUE	TRUE	FALSE	FALSE	FALSE	FALSE	2	0	0	2	122	291	350	555	122
P22695	P22695	>sp|P22695|QCR2_HUMAN Cytochrome b-c1 complex subunit 2, mitochondrial OS=Homo sapiens OX=9606 GN=UQCRC2 PE=1 SV=3	UQCRC2	26	24	24	24	24	-0.314351	-0.312016	-0.115573	-0.108552	-0.0161272	-3.28043e-16	0.189279	0.181223	0.000239565	2.32089e-05	0.00829486	0.00377145	0.8038	1	0.000336092	0.000108629	0.00143471	0.000154542	0.0248635	0.0122385	0.954397	1	0.00857276	0.00272403	FALSE	FALSE	FALSE	FALSE	FALSE	FALSE	FALSE	FALSE	0	0	0	0	254	558	711	1107	254
Q9C0B1	Q9C0B1	>sp|Q9C0B1|FTO_HUMAN Alpha-ketoglutarate-dependent dioxygenase FTO OS=Homo sapiens OX=9606 GN=FTO PE=1 SV=3	FTO	11	2	2	2	2	0.90183	0.733616	0.156714	0.0166945	0.363357	0.226798	-0.378912	-0.321515	2.24061e-05	1.50456e-05	0.129086	0.660757	0.0609674	0.104877	0.000446648	0.000892339	0.000220878	0.000105931	0.227211	0.978844	0.440836	0.654706	0.0101478	0.0120763	TRUE	TRUE	FALSE	FALSE	FALSE	FALSE	TRUE	TRUE	2	0	2	0	46	139	125	243	46
P52758	P52758	>sp|P52758|RIDA_HUMAN 2-iminobutanoate/2-iminopropanoate deaminase OS=Homo sapiens OX=9606 GN=RIDA PE=1 SV=1	RIDA	5	3	3	3	3	1.43675	1.31532	0.272293	0.13108	-0.326323	-0.0585309	-1.45016	-1.43102	0.0008563	0.000990706	0.124128	0.268706	0.200702	0.604584	5.81738e-08	5.07762e-09	0.00401431	0.00392354	0.220526	0.454111	0.642732	1	2.85682e-05	2.72022e-06	TRUE	TRUE	FALSE	FALSE	FALSE	FALSE	TRUE	TRUE	2	0	2	0	36	103	106	167	36
P51784	P51784	>sp|P51784|UBP11_HUMAN Ubiquitin carboxyl-terminal hydrolase 11 OS=Homo sapiens OX=9606 GN=USP11 PE=1 SV=3	USP11	21	15	15	15	15	-0.121708	-0.0826192	-0.0781991	-0.0541414	0.177509	0.128606	0.231093	0.199858	0.187127	0.201851	0.112117	0.161805	0.0159375	0.0310494	0.000166747	0.000258465	0.299575	0.350576	0.202448	0.295848	0.308103	0.375717	0.00534042	0.0051354	FALSE	FALSE	FALSE	FALSE	FALSE	FALSE	TRUE	TRUE	0	0	2	0	167	380	493	753	167
Q9Y6Y8	Q9Y6Y8	>sp|Q9Y6Y8|S23IP_HUMAN SEC23-interacting protein OS=Homo sapiens OX=9606 GN=SEC23IP PE=1 SV=1	SEC23IP	12	9	9	9	9	-0.0159062	-4.18355e-17	0.00973259	5.5677e-19	-0.0416639	-3.79789e-17	-0.0159622	-1.76484e-14	0.862111	1	0.842732	1	0.629135	1	0.761911	1	0.906664	1	0.892553	1	0.900668	1	0.879315	1	FALSE	FALSE	FALSE	FALSE	FALSE	FALSE	FALSE	FALSE	0	0	0	0	101	231	281	452	101
F6UT28	F6UT28	>tr|F6UT28|F6UT28_HUMAN Isoform of P62873, G protein subunit beta 1 (Fragment) OS=Homo sapiens OX=9606 GN=GNB1 PE=1 SV=1	GNB1	8	5	5	5	5	-0.183087	-1.30638e-17	0.0862381	1.13693e-18	-0.2501	-0.149648	0.00114386	0	0.231712	1	0.258173	1	0.0239662	0.0873506	0.990453	1	0.3522	1	0.383426	1	0.338125	0.596653	0.996371	1	FALSE	FALSE	FALSE	FALSE	FALSE	FALSE	FALSE	FALSE	0	0	0	0	70	148	203	290	70
Q9HDC5	Q9HDC5	>sp|Q9HDC5|JPH1_HUMAN Junctophilin-1 OS=Homo sapiens OX=9606 GN=JPH1 PE=1 SV=2	JPH1	3	3	3	3	3	0.0385682	2.32808e-18	0.0642515	6.26996e-16	0.110878	1.70982e-16	0.118327	0.0077638	0.784754	1	0.572225	1	0.469544	1	0.318687	0.79712	0.855291	1	0.688685	1	0.82994	1	0.556285	1	FALSE	FALSE	FALSE	FALSE	FALSE	FALSE	FALSE	FALSE	0	0	0	0	32	69	93	142	32
P52824	P52824	>sp|P52824|DGKQ_HUMAN Diacylglycerol kinase theta OS=Homo sapiens OX=9606 GN=DGKQ PE=1 SV=2	DGKQ	14	10	10	10	10	-0.234041	-0.171938	-0.11584	-0.0713644	0.0935168	6.67445e-15	0.189418	0.153183	0.0320132	0.0547721	0.0842557	0.157809	0.312017	1	0.0131522	0.0203078	0.0757645	0.118136	0.162539	0.290162	0.737475	1	0.080317	0.107814	FALSE	FALSE	FALSE	FALSE	FALSE	FALSE	FALSE	FALSE	0	0	0	0	110	224	318	460	110
Q9NZJ4	Q9NZJ4	>sp|Q9NZJ4|SACS_HUMAN Sacsin OS=Homo sapiens OX=9606 GN=SACS PE=1 SV=2	SACS	79	34	34	34	34	0.0724007	2.95582e-15	0.0198619	2.34434e-16	0.0544732	1.85302e-14	0.0083049	0	0.411776	1	0.660083	1	0.476542	1	0.875009	1	0.53769	1	0.758645	1	0.832196	1	0.937619	1	FALSE	FALSE	FALSE	FALSE	FALSE	FALSE	FALSE	FALSE	0	0	0	0	467	1019	1365	2044	467
Q13409-6	Q13409-6	>sp|Q13409-6|DC1I2_HUMAN Isoform of Q13409, Isoform 2F of Cytoplasmic dynein 1 intermediate chain 2 OS=Homo sapiens OX=9606 GN=DYNC1I2	DYNC1I2	10	7	7	7	7	0.470429	0.437862	0.289166	0.271442	-0.0747961	-8.39947e-17	-0.240867	-0.214659	9.56766e-06	3.78728e-07	6.36773e-05	9.91119e-06	0.440538	1	0.00130126	0.000945122	0.000116013	4.54551e-06	0.000463272	7.72574e-05	0.821728	1	0.0187949	0.012575	TRUE	TRUE	TRUE	TRUE	FALSE	FALSE	TRUE	TRUE	2	0	2	2	82	184	217	351	82
Q68DH5	Q68DH5	>sp|Q68DH5|LMBD2_HUMAN G-protein coupled receptor-associated protein LMBRD2 OS=Homo sapiens OX=9606 GN=LMBRD2 PE=1 SV=1	LMBRD2	11	9	9	9	9	0.0611439	4.04468e-18	0.0237038	2.86982e-18	0.0238305	0	-0.00456801	-4.45409e-17	0.441285	1	0.661497	1	0.783782	1	0.933133	1	0.566763	1	0.759244	1	0.94879	1	0.970593	1	FALSE	FALSE	FALSE	FALSE	FALSE	FALSE	FALSE	FALSE	0	0	0	0	88	211	258	406	88
Q9NY47-2	Q9NY47-2	>sp|Q9NY47-2|CA2D2_HUMAN Isoform of Q9NY47, Isoform 2 of Voltage-dependent calcium channel subunit alpha-2/delta-2 OS=Homo sapiens OX=9606 GN=CACNA2D2	CACNA2D2	20	15	15	15	15	0.0413942	1.5878e-16	0.0501555	0.0221481	-0.0777836	-0.0349664	-0.074096	-0.0353506	0.531019	1	0.227375	0.374811	0.236377	0.367463	0.0946071	0.259407	0.647887	1	0.34921	0.602335	0.682601	1	0.273562	0.636686	FALSE	FALSE	FALSE	FALSE	FALSE	FALSE	FALSE	FALSE	0	0	0	0	177	381	477	735	177
O75477	O75477	>sp|O75477|ERLN1_HUMAN Erlin-1 OS=Homo sapiens OX=9606 GN=ERLIN1 PE=1 SV=2	ERLIN1	8	6	6	6	6	0.14369	0.0899714	0.0654787	5.56651e-14	-0.0747775	-5.24524e-16	-0.179185	-0.164821	0.232797	0.28814	0.28392	0.999999	0.453177	1	0.0150926	0.00605492	0.353155	0.474039	0.412308	1	0.828092	1	0.0876695	0.0473232	FALSE	FALSE	FALSE	FALSE	FALSE	FALSE	FALSE	FALSE	0	0	0	0	59	133	162	264	59
O14936	O14936	>sp|O14936|CSKP_HUMAN Peripheral plasma membrane protein CASK OS=Homo sapiens OX=9606 GN=CASK PE=1 SV=3	CASK	31	27	27	27	27	0.0349393	0	0.13927	0.123306	-0.104947	-0.0727213	0.00313755	-3.16936e-18	0.544361	1	0.000129581	9.39733e-05	0.0974929	0.136262	0.92674	1	0.659929	1	0.000825533	0.000531463	0.52239	0.743012	0.967888	1	FALSE	FALSE	FALSE	FALSE	FALSE	FALSE	FALSE	FALSE	0	0	0	0	291	641	787	1260	291
Q13424	Q13424	>sp|Q13424|SNTA1_HUMAN Alpha-1-syntrophin OS=Homo sapiens OX=9606 GN=SNTA1 PE=1 SV=1	SNTA1	22	17	17	17	17	0.590221	0.575757	0.354312	0.339068	0.1184	0.0655936	-0.112594	-0.0326692	1.69144e-05	1.4459e-06	1.68118e-05	7.40257e-06	0.149841	0.2665	0.242443	0.523537	0.000177045	1.4188e-05	0.000157493	6.0588e-05	0.585264	1	0.477855	1	TRUE	TRUE	TRUE	TRUE	FALSE	FALSE	FALSE	FALSE	2	0	0	2	185	442	512	832	185
Q7Z2K8	Q7Z2K8	>sp|Q7Z2K8|GRIN1_HUMAN G protein-regulated inducer of neurite outgrowth 1 OS=Homo sapiens OX=9606 GN=GPRIN1 PE=1 SV=2	GPRIN1	14	11	11	11	11	0.0995358	6.03891e-16	0.0353037	0	-0.0807384	0	-0.113231	0	0.600379	1	0.724682	1	0.594596	1	0.341742	1	0.706067	1	0.805613	1	0.883502	1	0.57754	1	FALSE	FALSE	FALSE	FALSE	FALSE	FALSE	FALSE	FALSE	0	0	0	0	120	281	360	544	120
P23763-2	P23763-2	>sp|P23763-2|VAMP1_HUMAN Isoform of P23763, Isoform 3 of Vesicle-associated membrane protein 1 OS=Homo sapiens OX=9606 GN=VAMP1	VAMP1	4	4	4	4	4	0.0235852	7.41695e-20	-0.144125	-0.112373	0.153156	2.88965e-17	-0.00448621	-1.70477e-16	0.87646	1	0.0990504	0.109347	0.32686	1	0.958927	1	0.914803	1	0.183772	0.213161	0.745429	1	0.98309	1	FALSE	FALSE	FALSE	FALSE	FALSE	FALSE	FALSE	FALSE	0	0	0	0	44	97	121	188	44
P63027	P63027	>sp|P63027|VAMP2_HUMAN Vesicle-associated membrane protein 2 OS=Homo sapiens OX=9606 GN=VAMP2 PE=1 SV=3	VAMP2	9	9	9	9	9	-0.181574	-0.126502	-0.220844	-0.195378	0.0687302	4.17758e-14	0.0497128	1.04286e-15	0.0899518	0.0824534	0.00033981	0.000183033	0.505624	1	0.427655	1	0.171058	0.166305	0.00182998	0.000933057	0.85084	1	0.655953	1	FALSE	FALSE	TRUE	TRUE	FALSE	FALSE	FALSE	FALSE	0	0	0	2	96	218	268	418	96
Q17R89	Q17R89	>sp|Q17R89|RHG44_HUMAN Rho GTPase-activating protein 44 OS=Homo sapiens OX=9606 GN=ARHGAP44 PE=1 SV=1	ARHGAP44	20	15	15	15	15	-0.37314	-0.372458	-0.14187	-0.110983	-0.17532	-0.192164	0.0595306	0.0299887	3.66344e-06	6.12907e-11	0.000547549	0.00123917	0.0011849	3.45919e-06	0.218117	0.323906	5.38707e-05	2.67545e-09	0.0026892	0.00476379	0.181436	0.00509625	0.451956	0.741272	TRUE	TRUE	FALSE	FALSE	FALSE	FALSE	FALSE	FALSE	2	0	0	0	164	350	455	677	164
P03915	P03915	>sp|P03915|NU5M_HUMAN NADH-ubiquinone oxidoreductase chain 5 OS=Homo sapiens OX=9606 GN=MT-ND5 PE=1 SV=2	MT-ND5	5	5	5	5	5	-0.358943	-0.279399	-0.393209	-0.411203	0.17513	0.156945	0.111841	0.0621659	0.00329101	0.00737318	1.98099e-06	1.60654e-09	0.143492	0.0734703	0.161913	0.262791	0.0121511	0.0216925	2.81059e-05	4.78149e-08	0.579343	0.55143	0.379488	0.641785	TRUE	FALSE	TRUE	TRUE	FALSE	FALSE	FALSE	FALSE	1	0	0	2	55	118	152	231	55
P49411	P49411	>sp|P49411|EFTU_HUMAN Elongation factor Tu, mitochondrial OS=Homo sapiens OX=9606 GN=TUFM PE=1 SV=3	TUFM	31	23	23	23	23	-0.300912	-0.306063	-0.147455	-0.144224	-0.0611143	-0.023122	0.098753	0.0877224	2.69479e-06	6.92022e-09	9.60592e-06	1.30929e-06	0.216051	0.426843	0.00589484	0.00667365	4.38685e-05	1.44613e-07	0.000100905	1.37779e-05	0.662896	1	0.0482477	0.0508426	FALSE	FALSE	FALSE	FALSE	FALSE	FALSE	FALSE	FALSE	0	0	0	0	281	622	793	1200	281
Q9NX00	Q9NX00	>sp|Q9NX00|TM160_HUMAN Transmembrane protein 160 OS=Homo sapiens OX=9606 GN=TMEM160 PE=1 SV=1	TMEM160	6	5	5	5	5	-0.257506	-0.182205	-0.186339	-0.124624	0.00593546	1.28226e-17	0.116572	0.112886	0.0423523	0.0553188	0.0228938	0.0505613	0.964813	1	0.14005	0.0690349	0.0943956	0.11915	0.0566624	0.111553	0.993994	1	0.347647	0.254423	FALSE	FALSE	FALSE	FALSE	FALSE	FALSE	FALSE	FALSE	0	0	0	0	53	98	135	195	53
Q7KZF4	Q7KZF4	>sp|Q7KZF4|SND1_HUMAN Staphylococcal nuclease domain-containing protein 1 OS=Homo sapiens OX=9606 GN=SND1 PE=1 SV=1	SND1	39	33	33	33	33	0.167006	0.127728	0.107054	0.0781584	0.0881086	0.0654411	0.0333935	0.00977869	0.00577803	0.00942453	0.00150781	0.00532911	0.125594	0.124327	0.329316	0.547936	0.0191831	0.0269344	0.00616326	0.0163821	0.565843	0.708568	0.564801	1	FALSE	FALSE	FALSE	FALSE	FALSE	FALSE	FALSE	FALSE	0	0	0	0	351	809	985	1537	351
Q9Y4G6	Q9Y4G6	>sp|Q9Y4G6|TLN2_HUMAN Talin-2 OS=Homo sapiens OX=9606 GN=TLN2 PE=1 SV=4	TLN2	89	71	71	71	71	-0.2667	-0.255742	-0.137161	-0.1252	-0.0292644	-6.15029e-16	0.110853	0.104678	5.17941e-06	9.22655e-09	1.95766e-05	6.71639e-06	0.527135	1	0.00149012	0.000495763	7.23276e-05	1.83689e-07	0.000178126	5.55115e-05	0.857414	1	0.0203742	0.00788398	FALSE	FALSE	FALSE	FALSE	FALSE	FALSE	FALSE	FALSE	0	0	0	0	852	1806	2299	3560	852
Q9P2P5	Q9P2P5	>sp|Q9P2P5|HECW2_HUMAN E3 ubiquitin-protein ligase HECW2 OS=Homo sapiens OX=9606 GN=HECW2 PE=1 SV=2	HECW2	33	20	20	20	20	-0.192926	-0.190349	-0.131005	-0.121538	-0.0342925	-0.0330911	0.0188834	0	0.000932311	8.00037e-07	7.70157e-05	2.9094e-06	0.377766	0.184473	0.625141	1	0.00429899	8.65068e-06	0.000538379	2.70427e-05	0.777025	0.870133	0.80348	1	FALSE	FALSE	FALSE	FALSE	FALSE	FALSE	FALSE	FALSE	0	0	0	0	263	535	732	1050	263
P52564	P52564	>sp|P52564|MP2K6_HUMAN Dual specificity mitogen-activated protein kinase kinase 6 OS=Homo sapiens OX=9606 GN=MAP2K6 PE=1 SV=1	MAP2K6	11	9	9	9	9	0.215078	0.194309	0.177275	0.163593	-0.0818704	-0.0150631	-0.111607	-0.0905547	0.00190853	0.000213384	0.000345255	0.000293823	0.264998	0.63437	0.0180684	0.0239673	0.00774585	0.00102651	0.00185131	0.00141232	0.709596	1	0.0976857	0.119897	FALSE	FALSE	FALSE	FALSE	FALSE	FALSE	FALSE	FALSE	0	0	0	0	101	234	289	445	101
O43290	O43290	>sp|O43290|SNUT1_HUMAN U4/U6.U5 tri-snRNP-associated protein 1 OS=Homo sapiens OX=9606 GN=SART1 PE=1 SV=1	SART1	14	4	4	4	4	0.494649	0.447518	0.0515151	0.0503185	0.290766	0.176505	-0.126106	-0.0748645	0.00035856	2.98974e-05	0.422325	0.239334	0.0176345	0.0361153	0.0596112	0.104967	0.00200203	0.000191506	0.55355	0.411794	0.318774	0.40034	0.207373	0.339626	TRUE	TRUE	FALSE	FALSE	FALSE	FALSE	FALSE	FALSE	2	0	0	0	72	175	200	361	72
Q8IZU2	Q8IZU2	>sp|Q8IZU2|WDR17_HUMAN WD repeat-containing protein 17 OS=Homo sapiens OX=9606 GN=WDR17 PE=2 SV=2	WDR17	15	11	11	11	11	-0.102946	-0.0147443	0.0712434	0.0125789	-0.0202695	-1.13693e-15	0.148309	0.119961	0.292084	0.686968	0.216659	0.618047	0.843721	1	0.0111858	0.0177939	0.418171	0.992474	0.337292	0.924169	0.966812	1	0.0731607	0.0978164	FALSE	FALSE	FALSE	FALSE	FALSE	FALSE	FALSE	FALSE	0	0	0	0	120	277	352	545	120
Q00610-2	Q00610-2	>sp|Q00610-2|CLH1_HUMAN Isoform of Q00610, Isoform 2 of Clathrin heavy chain 1 OS=Homo sapiens OX=9606 GN=CLTC	CLTC	117	91	91	91	91	-0.17797	-0.131358	-0.0538937	0	-0.0411859	-3.44179e-16	0.0882149	0.0565404	0.0215195	0.0713399	0.340534	1	0.656136	1	0.0928305	0.217994	0.0551607	0.147563	0.472959	1	0.909154	1	0.270148	0.563192	FALSE	FALSE	FALSE	FALSE	FALSE	FALSE	FALSE	FALSE	0	0	0	0	1063	2350	2934	4522	1063
P61764	P61764	>sp|P61764|STXB1_HUMAN Syntaxin-binding protein 1 OS=Homo sapiens OX=9606 GN=STXBP1 PE=1 SV=1	STXBP1	80	65	65	65	65	-0.273875	-0.255486	-0.102114	-0.0690891	-0.049265	0	0.125766	0.110053	3.14734e-05	0.000216137	0.00807312	0.0855107	0.314021	1	0.00422455	0.0222712	0.000284032	0.00103468	0.0242605	0.174486	0.739029	1	0.0387035	0.114524	FALSE	FALSE	FALSE	FALSE	FALSE	FALSE	FALSE	FALSE	0	0	0	0	748	1625	2102	3163	748
Q9P2B2	Q9P2B2	>sp|Q9P2B2|FPRP_HUMAN Prostaglandin F2 receptor negative regulator OS=Homo sapiens OX=9606 GN=PTGFRN PE=1 SV=2	PTGFRN	17	11	11	11	11	-0.297849	-0.284085	-0.283331	-0.243251	-0.0115603	-4.97012e-18	0.0332501	0	0.000217172	1.40832e-06	1.76151e-07	2.02308e-07	0.872772	1	0.524067	1	0.00132347	1.39249e-05	4.08684e-06	2.96568e-06	0.976748	1	0.731619	1	FALSE	FALSE	TRUE	TRUE	FALSE	FALSE	FALSE	FALSE	0	0	0	2	137	296	403	578	137
P61421	P61421	>sp|P61421|VA0D1_HUMAN V-type proton ATPase subunit d 1 OS=Homo sapiens OX=9606 GN=ATP6V0D1 PE=1 SV=1	ATP6V0D1	19	18	18	18	18	-0.272938	-0.244859	-0.0911097	-0.0512972	-0.0463051	-7.59596e-19	0.140837	0.118329	0.000902028	0.00101656	0.0381056	0.164084	0.507524	1	0.00434805	0.00801774	0.00417569	0.00400975	0.086037	0.299365	0.852128	1	0.0394809	0.0568637	FALSE	FALSE	FALSE	FALSE	FALSE	FALSE	FALSE	FALSE	0	0	0	0	195	433	546	838	195
Q9Y3Z3	Q9Y3Z3	>sp|Q9Y3Z3|SAMH1_HUMAN Deoxynucleoside triphosphate triphosphohydrolase SAMHD1 OS=Homo sapiens OX=9606 GN=SAMHD1 PE=1 SV=2	SAMHD1	25	15	15	15	15	0.436633	0.396638	0.433164	0.433305	-0.0442128	0	-0.0412098	-2.08679e-14	0.00180713	0.00202136	1.67071e-10	1.67635e-13	0.644828	1	0.59209	1	0.00738004	0.00726334	1.85764e-08	2.14755e-11	0.906159	1	0.781772	1	TRUE	TRUE	TRUE	TRUE	FALSE	FALSE	FALSE	FALSE	2	0	0	2	186	451	530	876	186
P11498	P11498	>sp|P11498|PYC_HUMAN Pyruvate carboxylase, mitochondrial OS=Homo sapiens OX=9606 GN=PC PE=1 SV=2	PC	52	43	43	43	43	-0.0783964	-4.19762e-16	0.0343785	1.08197e-13	-0.138595	-0.101133	-0.0294576	0	0.268597	1	0.363178	0.999999	0.0361525	0.0749281	0.475863	1	0.392764	1	0.495596	1	0.380441	0.553322	0.69241	1	FALSE	FALSE	FALSE	FALSE	FALSE	FALSE	FALSE	FALSE	0	0	0	0	483	1083	1353	2101	483
P48739-3	P48739-3	>sp|P48739-3|PIPNB_HUMAN Isoform of P48739, Isoform 3 of Phosphatidylinositol transfer protein beta isoform OS=Homo sapiens OX=9606 GN=PITPNB	PITPNB	15	8	8	8	8	0.146894	0.0658941	0.0573656	0.0173239	-0.07157	-0.02228	-0.168338	-0.146908	0.075004	0.233533	0.298991	0.532322	0.420948	0.590705	0.00271902	0.00173723	0.148322	0.397174	0.4287	0.810796	0.808029	1	0.0300623	0.0192796	FALSE	FALSE	FALSE	FALSE	FALSE	FALSE	FALSE	FALSE	0	0	0	0	103	244	307	472	103
P61970	P61970	>sp|P61970|NTF2_HUMAN Nuclear transport factor 2 OS=Homo sapiens OX=9606 GN=NUTF2 PE=1 SV=1	NUTF2	2	2	2	2	2	1.73666	1.72654	0.754863	0.752492	0.181688	1.30621e-16	-0.797401	-0.749066	9.78753e-07	2.48946e-07	3.14566e-05	1.02444e-05	0.441005	1	0.000196965	0.000124756	1.99578e-05	3.14141e-06	0.000260452	7.94347e-05	0.821728	1	0.00601408	0.00296447	TRUE	TRUE	TRUE	TRUE	FALSE	FALSE	TRUE	TRUE	2	0	2	2	22	50	62	94	22
Q06830	Q06830	>sp|Q06830|PRDX1_HUMAN Peroxiredoxin-1 OS=Homo sapiens OX=9606 GN=PRDX1 PE=1 SV=1	PRDX1	19	16	16	16	16	1.38289	1.33263	0.801617	0.78708	0.0738621	4.69378e-18	-0.50137	-0.462962	1.43509e-09	1.53272e-12	8.46656e-11	2.85642e-13	0.629473	1	9.04861e-05	0.000115534	2.11425e-07	1.06263e-10	1.06156e-08	2.98182e-11	0.900668	1	0.00365229	0.00282537	TRUE	TRUE	TRUE	TRUE	FALSE	FALSE	TRUE	TRUE	2	0	2	2	184	444	523	841	184
P49418	P49418	>sp|P49418|AMPH_HUMAN Amphiphysin OS=Homo sapiens OX=9606 GN=AMPH PE=1 SV=1	AMPH	37	30	30	30	30	0.0917604	0.0357829	-0.0224147	-3.92124e-16	0.174455	0.146438	0.0549909	0.0212621	0.168091	0.401423	0.602768	1	0.00307447	0.00516377	0.262203	0.483826	0.275278	0.625486	0.713563	1	0.223603	0.183879	0.49828	0.984526	FALSE	FALSE	FALSE	FALSE	FALSE	FALSE	FALSE	FALSE	0	0	0	0	328	750	945	1460	328
O75643	O75643	>sp|O75643|U520_HUMAN U5 small nuclear ribonucleoprotein 200 kDa helicase OS=Homo sapiens OX=9606 GN=SNRNP200 PE=1 SV=2	SNRNP200	62	35	35	35	35	0.2274	0.192512	0.0791285	0.0609729	0.138705	0.0932777	-0.00673112	0	0.00159023	0.0018169	0.0373996	0.0520409	0.0129135	0.0406222	0.877262	1	0.0066794	0.0066256	0.0848003	0.114134	0.291233	0.414163	0.938581	1	FALSE	FALSE	FALSE	FALSE	FALSE	FALSE	FALSE	FALSE	0	0	0	0	422	1007	1223	1935	422
P14868	P14868	>sp|P14868|SYDC_HUMAN Aspartate--tRNA ligase, cytoplasmic OS=Homo sapiens OX=9606 GN=DARS1 PE=1 SV=2	DARS1	34	27	27	27	27	0.264862	0.228858	0.117857	0.106617	0.0568024	1.15345e-17	-0.0779879	-0.0654083	3.93095e-05	1.36953e-05	0.00404891	0.00263238	0.294151	1	0.0736377	0.06951	0.000338671	9.75894e-05	0.0136813	0.0091197	0.72308	1	0.235713	0.255058	FALSE	FALSE	FALSE	FALSE	FALSE	FALSE	FALSE	FALSE	0	0	0	0	301	696	851	1334	301
A0A8I5KWT8	A0A8I5KWT8	>tr|A0A8I5KWT8|A0A8I5KWT8_HUMAN Isoform of P35579, Myosin heavy chain 9 OS=Homo sapiens OX=9606 GN=MYH9 PE=1 SV=1	MYH9	127	102	102	102	102	0.0255412	3.87627e-16	0.159247	0.149682	-0.0716837	-0.0356347	0.0661061	0.0440995	0.685725	1	2.0829e-05	1.02369e-05	0.207616	0.3529	0.0956392	0.149782	0.776216	1	0.000187358	7.94347e-05	0.654286	1	0.275331	0.433528	FALSE	FALSE	FALSE	FALSE	FALSE	FALSE	FALSE	FALSE	0	0	0	0	1152	2570	3176	5038	1152
P00390-2	P00390-2	>sp|P00390-2|GSHR_HUMAN Isoform of P00390, Isoform Cytoplasmic of Glutathione reductase, mitochondrial OS=Homo sapiens OX=9606 GN=GSR	GSR	17	13	13	13	13	0.705218	0.680874	0.279023	0.257805	0.0858689	2.69966e-15	-0.355731	-0.322602	2.29279e-06	7.7002e-08	0.000243416	0.000144642	0.469501	1	2.7029e-05	1.50671e-05	3.87904e-05	1.1316e-06	0.00139267	0.000765151	0.82994	1	0.00177302	0.000747199	TRUE	TRUE	TRUE	TRUE	FALSE	FALSE	TRUE	TRUE	2	0	2	2	135	367	399	671	135
O95573	O95573	>sp|O95573|ACSL3_HUMAN Fatty acid CoA ligase Acsl3 OS=Homo sapiens OX=9606 GN=ACSL3 PE=1 SV=3	ACSL3	21	16	16	16	16	-0.217688	-0.228276	-0.05176	-0.0461627	-0.0505226	-4.5208e-15	0.13823	0.131523	0.00125804	1.41628e-05	0.145007	0.0994483	0.40853	1	0.000287095	5.12235e-05	0.00556132	0.000100799	0.247689	0.198123	0.799559	1	0.00779655	0.00171511	FALSE	FALSE	FALSE	FALSE	FALSE	FALSE	FALSE	FALSE	0	0	0	0	191	406	527	798	191
Q8IZA0-2	Q8IZA0-2	>sp|Q8IZA0-2|K319L_HUMAN Isoform of Q8IZA0, Isoform 2 of Dyslexia-associated protein KIAA0319-like protein OS=Homo sapiens OX=9606 GN=KIAA0319L	KIAA0319L	1	1	1	1	1	-0.086257	0	0.0446447	0	-0.0252834	0	0.105618	0	0.599697	1	0.638713	1	0.865038	1	0.314361	1	0.705815	1	0.742101	1	0.974781	1	0.553489	1	FALSE	FALSE	FALSE	FALSE	FALSE	FALSE	FALSE	FALSE	0	0	0	0	10	24	29	47	10
Q8NG27-3	Q8NG27-3	>sp|Q8NG27-3|PJA1_HUMAN Isoform of Q8NG27, Isoform 3 of E3 ubiquitin-protein ligase Praja-1 OS=Homo sapiens OX=9606 GN=PJA1	PJA1	1	1	1	1	1	-0.0652656	0	-0.139814	0	-0.060513	0	-0.135062	0	0.815157	1	0.466166	1	0.832885	1	0.503289	1	0.876751	1	0.59296	1	0.964629	1	0.714326	1	FALSE	FALSE	FALSE	FALSE	FALSE	FALSE	FALSE	FALSE	0	0	0	0	7	13	17	30	7
O94805	O94805	>sp|O94805|ACL6B_HUMAN Actin-like protein 6B OS=Homo sapiens OX=9606 GN=ACTL6B PE=1 SV=1	ACTL6B	9	5	5	5	5	-0.0757246	-2.11196e-16	-0.112996	-0.0837881	0.311504	0.28462	0.293498	0.248664	0.627873	1	0.0655516	0.0412785	0.00865755	0.00262655	0.000473501	0.000398449	0.729075	1	0.133022	0.0942115	0.268313	0.131128	0.0104162	0.00672797	FALSE	FALSE	FALSE	FALSE	FALSE	FALSE	TRUE	TRUE	0	0	2	0	70	165	207	311	70
P61803	P61803	>sp|P61803|DAD1_HUMAN Dolichyl-diphosphooligosaccharide--protein glycosyltransferase subunit DAD1 OS=Homo sapiens OX=9606 GN=DAD1 PE=1 SV=3	DAD1	3	3	3	3	3	0.104107	1.66441e-17	-0.0731499	-0.0817188	0.092953	4.53974e-14	-0.0948008	-0.0155108	0.336763	1	0.181915	0.063035	0.33398	0.999999	0.1276	0.571044	0.466135	1	0.293656	0.135324	0.751774	1	0.328006	1	FALSE	FALSE	FALSE	FALSE	FALSE	FALSE	FALSE	FALSE	0	0	0	0	33	69	91	132	33
Q9NX40	Q9NX40	>sp|Q9NX40|OCAD1_HUMAN OCIA domain-containing protein 1 OS=Homo sapiens OX=9606 GN=OCIAD1 PE=1 SV=1	OCIAD1	10	9	9	9	9	-0.177968	-0.194853	-0.0573221	-2.14336e-17	0.00193053	-2.46514e-19	0.139334	0.123513	0.0503994	0.000170856	0.250183	1	0.981918	1	0.00967001	0.000232129	0.108277	0.000852545	0.375339	1	0.996637	1	0.0675983	0.00465284	FALSE	FALSE	FALSE	FALSE	FALSE	FALSE	FALSE	FALSE	0	0	0	0	97	208	255	400	97
A0A024QZX5	A0A024QZX5	>tr|A0A024QZX5|A0A024QZX5_HUMAN Isoform of P35237, Serpin family B member 6 OS=Homo sapiens OX=9606 GN=SERPINB6 PE=1 SV=1	SERPINB6	15	10	10	10	10	1.07473	1.04265	0.4451	0.414617	0.288267	0.210855	-0.3411	-0.30972	3.02018e-08	3.24716e-10	5.35623e-05	6.52654e-05	0.0340953	0.0760752	0.00571923	0.00710101	1.71134e-06	1.15274e-08	0.000406233	0.00038928	0.37022	0.558295	0.0471804	0.0528764	TRUE	TRUE	TRUE	TRUE	FALSE	FALSE	TRUE	FALSE	2	0	1	2	124	324	359	577	124
Q14318-2	Q14318-2	>sp|Q14318-2|FKBP8_HUMAN Isoform of Q14318, Isoform 2 of Peptidyl-prolyl cis-trans isomerase FKBP8 OS=Homo sapiens OX=9606 GN=FKBP8	FKBP8	11	8	8	8	8	-0.187164	-0.151852	-0.0707093	-0.0593437	0.0830423	0.000271409	0.185928	0.186246	0.0299037	0.0390655	0.0591762	0.0309102	0.257761	0.948624	2.79484e-05	4.29453e-07	0.0716642	0.0898568	0.122704	0.0738389	0.70053	1	0.00177302	6.94113e-05	FALSE	FALSE	FALSE	FALSE	FALSE	FALSE	FALSE	FALSE	0	0	0	0	100	218	267	415	100
Q9NRA0	Q9NRA0	>sp|Q9NRA0|SPHK2_HUMAN Sphingosine kinase 2 OS=Homo sapiens OX=9606 GN=SPHK2 PE=1 SV=2	SPHK2	7	5	5	5	5	-0.0134665	0	-0.030708	0	-0.110591	-0.102098	-0.131867	-0.0980156	0.897276	1	0.58995	1	0.215533	0.0995337	0.0489531	0.049622	0.930105	1	0.702764	1	0.662896	0.640341	0.183863	0.20181	FALSE	FALSE	FALSE	FALSE	FALSE	FALSE	FALSE	FALSE	0	0	0	0	56	132	146	233	56
Q96FE5-2	Q96FE5-2	>sp|Q96FE5-2|LIGO1_HUMAN Isoform of Q96FE5, Isoform 2 of Leucine-rich repeat and immunoglobulin-like domain-containing nogo receptor-interacting protein 1 OS=Homo sapiens OX=9606 GN=LINGO1	LINGO1	13	12	12	12	12	-0.432338	-0.42789	-0.242651	-0.242916	-0.0982769	-0.0311183	0.0905262	0.0564979	2.97518e-06	5.4772e-09	1.40156e-05	6.79268e-07	0.141238	0.407812	0.138441	0.212597	4.68065e-05	1.20437e-07	0.000136294	7.98802e-06	0.578402	1	0.346383	0.553826	TRUE	TRUE	TRUE	TRUE	FALSE	FALSE	FALSE	FALSE	2	0	0	2	137	292	385	565	137
P52788	P52788	>sp|P52788|SPSY_HUMAN Spermine synthase OS=Homo sapiens OX=9606 GN=SMS PE=1 SV=2	SMS	11	6	6	6	6	0.590702	0.49506	0.193951	0.174895	0.250006	0.155164	-0.160684	-0.0943969	0.000179501	7.52976e-06	0.00905649	0.00553949	0.0546068	0.120773	0.0543006	0.0986733	0.0011362	5.82321e-05	0.0266849	0.0169609	0.424596	0.702215	0.195184	0.325293	TRUE	TRUE	TRUE	FALSE	FALSE	FALSE	FALSE	FALSE	2	0	0	1	56	169	186	318	56
G9CGD6-2	G9CGD6-2	>sp|G9CGD6-2|CNIPF_HUMAN Isoform of G9CGD6, Isoform CNK3-IPCEF1-2 of CNK3/IPCEF1 fusion protein OS=Homo sapiens OX=9606 GN=CNK3/IPCEF1	CNK3/IPCEF1	5	4	4	4	4	-0.0873148	-0.00542636	-0.307667	-0.274905	0.044076	3.61214e-18	-0.176578	-0.14927	0.471255	0.79975	2.51768e-05	1.71588e-06	0.706726	1	0.0168828	0.00647493	0.594414	1	0.000216279	1.7226e-05	0.924881	1	0.0939274	0.0496833	FALSE	FALSE	TRUE	TRUE	FALSE	FALSE	FALSE	FALSE	0	0	0	2	50	104	131	190	50
Q9NRF8	Q9NRF8	>sp|Q9NRF8|PYRG2_HUMAN CTP synthase 2 OS=Homo sapiens OX=9606 GN=CTPS2 PE=1 SV=1	CTPS2	11	6	6	6	6	0.656834	0.634622	0.27182	0.273356	0.225487	0.158208	-0.151467	-0.113679	1.20677e-06	3.08018e-10	0.000211842	9.6587e-06	0.024783	0.0570329	0.062551	0.0541849	2.35481e-05	1.10009e-08	0.00124094	7.57906e-05	0.345264	0.500887	0.213441	0.215792	TRUE	TRUE	TRUE	TRUE	FALSE	FALSE	FALSE	FALSE	2	0	0	2	71	181	186	329	71
P00915	P00915	>sp|P00915|CAH1_HUMAN Carbonic anhydrase 1 OS=Homo sapiens OX=9606 GN=CA1 PE=1 SV=2	CA1	9	5	5	5	5	1.29901	1.23136	0.767652	0.707209	-0.148803	-4.22702e-17	-0.65209	-0.577124	6.96625e-05	0.000102963	0.000810793	0.0014909	0.660557	1	0.0038087	0.00734198	0.000541585	0.00054861	0.00373866	0.0055961	0.909263	1	0.0365029	0.0541505	TRUE	TRUE	TRUE	TRUE	FALSE	FALSE	TRUE	FALSE	2	0	1	2	56	171	147	291	56
Q8NF91-4	Q8NF91-4	>sp|Q8NF91-4|SYNE1_HUMAN Isoform of Q8NF91, Isoform 4 of Nesprin-1 OS=Homo sapiens OX=9606 GN=SYNE1	SYNE1	194	109	109	109	109	-0.0798925	-0.0367459	-0.0320986	-0.00919774	0.0701324	0.0448613	0.111191	0.0906016	0.105293	0.232694	0.289362	0.533224	0.137757	0.18932	0.000820775	0.000944451	0.19258	0.395862	0.417943	0.81196	0.574781	0.874556	0.014407	0.012575	FALSE	FALSE	FALSE	FALSE	FALSE	FALSE	FALSE	FALSE	0	0	0	0	1373	2817	3978	5949	1373
A0A0G2JPR0	A0A0G2JPR0	>tr|A0A0G2JPR0|A0A0G2JPR0_HUMAN Isoform of P0C0L4, Complement C4-A OS=Homo sapiens OX=9606 GN=C4A PE=1 SV=1	C4A	54	27	27	27	27	1.2373	1.2419	0.988072	1.00779	0.0119881	6.35224e-16	-0.299835	-0.20041	7.23007e-05	1.45538e-05	3.52683e-10	5.69408e-13	0.952082	1	0.0954793	0.174882	0.000558411	0.000102959	3.29899e-08	5.243e-11	0.992642	1	0.275274	0.484208	TRUE	TRUE	TRUE	TRUE	FALSE	FALSE	FALSE	FALSE	2	0	0	2	310	1008	889	1809	310
O14548	O14548	>sp|O14548|COX7R_HUMAN Cytochrome c oxidase subunit 7A-related protein, mitochondrial OS=Homo sapiens OX=9606 GN=COX7A2L PE=1 SV=2	COX7A2L	8	7	7	7	7	-0.407166	-0.47821	-0.259207	-0.237459	-0.0339825	-1.89957e-15	0.116343	0.128785	2.1311e-05	1.01625e-10	1.46025e-06	3.53546e-07	0.671068	1	0.0305715	0.00509144	0.000213219	4.18795e-09	2.2468e-05	4.60939e-06	0.914017	1	0.137467	0.0421638	TRUE	TRUE	TRUE	TRUE	FALSE	FALSE	FALSE	FALSE	2	0	0	2	82	167	229	326	82
P61247	P61247	>sp|P61247|RS3A_HUMAN Small ribosomal subunit protein eS1 OS=Homo sapiens OX=9606 GN=RPS3A PE=1 SV=2	RPS3A	20	13	13	13	13	-0.0612046	-0.0239092	-0.0145389	-6.3527e-14	-0.0479147	0	-0.0229476	0	0.460802	0.545518	0.752843	0.999999	0.547719	1	0.640209	1	0.585364	0.81037	0.827089	1	0.868565	1	0.810631	1	FALSE	FALSE	FALSE	FALSE	FALSE	FALSE	FALSE	FALSE	0	0	0	0	167	342	457	714	167
O43390-2	O43390-2	>sp|O43390-2|HNRPR_HUMAN Isoform of O43390, Isoform 2 of Heterogeneous nuclear ribonucleoprotein R OS=Homo sapiens OX=9606 GN=HNRNPR	HNRNPR	3	1	1	1	1	0.168086	0.0894843	-0.0621753	0	0.239965	0.0328312	0.00970385	0	0.26578	0.355057	0.669413	1	0.232064	0.640201	0.944288	1	0.390612	0.566003	0.764506	1	0.679361	1	0.97526	1	FALSE	FALSE	FALSE	FALSE	FALSE	FALSE	FALSE	FALSE	0	0	0	0	18	34	34	82	18
P62241	P62241	>sp|P62241|RS8_HUMAN Small ribosomal subunit protein eS8 OS=Homo sapiens OX=9606 GN=RPS8 PE=1 SV=2	RPS8	11	10	10	10	10	0.210375	0.151151	0.0410924	0.00572335	0.15954	0.0639721	0.00151567	-2.25528e-18	0.00913677	0.00285391	0.442168	0.718284	0.109212	0.310235	0.974681	1	0.0277398	0.00972707	0.571084	1	0.536321	1	0.989798	1	FALSE	FALSE	FALSE	FALSE	FALSE	FALSE	FALSE	FALSE	0	0	0	0	104	235	279	447	104
P62333	P62333	>sp|P62333|PRS10_HUMAN 26S proteasome regulatory subunit 10B OS=Homo sapiens OX=9606 GN=PSMC6 PE=1 SV=1	PSMC6	21	19	19	19	19	0.0510589	4.05649e-17	0.0745439	0.0740236	-0.0186254	-0.00783809	0.000239617	3.41651e-18	0.332362	1	0.0106766	0.00300578	0.664423	0.620894	0.994404	1	0.46161	1	0.0304832	0.0101799	0.909791	1	0.99796	1	FALSE	FALSE	FALSE	FALSE	FALSE	FALSE	FALSE	FALSE	0	0	0	0	209	459	566	894	209
P08238	P08238	>sp|P08238|HS90B_HUMAN Heat shock protein HSP 90-beta OS=Homo sapiens OX=9606 GN=HSP90AB1 PE=1 SV=4	HSP90AB1	69	54	54	54	54	0.158809	0.123727	0.00422192	2.15345e-17	-0.0238477	-2.0963e-16	-0.183474	-0.174446	0.01496	0.0366235	0.915012	1	0.678989	1	6.32914e-05	9.07606e-05	0.0412924	0.0851707	0.943676	1	0.916411	1	0.00285688	0.00241523	FALSE	FALSE	FALSE	FALSE	FALSE	FALSE	FALSE	FALSE	0	0	0	0	633	1427	1758	2690	633
Q5VW32	Q5VW32	>sp|Q5VW32|BROX_HUMAN BRO1 domain-containing protein BROX OS=Homo sapiens OX=9606 GN=BROX PE=1 SV=1	BROX	11	8	8	8	8	0.0498115	7.31421e-18	0.138478	0.119104	-0.195292	-0.176575	-0.115173	-0.0765653	0.605016	1	0.0204374	0.0192111	0.0238339	0.0118025	0.0873328	0.13403	0.709101	1	0.0515793	0.049265	0.337628	0.24511	0.260577	0.402364	FALSE	FALSE	FALSE	FALSE	FALSE	FALSE	FALSE	FALSE	0	0	0	0	98	199	265	440	98
A0A994J6Z8	A0A994J6Z8	>tr|A0A994J6Z8|A0A994J6Z8_HUMAN Isoform of P42262, Glutamate receptor (Fragment) OS=Homo sapiens OX=9606 GN=GRIA2 PE=1 SV=1	GRIA2	14	13	13	13	13	-0.495283	-0.459882	-0.393068	-0.387943	0.0210673	5.74198e-16	0.126742	0.0916349	2.79371e-05	8.83155e-06	4.86063e-10	2.21659e-13	0.800544	1	0.0613279	0.0975572	0.000258451	6.62985e-05	4.15126e-08	2.56125e-11	0.95363	1	0.211243	0.322799	TRUE	TRUE	TRUE	TRUE	FALSE	FALSE	FALSE	FALSE	2	0	0	2	148	323	416	631	148
P42263-2	P42263-2	>sp|P42263-2|GRIA3_HUMAN Isoform of P42263, Isoform Flip of Glutamate receptor 3 OS=Homo sapiens OX=9606 GN=GRIA3	GRIA3	30	21	21	21	21	-0.460693	-0.432681	-0.412587	-0.393627	0.0762046	0.00692434	0.116747	0.0708649	1.00586e-05	1.3103e-06	6.09784e-12	1.09568e-14	0.247434	0.731402	0.0709035	0.170703	0.000120234	1.30654e-05	1.79673e-09	2.24927e-12	0.692096	1	0.230466	0.476982	TRUE	TRUE	TRUE	TRUE	FALSE	FALSE	FALSE	FALSE	2	0	0	2	256	529	745	1049	256
P62269	P62269	>sp|P62269|RS18_HUMAN Small ribosomal subunit protein uS13 OS=Homo sapiens OX=9606 GN=RPS18 PE=1 SV=3	RPS18	19	14	14	14	14	0.0915671	3.07343e-17	-0.057413	-0.0377836	0.0504542	0	-0.10458	-0.0889695	0.266357	1	0.225701	0.254283	0.533077	1	0.0372448	0.0275512	0.390947	1	0.347454	0.433716	0.861792	1	0.155161	0.131785	FALSE	FALSE	FALSE	FALSE	FALSE	FALSE	FALSE	FALSE	0	0	0	0	160	356	448	694	160
Q09666	Q09666	>sp|Q09666|AHNK_HUMAN Neuroblast differentiation-associated protein AHNAK OS=Homo sapiens OX=9606 GN=AHNAK PE=1 SV=2	AHNAK	258	122	122	122	122	1.0334	0.956339	0.82816	0.808104	0.171895	1.45026e-15	-0.0257646	-3.01551e-16	3.12458e-05	1.25132e-05	7.30089e-10	1.35952e-11	0.363531	1	0.849625	1	0.000283176	8.9927e-05	5.58755e-08	8.25944e-10	0.7695	1	0.92241	1	TRUE	TRUE	TRUE	TRUE	FALSE	FALSE	FALSE	FALSE	2	0	0	2	1437	4511	4306	8755	1437
P61221	P61221	>sp|P61221|ABCE1_HUMAN ATP-binding cassette sub-family E member 1 OS=Homo sapiens OX=9606 GN=ABCE1 PE=1 SV=1	ABCE1	18	11	11	11	11	0.318072	0.269233	0.117386	0.0934877	0.0465659	1.31609e-18	-0.140004	-0.115742	0.00204433	0.00247013	0.033012	0.0420444	0.644412	1	0.0125481	0.0137089	0.00820099	0.00858789	0.076545	0.0956061	0.905898	1	0.0776744	0.0817675	FALSE	FALSE	FALSE	FALSE	FALSE	FALSE	FALSE	FALSE	0	0	0	0	124	320	362	596	124
P50993	P50993	>sp|P50993|AT1A2_HUMAN Sodium/potassium-transporting ATPase subunit alpha-2 OS=Homo sapiens OX=9606 GN=ATP1A2 PE=1 SV=1	ATP1A2	49	41	41	41	41	-0.264338	-0.24491	-0.110235	-0.0936541	-0.23389	-0.220198	-0.0792984	-0.060098	0.000291188	0.000240434	0.00404281	0.0118926	0.000217189	0.000140655	0.0644542	0.116	0.00167903	0.00114172	0.0136738	0.0328412	0.112611	0.0306992	0.217866	0.363416	FALSE	FALSE	FALSE	FALSE	FALSE	FALSE	FALSE	FALSE	0	0	0	0	457	1028	1278	1942	457
Q06418	Q06418	>sp|Q06418|TYRO3_HUMAN Tyrosine-protein kinase receptor TYRO3 OS=Homo sapiens OX=9606 GN=TYRO3 PE=1 SV=1	TYRO3	8	6	6	6	6	0.00996794	-2.62234e-17	-0.0762064	-0.0547901	0.130099	0.0855163	0.0440885	3.29837e-15	0.912905	1	0.112362	0.130776	0.0672938	0.0965977	0.45312	1	0.941174	1	0.202802	0.247084	0.457396	0.628312	0.675522	1	FALSE	FALSE	FALSE	FALSE	FALSE	FALSE	FALSE	FALSE	0	0	0	0	62	139	173	261	62
A0A1B0GTW6	A0A1B0GTW6	>tr|A0A1B0GTW6|A0A1B0GTW6_HUMAN Isoform of Q9H4G0, Erythrocyte membrane protein band 4.1 like 1 OS=Homo sapiens OX=9606 GN=EPB41L1 PE=1 SV=2	EPB41L1	73	56	56	56	56	-0.0386736	-1.19068e-06	0.0345982	1.25356e-16	0.00476076	-2.68645e-17	0.0692219	0.061647	0.419591	0.995863	0.208557	1	0.915752	1	0.0197453	0.0176981	0.546321	1	0.327217	1	0.983504	1	0.104545	0.097472	FALSE	FALSE	FALSE	FALSE	FALSE	FALSE	FALSE	FALSE	0	0	0	0	656	1456	1838	2894	656
P36542	P36542	>sp|P36542|ATPG_HUMAN ATP synthase subunit gamma, mitochondrial OS=Homo sapiens OX=9606 GN=ATP5F1C PE=1 SV=1	ATP5F1C	16	13	13	13	13	-0.316801	-0.334729	-0.138823	-0.0686458	-0.124475	-0.18045	0.0500409	0.0247796	0.000134198	1.07077e-06	0.000971838	0.0362171	0.0472666	0.000360657	0.303032	0.401003	0.000911095	1.10897e-05	0.00430929	0.0841259	0.408883	0.0541841	0.542269	0.859627	FALSE	FALSE	FALSE	FALSE	FALSE	FALSE	FALSE	FALSE	0	0	0	0	157	334	441	663	157
P52272-2	P52272-2	>sp|P52272-2|HNRPM_HUMAN Isoform of P52272, Isoform 2 of Heterogeneous nuclear ribonucleoprotein M OS=Homo sapiens OX=9606 GN=HNRNPM	HNRNPM	37	29	29	29	29	0.21596	0.166209	0.0650723	0.043452	0.102957	0	-0.050124	-0.00570787	0.00277842	0.00589357	0.116934	0.197668	0.149879	1	0.225395	0.700744	0.0105634	0.0180991	0.209641	0.350333	0.585264	1	0.459921	1	FALSE	FALSE	FALSE	FALSE	FALSE	FALSE	FALSE	FALSE	0	0	0	0	336	724	903	1398	336
Q9H074-2	Q9H074-2	>sp|Q9H074-2|PAIP1_HUMAN Isoform of Q9H074, Isoform 2 of Polyadenylate-binding protein-interacting protein 1 OS=Homo sapiens OX=9606 GN=PAIP1	PAIP1	3	3	3	3	3	0.691295	0.713968	0.294949	0.26912	0.190998	0.0980062	-0.208381	-0.195223	3.76362e-07	4.05664e-10	6.92126e-05	6.43708e-05	0.186203	0.3533	0.000326224	5.48683e-05	9.85735e-06	1.36604e-08	0.000494988	0.000385114	0.624528	1	0.00843176	0.00177659	TRUE	TRUE	TRUE	TRUE	FALSE	FALSE	TRUE	FALSE	2	0	1	2	33	75	93	143	33
Q9NUJ1	Q9NUJ1	>sp|Q9NUJ1|ABHDA_HUMAN Palmitoyl-protein thioesterase ABHD10, mitochondrial OS=Homo sapiens OX=9606 GN=ABHD10 PE=1 SV=1	ABHD10	14	14	14	14	14	0.476783	0.451934	0.0825353	2.18792e-15	0.344347	0.282537	-0.0670444	-5.98846e-16	6.8164e-05	2.19991e-05	0.288334	1	0.00862011	0.0144263	0.369655	1	0.00053204	0.000147992	0.41697	1	0.268313	0.270746	0.601359	1	TRUE	TRUE	FALSE	FALSE	FALSE	FALSE	FALSE	FALSE	2	0	0	0	145	335	404	630	145
Q9NZD2	Q9NZD2	>sp|Q9NZD2|GLTP_HUMAN Glycolipid transfer protein OS=Homo sapiens OX=9606 GN=GLTP PE=1 SV=3	GLTP	8	6	6	6	6	0.476538	0.408613	0.254324	0.143757	-0.391215	-0.269376	-0.645761	-0.63254	0.0183632	0.0269491	0.0534947	0.156058	0.0478192	0.090345	1.35497e-05	3.26688e-06	0.0487233	0.0656516	0.113072	0.287439	0.410785	0.60595	0.00124054	0.000274579	TRUE	FALSE	FALSE	FALSE	FALSE	FALSE	TRUE	TRUE	1	0	2	0	69	162	160	271	69
P51157	P51157	>sp|P51157|RAB28_HUMAN Ras-related protein Rab-28 OS=Homo sapiens OX=9606 GN=RAB28 PE=1 SV=2	RAB28	6	4	4	4	4	-0.00435683	2.5976e-17	0.192059	0.184371	-0.0787685	0	0.0892774	0.0354682	0.971052	1	0.00427353	0.00102124	0.34601	1	0.270355	0.454482	0.980368	1	0.014309	0.00403363	0.758236	1	0.506995	0.939411	FALSE	FALSE	TRUE	TRUE	FALSE	FALSE	FALSE	FALSE	0	0	0	2	43	103	129	198	43
Q09028-3	Q09028-3	>sp|Q09028-3|RBBP4_HUMAN Isoform of Q09028, Isoform 3 of Histone-binding protein RBBP4 OS=Homo sapiens OX=9606 GN=RBBP4	RBBP4	9	8	8	8	8	0.275277	0.248883	0.123585	0.102611	0.0357629	4.94286e-19	-0.123103	-0.101254	0.00627181	0.00234019	0.00654507	0.00429518	0.603978	1	0.0322767	0.0220863	0.0205496	0.00821365	0.0202468	0.0135791	0.886265	1	0.141839	0.113771	FALSE	FALSE	FALSE	FALSE	FALSE	FALSE	FALSE	FALSE	0	0	0	0	86	199	240	373	86
O00291	O00291	>sp|O00291|HIP1_HUMAN Huntingtin-interacting protein 1 OS=Homo sapiens OX=9606 GN=HIP1 PE=1 SV=5	HIP1	19	8	8	8	8	-0.0275024	0	0.0991279	6.1568e-16	-0.395675	-0.331061	-0.293171	-0.291408	0.867557	1	0.318364	1	0.00686953	0.0097862	0.0101252	0.00238931	0.909861	1	0.449585	1	0.251442	0.232622	0.0693004	0.0244873	FALSE	FALSE	FALSE	FALSE	FALSE	FALSE	FALSE	TRUE	0	0	1	0	122	273	259	462	122
Q6UWR7	Q6UWR7	>sp|Q6UWR7|ENPP6_HUMAN Glycerophosphocholine cholinephosphodiesterase ENPP6 OS=Homo sapiens OX=9606 GN=ENPP6 PE=1 SV=2	ENPP6	14	6	6	6	6	-0.408018	-0.0358779	-0.317266	-0.161036	-0.821505	-0.681142	-0.743686	-0.612069	0.280105	0.758355	0.150685	0.303708	0.0100116	0.0209386	0.00478914	0.0111085	0.40487	1	0.255021	0.503021	0.27438	0.321332	0.0420602	0.0709977	FALSE	FALSE	FALSE	FALSE	FALSE	FALSE	TRUE	FALSE	0	0	1	0	97	213	232	338	97
P68036-3	P68036-3	>sp|P68036-3|UB2L3_HUMAN Isoform of P68036, Isoform 3 of Ubiquitin-conjugating enzyme E2 L3 OS=Homo sapiens OX=9606 GN=UBE2L3	UBE2L3	8	5	5	5	5	0.654713	0.587025	0.191702	0.141778	0.160972	1.20924e-15	-0.280141	-0.280805	2.21759e-05	9.53496e-07	0.0276931	0.0487295	0.172104	1	0.00458525	0.00154937	0.000219634	1.00879e-05	0.0660482	0.108112	0.606506	1	0.0410391	0.0176946	TRUE	TRUE	FALSE	FALSE	FALSE	FALSE	TRUE	TRUE	2	0	2	0	57	154	183	304	57
Q8N1G4	Q8N1G4	>sp|Q8N1G4|LRC47_HUMAN Leucine-rich repeat-containing protein 47 OS=Homo sapiens OX=9606 GN=LRRC47 PE=1 SV=1	LRRC47	26	24	24	24	24	0.105184	0.0368907	0.150405	0.141335	0.0731224	0	0.117474	0.105866	0.112273	0.387043	0.000350287	0.000186993	0.228694	1	0.00923951	0.0094161	0.201899	0.606608	0.00187236	0.000950778	0.677394	1	0.0656796	0.063567	FALSE	FALSE	FALSE	FALSE	FALSE	FALSE	FALSE	FALSE	0	0	0	0	262	603	733	1169	262
Q13002-4	Q13002-4	>sp|Q13002-4|GRIK2_HUMAN Isoform of Q13002, Isoform 4 of Glutamate receptor ionotropic, kainate 2 OS=Homo sapiens OX=9606 GN=GRIK2	GRIK2	9	6	6	6	6	0.0438424	2.05235e-18	-0.0204969	0	0.0303286	4.46619e-18	-0.0204148	2.39458e-16	0.626969	1	0.712979	1	0.752384	1	0.705476	1	0.728456	1	0.797416	1	0.942057	1	0.850587	1	FALSE	FALSE	FALSE	FALSE	FALSE	FALSE	FALSE	FALSE	0	0	0	0	61	137	183	273	61
Q13003	Q13003	>sp|Q13003|GRIK3_HUMAN Glutamate receptor ionotropic, kainate 3 OS=Homo sapiens OX=9606 GN=GRIK3 PE=2 SV=3	GRIK3	5	3	3	3	3	0.392576	0.395252	0.0437007	0	0.0165591	5.01801e-19	-0.368759	-0.293046	0.0106226	0.00134275	0.717843	1	0.917581	1	0.0030139	0.00351072	0.031441	0.00510834	0.800729	1	0.983504	1	0.0315469	0.0325294	TRUE	TRUE	FALSE	FALSE	FALSE	FALSE	TRUE	TRUE	2	0	2	0	31	71	65	111	31
P61106	P61106	>sp|P61106|RAB14_HUMAN Ras-related protein Rab-14 OS=Homo sapiens OX=9606 GN=RAB14 PE=1 SV=4	RAB14	20	17	17	17	17	-0.0938574	-0.0820027	-0.104651	-0.079189	-0.0425308	-0.0279708	-0.0599912	-2.4012e-15	0.184539	0.120267	0.000912252	0.000688455	0.423119	0.28831	0.127149	1	0.296156	0.228181	0.0041013	0.00291665	0.809559	1	0.327533	1	FALSE	FALSE	FALSE	FALSE	FALSE	FALSE	FALSE	FALSE	0	0	0	0	194	442	538	841	194
Q15031	Q15031	>sp|Q15031|SYLM_HUMAN Leucine--tRNA ligase, mitochondrial OS=Homo sapiens OX=9606 GN=LARS2 PE=1 SV=2	LARS2	23	17	17	17	17	-0.223001	-0.188678	-0.123388	-0.100131	0.00426723	1.99991e-17	0.0943659	0.0616004	0.0138694	0.0178207	0.0172877	0.0248016	0.956799	1	0.0967767	0.163363	0.0388277	0.0464063	0.0452181	0.0612813	0.993244	1	0.276898	0.462168	FALSE	FALSE	FALSE	FALSE	FALSE	FALSE	FALSE	FALSE	0	0	0	0	200	422	562	849	200
A0A1B0GVI3	A0A1B0GVI3	>tr|A0A1B0GVI3|A0A1B0GVI3_HUMAN Isoform of P13645, Keratin 10 OS=Homo sapiens OX=9606 GN=KRT10 PE=1 SV=2	KRT10	44	22	22	22	22	0.302443	1.16485e-14	-0.0217628	-9.90648e-16	-0.0428834	-9.72006e-17	-0.365394	-0.158592	0.376781	1	0.943265	1	0.929683	1	0.181767	0.380268	0.505514	1	0.964227	1	0.988451	1	0.405378	0.82813	FALSE	FALSE	FALSE	FALSE	FALSE	FALSE	FALSE	FALSE	0	0	0	0	247	582	664	1072	247
Q8N573-8	Q8N573-8	>sp|Q8N573-8|OXR1_HUMAN Isoform of Q8N573, Isoform 8 of Oxidation resistance protein 1 OS=Homo sapiens OX=9606 GN=OXR1	OXR1	46	37	37	37	37	0.230221	0.164411	-0.00164345	1.45751e-18	0.219245	0.141457	-0.0118619	-5.31324e-16	0.0502946	0.0968961	0.979997	1	0.0780469	0.156585	0.851929	1	0.108131	0.191229	0.987041	1	0.486699	0.805475	0.923125	1	FALSE	FALSE	FALSE	FALSE	FALSE	FALSE	FALSE	FALSE	0	0	0	0	422	950	1191	1816	422
Q14571	Q14571	>sp|Q14571|ITPR2_HUMAN Inositol 1,4,5-trisphosphate receptor type 2 OS=Homo sapiens OX=9606 GN=ITPR2 PE=1 SV=2	ITPR2	48	14	14	14	14	0.301269	0.312864	0.227852	0.256365	0.0193385	6.26732e-16	-0.0505957	-2.82407e-15	0.00177333	0.000267997	1.7647e-05	1.55851e-07	0.763514	1	0.411382	1	0.00727733	0.00125143	0.00016292	2.37936e-06	0.94385	1	0.639809	1	FALSE	FALSE	TRUE	TRUE	FALSE	FALSE	FALSE	FALSE	0	0	0	2	237	742	667	1371	237
Q99523	Q99523	>sp|Q99523|SORT_HUMAN Sortilin OS=Homo sapiens OX=9606 GN=SORT1 PE=1 SV=3	SORT1	14	10	10	10	10	0.189194	0.202044	-0.0232551	-3.78051e-17	0.133331	0.0796953	-0.10264	-0.103995	0.0106904	0.000213956	0.542373	1	0.0234048	0.0379414	0.0242901	0.00561023	0.031568	0.00102842	0.66463	1	0.335244	0.403102	0.118273	0.0449811	FALSE	FALSE	FALSE	FALSE	FALSE	FALSE	FALSE	FALSE	0	0	0	0	118	256	327	486	118
P99999	P99999	>sp|P99999|CYC_HUMAN Cytochrome c OS=Homo sapiens OX=9606 GN=CYCS PE=1 SV=2	CYCS	12	9	9	9	9	0.0556199	2.41071e-18	0.114254	1.36882e-15	-0.262614	-0.104863	-0.214471	-0.0900979	0.805824	1	0.401102	1	0.244252	0.459628	0.135051	0.361888	0.870185	1	0.533204	1	0.688252	1	0.339964	0.801431	FALSE	FALSE	FALSE	FALSE	FALSE	FALSE	FALSE	FALSE	0	0	0	0	105	221	279	427	105
A0A804HJX8	A0A804HJX8	>tr|A0A804HJX8|A0A804HJX8_HUMAN Isoform of Q9Y4D8, HECT domain E3 ubiquitin protein ligase 4 OS=Homo sapiens OX=9606 GN=HECTD4 PE=1 SV=1	HECTD4	71	32	32	32	32	-0.0406288	0	0.0230734	0	0.00634819	0	0.0667826	0.0392832	0.466942	1	0.488158	1	0.913817	1	0.0446727	0.103269	0.590745	1	0.612458	1	0.983504	1	0.173767	0.335113	FALSE	FALSE	FALSE	FALSE	FALSE	FALSE	FALSE	FALSE	0	0	0	0	477	980	1318	1998	477
Q9GZT8	Q9GZT8	>sp|Q9GZT8|NIF3L_HUMAN NIF3-like protein 1 OS=Homo sapiens OX=9606 GN=NIF3L1 PE=1 SV=2	NIF3L1	12	5	5	5	5	1.20344	1.14483	0.460133	0.440089	0.383481	0.273694	-0.372883	-0.34584	5.48135e-09	4.47952e-11	5.00869e-06	1.23323e-06	0.024934	0.0643235	0.000201491	0.000117652	5.08075e-07	2.0151e-09	5.85639e-05	1.30709e-05	0.345732	0.523673	0.00612056	0.00286497	TRUE	TRUE	TRUE	TRUE	FALSE	FALSE	TRUE	TRUE	2	0	2	2	66	225	225	416	66
O95822-2	O95822-2	>sp|O95822-2|DCMC_HUMAN Isoform of O95822, Isoform Cytoplasmic+peroxisomal of Malonyl-CoA decarboxylase, mitochondrial OS=Homo sapiens OX=9606 GN=MLYCD	MLYCD	10	8	8	8	8	-0.229635	-0.203043	-0.142392	-0.117765	-0.0588043	-0.0474167	0.0293672	5.48098e-16	0.00214602	0.000640211	0.00412056	0.00498549	0.378239	0.261693	0.579294	1	0.00853915	0.00267572	0.0138678	0.0154629	0.777455	1	0.772967	1	FALSE	FALSE	FALSE	FALSE	FALSE	FALSE	FALSE	FALSE	0	0	0	0	88	190	250	379	88
Q96CV9	Q96CV9	>sp|Q96CV9|OPTN_HUMAN Optineurin OS=Homo sapiens OX=9606 GN=OPTN PE=1 SV=3	OPTN	27	18	18	18	18	-0.188042	-0.177112	-0.0865167	-0.0624732	0.0332375	0	0.134937	0.120983	0.00210851	0.000194074	0.0233335	0.0559804	0.568818	1	0.000753518	0.000752853	0.00842734	0.000948744	0.0573892	0.122053	0.877281	1	0.0137052	0.0109008	FALSE	FALSE	FALSE	FALSE	FALSE	FALSE	FALSE	FALSE	0	0	0	0	231	454	655	949	231
P08195	P08195	>sp|P08195|4F2_HUMAN 4F2 cell-surface antigen heavy chain OS=Homo sapiens OX=9606 GN=SLC3A2 PE=1 SV=3	SLC3A2	27	21	21	21	21	-0.0771777	-6.64746e-17	-0.0134507	0	-0.0824227	-0.0342333	-0.0264035	-4.20247e-15	0.253385	1	0.700068	1	0.167719	0.372486	0.497126	1	0.37688	1	0.788212	1	0.601363	1	0.708652	1	FALSE	FALSE	FALSE	FALSE	FALSE	FALSE	FALSE	FALSE	0	0	0	0	250	556	698	1077	250
Q96C19	Q96C19	>sp|Q96C19|EFHD2_HUMAN EF-hand domain-containing protein D2 OS=Homo sapiens OX=9606 GN=EFHD2 PE=1 SV=1	EFHD2	20	15	15	15	15	0.99991	0.963088	0.345901	0.307854	0.27153	0.120424	-0.387416	-0.345056	1.18947e-05	3.03457e-06	0.00381336	0.00620799	0.148869	0.359913	0.00320876	0.00509428	0.000135843	2.68913e-05	0.01305	0.0187033	0.585105	1	0.0326676	0.0421638	TRUE	TRUE	TRUE	TRUE	FALSE	FALSE	TRUE	TRUE	2	0	2	2	176	431	495	810	176
O00194	O00194	>sp|O00194|RB27B_HUMAN Ras-related protein Rab-27B OS=Homo sapiens OX=9606 GN=RAB27B PE=1 SV=4	RAB27B	10	9	9	9	9	0.571901	0.458026	0.296988	0.239672	0.442011	0.395681	0.16534	0.0707947	0.00653694	0.0158912	0.00395162	0.0121727	0.00702384	0.00983272	0.175077	0.379323	0.0212478	0.0420884	0.0134064	0.0335204	0.252387	0.232622	0.397891	0.826989	TRUE	TRUE	TRUE	TRUE	FALSE	FALSE	FALSE	FALSE	2	0	0	2	96	223	278	445	96
P50453	P50453	>sp|P50453|SPB9_HUMAN Serpin B9 OS=Homo sapiens OX=9606 GN=SERPINB9 PE=1 SV=1	SERPINB9	12	7	7	7	7	0.948187	0.910173	0.449788	0.41605	0.195122	0.103328	-0.297594	-0.241246	2.63535e-06	4.34309e-07	5.73463e-05	5.62104e-05	0.157196	0.301679	0.0195044	0.0344438	4.32595e-05	5.12537e-06	0.000427315	0.00034505	0.588536	1	0.103456	0.154071	TRUE	TRUE	TRUE	TRUE	FALSE	FALSE	FALSE	FALSE	2	0	0	2	80	244	254	431	80
P01011	P01011	>sp|P01011|AACT_HUMAN Alpha-1-antichymotrypsin OS=Homo sapiens OX=9606 GN=SERPINA3 PE=1 SV=2	SERPINA3	19	15	15	15	15	0.712954	0.557719	0.637891	0.587279	-0.366963	-0.109618	-0.433406	-0.318245	0.0410208	0.0674051	0.000737395	0.000846563	0.200541	0.492502	0.0451215	0.0871704	0.0921601	0.14075	0.0034356	0.00344768	0.642732	1	0.175172	0.299531	FALSE	FALSE	TRUE	TRUE	FALSE	FALSE	FALSE	FALSE	0	0	0	2	172	412	433	779	172
Q9H3Q1	Q9H3Q1	>sp|Q9H3Q1|BORG4_HUMAN Cdc42 effector protein 4 OS=Homo sapiens OX=9606 GN=CDC42EP4 PE=1 SV=1	CDC42EP4	9	6	6	6	6	0.885477	0.811947	0.54776	0.535852	0.254852	0.0852307	-0.0822428	-4.75714e-19	3.61099e-05	3.28386e-05	9.08526e-07	1.43593e-07	0.154053	0.441963	0.465034	1	0.00031572	0.000206971	1.54292e-05	2.21516e-06	0.586345	1	0.685349	1	TRUE	TRUE	TRUE	TRUE	FALSE	FALSE	FALSE	FALSE	2	0	0	2	68	179	208	358	68
Q13045	Q13045	>sp|Q13045|FLII_HUMAN Protein flightless-1 homolog OS=Homo sapiens OX=9606 GN=FLII PE=1 SV=2	FLII	20	15	15	15	15	-0.159649	-0.168784	-0.0667663	-0.0536635	0.0401482	0	0.146935	0.133221	0.00348085	1.51477e-05	0.0711878	0.0615867	0.463153	1	0.00021853	9.062e-05	0.0126856	0.000106522	0.141918	0.132747	0.829368	1	0.00647135	0.00241523	FALSE	FALSE	FALSE	FALSE	FALSE	FALSE	FALSE	FALSE	0	0	0	0	165	365	497	729	165
P31930	P31930	>sp|P31930|QCR1_HUMAN Cytochrome b-c1 complex subunit 1, mitochondrial OS=Homo sapiens OX=9606 GN=UQCRC1 PE=1 SV=3	UQCRC1	26	17	17	17	17	-0.38986	-0.384277	-0.163512	-0.155955	-0.0688774	-0.0301385	0.172004	0.157918	2.4275e-05	5.24025e-08	0.000795868	9.73441e-05	0.288522	0.311425	0.00307625	0.00115691	0.000231103	8.23488e-07	0.00367847	0.000547653	0.719175	1	0.031883	0.0143229	TRUE	TRUE	FALSE	FALSE	FALSE	FALSE	FALSE	FALSE	2	0	0	0	230	490	613	940	230
O75165	O75165	>sp|O75165|DJC13_HUMAN DnaJ homolog subfamily C member 13 OS=Homo sapiens OX=9606 GN=DNAJC13 PE=1 SV=5	DNAJC13	49	29	29	29	29	-0.057905	-0.0372483	0.0325433	1.32063e-15	-0.0656681	-0.0241578	0.0370677	2.41672e-13	0.331079	0.288873	0.408941	1	0.336563	0.469597	0.33238	0.999998	0.460479	0.474715	0.54094	1	0.753286	1	0.567321	1	FALSE	FALSE	FALSE	FALSE	FALSE	FALSE	FALSE	FALSE	0	0	0	0	350	761	924	1524	350
Q9NSE4	Q9NSE4	>sp|Q9NSE4|SYIM_HUMAN Isoleucine--tRNA ligase, mitochondrial OS=Homo sapiens OX=9606 GN=IARS2 PE=1 SV=2	IARS2	36	31	31	31	31	-0.21401	-0.198973	-0.179963	-0.168048	-0.0129488	-5.53452e-17	0.0231553	0	0.000536263	0.000187672	2.82501e-06	3.72207e-06	0.777075	1	0.584815	1	0.00279169	0.000923394	3.6913e-05	3.36931e-05	0.94596	1	0.776197	1	FALSE	FALSE	FALSE	FALSE	FALSE	FALSE	FALSE	FALSE	0	0	0	0	360	761	966	1488	360
Q06481-2	Q06481-2	>sp|Q06481-2|APLP2_HUMAN Isoform of Q06481, Isoform 2 of Amyloid beta precursor like protein 2 OS=Homo sapiens OX=9606 GN=APLP2	APLP2	6	3	3	3	3	0.162877	0.109071	-0.00447996	0	0.0694117	1.83525e-16	-0.116693	-0.0355146	0.230048	0.142342	0.943961	1	0.537787	1	0.116176	0.387027	0.350242	0.261071	0.964504	1	0.863772	1	0.310192	0.837586	FALSE	FALSE	FALSE	FALSE	FALSE	FALSE	FALSE	FALSE	0	0	0	0	40	98	113	171	40
P35580-2	P35580-2	>sp|P35580-2|MYH10_HUMAN Isoform of P35580, Isoform 2 of Myosin-10 OS=Homo sapiens OX=9606 GN=MYH10	MYH10	135	102	102	102	102	-0.141493	-0.125355	-0.0228054	0	-0.0934352	-0.0724036	0.0210948	1.64405e-15	0.0356142	0.0295106	0.434079	1	0.0995121	0.12042	0.53551	1	0.0826716	0.0708704	0.564182	1	0.524848	0.702215	0.739641	1	FALSE	FALSE	FALSE	FALSE	FALSE	FALSE	FALSE	FALSE	0	0	0	0	1239	2662	3385	5246	1239
P26639-2	P26639-2	>sp|P26639-2|SYTC_HUMAN Isoform of P26639, Isoform 2 of Threonine--tRNA ligase 1, cytoplasmic OS=Homo sapiens OX=9606 GN=TARS1	TARS1	30	23	23	23	23	0.431384	0.423093	0.219058	0.203581	0.0312631	1.02834e-16	-0.186028	-0.170834	1.74022e-07	9.214e-11	7.63612e-06	1.88755e-06	0.683495	1	7.91477e-05	1.47476e-05	5.54331e-06	3.84275e-09	8.44271e-05	1.85699e-05	0.917711	1	0.00328463	0.000742802	TRUE	TRUE	TRUE	TRUE	FALSE	FALSE	FALSE	FALSE	2	0	0	2	247	606	701	1141	247
Q9NZN4	Q9NZN4	>sp|Q9NZN4|EHD2_HUMAN EH domain-containing protein 2 OS=Homo sapiens OX=9606 GN=EHD2 PE=1 SV=2	EHD2	20	15	15	15	15	0.205548	0.0800266	0.257678	0.225365	0.052775	3.7876e-17	0.0755035	0.0034364	0.0740769	0.320356	0.000462898	0.000471275	0.607985	1	0.329468	0.828145	0.146982	0.517789	0.00234789	0.00212977	0.889045	1	0.564876	1	FALSE	FALSE	TRUE	TRUE	FALSE	FALSE	FALSE	FALSE	0	0	0	2	154	358	423	715	154
P40939	P40939	>sp|P40939|ECHA_HUMAN Trifunctional enzyme subunit alpha, mitochondrial OS=Homo sapiens OX=9606 GN=HADHA PE=1 SV=2	HADHA	43	27	27	27	27	0.0470176	2.60307e-17	0.110083	0.0907645	-0.184383	-0.166376	-0.128575	-0.0953988	0.604985	1	0.0261976	0.0429459	0.0118155	0.0116408	0.030582	0.0719861	0.709101	1	0.0630916	0.097451	0.287049	0.244998	0.137467	0.260952	FALSE	FALSE	FALSE	FALSE	FALSE	FALSE	FALSE	FALSE	0	0	0	0	369	809	966	1512	369
Q9BX70	Q9BX70	>sp|Q9BX70|BTBD2_HUMAN BTB/POZ domain-containing protein 2 OS=Homo sapiens OX=9606 GN=BTBD2 PE=1 SV=1	BTBD2	2	1	1	1	1	-0.161253	-0.0713395	-0.193595	-0.184473	-0.0661312	0	-0.0984729	-0.0247501	0.242074	0.386168	0.0106298	0.00532697	0.622296	1	0.195642	0.527767	0.363729	0.606204	0.0303856	0.0163821	0.89784	1	0.422275	1	FALSE	FALSE	TRUE	TRUE	FALSE	FALSE	FALSE	FALSE	0	0	0	2	12	31	35	46	12
O75027-2	O75027-2	>sp|O75027-2|ABCB7_HUMAN Isoform of O75027, Isoform 2 of Iron-sulfur clusters transporter ABCB7, mitochondrial OS=Homo sapiens OX=9606 GN=ABCB7	ABCB7	11	6	6	6	6	0.0490923	0	-0.0105902	0	0.0550424	0	-0.00557742	-2.02196e-16	0.630156	1	0.817551	1	0.522682	1	0.916595	1	0.730144	1	0.873663	1	0.856917	1	0.963176	1	FALSE	FALSE	FALSE	FALSE	FALSE	FALSE	FALSE	FALSE	0	0	0	0	90	166	219	333	90
P36871	P36871	>sp|P36871|PGM1_HUMAN Phosphoglucomutase-1 OS=Homo sapiens OX=9606 GN=PGM1 PE=1 SV=3	PGM1	40	24	24	24	24	1.16879	1.11624	0.420433	0.387803	-0.0856035	-2.22558e-16	-0.844807	-0.808056	5.79035e-08	3.76855e-10	9.91968e-05	9.93361e-05	0.490664	1	3.48667e-09	1.2801e-10	2.68682e-06	1.29248e-08	0.000662766	0.000558043	0.840302	1	7.40024e-06	1.25728e-07	TRUE	TRUE	TRUE	TRUE	FALSE	FALSE	TRUE	TRUE	2	0	2	2	295	807	813	1332	295
Q17RY0	Q17RY0	>sp|Q17RY0|CPEB4_HUMAN Cytoplasmic polyadenylation element-binding protein 4 OS=Homo sapiens OX=9606 GN=CPEB4 PE=1 SV=1	CPEB4	8	6	6	6	6	-0.118063	-0.0683186	-0.0735977	-0.0483975	0.0914913	0.00809874	0.134961	0.0826195	0.143214	0.156971	0.109104	0.156109	0.261976	0.731962	0.00492078	0.0335065	0.24287	0.283926	0.198564	0.287439	0.705564	1	0.0428967	0.151538	FALSE	FALSE	FALSE	FALSE	FALSE	FALSE	FALSE	FALSE	0	0	0	0	63	140	184	271	63
Q9NPH2	Q9NPH2	>sp|Q9NPH2|INO1_HUMAN Inositol-3-phosphate synthase 1 OS=Homo sapiens OX=9606 GN=ISYNA1 PE=1 SV=1	ISYNA1	12	8	8	8	8	1.07451	1.00653	0.518782	0.46372	0.262817	0.164226	-0.303753	-0.249104	1.85242e-09	5.04044e-13	2.12679e-05	1.29387e-05	0.11731	0.189922	0.00869975	0.0127866	2.48098e-07	4.18357e-11	0.000190185	9.63945e-05	0.551281	0.87575	0.0632933	0.0780844	TRUE	TRUE	TRUE	TRUE	FALSE	FALSE	FALSE	FALSE	2	0	0	2	95	243	254	430	95
Q8N111	Q8N111	>sp|Q8N111|CEND_HUMAN Cell cycle exit and neuronal differentiation protein 1 OS=Homo sapiens OX=9606 GN=CEND1 PE=1 SV=1	CEND1	8	7	7	7	7	-0.431582	-0.41322	-0.276776	-0.261769	-0.0455251	-5.83527e-20	0.109273	0.0961356	0.000116187	9.28896e-06	9.25202e-06	2.97521e-07	0.582622	1	0.115488	0.0825178	0.000815355	6.9116e-05	9.81514e-05	4.02131e-06	0.881034	1	0.308788	0.289279	TRUE	TRUE	TRUE	TRUE	FALSE	FALSE	FALSE	FALSE	2	0	0	2	78	174	219	336	78
O75891-3	O75891-3	>sp|O75891-3|AL1L1_HUMAN Isoform of O75891, Isoform 3 of Cytosolic 10-formyltetrahydrofolate dehydrogenase OS=Homo sapiens OX=9606 GN=ALDH1L1	ALDH1L1	50	35	35	35	35	0.843821	0.825368	0.427758	0.419158	0.244951	0.184048	-0.18239	-0.139884	2.34019e-07	4.49946e-09	2.42079e-08	2.55253e-09	0.0248487	0.0608565	0.0327963	0.0634366	6.82709e-06	1.00819e-07	9.1447e-07	6.9963e-08	0.345362	0.513793	0.142529	0.23979	TRUE	TRUE	TRUE	TRUE	FALSE	FALSE	FALSE	FALSE	2	0	0	2	415	1002	1196	1866	415
Q92696	Q92696	>sp|Q92696|PGTA_HUMAN Geranylgeranyl transferase type-2 subunit alpha OS=Homo sapiens OX=9606 GN=RABGGTA PE=1 SV=2	RABGGTA	17	15	15	15	15	0.154132	0.116487	0.0885918	0.0560146	0.0480982	3.88897e-16	-0.0199466	0	0.0173827	0.018171	0.0530886	0.117451	0.502372	1	0.651361	1	0.0466769	0.0471311	0.112403	0.225306	0.850474	1	0.820185	1	FALSE	FALSE	FALSE	FALSE	FALSE	FALSE	FALSE	FALSE	0	0	0	0	164	365	451	706	164
Q567U6	Q567U6	>sp|Q567U6|CCD93_HUMAN Coiled-coil domain-containing protein 93 OS=Homo sapiens OX=9606 GN=CCDC93 PE=1 SV=2	CCDC93	26	13	13	13	13	0.138214	0.122593	0.0661126	0.0442844	0.0714334	0.0282139	-0.00989038	0	0.0188833	0.00242528	0.125804	0.174811	0.196148	0.369574	0.832603	1	0.0498105	0.0084519	0.222632	0.315517	0.636674	1	0.915227	1	FALSE	FALSE	FALSE	FALSE	FALSE	FALSE	FALSE	FALSE	0	0	0	0	187	438	498	823	187
Q15349-2	Q15349-2	>sp|Q15349-2|KS6A2_HUMAN Isoform of Q15349, Isoform 2 of Ribosomal protein S6 kinase alpha-2 OS=Homo sapiens OX=9606 GN=RPS6KA2	RPS6KA2	30	22	22	22	22	0.652357	0.638957	0.396675	0.379416	0.16652	0.163792	-0.0656043	-0.0298932	1.39852e-11	1.42672e-21	1.21157e-13	7.89883e-19	0.0024396	0.000168392	0.217323	0.377566	8.91805e-09	1.48041e-18	1.42795e-10	1.1637e-15	0.208979	0.0341316	0.451582	0.824377	TRUE	TRUE	TRUE	TRUE	FALSE	FALSE	FALSE	FALSE	2	0	0	2	251	653	769	1264	251
J3KSS5	J3KSS5	>tr|J3KSS5|J3KSS5_HUMAN Isoform of Q6QEF8, Coronin OS=Homo sapiens OX=9606 GN=CORO6 PE=1 SV=1	CORO6	3	2	2	2	2	-0.495758	-0.525489	-0.252799	-0.213346	-0.149401	-0.106902	0.0924859	8.46518e-15	0.0010349	1.2993e-05	0.00344562	0.00385854	0.220011	0.200742	0.332633	1	0.00470214	9.29361e-05	0.0119723	0.0124526	0.668545	0.896869	0.567321	1	TRUE	TRUE	TRUE	TRUE	FALSE	FALSE	FALSE	FALSE	2	0	0	2	24	43	64	83	24
Q14683	Q14683	>sp|Q14683|SMC1A_HUMAN Structural maintenance of chromosomes protein 1A OS=Homo sapiens OX=9606 GN=SMC1A PE=1 SV=2	SMC1A	34	11	11	11	11	0.386361	0.351963	0.269934	0.252446	0.0354056	1.01352e-16	-0.125329	-0.0818956	0.00114797	0.000815912	1.42287e-05	4.33804e-06	0.664375	1	0.0839009	0.155065	0.00513665	0.00331141	0.00013791	3.83694e-05	0.909791	1	0.25486	0.444887	TRUE	TRUE	TRUE	TRUE	FALSE	FALSE	FALSE	FALSE	2	0	0	2	176	491	484	903	176
P52434-3	P52434-3	>sp|P52434-3|RPAB3_HUMAN Isoform of P52434, Isoform 3 of DNA-directed RNA polymerases I, II, and III subunit RPABC3 OS=Homo sapiens OX=9606 GN=POLR2H	POLR2H	5	4	4	4	4	0.123456	7.48508e-17	-0.0673177	-3.15538e-12	0.137839	0	-0.0851993	-0.0116234	0.315592	1	0.264081	0.999994	0.253465	1	0.179012	0.622793	0.443863	1	0.390425	1	0.697723	1	0.402162	1	FALSE	FALSE	FALSE	FALSE	FALSE	FALSE	FALSE	FALSE	0	0	0	0	44	100	120	185	44
Q9NZN3	Q9NZN3	>sp|Q9NZN3|EHD3_HUMAN EH domain-containing protein 3 OS=Homo sapiens OX=9606 GN=EHD3 PE=1 SV=2	EHD3	50	43	43	43	43	-0.242553	-0.246174	-0.0925587	-0.0653696	-0.0189254	-1.92126e-16	0.132397	0.124033	0.000571606	3.01178e-05	0.0197311	0.0620659	0.696192	1	0.00582227	0.00519167	0.00294447	0.000192708	0.0501619	0.133633	0.921739	1	0.0479199	0.0427895	FALSE	FALSE	FALSE	FALSE	FALSE	FALSE	FALSE	FALSE	0	0	0	0	489	1052	1339	2048	489
P60880	P60880	>sp|P60880|SNP25_HUMAN Synaptosomal-associated protein 25 OS=Homo sapiens OX=9606 GN=SNAP25 PE=1 SV=1	SNAP25	39	32	32	32	32	-0.456218	-0.434115	-0.312481	-0.300649	-0.0336504	-4.25811e-16	0.104283	0.055132	1.14811e-06	1.38208e-07	3.71303e-10	1.155e-10	0.606846	1	0.0438684	0.20927	2.26281e-05	1.8897e-06	3.31528e-08	5.44513e-09	0.888905	1	0.17223	0.547128	TRUE	TRUE	TRUE	TRUE	FALSE	FALSE	FALSE	FALSE	2	0	0	2	383	795	1032	1548	383
Q9H223	Q9H223	>sp|Q9H223|EHD4_HUMAN EH domain-containing protein 4 OS=Homo sapiens OX=9606 GN=EHD4 PE=1 SV=1	EHD4	11	9	9	9	9	0.297172	0.271537	0.208856	0.204276	0.0672155	1.08012e-13	-0.0181767	-4.8677e-17	0.000490905	8.33713e-05	1.14037e-05	5.18322e-07	0.326771	0.999999	0.721374	1	0.00259089	0.000457882	0.000115072	6.3901e-06	0.745429	1	0.859085	1	FALSE	FALSE	TRUE	TRUE	FALSE	FALSE	FALSE	FALSE	0	0	0	2	102	239	290	462	102
P62263	P62263	>sp|P62263|RS14_HUMAN Small ribosomal subunit protein uS11 OS=Homo sapiens OX=9606 GN=RPS14 PE=1 SV=3	RPS14	9	7	7	7	7	0.136618	0.0591063	-0.00438608	2.20674e-18	0.0645659	4.6841e-18	-0.0821193	-0.00338169	0.096447	0.250209	0.92925	1	0.471548	1	0.0877558	0.760544	0.180261	0.42092	0.953521	1	0.830245	1	0.260731	1	FALSE	FALSE	FALSE	FALSE	FALSE	FALSE	FALSE	FALSE	0	0	0	0	81	180	217	353	81
O14775-2	O14775-2	>sp|O14775-2|GNB5_HUMAN Isoform of O14775, Isoform 2 of Guanine nucleotide-binding protein subunit beta-5 OS=Homo sapiens OX=9606 GN=GNB5	GNB5	9	7	7	7	7	-0.260077	-0.205607	-0.161768	-0.147766	0.0228174	1.9727e-18	0.116032	0.072728	0.00183365	0.00317798	0.00217825	0.00116955	0.774158	1	0.0317488	0.0955091	0.00747282	0.010665	0.00830299	0.00453728	0.944732	1	0.140462	0.317679	FALSE	FALSE	FALSE	FALSE	FALSE	FALSE	FALSE	FALSE	0	0	0	0	81	182	226	348	81
Q9UKS6	Q9UKS6	>sp|Q9UKS6|PACN3_HUMAN Protein kinase C and casein kinase substrate in neurons protein 3 OS=Homo sapiens OX=9606 GN=PACSIN3 PE=1 SV=2	PACSIN3	5	2	2	2	2	0.139465	0.13932	0.187217	0.11339	-0.305935	-0.191687	-0.24184	-0.263582	0.301523	0.117758	0.0276947	0.0998653	0.0157425	0.0313995	0.0103341	0.00122873	0.428602	0.224289	0.0660482	0.198484	0.308103	0.3784	0.0704031	0.0148989	FALSE	FALSE	FALSE	FALSE	FALSE	FALSE	FALSE	TRUE	0	0	1	0	42	95	85	169	42
Q9H1P3-2	Q9H1P3-2	>sp|Q9H1P3-2|OSBL2_HUMAN Isoform of Q9H1P3, Isoform 2 of Oxysterol-binding protein-related protein 2 OS=Homo sapiens OX=9606 GN=OSBPL2	OSBPL2	11	9	9	9	9	-0.0219533	0	0.0564996	0.0152611	-0.0499729	0	0.0484504	4.1071e-16	0.692471	1	0.104188	0.425844	0.376209	1	0.168853	1	0.781896	1	0.190974	0.667953	0.775789	1	0.388995	1	FALSE	FALSE	FALSE	FALSE	FALSE	FALSE	FALSE	FALSE	0	0	0	0	91	207	246	407	91
O43295-2	O43295-2	>sp|O43295-2|SRGP3_HUMAN Isoform of O43295, Isoform 2 of SLIT-ROBO Rho GTPase-activating protein 3 OS=Homo sapiens OX=9606 GN=SRGAP3	SRGAP3	43	36	36	36	36	-0.171534	-0.148788	-0.0836955	-0.0721327	-0.0291496	-1.78705e-16	0.0653504	0.0347108	0.00930181	0.00797541	0.0101254	0.0113297	0.547183	1	0.092926	0.228663	0.0281539	0.0233362	0.0292638	0.0314045	0.868565	1	0.270293	0.583845	FALSE	FALSE	FALSE	FALSE	FALSE	FALSE	FALSE	FALSE	0	0	0	0	408	876	1124	1728	408
O75116	O75116	>sp|O75116|ROCK2_HUMAN Rho-associated protein kinase 2 OS=Homo sapiens OX=9606 GN=ROCK2 PE=1 SV=4	ROCK2	68	57	57	57	57	-0.247667	-0.245892	-0.158316	-0.162114	-0.0086963	-2.82026e-16	0.0821117	0.0644455	5.79886e-05	2.30515e-06	1.38828e-07	1.76697e-10	0.812618	1	0.0222725	0.0353575	0.000468119	2.08988e-05	3.42307e-06	7.82912e-09	0.958327	1	0.112663	0.157017	FALSE	FALSE	FALSE	FALSE	FALSE	FALSE	FALSE	FALSE	0	0	0	0	635	1386	1808	2725	635
Q9P1A6-3	Q9P1A6-3	>sp|Q9P1A6-3|DLGP2_HUMAN Isoform of Q9P1A6, Isoform 3 of Disks large-associated protein 2 OS=Homo sapiens OX=9606 GN=DLGAP2	DLGAP2	9	8	8	8	8	-0.309506	-0.273482	-0.315355	-0.30913	0.0446286	0	0.0260985	1.0716e-16	0.00311695	0.0025035	1.44268e-05	2.36118e-06	0.674682	1	0.70559	1	0.0116034	0.00869366	0.000139144	2.23346e-05	0.915684	1	0.850587	1	FALSE	FALSE	TRUE	TRUE	FALSE	FALSE	FALSE	FALSE	0	0	0	2	87	179	248	379	87
Q15424-2	Q15424-2	>sp|Q15424-2|SAFB1_HUMAN Isoform of Q15424, Isoform 2 of Scaffold attachment factor B1 OS=Homo sapiens OX=9606 GN=SAFB	SAFB	8	6	6	6	6	0.505612	0.342974	0.13018	0.0395378	0.22953	0.00819919	-0.127181	-0.074074	0.00146757	0.00223486	0.162584	0.43208	0.210265	0.817625	0.0965239	0.177201	0.00623532	0.00790045	0.270041	0.676294	0.65603	1	0.276796	0.488062	TRUE	FALSE	FALSE	FALSE	FALSE	FALSE	FALSE	FALSE	1	0	0	0	60	140	171	276	60
Q08AM6	Q08AM6	>sp|Q08AM6|VAC14_HUMAN Protein VAC14 homolog OS=Homo sapiens OX=9606 GN=VAC14 PE=1 SV=1	VAC14	18	14	14	14	14	-0.0880389	-0.0530147	0.0360175	0.000359488	-0.0471148	-1.67157e-16	0.0794737	0.0409576	0.132154	0.12297	0.331714	0.919473	0.441141	1	0.0354163	0.133644	0.228987	0.231821	0.463881	1	0.821728	1	0.149934	0.40141	FALSE	FALSE	FALSE	FALSE	FALSE	FALSE	FALSE	FALSE	0	0	0	0	174	368	451	720	174
Q66K14-2	Q66K14-2	>sp|Q66K14-2|TBC9B_HUMAN Isoform of Q66K14, Isoform 2 of TBC1 domain family member 9B OS=Homo sapiens OX=9606 GN=TBC1D9B	TBC1D9B	37	26	26	26	26	0.164297	0.142961	0.130798	0.101729	0.0839544	0.0592773	0.0384397	5.12929e-16	0.0189919	0.0137709	0.00265888	0.00943611	0.112822	0.146146	0.441355	1	0.0500086	0.0371576	0.00969604	0.0268115	0.541856	0.773104	0.666215	1	FALSE	FALSE	FALSE	FALSE	FALSE	FALSE	FALSE	FALSE	0	0	0	0	292	679	831	1363	292
Q9NQ86-4	Q9NQ86-4	>sp|Q9NQ86-4|TRI36_HUMAN Isoform of Q9NQ86, Isoform 4 of E3 ubiquitin-protein ligase TRIM36 OS=Homo sapiens OX=9606 GN=TRIM36	TRIM36	11	7	7	7	7	-0.389162	-0.337871	-0.388348	-0.361431	0.0972744	7.53318e-18	0.106489	0.034984	0.00254462	0.00239019	1.1175e-06	8.63953e-08	0.37286	1	0.195695	0.445099	0.00986542	0.00834441	1.82022e-05	1.41424e-06	0.774118	1	0.422275	0.927171	TRUE	FALSE	TRUE	TRUE	FALSE	FALSE	FALSE	FALSE	1	0	0	2	99	190	291	389	99
P43686	P43686	>sp|P43686|PRS6B_HUMAN 26S proteasome regulatory subunit 6B OS=Homo sapiens OX=9606 GN=PSMC4 PE=1 SV=2	PSMC4	28	17	17	17	17	0.196219	0.135344	0.132406	0.107819	0.0333296	0	-0.0335851	-8.72591e-16	0.0106921	0.0216497	0.000343836	0.000238933	0.599844	1	0.424482	1	0.031568	0.0548031	0.00184706	0.00118123	0.885316	1	0.653808	1	FALSE	FALSE	FALSE	FALSE	FALSE	FALSE	FALSE	FALSE	0	0	0	0	207	464	580	946	207
P49753	P49753	>sp|P49753|ACOT2_HUMAN Acyl-coenzyme A thioesterase 2, mitochondrial OS=Homo sapiens OX=9606 GN=ACOT2 PE=1 SV=6	ACOT2	16	9	9	9	9	0.120306	2.18817e-17	0.138779	0.0227704	0.143259	1.65547e-18	0.164174	7.56417e-16	0.568201	1	0.250406	0.638399	0.329085	1	0.271331	1	0.680294	1	0.375577	0.950261	0.748186	1	0.507605	1	FALSE	FALSE	FALSE	FALSE	FALSE	FALSE	FALSE	FALSE	0	0	0	0	112	252	339	539	112
Q9UHD8-2	Q9UHD8-2	>sp|Q9UHD8-2|SEPT9_HUMAN Isoform of Q9UHD8, Isoform 2 of Septin-9 OS=Homo sapiens OX=9606 GN=SEPTIN9	SEPTIN9	32	30	30	30	30	0.316047	0.277377	0.0887392	0.0484292	0.271147	0.247929	0.0538998	0.0401549	8.52066e-06	8.08459e-07	0.0580959	0.184189	0.00129311	0.000783444	0.198653	0.201787	0.000106157	8.70978e-06	0.120755	0.329216	0.181436	0.0761347	0.425485	0.533002	FALSE	FALSE	FALSE	FALSE	FALSE	FALSE	FALSE	FALSE	0	0	0	0	316	736	913	1417	316
Q15019-2	Q15019-2	>sp|Q15019-2|SEPT2_HUMAN Isoform of Q15019, Isoform 2 of Septin-2 OS=Homo sapiens OX=9606 GN=SEPTIN2	SEPTIN2	25	22	22	22	22	0.596312	0.586248	0.34443	0.332068	0.106811	0.0604104	-0.161758	-0.123051	9.98236e-09	2.09347e-13	1.0875e-06	1.83051e-07	0.127204	0.227506	0.0308696	0.0599266	7.5418e-07	2.02243e-11	1.79513e-05	2.73786e-06	0.567012	0.958046	0.138549	0.230598	TRUE	TRUE	TRUE	TRUE	FALSE	FALSE	FALSE	FALSE	2	0	0	2	243	552	676	1067	243
O43236	O43236	>sp|O43236|SEPT4_HUMAN Septin-4 OS=Homo sapiens OX=9606 GN=SEPTIN4 PE=1 SV=1	SEPTIN4	22	16	16	16	16	0.0764665	0	0.086765	0.0592816	-0.160762	-0.165401	-0.163111	-0.126078	0.471394	1	0.160436	0.209292	0.060333	0.0183501	0.0292025	0.0509828	0.594463	1	0.267309	0.367501	0.439497	0.307208	0.1333	0.205782	FALSE	FALSE	FALSE	FALSE	FALSE	FALSE	FALSE	FALSE	0	0	0	0	201	428	524	826	201
Q9UH03-2	Q9UH03-2	>sp|Q9UH03-2|SEPT3_HUMAN Isoform of Q9UH03, Isoform 2 of Neuronal-specific septin-3 OS=Homo sapiens OX=9606 GN=SEPTIN3	SEPTIN3	24	19	19	19	19	0.245242	0.207381	0.0229233	4.53782e-16	0.149882	0.100394	-0.064368	-0.0247711	0.00912085	0.0117826	0.695661	1	0.130709	0.189302	0.269456	0.474162	0.0277058	0.0326138	0.785501	1	0.570414	0.874556	0.506185	0.972246	FALSE	FALSE	FALSE	FALSE	FALSE	FALSE	FALSE	FALSE	0	0	0	0	228	527	642	984	228
P84090	P84090	>sp|P84090|ERH_HUMAN Enhancer of rudimentary homolog OS=Homo sapiens OX=9606 GN=ERH PE=1 SV=1	ERH	2	2	2	2	2	1.1549	0.955947	0.173287	0.123464	0.924365	0.864331	-0.0422088	-2.90008e-19	3.39615e-07	1.35231e-07	0.0543435	0.0907094	1.27768e-05	6.49985e-05	0.628643	1	9.09706e-06	1.8533e-06	0.114537	0.183191	0.041015	0.0191518	0.805346	1	TRUE	TRUE	FALSE	FALSE	TRUE	TRUE	FALSE	FALSE	2	2	0	0	18	48	56	96	18
Q15059	Q15059	>sp|Q15059|BRD3_HUMAN Bromodomain-containing protein 3 OS=Homo sapiens OX=9606 GN=BRD3 PE=1 SV=1	BRD3	2	1	1	1	1	0.517456	0.314168	0.0640549	0	0.245184	2.82862e-19	-0.208218	-0.0627914	0.0126475	0.0429513	0.700999	1	0.396401	1	0.126531	0.397643	0.0361104	0.0972209	0.788807	1	0.791324	1	0.326598	0.854599	TRUE	FALSE	FALSE	FALSE	FALSE	FALSE	FALSE	FALSE	1	0	0	0	10	40	33	63	10
P42261-2	P42261-2	>sp|P42261-2|GRIA1_HUMAN Isoform of P42261, Isoform Flip of Glutamate receptor 1 OS=Homo sapiens OX=9606 GN=GRIA1	GRIA1	20	13	13	13	13	-0.294585	-0.243853	-0.223773	-0.216238	0.00589916	0	0.0877003	0.00287628	0.0146065	0.0264091	0.000158943	5.67108e-05	0.946638	1	0.212782	0.838119	0.0404302	0.0646031	0.000976695	0.000346677	0.991564	1	0.446077	1	FALSE	FALSE	TRUE	TRUE	FALSE	FALSE	FALSE	FALSE	0	0	0	2	178	347	484	718	178
P20020-4	P20020-4	>sp|P20020-4|AT2B1_HUMAN Isoform of P20020, Isoform C of Plasma membrane calcium-transporting ATPase 1 OS=Homo sapiens OX=9606 GN=ATP2B1	ATP2B1	64	53	53	53	53	-0.268209	-0.256937	-0.0891842	-0.0451093	-0.0631151	-0.0229728	0.120969	0.118679	0.000185028	5.95439e-05	0.0241108	0.160002	0.261432	0.48733	0.00785412	0.0043973	0.00116493	0.000346389	0.058932	0.293278	0.705564	1	0.058662	0.0383492	FALSE	FALSE	FALSE	FALSE	FALSE	FALSE	FALSE	FALSE	0	0	0	0	613	1327	1682	2651	613
P29144	P29144	>sp|P29144|TPP2_HUMAN Tripeptidyl-peptidase 2 OS=Homo sapiens OX=9606 GN=TPP2 PE=1 SV=4	TPP2	36	26	26	26	26	-0.168903	-0.131294	-0.127933	-0.10712	-0.1417	-0.0794534	-0.0984045	-0.0785746	0.021601	0.0322788	0.0187774	0.0233797	0.0944355	0.204037	0.0606892	0.0763324	0.0553215	0.0766085	0.0481738	0.0582811	0.519616	0.905701	0.20976	0.272622	FALSE	FALSE	FALSE	FALSE	FALSE	FALSE	FALSE	FALSE	0	0	0	0	304	645	840	1268	304
Q92542-2	Q92542-2	>sp|Q92542-2|NICA_HUMAN Isoform of Q92542, Isoform 2 of Nicastrin OS=Homo sapiens OX=9606 GN=NCSTN	NCSTN	8	7	7	7	7	0.0377273	9.67077e-20	-0.044823	-0.0352166	-0.0185368	1.29212e-18	-0.0911016	-0.0746387	0.682257	1	0.33034	0.262202	0.816975	1	0.0955858	0.0815575	0.773181	1	0.462337	0.44529	0.959624	1	0.275312	0.286775	FALSE	FALSE	FALSE	FALSE	FALSE	FALSE	FALSE	FALSE	0	0	0	0	79	182	230	338	79
Q9Y6E2	Q9Y6E2	>sp|Q9Y6E2|5MP1_HUMAN eIF5-mimic protein 1 OS=Homo sapiens OX=9606 GN=BZW2 PE=1 SV=1	BZW2	11	5	5	5	5	-0.0857874	-4.68779e-18	-0.194104	-0.178781	0.211493	0.18255	0.0841471	0.0478176	0.421228	1	0.00298354	0.000800637	0.0135591	0.00269242	0.274603	0.308568	0.547969	1	0.01063	0.00329941	0.291325	0.131128	0.511614	0.715902	FALSE	FALSE	TRUE	FALSE	FALSE	FALSE	FALSE	FALSE	0	0	0	1	78	143	208	269	78
P04040	P04040	>sp|P04040|CATA_HUMAN Catalase OS=Homo sapiens OX=9606 GN=CAT PE=1 SV=3	CAT	21	15	15	15	15	1.00946	0.972165	0.576778	0.564091	0.0038718	-4.88551e-17	-0.427156	-0.389241	4.89798e-08	2.96012e-10	1.94244e-07	1.70232e-08	0.976656	1	0.0003426	0.000370885	2.401e-06	1.07018e-08	4.36901e-06	3.62158e-07	0.996438	1	0.00857276	0.00642831	TRUE	TRUE	TRUE	TRUE	FALSE	FALSE	TRUE	TRUE	2	0	2	2	166	430	449	805	166
A0A669KB77	A0A669KB77	>tr|A0A669KB77|A0A669KB77_HUMAN Isoform of P11137, Microtubule-associated protein OS=Homo sapiens OX=9606 GN=MAP2 PE=1 SV=1	MAP2	145	112	112	112	112	-0.101132	-3.76598e-15	-0.116603	-0.00609532	-0.0683474	-1.18084e-14	-0.0916659	0	0.565883	1	0.282634	0.812403	0.711635	1	0.401904	1	0.678346	1	0.411148	1	0.926042	1	0.631916	1	FALSE	FALSE	FALSE	FALSE	FALSE	FALSE	FALSE	FALSE	0	0	0	0	1273	2853	3563	5455	1273
Q13263	Q13263	>sp|Q13263|TIF1B_HUMAN Transcription intermediary factor 1-beta OS=Homo sapiens OX=9606 GN=TRIM28 PE=1 SV=5	TRIM28	19	13	13	13	13	0.179033	0.136183	0.0420446	0.00795662	0.0621441	5.81546e-17	-0.0590772	-0.0122529	0.0106685	0.0131404	0.276728	0.621359	0.355418	1	0.136333	0.527529	0.031545	0.0357509	0.404453	0.928415	0.765694	1	0.342146	1	FALSE	FALSE	FALSE	FALSE	FALSE	FALSE	FALSE	FALSE	0	0	0	0	167	370	461	714	167
Q8IVF2-3	Q8IVF2-3	>sp|Q8IVF2-3|AHNK2_HUMAN Isoform of Q8IVF2, Isoform 3 of Protein AHNAK2 OS=Homo sapiens OX=9606 GN=AHNAK2	AHNAK2	44	22	22	22	22	-0.257523	-0.197741	-0.185758	-0.138892	-0.0878893	0	0.00599274	0	0.0956641	0.103201	0.0407462	0.0720314	0.570973	1	0.947811	1	0.179338	0.201179	0.0911608	0.151276	0.878524	1	0.978016	1	FALSE	FALSE	FALSE	FALSE	FALSE	FALSE	FALSE	FALSE	0	0	0	0	306	604	839	1185	306
Q9Y383	Q9Y383	>sp|Q9Y383|LC7L2_HUMAN Putative RNA-binding protein Luc7-like 2 OS=Homo sapiens OX=9606 GN=LUC7L2 PE=1 SV=2	LUC7L2	7	7	7	7	7	0.390413	0.364335	0.18096	0.18441	0.0559392	0	-0.1671	-0.146091	0.000702359	0.000409743	0.000373442	1.22188e-05	0.458108	1	0.00973061	0.00835368	0.00345492	0.00182098	0.00196315	9.20784e-05	0.828364	1	0.0677807	0.058666	TRUE	TRUE	FALSE	TRUE	FALSE	FALSE	FALSE	FALSE	2	0	0	1	68	164	202	316	68
Q9Y216	Q9Y216	>sp|Q9Y216|MTMR7_HUMAN Myotubularin-related protein 7 OS=Homo sapiens OX=9606 GN=MTMR7 PE=1 SV=3	MTMR7	9	5	5	5	5	-0.228538	-0.147081	-0.184215	-0.179072	0.101511	0.0372392	0.155715	0.0968176	0.0569294	0.120769	0.000967164	9.73936e-05	0.263512	0.472509	0.0212351	0.0620447	0.118882	0.228822	0.00429826	0.000547653	0.707139	1	0.109395	0.236754	FALSE	FALSE	TRUE	FALSE	FALSE	FALSE	FALSE	FALSE	0	0	0	1	63	131	181	257	63
P26640	P26640	>sp|P26640|SYVC_HUMAN Valine--tRNA ligase OS=Homo sapiens OX=9606 GN=VARS1 PE=1 SV=4	VARS1	40	32	32	32	32	0.0695498	0	0.0179634	0	0.102364	0.0269792	0.0399228	0	0.489275	1	0.684067	1	0.271978	0.558924	0.402318	1	0.61009	1	0.775829	1	0.714721	1	0.63223	1	FALSE	FALSE	FALSE	FALSE	FALSE	FALSE	FALSE	FALSE	0	0	0	0	361	795	1003	1564	361
Q96RU3-2	Q96RU3-2	>sp|Q96RU3-2|FNBP1_HUMAN Isoform of Q96RU3, Isoform 2 of Formin-binding protein 1 OS=Homo sapiens OX=9606 GN=FNBP1	FNBP1	12	10	10	10	10	0.100017	4.17406e-16	0.157591	0.125764	-0.0958907	-0.0486672	-0.0374055	-1.94e-17	0.326384	1	0.000556598	0.00101205	0.155974	0.25545	0.530722	1	0.455346	1	0.00271976	0.00401076	0.588072	1	0.736239	1	FALSE	FALSE	FALSE	FALSE	FALSE	FALSE	FALSE	FALSE	0	0	0	0	109	246	296	486	109
O43633	O43633	>sp|O43633|CHM2A_HUMAN Charged multivesicular body protein 2a OS=Homo sapiens OX=9606 GN=CHMP2A PE=1 SV=1	CHMP2A	9	6	6	6	6	0.0306174	5.71536e-18	-0.0706842	-6.03113e-14	0.0665534	2.2083e-16	-0.0403018	-2.99095e-16	0.760523	1	0.236884	0.999999	0.525647	1	0.495958	1	0.834002	1	0.360434	1	0.857243	1	0.707948	1	FALSE	FALSE	FALSE	FALSE	FALSE	FALSE	FALSE	FALSE	0	0	0	0	72	171	218	331	72
F8VVT9	F8VVT9	>tr|F8VVT9|F8VVT9_HUMAN Isoform of Q99490, ArfGAP with GTPase domain, ankyrin repeat and PH domain 2 OS=Homo sapiens OX=9606 GN=AGAP2 PE=1 SV=1	AGAP2	32	21	21	21	21	-0.232961	-0.249545	-0.127113	-0.119829	0.0072181	-3.06577e-18	0.120052	0.101614	0.00132544	7.94814e-06	0.00227645	0.00101436	0.892293	1	0.0149205	0.0137764	0.00576872	6.07502e-05	0.00863264	0.00401722	0.98075	1	0.0873154	0.0819217	FALSE	FALSE	FALSE	FALSE	FALSE	FALSE	FALSE	FALSE	0	0	0	0	265	536	761	1108	265
Q9UHJ6	Q9UHJ6	>sp|Q9UHJ6|SHPK_HUMAN Sedoheptulokinase OS=Homo sapiens OX=9606 GN=SHPK PE=1 SV=4	SHPK	6	4	4	4	4	0.705594	0.620228	0.551664	0.474665	0.0796377	9.07011e-16	-0.0318796	-2.06661e-17	0.00142202	0.00181128	1.70198e-05	8.19337e-06	0.642917	1	0.819937	1	0.00609451	0.00660921	0.000158199	6.57814e-05	0.905523	1	0.910049	1	TRUE	TRUE	TRUE	TRUE	FALSE	FALSE	FALSE	FALSE	2	0	0	2	38	116	110	226	38
Q8IZQ5	Q8IZQ5	>sp|Q8IZQ5|SELH_HUMAN Selenoprotein H OS=Homo sapiens OX=9606 GN=SELENOH PE=1 SV=2	SELENOH	5	4	4	4	4	0.554411	0.476175	0.270613	0.229118	0.244849	0.14482	-0.038824	0	0.00085763	0.00158246	0.00503788	0.00719842	0.0833371	0.176859	0.710478	1	0.00401431	0.00586137	0.0163571	0.0212846	0.498033	0.853635	0.853975	1	TRUE	TRUE	TRUE	TRUE	FALSE	FALSE	FALSE	FALSE	2	0	0	2	40	102	114	182	40
Q16512-2	Q16512-2	>sp|Q16512-2|PKN1_HUMAN Isoform of Q16512, Isoform 2 of Serine/threonine-protein kinase N1 OS=Homo sapiens OX=9606 GN=PKN1	PKN1	10	6	6	6	6	0.182049	0.0861609	0.28567	0.211631	-0.0563988	-5.37406e-17	0.0429934	1.73574e-16	0.0900075	0.208406	6.09577e-05	0.00011638	0.588646	1	0.529519	1	0.171058	0.360332	0.000445687	0.000636202	0.883499	1	0.73561	1	FALSE	FALSE	TRUE	TRUE	FALSE	FALSE	FALSE	FALSE	0	0	0	2	58	146	181	287	58
P04264	P04264	>sp|P04264|K2C1_HUMAN Keratin, type II cytoskeletal 1 OS=Homo sapiens OX=9606 GN=KRT1 PE=1 SV=6	KRT1	60	30	30	30	30	0.280972	3.22439e-15	0.0600237	3.27282e-16	-0.0264557	-3.82345e-15	-0.25095	-9.3162e-15	0.39576	1	0.825483	1	0.951718	1	0.308145	1	0.52374	1	0.880624	1	0.992642	1	0.546998	1	FALSE	FALSE	FALSE	FALSE	FALSE	FALSE	FALSE	FALSE	0	0	0	0	360	817	969	1596	360
P46783	P46783	>sp|P46783|RS10_HUMAN Small ribosomal subunit protein eS10 OS=Homo sapiens OX=9606 GN=RPS10 PE=1 SV=1	RPS10	11	6	6	6	6	-0.00342905	-5.14312e-14	-0.0757233	-0.0283665	0.0333803	-1.34743e-15	-0.0151473	-1.77686e-16	0.973467	0.999999	0.227814	0.433337	0.766465	1	0.800179	1	0.981629	1	0.349611	0.677901	0.94385	1	0.903409	1	FALSE	FALSE	FALSE	FALSE	FALSE	FALSE	FALSE	FALSE	0	0	0	0	69	147	190	292	69
Q969T9	Q969T9	>sp|Q969T9|WBP2_HUMAN WW domain-binding protein 2 OS=Homo sapiens OX=9606 GN=WBP2 PE=1 SV=1	WBP2	9	6	6	6	6	0.254812	0.166547	0.0617054	0.0191249	-0.00738608	-8.98934e-20	-0.172533	-0.114753	0.0275348	0.064546	0.319484	0.529902	0.932331	1	0.0203377	0.0565215	0.0673289	0.135507	0.450843	0.808364	0.988451	1	0.106628	0.221792	FALSE	FALSE	FALSE	FALSE	FALSE	FALSE	FALSE	FALSE	0	0	0	0	82	169	213	318	82
P25686	P25686	>sp|P25686|DNJB2_HUMAN DnaJ homolog subfamily B member 2 OS=Homo sapiens OX=9606 GN=DNAJB2 PE=1 SV=3	DNAJB2	18	12	12	12	12	0.111868	0.0192277	0.0627226	0.0251079	-0.0224833	-4.17277e-18	-0.0659481	-0.0163767	0.15982	0.589395	0.153288	0.376283	0.74948	1	0.175162	0.518603	0.26575	0.866538	0.258463	0.604139	0.940922	1	0.397929	1	FALSE	FALSE	FALSE	FALSE	FALSE	FALSE	FALSE	FALSE	0	0	0	0	138	311	387	593	138
P21333-2	P21333-2	>sp|P21333-2|FLNA_HUMAN Isoform of P21333, Isoform 2 of Filamin-A OS=Homo sapiens OX=9606 GN=FLNA	FLNA	99	62	62	62	62	0.764429	0.732242	0.649266	0.626204	0.0490822	1.49307e-15	-0.0719299	-9.31851e-16	5.2802e-07	1.79421e-08	1.82161e-09	9.13041e-11	0.611238	1	0.521325	1	1.26489e-05	3.29386e-07	1.142e-07	4.52147e-09	0.890928	1	0.729033	1	TRUE	TRUE	TRUE	TRUE	FALSE	FALSE	FALSE	FALSE	2	0	0	2	718	1874	1985	3581	718
Q5VZ66	Q5VZ66	>sp|Q5VZ66|JKIP3_HUMAN Janus kinase and microtubule-interacting protein 3 OS=Homo sapiens OX=9606 GN=JAKMIP3 PE=2 SV=2	JAKMIP3	15	8	8	8	8	-0.154933	-0.134079	-0.15466	-0.113205	-0.00912297	-3.55924e-18	-0.0175705	0	0.0288573	0.0125375	0.000421709	0.000458779	0.889262	1	0.698528	1	0.069867	0.0343644	0.00217612	0.00207808	0.980166	1	0.84706	1	FALSE	FALSE	FALSE	FALSE	FALSE	FALSE	FALSE	FALSE	0	0	0	0	97	187	266	381	97
Q9NVT9	Q9NVT9	>sp|Q9NVT9|ARMC1_HUMAN Armadillo repeat-containing protein 1 OS=Homo sapiens OX=9606 GN=ARMC1 PE=1 SV=1	ARMC1	10	9	9	9	9	-0.0208634	0	-0.0665116	-0.0600628	0.0888508	0.0947305	0.0365548	2.7823e-17	0.770732	1	0.0448888	0.0313	0.156936	0.0271089	0.344342	1	0.84297	1	0.0985947	0.0746765	0.588424	0.362251	0.579587	1	FALSE	FALSE	FALSE	FALSE	FALSE	FALSE	FALSE	FALSE	0	0	0	0	95	205	272	401	95
P23229-2	P23229-2	>sp|P23229-2|ITA6_HUMAN Isoform of P23229, Isoform Alpha-6X1A of Integrin alpha-6 OS=Homo sapiens OX=9606 GN=ITGA6	ITGA6	22	10	10	10	10	0.660208	0.616191	0.459047	0.437443	0.039916	0	-0.149182	-0.0542074	0.000184675	0.000139357	5.4803e-06	1.98726e-06	0.759018	1	0.179999	0.428533	0.00116395	0.000716604	6.32004e-05	1.92931e-05	0.94385	1	0.402574	0.903521	TRUE	TRUE	TRUE	TRUE	FALSE	FALSE	FALSE	FALSE	2	0	0	2	144	358	386	715	144
Q16849	Q16849	>sp|Q16849|PTPRN_HUMAN Receptor-type tyrosine-protein phosphatase-like N OS=Homo sapiens OX=9606 GN=PTPRN PE=1 SV=1	PTPRN	15	12	12	12	12	-0.143711	-6.03538e-16	-0.117499	-0.0550744	0.298476	0.239738	0.303055	0.261822	0.342377	1	0.140486	0.31239	0.0103032	0.0157462	0.00248385	0.00289437	0.47177	1	0.241506	0.516284	0.275985	0.287014	0.028541	0.0282357	FALSE	FALSE	FALSE	FALSE	FALSE	FALSE	TRUE	TRUE	0	0	2	0	126	268	362	551	126
Q6NV74	Q6NV74	>sp|Q6NV74|CRCDL_HUMAN CRACD-like protein OS=Homo sapiens OX=9606 GN=CRACDL PE=1 SV=3	CRACDL	24	16	16	16	16	-0.312046	-0.22698	-0.192786	-0.140283	0.0419928	0	0.150998	0.0774517	0.0399257	0.0890479	0.0202736	0.0561635	0.675071	1	0.147098	0.305954	0.0902847	0.178066	0.0512317	0.122356	0.91576	1	0.358794	0.711798	FALSE	FALSE	FALSE	FALSE	FALSE	FALSE	FALSE	FALSE	0	0	0	0	187	397	562	824	187
Q14624-2	Q14624-2	>sp|Q14624-2|ITIH4_HUMAN Isoform of Q14624, Isoform 2 of Inter-alpha-trypsin inhibitor heavy chain H4 OS=Homo sapiens OX=9606 GN=ITIH4	ITIH4	14	6	6	6	6	0.792432	0.697917	0.510831	0.416332	-0.129648	-9.55797e-17	-0.457664	-0.401953	0.00914169	0.0100529	0.00512569	0.0098635	0.6476	1	0.0171868	0.0170243	0.0277405	0.0284543	0.0165965	0.0279316	0.907556	1	0.0946754	0.0942894	TRUE	TRUE	TRUE	TRUE	FALSE	FALSE	FALSE	FALSE	2	0	0	2	75	225	184	349	75
Q9UHG2	Q9UHG2	>sp|Q9UHG2|PCS1N_HUMAN ProSAAS OS=Homo sapiens OX=9606 GN=PCSK1N PE=1 SV=1	PCSK1N	9	9	9	9	9	-0.361048	-0.336212	-0.120855	-0.020328	-0.300903	-0.266847	-0.0388101	0	0.0799798	0.0659169	0.269881	0.652516	0.0765127	0.074253	0.762794	1	0.155963	0.138098	0.39671	0.967852	0.483065	0.55253	0.879676	1	FALSE	FALSE	FALSE	FALSE	FALSE	FALSE	FALSE	FALSE	0	0	0	0	98	212	267	414	98
Q8NFW9-2	Q8NFW9-2	>sp|Q8NFW9-2|MYRIP_HUMAN Isoform of Q8NFW9, Isoform 2 of Rab effector MyRIP OS=Homo sapiens OX=9606 GN=MYRIP	MYRIP	9	6	6	6	6	-0.00503637	-8.05781e-16	-0.0129784	-3.506e-16	0.102387	3.86715e-15	0.0826955	0.00845476	0.967818	1	0.851359	1	0.35259	1	0.296424	0.729546	0.978445	1	0.898632	1	0.764745	1	0.535508	1	FALSE	FALSE	FALSE	FALSE	FALSE	FALSE	FALSE	FALSE	0	0	0	0	70	146	202	300	70
H0YDM4	H0YDM4	>tr|H0YDM4|H0YDM4_HUMAN Isoform of Q86VS8, Hook microtubule tethering protein 3 OS=Homo sapiens OX=9606 GN=HOOK3 PE=1 SV=2	HOOK3	27	18	18	18	18	-0.0412331	-0.0167982	-0.183222	-0.179789	0.121346	0.0587831	-0.00652222	-6.66149e-16	0.554137	0.555725	5.38209e-05	1.85398e-06	0.107501	0.223042	0.875374	1	0.668754	0.824286	0.000407372	1.83314e-05	0.532354	0.951076	0.937619	1	FALSE	FALSE	TRUE	FALSE	FALSE	FALSE	FALSE	FALSE	0	0	0	1	238	503	656	1011	238
P17677-2	P17677-2	>sp|P17677-2|NEUM_HUMAN Isoform of P17677, Isoform 2 of Neuromodulin OS=Homo sapiens OX=9606 GN=GAP43	GAP43	21	21	21	21	21	-0.30241	-0.23355	-0.265895	-0.241206	-0.069661	-4.21031e-15	-0.0258348	-2.69432e-16	0.0461676	0.078365	0.000239262	0.000345988	0.518283	1	0.769271	1	0.101091	0.159849	0.00137558	0.00162204	0.854402	1	0.882998	1	FALSE	FALSE	TRUE	TRUE	FALSE	FALSE	FALSE	FALSE	0	0	0	2	226	507	629	973	226
Q9H2X9	Q9H2X9	>sp|Q9H2X9|S12A5_HUMAN Solute carrier family 12 member 5 OS=Homo sapiens OX=9606 GN=SLC12A5 PE=1 SV=3	SLC12A5	38	32	32	32	32	-0.211656	-0.194893	-0.140056	-0.128244	-0.0308626	-6.11166e-16	0.0466547	1.29383e-16	0.00540648	0.00446343	0.00236063	0.00379129	0.649446	1	0.335209	1	0.0182268	0.0142873	0.00884372	0.0122826	0.908207	1	0.569933	1	FALSE	FALSE	FALSE	FALSE	FALSE	FALSE	FALSE	FALSE	0	0	0	0	356	764	995	1508	356
Q9BWF3	Q9BWF3	>sp|Q9BWF3|RBM4_HUMAN RNA-binding protein 4 OS=Homo sapiens OX=9606 GN=RBM4 PE=1 SV=1	RBM4	11	8	8	8	8	0.339457	0.27831	0.0831709	0.0596708	0.099877	0	-0.155744	-0.141542	2.05689e-05	1.82651e-06	0.0644815	0.0780189	0.165323	1	0.000842873	0.000322056	0.000208987	1.73049e-05	0.131212	0.161775	0.597332	1	0.0144974	0.00578621	FALSE	FALSE	FALSE	FALSE	FALSE	FALSE	FALSE	FALSE	0	0	0	0	83	212	241	385	83
Q96RE7	Q96RE7	>sp|Q96RE7|NACC1_HUMAN Nucleus accumbens-associated protein 1 OS=Homo sapiens OX=9606 GN=NACC1 PE=1 SV=1	NACC1	4	2	2	2	2	0.179469	0.18365	0.0675093	0.0207474	0.191805	0.144514	0.0723893	1.18684e-16	0.127508	0.0461905	0.374086	0.540876	0.100021	0.106096	0.361918	1	0.222837	0.103145	0.505617	0.821313	0.524848	0.658977	0.596082	1	FALSE	FALSE	FALSE	FALSE	FALSE	FALSE	FALSE	FALSE	0	0	0	0	22	51	71	113	22
Q86V48-2	Q86V48-2	>sp|Q86V48-2|LUZP1_HUMAN Isoform of Q86V48, Isoform 2 of Leucine zipper protein 1 OS=Homo sapiens OX=9606 GN=LUZP1	LUZP1	21	14	14	14	14	0.00935901	0	-0.142392	-0.113546	0.104435	3.04584e-16	-0.0463167	-5.44494e-15	0.938108	1	0.0287073	0.0450318	0.417545	1	0.451559	1	0.958438	1	0.0679678	0.101171	0.806069	1	0.674534	1	FALSE	FALSE	FALSE	FALSE	FALSE	FALSE	FALSE	FALSE	0	0	0	0	151	336	434	661	151
P07355-2	P07355-2	>sp|P07355-2|ANXA2_HUMAN Isoform of P07355, Isoform 2 of Annexin A2 OS=Homo sapiens OX=9606 GN=ANXA2	ANXA2	25	23	23	23	23	0.421255	0.26342	0.456942	0.422115	0.0601787	3.10078e-16	0.0954724	4.20911e-17	0.0646234	0.165955	0.000365039	0.000494606	0.671227	1	0.545333	1	0.131865	0.296828	0.00193277	0.00221147	0.914017	1	0.747882	1	FALSE	FALSE	TRUE	TRUE	FALSE	FALSE	FALSE	FALSE	0	0	0	2	247	571	710	1126	247
Q9NZM1-6	Q9NZM1-6	>sp|Q9NZM1-6|MYOF_HUMAN Isoform of Q9NZM1, Isoform 6 of Myoferlin OS=Homo sapiens OX=9606 GN=MYOF	MYOF	9	2	2	2	2	0.06478	0	0.264424	0.0127915	-0.0424626	0	0.136725	5.95406e-15	0.782349	1	0.0887255	0.728556	0.88102	1	0.318237	1	0.853301	1	0.168896	1	0.978186	1	0.556285	1	FALSE	FALSE	FALSE	FALSE	FALSE	FALSE	FALSE	FALSE	0	0	0	0	39	109	101	177	39
O95671	O95671	>sp|O95671|ASML_HUMAN Probable bifunctional dTTP/UTP pyrophosphatase/methyltransferase protein OS=Homo sapiens OX=9606 GN=ASMTL PE=1 SV=3	ASMTL	18	13	13	13	13	0.222495	0.153046	0.0823018	0	0.145074	0.0425134	-0.0106015	-3.68104e-17	0.101399	0.166613	0.357156	1	0.238315	0.521962	0.914421	1	0.187201	0.297892	0.489583	1	0.684734	1	0.961578	1	FALSE	FALSE	FALSE	FALSE	FALSE	FALSE	FALSE	FALSE	0	0	0	0	155	346	425	666	155
Q96SZ5	Q96SZ5	>sp|Q96SZ5|AEDO_HUMAN 2-aminoethanethiol dioxygenase OS=Homo sapiens OX=9606 GN=ADO PE=1 SV=2	ADO	8	4	4	4	4	0.40175	0.312164	0.208861	0.212324	-0.173605	-0.132332	-0.425064	-0.325918	0.00952211	0.0175603	0.0105479	0.00208136	0.137974	0.12935	2.39661e-05	0.00012723	0.0286587	0.0458498	0.0302328	0.00746073	0.574781	0.723207	0.00172234	0.00298712	TRUE	FALSE	TRUE	TRUE	FALSE	FALSE	TRUE	TRUE	1	0	2	2	55	159	148	251	55
Q9BSJ8-2	Q9BSJ8-2	>sp|Q9BSJ8-2|ESYT1_HUMAN Isoform of Q9BSJ8, Isoform 2 of Extended synaptotagmin-1 OS=Homo sapiens OX=9606 GN=ESYT1	ESYT1	39	32	32	32	32	-0.153959	-0.116303	-0.0691371	-0.033621	-0.04687	-7.78567e-18	0.0372414	1.79505e-16	0.0624729	0.0814135	0.190436	0.341169	0.512952	1	0.528584	1	0.128283	0.164926	0.304642	0.555489	0.852444	1	0.734658	1	FALSE	FALSE	FALSE	FALSE	FALSE	FALSE	FALSE	FALSE	0	0	0	0	365	815	1020	1560	365
Q9Y6G9	Q9Y6G9	>sp|Q9Y6G9|DC1L1_HUMAN Cytoplasmic dynein 1 light intermediate chain 1 OS=Homo sapiens OX=9606 GN=DYNC1LI1 PE=1 SV=3	DYNC1LI1	31	25	25	25	25	0.0214926	1.41624e-17	-0.0351028	-7.16867e-16	-0.00602917	-1.10155e-17	-0.0570162	-0.0326087	0.747699	1	0.361671	1	0.929804	1	0.143416	0.213481	0.824049	1	0.493934	1	0.988451	1	0.353029	0.554939	FALSE	FALSE	FALSE	FALSE	FALSE	FALSE	FALSE	FALSE	0	0	0	0	272	594	755	1186	272
Q8WUH1-1	Q8WUH1-1	>sp|Q8WUH1-1|CHUR_HUMAN Isoform of Q8WUH1, Isoform 1 of Protein Churchill OS=Homo sapiens OX=9606 GN=CHURC1	CHURC1	1	1	1	1	1	0.440833	0.471839	0.141026	0.0897812	0.264371	0.243231	-0.0354361	0	0.00602155	0.000201587	0.146008	0.165208	0.0540186	0.0286221	0.726651	1	0.0198907	0.000979352	0.248966	0.300671	0.424437	0.372626	0.862295	1	TRUE	TRUE	FALSE	FALSE	FALSE	FALSE	FALSE	FALSE	2	0	0	0	9	24	23	40	9
Q9NY72	Q9NY72	>sp|Q9NY72|SCN3B_HUMAN Sodium channel subunit beta-3 OS=Homo sapiens OX=9606 GN=SCN3B PE=1 SV=1	SCN3B	4	3	3	3	3	-0.19201	-0.18108	-0.166865	-0.112101	0.00180957	6.0607e-17	0.01976	0.0207016	0.19831	0.0796473	0.0136055	0.0198584	0.9872	1	0.812836	0.541862	0.312721	0.162128	0.0369651	0.0506822	0.997184	1	0.907642	1	FALSE	FALSE	FALSE	FALSE	FALSE	FALSE	FALSE	FALSE	0	0	0	0	36	81	107	157	36
Q09019	Q09019	>sp|Q09019|DMWD_HUMAN Dystrophia myotonica WD repeat-containing protein OS=Homo sapiens OX=9606 GN=DMWD PE=1 SV=3	DMWD	12	11	11	11	11	-0.109778	-0.0161229	0.002514	-2.57216e-17	0.0277426	5.5567e-16	0.127864	0.0872578	0.206808	0.632596	0.949461	1	0.655739	1	0.0139268	0.0366926	0.322589	0.921832	0.967323	1	0.909154	1	0.0835498	0.160765	FALSE	FALSE	FALSE	FALSE	FALSE	FALSE	FALSE	FALSE	0	0	0	0	117	261	324	505	117
Abeta_GVIAT_MAPTisofoms	Abeta_GVIAT_MAPTisofoms	>Abeta_GVIAT_MAPTisofoms	Abeta_GVIAT_MAPTisofoms	8	5	5	5	5	1.49083	1.55066	1.04568	1.07382	-0.158956	-2.1674e-15	-0.532905	-0.523522	3.92398e-09	1.44406e-16	3.37639e-12	2.8539e-16	0.375173	1	0.00036041	6.75289e-05	3.9869e-07	3.69994e-14	1.24357e-09	1.1212e-13	0.775753	1	0.00884957	0.00204076	TRUE	TRUE	TRUE	TRUE	FALSE	FALSE	TRUE	TRUE	2	0	2	2	57	176	163	330	57
P27824-2	P27824-2	>sp|P27824-2|CALX_HUMAN Isoform of P27824, Isoform 2 of Calnexin OS=Homo sapiens OX=9606 GN=CANX	CANX	37	27	27	27	27	0.0577904	0	0.0867068	0.0657121	-0.0639363	-1.18397e-14	-0.0333261	-1.5591e-16	0.379262	1	0.0208545	0.044454	0.266475	1	0.427816	1	0.507868	1	0.0524075	0.100102	0.711615	1	0.656021	1	FALSE	FALSE	FALSE	FALSE	FALSE	FALSE	FALSE	FALSE	0	0	0	0	322	722	893	1386	322
P11234-2	P11234-2	>sp|P11234-2|RALB_HUMAN Isoform of P11234, Isoform 2 of Ras-related protein Ral-B OS=Homo sapiens OX=9606 GN=RALB	RALB	5	4	4	4	4	0.0609874	2.02579e-15	-0.019718	-3.36294e-19	0.0119862	-6.73452e-19	-0.0775814	-0.000830914	0.51037	1	0.730098	1	0.898536	1	0.188579	0.898221	0.628943	1	0.809903	1	0.98075	1	0.414508	1	FALSE	FALSE	FALSE	FALSE	FALSE	FALSE	FALSE	FALSE	0	0	0	0	47	109	138	208	47
O95294-4	O95294-4	>sp|O95294-4|RASL1_HUMAN Isoform of O95294, Isoform 4 of RasGAP-activating-like protein 1 OS=Homo sapiens OX=9606 GN=RASAL1	RASAL1	29	17	17	17	17	-0.297878	-0.242339	-0.264009	-0.241543	0.0205338	1.99483e-15	0.0629432	1.53396e-16	0.0476705	0.0610312	0.00167283	0.00152714	0.840641	1	0.533239	1	0.10347	0.129793	0.0066879	0.00571031	0.966085	1	0.73814	1	FALSE	FALSE	TRUE	TRUE	FALSE	FALSE	FALSE	FALSE	0	0	0	2	226	459	643	925	226
P36543	P36543	>sp|P36543|VATE1_HUMAN V-type proton ATPase subunit E 1 OS=Homo sapiens OX=9606 GN=ATP6V1E1 PE=1 SV=1	ATP6V1E1	26	20	20	20	20	-0.0836614	-1.57668e-15	-0.119793	-0.0931805	0.0607285	0	0.0379605	1.36548e-16	0.398654	1	0.0149368	0.0284419	0.466531	1	0.500312	1	0.526388	1	0.0399558	0.0687201	0.829492	1	0.711472	1	FALSE	FALSE	FALSE	FALSE	FALSE	FALSE	FALSE	FALSE	0	0	0	0	234	521	672	996	234
Q8N0X7	Q8N0X7	>sp|Q8N0X7|SPART_HUMAN Spartin OS=Homo sapiens OX=9606 GN=SPART PE=1 SV=1	SPART	13	9	9	9	9	0.104071	0.0333633	0.0134847	0	0.102694	0.0450062	0.0306443	3.57043e-15	0.124597	0.265545	0.708881	1	0.114888	0.24739	0.408083	1	0.218852	0.44255	0.794926	1	0.546333	1	0.636864	1	FALSE	FALSE	FALSE	FALSE	FALSE	FALSE	FALSE	FALSE	0	0	0	0	106	243	328	491	106
P49588	P49588	>sp|P49588|SYAC_HUMAN Alanine--tRNA ligase, cytoplasmic OS=Homo sapiens OX=9606 GN=AARS1 PE=1 SV=2	AARS1	53	42	42	42	42	0.0158731	0	-0.00389622	-1.19556e-18	0.0476312	3.07029e-17	0.0380172	0.00589096	0.727803	1	0.914063	1	0.298856	1	0.323164	0.683424	0.809693	1	0.943032	1	0.726252	1	0.559567	1	FALSE	FALSE	FALSE	FALSE	FALSE	FALSE	FALSE	FALSE	0	0	0	0	483	1066	1327	2059	483
P62913-2	P62913-2	>sp|P62913-2|RL11_HUMAN Isoform of P62913, Isoform 2 of Large ribosomal subunit protein uL5 OS=Homo sapiens OX=9606 GN=RPL11	RPL11	9	6	6	6	6	0.0350614	0	-0.0758408	-0.0725207	0.0354477	1.04954e-16	-0.0528247	-0.0300719	0.673751	1	0.115027	0.0625607	0.696803	1	0.248382	0.284134	0.766489	1	0.206853	0.1346	0.921926	1	0.483394	0.677938	FALSE	FALSE	FALSE	FALSE	FALSE	FALSE	FALSE	FALSE	0	0	0	0	74	167	202	299	74
Q8IXI2-7	Q8IXI2-7	>sp|Q8IXI2-7|MIRO1_HUMAN Isoform of Q8IXI2, Isoform 7 of Mitochondrial Rho GTPase 1 OS=Homo sapiens OX=9606 GN=RHOT1	RHOT1	15	11	11	11	11	-0.0200278	-0.00806081	-0.0214253	-2.2177e-18	0.0352849	0	0.0347825	0.0322393	0.712273	0.659951	0.515951	1	0.492596	1	0.323225	0.201446	0.796475	0.957432	0.639701	1	0.842412	1	0.559567	0.532588	FALSE	FALSE	FALSE	FALSE	FALSE	FALSE	FALSE	FALSE	0	0	0	0	128	284	361	558	128
Q86TU7	Q86TU7	>sp|Q86TU7|SETD3_HUMAN Actin-histidine N-methyltransferase OS=Homo sapiens OX=9606 GN=SETD3 PE=1 SV=1	SETD3	14	8	8	8	8	0.214192	0.143642	0.0504866	0	0.0500432	4.55072e-17	-0.0987051	-0.0862287	0.00523904	0.00735835	0.222456	1	0.521871	1	0.0137729	0.00743452	0.0177741	0.0216868	0.343534	1	0.856654	1	0.083416	0.0543568	FALSE	FALSE	FALSE	FALSE	FALSE	FALSE	FALSE	FALSE	0	0	0	0	99	246	271	459	99
P09110	P09110	>sp|P09110|THIK_HUMAN 3-ketoacyl-CoA thiolase, peroxisomal OS=Homo sapiens OX=9606 GN=ACAA1 PE=1 SV=2	ACAA1	12	8	8	8	8	1.03395	0.974465	0.637033	0.61664	0.0839594	1.36689e-15	-0.294258	-0.251031	2.59591e-07	7.05396e-09	1.16193e-07	1.47428e-08	0.619336	1	0.0119518	0.015455	7.4623e-06	1.46593e-07	3.02976e-06	3.20589e-07	0.896025	1	0.0759781	0.088034	TRUE	TRUE	TRUE	TRUE	FALSE	FALSE	FALSE	FALSE	2	0	0	2	96	260	279	481	96
Q14257-2	Q14257-2	>sp|Q14257-2|RCN2_HUMAN Isoform of Q14257, Isoform 2 of Reticulocalbin-2 OS=Homo sapiens OX=9606 GN=RCN2	RCN2	14	10	10	10	10	-0.0122606	-5.7477e-17	-0.0288666	-3.47552e-16	-0.0166286	0	-0.057013	-1.59607e-15	0.911278	1	0.605958	1	0.86649	1	0.348936	1	0.939825	1	0.716044	1	0.975029	1	0.582553	1	FALSE	FALSE	FALSE	FALSE	FALSE	FALSE	FALSE	FALSE	0	0	0	0	100	246	313	476	100
O00429-6	O00429-6	>sp|O00429-6|DNM1L_HUMAN Isoform of O00429, Isoform 6 of Dynamin-1-like protein OS=Homo sapiens OX=9606 GN=DNM1L	DNM1L	52	40	40	40	40	-0.28117	-0.267761	-0.180628	-0.168496	-0.048958	-0.0231556	0.0589005	0.0128299	2.65922e-06	3.57638e-08	3.58273e-06	5.37278e-06	0.272581	0.396455	0.152898	0.556089	4.35299e-05	5.92012e-07	4.46364e-05	4.5754e-05	0.714721	1	0.366421	1	FALSE	FALSE	FALSE	FALSE	FALSE	FALSE	FALSE	FALSE	0	0	0	0	473	998	1296	1967	473
Q96TC7	Q96TC7	>sp|Q96TC7|RMD3_HUMAN Regulator of microtubule dynamics protein 3 OS=Homo sapiens OX=9606 GN=RMDN3 PE=1 SV=2	RMDN3	16	14	14	14	14	0.0473666	3.42297e-16	0.046527	0.039581	0.0510517	4.54716e-18	0.0518124	0.0275398	0.58863	1	0.18368	0.102874	0.465864	1	0.233596	0.318618	0.696685	1	0.295907	0.202959	0.829368	1	0.469023	0.733927	FALSE	FALSE	FALSE	FALSE	FALSE	FALSE	FALSE	FALSE	0	0	0	0	142	338	419	648	142
Q13683-7	Q13683-7	>sp|Q13683-7|ITA7_HUMAN Isoform of Q13683, Isoform Alpha-7X2B of Integrin alpha-7 OS=Homo sapiens OX=9606 GN=ITGA7	ITGA7	8	5	5	5	5	0.839428	0.807004	0.637461	0.618371	0.0618447	2.86257e-17	-0.139529	-0.0391116	1.99719e-06	5.7189e-07	2.97202e-08	5.98212e-09	0.475624	1	0.285189	0.561086	3.49242e-05	6.55671e-06	1.04875e-06	1.49376e-07	0.832196	1	0.522658	1	TRUE	TRUE	TRUE	TRUE	FALSE	FALSE	FALSE	FALSE	2	0	0	2	54	147	168	289	54
P53816	P53816	>sp|P53816|PLAT3_HUMAN Phospholipase A and acyltransferase 3 OS=Homo sapiens OX=9606 GN=PLAAT3 PE=1 SV=2	PLAAT3	3	1	1	1	1	-0.050772	0	0.147879	1.61127e-17	-0.656977	-0.631725	-0.458326	-0.470479	0.843538	1	0.330861	1	0.0107253	0.00306327	0.00473883	0.000529748	0.89465	1	0.462797	1	0.278867	0.136674	0.0418053	0.00826136	FALSE	FALSE	FALSE	FALSE	FALSE	FALSE	TRUE	TRUE	0	0	2	0	19	42	46	58	19
Q24JP5-2	Q24JP5-2	>sp|Q24JP5-2|T132A_HUMAN Isoform of Q24JP5, Isoform 2 of Transmembrane protein 132A OS=Homo sapiens OX=9606 GN=TMEM132A	TMEM132A	13	10	10	10	10	0.275172	0.244895	0.0203225	0	0.102445	0.0465731	-0.145978	-0.13417	0.0081995	0.00288664	0.657269	1	0.153758	0.282291	0.0133417	0.00495838	0.0254047	0.00981009	0.756797	1	0.586345	1	0.0813896	0.0415694	FALSE	FALSE	FALSE	FALSE	FALSE	FALSE	FALSE	FALSE	0	0	0	0	109	247	293	442	109
Q9HCJ6	Q9HCJ6	>sp|Q9HCJ6|VAT1L_HUMAN Synaptic vesicle membrane protein VAT-1 homolog-like OS=Homo sapiens OX=9606 GN=VAT1L PE=1 SV=2	VAT1L	22	14	14	14	14	1.13957	1.10002	0.570727	0.551681	0.491721	0.376384	-0.0895952	0	6.88946e-09	2.87078e-12	5.7079e-06	2.31199e-06	0.0226965	0.0492794	0.370861	1	5.79994e-07	1.79974e-10	6.55686e-05	2.19751e-05	0.334739	0.45805	0.602394	1	TRUE	TRUE	TRUE	TRUE	FALSE	FALSE	FALSE	FALSE	2	0	0	2	162	415	475	815	162
P11387	P11387	>sp|P11387|TOP1_HUMAN DNA topoisomerase 1 OS=Homo sapiens OX=9606 GN=TOP1 PE=1 SV=2	TOP1	9	7	7	7	7	0.334942	0.341819	0.163809	0.163551	0.00937331	6.29413e-18	-0.171574	-0.143918	0.000872394	4.98388e-05	0.00873806	0.00266325	0.909131	1	0.0139142	0.0143368	0.00406726	0.00029787	0.0259282	0.00919959	0.983019	1	0.0835498	0.0839701	FALSE	FALSE	FALSE	FALSE	FALSE	FALSE	FALSE	FALSE	0	0	0	0	75	183	215	328	75
Q9H0B6	Q9H0B6	>sp|Q9H0B6|KLC2_HUMAN Kinesin light chain 2 OS=Homo sapiens OX=9606 GN=KLC2 PE=1 SV=1	KLC2	27	21	21	21	21	-0.301539	-0.290019	-0.137307	-0.138976	-0.0884267	-0.0429742	0.0745862	0.053912	3.12723e-05	1.44937e-06	0.000393176	4.18113e-05	0.119541	0.270509	0.0786875	0.11053	0.000283176	1.4188e-05	0.00204705	0.000268989	0.554136	1	0.246652	0.352346	FALSE	FALSE	FALSE	FALSE	FALSE	FALSE	FALSE	FALSE	0	0	0	0	242	532	684	1032	242
Q15878-3	Q15878-3	>sp|Q15878-3|CAC1E_HUMAN Isoform of Q15878, Isoform 3 of Voltage-dependent R-type calcium channel subunit alpha-1E OS=Homo sapiens OX=9606 GN=CACNA1E	CACNA1E	32	20	20	20	20	0.00612769	1.30866e-18	-0.0544508	-2.22295e-15	0.0979717	0.0363949	0.0306193	6.60539e-17	0.950915	1	0.384178	1	0.226324	0.446547	0.672788	1	0.967394	1	0.51643	1	0.676332	1	0.831434	1	FALSE	FALSE	FALSE	FALSE	FALSE	FALSE	FALSE	FALSE	0	0	0	0	258	554	708	1103	258
Q9BWH2	Q9BWH2	>sp|Q9BWH2|FUND2_HUMAN FUN14 domain-containing protein 2 OS=Homo sapiens OX=9606 GN=FUNDC2 PE=1 SV=2	FUNDC2	6	4	4	4	4	-0.303644	-0.283612	-0.234118	-0.212527	-0.0579964	-9.56283e-18	0.0052867	6.33947e-18	0.00471071	1.07953e-06	3.64623e-05	1.60439e-05	0.469859	1	0.934944	1	0.01632	1.11608e-05	0.000293541	0.000116581	0.82994	1	0.971201	1	FALSE	FALSE	TRUE	TRUE	FALSE	FALSE	FALSE	FALSE	0	0	0	2	49	128	148	233	49
P52565	P52565	>sp|P52565|GDIR1_HUMAN Rho GDP-dissociation inhibitor 1 OS=Homo sapiens OX=9606 GN=ARHGDIA PE=1 SV=3	ARHGDIA	17	6	6	6	6	1.36417	1.24017	0.874554	0.79332	-0.28064	-2.28261e-15	-0.786421	-0.685368	0.00112014	0.00254111	0.00377582	0.00635155	0.559383	1	0.00532338	0.0108834	0.00503126	0.0088035	0.0129516	0.0191065	0.874824	1	0.0450728	0.0702472	TRUE	TRUE	TRUE	TRUE	FALSE	FALSE	TRUE	FALSE	2	0	1	2	99	261	236	451	99
P06753-4	P06753-4	>sp|P06753-4|TPM3_HUMAN Isoform of P06753, Isoform 4 of Tropomyosin alpha-3 chain OS=Homo sapiens OX=9606 GN=TPM3	TPM3	35	32	32	32	32	0.242406	0.178035	0.139355	0.113185	0.105268	2.03645e-16	-0.00664151	0	0.0272434	0.062556	0.0431586	0.0617151	0.362865	1	0.920587	1	0.0669217	0.132177	0.0955423	0.132975	0.768919	1	0.965143	1	FALSE	FALSE	FALSE	FALSE	FALSE	FALSE	FALSE	FALSE	0	0	0	0	354	806	979	1545	354
P02768	P02768	>sp|P02768|ALBU_HUMAN Albumin OS=Homo sapiens OX=9606 GN=ALB PE=1 SV=2	ALB	31	24	24	24	24	1.01802	0.96063	0.859587	0.828064	-0.546255	-0.469088	-0.720468	-0.675145	0.000183256	0.000112324	3.58541e-07	1.01967e-07	0.00552133	0.0100735	0.000187704	0.000178933	0.00115872	0.000589953	7.09021e-06	1.63286e-06	0.232815	0.232622	0.00579132	0.0039199	TRUE	TRUE	TRUE	TRUE	FALSE	FALSE	TRUE	TRUE	2	0	2	2	270	677	737	1231	270
O95487-2	O95487-2	>sp|O95487-2|SC24B_HUMAN Isoform of O95487, Isoform 2 of Protein transport protein Sec24B OS=Homo sapiens OX=9606 GN=SEC24B	SEC24B	17	12	12	12	12	-0.0254879	-4.08754e-15	-0.0422854	-0.0155377	0.0150102	0	-0.0236555	-7.16827e-17	0.657286	1	0.235487	0.420162	0.784728	1	0.536814	1	0.752991	1	0.358863	0.660976	0.94879	1	0.74068	1	FALSE	FALSE	FALSE	FALSE	FALSE	FALSE	FALSE	FALSE	0	0	0	0	150	300	409	611	150
Q9H4A4	Q9H4A4	>sp|Q9H4A4|AMPB_HUMAN Aminopeptidase B OS=Homo sapiens OX=9606 GN=RNPEP PE=1 SV=2	RNPEP	18	12	12	12	12	0.819892	0.801923	0.372239	0.353953	0.250855	0.196142	-0.196837	-0.186397	2.01648e-08	2.92168e-11	1.30623e-07	3.81036e-08	0.0316571	0.0541863	0.00529016	0.00444938	1.23783e-06	1.3885e-09	3.26169e-06	7.15109e-07	0.361856	0.489754	0.044856	0.03873	TRUE	TRUE	TRUE	TRUE	FALSE	FALSE	FALSE	FALSE	2	0	0	2	137	359	408	685	137
Q6UN15-3	Q6UN15-3	>sp|Q6UN15-3|FIP1_HUMAN Isoform of Q6UN15, Isoform 3 of Pre-mRNA 3'-end-processing factor FIP1 OS=Homo sapiens OX=9606 GN=FIP1L1	FIP1L1	6	4	4	4	4	0.120201	0	0.150715	0.0889312	0.089564	1.84471e-19	0.127771	0.0640961	0.404007	1	0.0270378	0.0784173	0.438827	1	0.118373	0.247387	0.529894	1	0.0647699	0.162373	0.8216	1	0.313516	0.616166	FALSE	FALSE	FALSE	FALSE	FALSE	FALSE	FALSE	FALSE	0	0	0	0	50	117	135	220	50
Q9UBB4	Q9UBB4	>sp|Q9UBB4|ATX10_HUMAN Ataxin-10 OS=Homo sapiens OX=9606 GN=ATXN10 PE=1 SV=1	ATXN10	17	16	16	16	16	0.115278	0.0848669	-0.081507	-0.0556983	0.124728	0.0944673	-0.0589499	-0.0387674	0.05881	0.0575867	0.0393844	0.0730694	0.0520589	0.0582154	0.138483	0.181231	0.121731	0.123269	0.0884161	0.15302	0.422053	0.504191	0.346383	0.495588	FALSE	FALSE	FALSE	FALSE	FALSE	FALSE	FALSE	FALSE	0	0	0	0	173	399	487	756	173
P67936	P67936	>sp|P67936|TPM4_HUMAN Tropomyosin alpha-4 chain OS=Homo sapiens OX=9606 GN=TPM4 PE=1 SV=3	TPM4	15	11	11	11	11	0.290476	0.241787	0.0182099	6.34681e-18	0.217566	0.154995	-0.0574037	-8.29321e-16	0.00695617	0.010478	0.784429	1	0.0530589	0.102374	0.386017	1	0.022315	0.0294032	0.84981	1	0.424437	0.647304	0.617984	1	FALSE	FALSE	FALSE	FALSE	FALSE	FALSE	FALSE	FALSE	0	0	0	0	129	293	360	559	129
E9PGC8	E9PGC8	>tr|E9PGC8|E9PGC8_HUMAN Isoform of P78559, Microtubule associated protein 1A OS=Homo sapiens OX=9606 GN=MAP1A PE=1 SV=1	MAP1A	127	94	94	94	94	0.0316494	2.89268e-16	-0.108417	-0.0379156	0.0212823	8.31832e-17	-0.114762	-0.0653016	0.830289	1	0.168154	0.43442	0.887537	1	0.142396	0.26881	0.886072	1	0.277117	0.679415	0.97988	1	0.351103	0.651355	FALSE	FALSE	FALSE	FALSE	FALSE	FALSE	FALSE	FALSE	0	0	0	0	1103	2504	3078	4804	1103
Q9H1K4	Q9H1K4	>sp|Q9H1K4|GHC2_HUMAN Mitochondrial glutamate carrier 2 OS=Homo sapiens OX=9606 GN=SLC25A18 PE=1 SV=1	SLC25A18	6	5	5	5	5	0.402111	0.391214	0.241759	0.210601	0.067724	2.14991e-15	-0.0811892	-0.0453748	0.000455769	6.3629e-05	0.000207222	0.000376879	0.453718	1	0.255207	0.34182	0.00243744	0.00036582	0.00122238	0.00174192	0.828092	1	0.490746	0.769884	TRUE	TRUE	TRUE	TRUE	FALSE	FALSE	FALSE	FALSE	2	0	0	2	61	132	166	263	61
A0A2R8Y7A1	A0A2R8Y7A1	>tr|A0A2R8Y7A1|A0A2R8Y7A1_HUMAN Isoform of Q8WXI2, Connector enhancer of kinase suppressor of Ras 2 OS=Homo sapiens OX=9606 GN=CNKSR2 PE=1 SV=1	CNKSR2	25	17	17	17	17	-0.0122451	-6.95473e-17	-0.0129383	0	0.0556973	0.00169919	0.0566093	0.0389928	0.839979	1	0.729771	1	0.348536	0.857781	0.16202	0.177207	0.893017	1	0.809742	1	0.760634	1	0.379488	0.488062	FALSE	FALSE	FALSE	FALSE	FALSE	FALSE	FALSE	FALSE	0	0	0	0	204	468	581	902	204
P18433-6	P18433-6	>sp|P18433-6|PTPRA_HUMAN Isoform of P18433, Isoform 2 of Receptor-type tyrosine-protein phosphatase alpha OS=Homo sapiens OX=9606 GN=PTPRA	PTPRA	22	16	16	16	16	0.0831171	0.0490828	0.04558	0.0146208	0.00689483	4.15608e-18	-0.0284482	-6.89515e-18	0.156972	0.180543	0.164178	0.419961	0.903097	1	0.400079	1	0.261828	0.318735	0.272305	0.660836	0.98149	1	0.630231	1	FALSE	FALSE	FALSE	FALSE	FALSE	FALSE	FALSE	FALSE	0	0	0	0	192	405	523	820	192
Q3LXA3	Q3LXA3	>sp|Q3LXA3|TKFC_HUMAN Triokinase/FMN cyclase OS=Homo sapiens OX=9606 GN=TKFC PE=1 SV=2	TKFC	15	12	12	12	12	0.709241	0.690889	0.486817	0.452561	-0.0612096	-6.8462e-16	-0.30323	-0.242964	6.42895e-08	8.52054e-11	1.22137e-05	9.27396e-06	0.657302	1	0.00402256	0.0105614	2.84856e-06	3.58654e-09	0.000121992	7.32593e-05	0.909263	1	0.0374485	0.0692308	TRUE	TRUE	TRUE	TRUE	FALSE	FALSE	TRUE	FALSE	2	0	1	2	129	321	356	589	129
Q9BX68	Q9BX68	>sp|Q9BX68|HINT2_HUMAN Adenosine 5'-monophosphoramidase HINT2 OS=Homo sapiens OX=9606 GN=HINT2 PE=1 SV=1	HINT2	4	3	3	3	3	1.18827	1.11216	0.620957	0.546184	0.0863021	3.53897e-17	-0.490996	-0.416066	0.000143269	0.000266918	0.00121679	0.00241917	0.795435	1	0.0050596	0.0120952	0.000961598	0.00124738	0.00519165	0.00850607	0.950873	1	0.0436985	0.0753192	TRUE	TRUE	TRUE	TRUE	FALSE	FALSE	TRUE	FALSE	2	0	1	2	34	97	106	176	34
P23469-2	P23469-2	>sp|P23469-2|PTPRE_HUMAN Isoform of P23469, Isoform 2 of Receptor-type tyrosine-protein phosphatase epsilon OS=Homo sapiens OX=9606 GN=PTPRE	PTPRE	14	11	11	11	11	-0.0399861	-1.85728e-17	-0.0803627	-0.0635252	0.0443677	1.028e-16	0.0153967	1.00414e-18	0.606734	1	0.0910868	0.103826	0.569602	1	0.752626	1	0.710267	1	0.172319	0.204357	0.87756	1	0.873076	1	FALSE	FALSE	FALSE	FALSE	FALSE	FALSE	FALSE	FALSE	0	0	0	0	122	270	342	531	122
Q9NVI7-2	Q9NVI7-2	>sp|Q9NVI7-2|ATD3A_HUMAN Isoform of Q9NVI7, Isoform 2 of ATPase family AAA domain-containing protein 3A OS=Homo sapiens OX=9606 GN=ATAD3A	ATAD3A	34	26	26	26	26	-0.202583	-0.195196	-0.137652	-0.131514	-0.00670391	-4.59531e-16	0.0572119	0.0442013	0.000591742	0.000194417	1.31908e-05	7.02761e-07	0.871666	1	0.114539	0.125837	0.0030212	0.000949213	0.000129772	8.20277e-06	0.976748	1	0.307787	0.384686	FALSE	FALSE	FALSE	FALSE	FALSE	FALSE	FALSE	FALSE	0	0	0	0	317	673	883	1318	317
Q9NUQ8	Q9NUQ8	>sp|Q9NUQ8|ABCF3_HUMAN ATP-binding cassette sub-family F member 3 OS=Homo sapiens OX=9606 GN=ABCF3 PE=1 SV=2	ABCF3	17	11	11	11	11	-0.157261	-0.0870737	-0.0102172	-6.00257e-17	0.00679365	6.18003e-17	0.1516	0.106636	0.113056	0.204011	0.840334	1	0.926709	1	0.0161252	0.0295192	0.202916	0.353704	0.890824	1	0.987949	1	0.091251	0.13839	FALSE	FALSE	FALSE	FALSE	FALSE	FALSE	FALSE	FALSE	0	0	0	0	124	255	330	545	124
Q9NZB2-6	Q9NZB2-6	>sp|Q9NZB2-6|F120A_HUMAN Isoform of Q9NZB2, Isoform F of Constitutive coactivator of PPAR-gamma-like protein 1 OS=Homo sapiens OX=9606 GN=FAM120A	FAM120A	20	14	14	14	14	-0.0593111	-5.70406e-14	-0.0457995	-0.0166292	-0.00392562	-2.00714e-17	0.0120071	0	0.419521	0.999999	0.401532	0.543346	0.962024	1	0.823995	1	0.546321	1	0.533536	0.824392	0.993697	1	0.911181	1	FALSE	FALSE	FALSE	FALSE	FALSE	FALSE	FALSE	FALSE	0	0	0	0	154	347	439	696	154
O14617-5	O14617-5	>sp|O14617-5|AP3D1_HUMAN Isoform of O14617, Isoform 5 of AP-3 complex subunit delta-1 OS=Homo sapiens OX=9606 GN=AP3D1	AP3D1	41	29	29	29	29	-0.179345	-0.165442	-0.137241	-0.133509	0.022676	4.09833e-16	0.0691952	0.0566626	0.00356541	0.000157701	2.15498e-05	7.24358e-07	0.648947	1	0.0486218	0.0332206	0.012942	0.000798994	0.000191543	8.41941e-06	0.907725	1	0.183202	0.150823	FALSE	FALSE	FALSE	FALSE	FALSE	FALSE	FALSE	FALSE	0	0	0	0	359	767	1011	1519	359
Q9BY11	Q9BY11	>sp|Q9BY11|PACN1_HUMAN Protein kinase C and casein kinase substrate in neurons protein 1 OS=Homo sapiens OX=9606 GN=PACSIN1 PE=1 SV=1	PACSIN1	34	28	28	28	28	-0.265304	-0.239877	-0.102953	-0.0782514	-0.0890286	-0.0295407	0.0733946	0.047153	0.00661042	0.00820551	0.0339726	0.0578384	0.256312	0.479174	0.196068	0.268555	0.0214275	0.0239026	0.0783258	0.125679	0.699583	1	0.422333	0.651217	FALSE	FALSE	FALSE	FALSE	FALSE	FALSE	FALSE	FALSE	0	0	0	0	324	732	915	1395	324
Q66LE6	Q66LE6	>sp|Q66LE6|2ABD_HUMAN Serine/threonine-protein phosphatase 2A 55 kDa regulatory subunit B delta isoform OS=Homo sapiens OX=9606 GN=PPP2R2D PE=1 SV=1	PPP2R2D	8	5	5	5	5	0.226181	0.233467	0.0514865	0	0.103965	0.108005	-0.05818	-0.0321551	0.00612191	0.000794707	0.316656	1	0.210086	0.0718107	0.255496	0.322681	0.0201544	0.00323203	0.447924	1	0.65603	0.546745	0.490915	0.739043	FALSE	FALSE	FALSE	FALSE	FALSE	FALSE	FALSE	FALSE	0	0	0	0	56	131	174	266	56
P20700	P20700	>sp|P20700|LMNB1_HUMAN Lamin-B1 OS=Homo sapiens OX=9606 GN=LMNB1 PE=1 SV=2	LMNB1	22	14	14	14	14	0.211223	0.163135	0.234305	0.219717	-0.0702209	-1.04878e-15	-0.0369176	-1.52647e-15	0.0427158	0.0633545	0.000156666	0.000151875	0.351711	1	0.605224	1	0.0949545	0.133577	0.000964719	0.000797685	0.763963	1	0.790642	1	FALSE	FALSE	TRUE	TRUE	FALSE	FALSE	FALSE	FALSE	0	0	0	2	174	419	495	783	174
O75044	O75044	>sp|O75044|SRGP2_HUMAN SLIT-ROBO Rho GTPase-activating protein 2 OS=Homo sapiens OX=9606 GN=SRGAP2 PE=1 SV=3	SRGAP2	24	15	15	15	15	-0.315809	-0.29547	-0.135093	-0.12859	-0.0988039	-0.0457634	0.0951468	0.0697751	2.95124e-06	1.04966e-08	0.00127583	0.000360116	0.105603	0.275954	0.0259488	0.0410176	4.68065e-05	2.04148e-07	0.00538572	0.00168159	0.525647	1	0.123366	0.175922	FALSE	FALSE	FALSE	FALSE	FALSE	FALSE	FALSE	FALSE	0	0	0	0	204	417	561	820	204
Q16653	Q16653	>sp|Q16653|MOG_HUMAN Myelin-oligodendrocyte glycoprotein OS=Homo sapiens OX=9606 GN=MOG PE=1 SV=2	MOG	17	13	13	13	13	-0.402063	-0.182796	-0.089127	0	-0.965859	-0.842595	-0.63628	-0.545502	0.164634	0.362628	0.686556	1	0.00215371	0.00387987	0.00747881	0.0134009	0.271218	0.575381	0.777754	1	0.208979	0.157683	0.0569414	0.0804226	FALSE	FALSE	FALSE	FALSE	FALSE	FALSE	FALSE	FALSE	0	0	0	0	160	360	426	655	160
Q92752	Q92752	>sp|Q92752|TENR_HUMAN Tenascin-R OS=Homo sapiens OX=9606 GN=TNR PE=1 SV=3	TNR	58	46	46	46	46	-0.193287	-0.160856	-0.0932426	-0.0805432	-0.0540732	-1.04628e-15	0.0385321	0.02489	0.00249105	0.00679089	0.000861853	0.00161791	0.329638	1	0.182817	0.237345	0.009696	0.0203658	0.00392193	0.00598891	0.748289	1	0.407004	0.598236	FALSE	FALSE	FALSE	FALSE	FALSE	FALSE	FALSE	FALSE	0	0	0	0	529	1184	1500	2296	529
P16615-3	P16615-3	>sp|P16615-3|AT2A2_HUMAN Isoform of P16615, Isoform 3 of Sarcoplasmic/endoplasmic reticulum calcium ATPase 2 OS=Homo sapiens OX=9606 GN=ATP2A2	ATP2A2	51	38	38	38	38	-0.260305	-0.229752	-0.198015	-0.194852	-0.0168902	0	0.0515882	2.94705e-16	8.59778e-05	5.13022e-05	3.17428e-06	6.01489e-07	0.756203	1	0.242058	1	0.000638925	0.000304455	4.05771e-05	7.22158e-06	0.942992	1	0.477855	1	FALSE	FALSE	TRUE	TRUE	FALSE	FALSE	FALSE	FALSE	0	0	0	2	473	1010	1304	1980	473
O15066	O15066	>sp|O15066|KIF3B_HUMAN Kinesin-like protein KIF3B OS=Homo sapiens OX=9606 GN=KIF3B PE=1 SV=1	KIF3B	26	19	19	19	19	-0.0836885	-0.0690937	-0.0426906	-0.0117463	-0.0656119	-0.0491583	-0.0119432	0	0.205004	0.152022	0.172617	0.448975	0.218162	0.171872	0.742986	1	0.320788	0.276673	0.282094	0.699764	0.664861	0.844738	0.868562	1	FALSE	FALSE	FALSE	FALSE	FALSE	FALSE	FALSE	FALSE	0	0	0	0	206	451	586	890	206
Q9BRG1	Q9BRG1	>sp|Q9BRG1|VPS25_HUMAN Vacuolar protein-sorting-associated protein 25 OS=Homo sapiens OX=9606 GN=VPS25 PE=1 SV=1	VPS25	10	4	4	4	4	-0.174996	-0.214127	-0.107399	-0.0771532	-0.0371807	-0.0829151	0.0158903	0	0.0959512	0.0101449	0.0769388	0.0950881	0.690832	0.194301	0.812009	1	0.179733	0.0286871	0.150432	0.190661	0.920785	0.88548	0.907485	1	FALSE	FALSE	FALSE	FALSE	FALSE	FALSE	FALSE	FALSE	0	0	0	0	58	156	177	290	58
Q15276	Q15276	>sp|Q15276|RABE1_HUMAN Rab GTPase-binding effector protein 1 OS=Homo sapiens OX=9606 GN=RABEP1 PE=1 SV=2	RABEP1	38	29	29	29	29	-0.18345	-0.180169	-0.0822641	-0.0665449	-0.0342789	0	0.0733272	0.0569037	0.000716507	1.96556e-05	0.0162164	0.0219977	0.514062	1	0.0386745	0.0470091	0.00349824	0.000134374	0.0428861	0.0553748	0.852444	1	0.159083	0.194087	FALSE	FALSE	FALSE	FALSE	FALSE	FALSE	FALSE	FALSE	0	0	0	0	322	737	930	1445	322
Q7RTP6	Q7RTP6	>sp|Q7RTP6|MICA3_HUMAN [F-actin]-monooxygenase MICAL3 OS=Homo sapiens OX=9606 GN=MICAL3 PE=1 SV=2	MICAL3	37	27	27	27	27	0.0321208	0	-0.0260312	-0.00343028	0.162557	0.154822	0.108163	0.0934644	0.556883	1	0.421482	0.728012	0.000513573	5.55231e-05	0.00517972	0.00473035	0.671519	1	0.553183	1	0.166298	0.0181777	0.044353	0.0404586	FALSE	FALSE	FALSE	FALSE	FALSE	FALSE	FALSE	FALSE	0	0	0	0	320	697	931	1430	320
Q14203-6	Q14203-6	>sp|Q14203-6|DCTN1_HUMAN Isoform of Q14203, Isoform 6 of Dynactin subunit 1 OS=Homo sapiens OX=9606 GN=DCTN1	DCTN1	62	52	52	52	52	0.00330699	0	0.0103199	1.28576e-16	-0.00539386	-1.04632e-17	-0.00123786	1.98422e-18	0.936464	1	0.682883	1	0.893953	1	0.962226	1	0.957423	1	0.774635	1	0.98075	1	0.984102	1	FALSE	FALSE	FALSE	FALSE	FALSE	FALSE	FALSE	FALSE	0	0	0	0	583	1303	1608	2533	583
Q6ZT21-2	Q6ZT21-2	>sp|Q6ZT21-2|TMPPE_HUMAN Isoform of Q6ZT21, Isoform 2 of Transmembrane protein with metallophosphoesterase domain OS=Homo sapiens OX=9606 GN=TMPPE	TMPPE	2	2	2	2	2	-0.106141	0	-0.104798	-0.115671	0.0240637	9.75832e-17	0.0297001	1.15387e-15	0.399499	1	0.147522	0.0396761	0.843218	1	0.69367	1	0.527099	1	0.251116	0.0910125	0.966812	1	0.844587	1	FALSE	FALSE	FALSE	FALSE	FALSE	FALSE	FALSE	FALSE	0	0	0	0	21	46	58	92	21
O75382	O75382	>sp|O75382|TRIM3_HUMAN Tripartite motif-containing protein 3 OS=Homo sapiens OX=9606 GN=TRIM3 PE=1 SV=2	TRIM3	24	14	14	14	14	-0.136935	-0.111737	-0.0402857	-0.00625675	-0.0490045	-0.0373287	0.0523711	0.00167798	0.0097242	0.00171749	0.215373	0.632238	0.296588	0.176101	0.143119	0.821452	0.0291924	0.00630604	0.335854	0.942757	0.724625	0.852725	0.352568	1	FALSE	FALSE	FALSE	FALSE	FALSE	FALSE	FALSE	FALSE	0	0	0	0	173	362	483	714	173
Q9UBF2	Q9UBF2	>sp|Q9UBF2|COPG2_HUMAN Coatomer subunit gamma-2 OS=Homo sapiens OX=9606 GN=COPG2 PE=1 SV=1	COPG2	15	12	12	12	12	0.096266	0.0404255	0.123377	0.0994312	-0.00643989	-1.71746e-16	-0.00390076	9.28662e-19	0.174703	0.33793	0.000780412	0.000480236	0.902486	1	0.928816	1	0.283851	0.542621	0.00361839	0.00216198	0.981325	1	0.968935	1	FALSE	FALSE	FALSE	FALSE	FALSE	FALSE	FALSE	FALSE	0	0	0	0	133	300	366	580	133
P48553	P48553	>sp|P48553|TPC10_HUMAN Trafficking protein particle complex subunit 10 OS=Homo sapiens OX=9606 GN=TRAPPC10 PE=1 SV=2	TRAPPC10	19	12	12	12	12	-0.0748079	-0.0295114	0.035099	4.04384e-15	-0.009572	-2.33965e-17	0.098266	0.0633265	0.298903	0.37075	0.387138	1	0.888421	1	0.026757	0.0411882	0.425775	0.585641	0.519209	1	0.979907	1	0.126143	0.176397	FALSE	FALSE	FALSE	FALSE	FALSE	FALSE	FALSE	FALSE	0	0	0	0	146	325	422	654	146
Q9BUL8	Q9BUL8	>sp|Q9BUL8|PDC10_HUMAN Programmed cell death protein 10 OS=Homo sapiens OX=9606 GN=PDCD10 PE=1 SV=1	PDCD10	10	7	7	7	7	0.0172636	0	-0.161528	-0.131296	0.12201	0.0903337	-0.0531158	0	0.818805	1	0.00141017	0.000541609	0.147696	0.10906	0.266549	1	0.879391	1	0.00586461	0.00239437	0.584929	0.669471	0.502809	1	FALSE	FALSE	FALSE	FALSE	FALSE	FALSE	FALSE	FALSE	0	0	0	0	89	184	235	363	89
Q96QK1	Q96QK1	>sp|Q96QK1|VPS35_HUMAN Vacuolar protein sorting-associated protein 35 OS=Homo sapiens OX=9606 GN=VPS35 PE=1 SV=2	VPS35	37	28	28	28	28	0.0336886	2.22321e-15	0.0748152	0.0699263	-0.030609	-2.60497e-15	0.00846038	4.27659e-18	0.558364	1	0.0194592	0.0111122	0.568041	1	0.804633	1	0.673031	1	0.0496421	0.0309179	0.877281	1	0.904214	1	FALSE	FALSE	FALSE	FALSE	FALSE	FALSE	FALSE	FALSE	0	0	0	0	339	749	945	1447	339
Q96EP0	Q96EP0	>sp|Q96EP0|RNF31_HUMAN E3 ubiquitin-protein ligase RNF31 OS=Homo sapiens OX=9606 GN=RNF31 PE=1 SV=1	RNF31	10	2	2	2	2	0.164637	0.101639	0.0847841	8.90815e-15	0.172739	0.217852	0.134835	0.100378	0.215288	0.251293	0.270995	1	0.119966	0.0287268	0.139841	0.12846	0.33284	0.42214	0.39795	1	0.554914	0.372626	0.34742	0.391019	FALSE	FALSE	FALSE	FALSE	FALSE	FALSE	FALSE	FALSE	0	0	0	0	47	99	133	230	47
Q9NTJ4-2	Q9NTJ4-2	>sp|Q9NTJ4-2|MA2C1_HUMAN Isoform of Q9NTJ4, Isoform 2 of Alpha-mannosidase 2C1 OS=Homo sapiens OX=9606 GN=MAN2C1	MAN2C1	13	8	8	8	8	0.470169	0.460068	0.252714	0.233141	0.162159	0.0917017	-0.048488	-0.0330026	1.9221e-06	1.51115e-10	5.82018e-05	3.42787e-06	0.108238	0.199994	0.38316	0.321286	3.38787e-05	5.78259e-09	0.000432513	3.12217e-05	0.533877	0.896073	0.615212	0.738069	TRUE	TRUE	TRUE	TRUE	FALSE	FALSE	FALSE	FALSE	2	0	0	2	97	258	284	498	97
Q5FWE3-2	Q5FWE3-2	>sp|Q5FWE3-2|PRRT3_HUMAN Isoform of Q5FWE3, Isoform 2 of Proline-rich transmembrane protein 3 OS=Homo sapiens OX=9606 GN=PRRT3	PRRT3	7	5	5	5	5	-0.567528	-0.539249	-0.243061	-0.232574	-0.205074	-0.183216	0.106593	0.0764469	3.10931e-06	8.48822e-09	3.70152e-06	4.69911e-08	0.0252805	0.00985675	0.0680252	0.0874675	4.8346e-05	1.71894e-07	4.60191e-05	8.70813e-07	0.347268	0.232622	0.225063	0.300027	TRUE	TRUE	TRUE	TRUE	FALSE	FALSE	FALSE	FALSE	2	0	0	2	64	135	181	273	64
Q5TF21	Q5TF21	>sp|Q5TF21|SOGA3_HUMAN Protein SOGA3 OS=Homo sapiens OX=9606 GN=SOGA3 PE=3 SV=1	SOGA3	37	30	30	30	30	-0.182952	-0.178916	-0.0781349	-0.0473733	-0.0621125	-0.0575652	0.0461535	0.0126141	0.0035975	0.00111732	0.0241308	0.0901912	0.179668	0.114331	0.260652	0.539722	0.0130157	0.00434323	0.0589564	0.182394	0.616199	0.688911	0.496613	1	FALSE	FALSE	FALSE	FALSE	FALSE	FALSE	FALSE	FALSE	0	0	0	0	361	752	955	1480	361
P23246	P23246	>sp|P23246|SFPQ_HUMAN Splicing factor, proline- and glutamine-rich OS=Homo sapiens OX=9606 GN=SFPQ PE=1 SV=2	SFPQ	23	19	19	19	19	0.304081	0.244726	0.0701371	0.0401579	0.0584514	0	-0.171051	-0.152677	0.00200246	0.00475067	0.171991	0.276788	0.534377	1	0.00118333	0.00186456	0.00804396	0.015092	0.281461	0.465235	0.861792	1	0.0174334	0.0203479	FALSE	FALSE	FALSE	FALSE	FALSE	FALSE	FALSE	FALSE	0	0	0	0	202	465	568	921	202
Q8WXF1	Q8WXF1	>sp|Q8WXF1|PSPC1_HUMAN Paraspeckle component 1 OS=Homo sapiens OX=9606 GN=PSPC1 PE=1 SV=1	PSPC1	16	12	12	12	12	0.334911	0.291454	0.024517	7.9988e-18	0.237477	0.154121	-0.0809777	-0.0453965	0.00399092	0.00404866	0.695143	1	0.0529333	0.129022	0.176147	0.28219	0.0142623	0.0131164	0.785066	1	0.424403	0.723207	0.399091	0.675445	FALSE	FALSE	FALSE	FALSE	FALSE	FALSE	FALSE	FALSE	0	0	0	0	132	318	388	615	132
Q7Z406-6	Q7Z406-6	>sp|Q7Z406-6|MYH14_HUMAN Isoform of Q7Z406, Isoform 6 of Myosin-14 OS=Homo sapiens OX=9606 GN=MYH14	MYH14	81	55	55	55	55	0.249105	0.203204	0.172448	0.151548	-0.0190033	-6.364e-17	-0.0873688	-0.0444348	0.00424079	0.00874629	0.00108001	0.00186969	0.765642	1	0.151918	0.309392	0.0149736	0.0252904	0.00469706	0.00679889	0.94385	1	0.365593	0.716685	FALSE	FALSE	FALSE	FALSE	FALSE	FALSE	FALSE	FALSE	0	0	0	0	634	1487	1738	2862	634
Q16204	Q16204	>sp|Q16204|CCDC6_HUMAN Coiled-coil domain-containing protein 6 OS=Homo sapiens OX=9606 GN=CCDC6 PE=1 SV=2	CCDC6	23	17	17	17	17	0.116821	0.0375935	0.054837	0.0259369	0.124282	0.0791214	0.0792867	0.075681	0.0856145	0.349872	0.126661	0.282842	0.0607381	0.11027	0.0373041	0.0162654	0.164716	0.558883	0.224013	0.473116	0.440258	0.674177	0.155161	0.0913745	FALSE	FALSE	FALSE	FALSE	FALSE	FALSE	FALSE	FALSE	0	0	0	0	192	459	562	876	192
Q3KQU3-4	Q3KQU3-4	>sp|Q3KQU3-4|MA7D1_HUMAN Isoform of Q3KQU3, Isoform 4 of MAP7 domain-containing protein 1 OS=Homo sapiens OX=9606 GN=MAP7D1	MAP7D1	18	12	12	12	12	-0.120821	-1.30309e-15	-0.259972	-0.244471	0.0907686	1.43028e-18	-0.0343353	-1.49898e-15	0.437905	1	0.00315661	0.00155066	0.525628	1	0.71247	1	0.563322	1	0.0111174	0.00578358	0.857243	1	0.855283	1	FALSE	FALSE	TRUE	TRUE	FALSE	FALSE	FALSE	FALSE	0	0	0	2	137	309	396	575	137
Q9BYT8	Q9BYT8	>sp|Q9BYT8|NEUL_HUMAN Neurolysin, mitochondrial OS=Homo sapiens OX=9606 GN=NLN PE=1 SV=1	NLN	25	18	18	18	18	-0.196608	-0.134607	-0.0704912	-0.0285607	0.0715253	1.48633e-16	0.195253	0.156452	0.106621	0.162558	0.24649	0.433276	0.463304	1	0.00750958	0.0141897	0.194604	0.292147	0.371415	0.677901	0.829368	1	0.0570338	0.0834532	FALSE	FALSE	FALSE	FALSE	FALSE	FALSE	FALSE	FALSE	0	0	0	0	223	439	597	913	223
Q96GZ6-5	Q96GZ6-5	>sp|Q96GZ6-5|S41A3_HUMAN Isoform of Q96GZ6, Isoform 5 of Solute carrier family 41 member 3 OS=Homo sapiens OX=9606 GN=SLC41A3	SLC41A3	3	3	3	3	3	-0.0146542	0	0.097154	0.0106752	-0.033577	6.95344e-17	0.0747662	0	0.872274	1	0.0963839	0.60591	0.720707	1	0.21069	1	0.912694	1	0.17973	0.908094	0.929349	1	0.442987	1	FALSE	FALSE	FALSE	FALSE	FALSE	FALSE	FALSE	FALSE	0	0	0	0	29	62	83	129	29
Q9NR19-2	Q9NR19-2	>sp|Q9NR19-2|ACSA_HUMAN Isoform of Q9NR19, Isoform 2 of Acetyl-coenzyme A synthetase, cytoplasmic OS=Homo sapiens OX=9606 GN=ACSS2	ACSS2	9	6	6	6	6	0.17057	0.119714	0.149767	0.10212	-0.0890126	-1.10514e-14	-0.0972369	-0.0804438	0.0768477	0.106802	0.0164897	0.0493426	0.390429	1	0.114346	0.0938338	0.151257	0.206898	0.0434006	0.109232	0.786328	1	0.307787	0.314183	FALSE	FALSE	FALSE	FALSE	FALSE	FALSE	FALSE	FALSE	0	0	0	0	72	157	188	302	72
Q9HB71	Q9HB71	>sp|Q9HB71|CYBP_HUMAN Calcyclin-binding protein OS=Homo sapiens OX=9606 GN=CACYBP PE=1 SV=2	CACYBP	17	10	10	10	10	0.732905	0.709599	0.145593	0.0917068	0.254809	0.152798	-0.351784	-0.346096	1.6108e-06	7.74124e-08	0.080543	0.168315	0.0729787	0.178881	4.72964e-05	1.18466e-05	2.93022e-05	1.1348e-06	0.156286	0.305383	0.472597	0.859717	0.00237632	0.000644948	TRUE	TRUE	FALSE	FALSE	FALSE	FALSE	TRUE	TRUE	2	0	2	0	128	320	370	582	128
O15069	O15069	>sp|O15069|NACAD_HUMAN NAC-alpha domain-containing protein 1 OS=Homo sapiens OX=9606 GN=NACAD PE=1 SV=3	NACAD	9	3	3	3	3	-0.29682	-0.285917	-0.146329	-0.100992	-0.31054	-0.212487	-0.181854	-3.90838e-11	0.0374821	0.015578	0.14642	0.116587	0.0798742	0.124	0.0478378	0.999982	0.0857462	0.0414639	0.249523	0.224159	0.490311	0.708568	0.181676	1	FALSE	FALSE	FALSE	FALSE	FALSE	FALSE	FALSE	FALSE	0	0	0	0	53	109	144	204	53
Q12981	Q12981	>sp|Q12981|SEC20_HUMAN Vesicle transport protein SEC20 OS=Homo sapiens OX=9606 GN=BNIP1 PE=1 SV=3	BNIP1	7	4	4	4	4	-0.081786	-0.0993092	-0.0499404	-0.0478262	0.0922551	0.0639708	0.126627	0.101782	0.296113	0.0486905	0.361287	0.220029	0.251899	0.25353	0.0270472	0.0208815	0.422823	0.107829	0.493746	0.383279	0.696844	1	0.127308	0.109285	FALSE	FALSE	FALSE	FALSE	FALSE	FALSE	FALSE	FALSE	0	0	0	0	55	112	151	214	55
P05455	P05455	>sp|P05455|LA_HUMAN Lupus La protein OS=Homo sapiens OX=9606 GN=SSB PE=1 SV=2	SSB	22	17	17	17	17	0.277702	0.22218	0.0849275	0.0918327	0.133684	0.0363328	-0.0675248	-0.00936924	0.00323927	0.00448708	0.0930414	0.0253822	0.0929615	0.421968	0.224424	0.652157	0.0119981	0.0143319	0.17495	0.0624539	0.515603	1	0.458257	1	FALSE	FALSE	FALSE	FALSE	FALSE	FALSE	FALSE	FALSE	0	0	0	0	175	434	533	799	175
P23396	P23396	>sp|P23396|RS3_HUMAN Small ribosomal subunit protein uS3 OS=Homo sapiens OX=9606 GN=RPS3 PE=1 SV=2	RPS3	20	19	19	19	19	0.0146909	-7.38803e-18	-0.0521707	-0.0325913	0.0361086	0	-0.0310154	0	0.837711	1	0.19449	0.243253	0.658149	1	0.384829	1	0.891249	1	0.309764	0.417806	0.909263	1	0.616584	1	FALSE	FALSE	FALSE	FALSE	FALSE	FALSE	FALSE	FALSE	0	0	0	0	209	467	585	904	209
Q86XE3	Q86XE3	>sp|Q86XE3|MICU3_HUMAN Calcium uptake protein 3, mitochondrial OS=Homo sapiens OX=9606 GN=MICU3 PE=1 SV=1	MICU3	14	9	9	9	9	-0.252417	-0.244628	-0.296937	-0.289051	0.143084	0.124892	0.10845	0.0833167	0.000131125	4.34869e-07	3.91997e-10	1.87466e-13	0.023495	0.0110684	0.0142124	0.0242925	0.000897468	5.12537e-06	3.44782e-08	2.3505e-11	0.335244	0.239537	0.0847229	0.121011	FALSE	FALSE	TRUE	TRUE	FALSE	FALSE	FALSE	FALSE	0	0	0	2	118	244	343	507	118
O43815	O43815	>sp|O43815|STRN_HUMAN Striatin OS=Homo sapiens OX=9606 GN=STRN PE=1 SV=4	STRN	22	17	17	17	17	-0.000190014	0	-0.0412506	-6.28092e-16	0.0160365	0	-0.0321007	0	0.997215	1	0.203689	1	0.769372	1	0.320577	1	0.998687	1	0.321204	1	0.944654	1	0.558097	1	FALSE	FALSE	FALSE	FALSE	FALSE	FALSE	FALSE	FALSE	0	0	0	0	174	402	499	755	174
Q08378-2	Q08378-2	>sp|Q08378-2|GOGA3_HUMAN Isoform of Q08378, Isoform 2 of Golgin subfamily A member 3 OS=Homo sapiens OX=9606 GN=GOLGA3	GOLGA3	42	21	21	21	21	-0.0963812	-0.0695827	0.0108306	0	0.00963865	1.15142e-19	0.132111	0.117808	0.149205	0.158738	0.795369	1	0.864855	1	0.00717743	0.00487006	0.25086	0.286548	0.857189	1	0.974781	1	0.0552175	0.0412939	FALSE	FALSE	FALSE	FALSE	FALSE	FALSE	FALSE	FALSE	0	0	0	0	305	596	834	1241	305
Q86UW8	Q86UW8	>sp|Q86UW8|HPLN4_HUMAN Hyaluronan and proteoglycan link protein 4 OS=Homo sapiens OX=9606 GN=HAPLN4 PE=2 SV=1	HAPLN4	10	7	7	7	7	-0.566778	-0.502534	-0.488125	-0.450086	0.0224573	1.51729e-17	0.0920229	0	0.00179818	0.00268009	3.01256e-05	3.01184e-05	0.888298	1	0.44377	1	0.0073588	0.00921996	0.000251459	0.000201005	0.979907	1	0.667901	1	TRUE	TRUE	TRUE	TRUE	FALSE	FALSE	FALSE	FALSE	2	0	0	2	93	180	245	357	93
O00231	O00231	>sp|O00231|PSD11_HUMAN 26S proteasome non-ATPase regulatory subunit 11 OS=Homo sapiens OX=9606 GN=PSMD11 PE=1 SV=3	PSMD11	31	25	25	25	25	-0.0314515	-5.47646e-16	0.0245252	0.0113101	-0.0492415	-0.0194187	0.00990043	3.78955e-18	0.499488	1	0.352057	0.451098	0.294744	0.454569	0.719273	1	0.618639	1	0.483832	0.702516	0.723118	1	0.858901	1	FALSE	FALSE	FALSE	FALSE	FALSE	FALSE	FALSE	FALSE	0	0	0	0	290	675	813	1286	290
P09493-4	P09493-4	>sp|P09493-4|TPM1_HUMAN Isoform of P09493, Isoform 4 of Tropomyosin alpha-1 chain OS=Homo sapiens OX=9606 GN=TPM1	TPM1	4	3	3	3	3	0.245113	0.220319	0.282093	0.204087	-0.14932	-4.02055e-16	-0.134396	-0.0663269	0.180036	0.110898	0.0126937	0.0377448	0.383221	1	0.265229	0.371775	0.290593	0.213151	0.0349877	0.087091	0.781983	1	0.501925	0.814146	FALSE	FALSE	TRUE	FALSE	FALSE	FALSE	FALSE	FALSE	0	0	0	1	28	80	92	155	28
A0A494BZV2	A0A494BZV2	>tr|A0A494BZV2|A0A494BZV2_HUMAN Isoform of Q6WCQ1, Myosin phosphatase Rho interacting protein OS=Homo sapiens OX=9606 GN=MPRIP PE=1 SV=1	MPRIP	68	40	40	40	40	-0.120609	-0.0891606	-0.0790569	-0.0566263	0.0668101	1.16771e-15	0.1057	0.087966	0.0691795	0.0914629	0.0330184	0.0656266	0.276444	1	0.0083769	0.0115826	0.139424	0.18203	0.076545	0.13997	0.714721	1	0.0615525	0.0730013	FALSE	FALSE	FALSE	FALSE	FALSE	FALSE	FALSE	FALSE	0	0	0	0	536	1101	1489	2184	536
P33121-3	P33121-3	>sp|P33121-3|ACSL1_HUMAN Isoform of P33121, Isoform 3 of Long-chain-fatty-acid--CoA ligase 1 OS=Homo sapiens OX=9606 GN=ACSL1	ACSL1	17	14	14	14	14	0.142122	0.109207	0.119339	0.104424	-0.0621486	-6.63552e-14	-0.0923291	-0.0784242	0.0929067	0.0977173	0.00546779	0.00885132	0.383823	0.999999	0.0543854	0.059681	0.175312	0.192527	0.0175213	0.0253824	0.782384	1	0.195184	0.230321	FALSE	FALSE	FALSE	FALSE	FALSE	FALSE	FALSE	FALSE	0	0	0	0	156	349	404	661	156
Q8NDA8	Q8NDA8	>sp|Q8NDA8|MROH1_HUMAN Maestro heat-like repeat-containing protein family member 1 OS=Homo sapiens OX=9606 GN=MROH1 PE=2 SV=3	MROH1	29	18	18	18	18	-0.0709609	0	0.0882235	0.0548941	0.050865	3.76028e-19	0.205035	0.172115	0.456599	1	0.0763674	0.122122	0.556882	1	0.00023467	0.000191866	0.58153	1	0.149513	0.232977	0.87412	1	0.00681236	0.00411151	FALSE	FALSE	FALSE	FALSE	FALSE	FALSE	TRUE	FALSE	0	0	1	0	214	459	583	934	214
Q9H008	Q9H008	>sp|Q9H008|LHPP_HUMAN Phospholysine phosphohistidine inorganic pyrophosphate phosphatase OS=Homo sapiens OX=9606 GN=LHPP PE=1 SV=2	LHPP	10	5	5	5	5	1.39941	1.37856	0.741026	0.728759	0.174343	2.65761e-14	-0.500627	-0.42527	9.65561e-10	2.61414e-12	3.6397e-07	8.22762e-08	0.30831	1	0.000829609	0.00254072	1.58057e-07	1.65886e-10	7.15534e-06	1.36195e-06	0.734701	1	0.014407	0.025594	TRUE	TRUE	TRUE	TRUE	FALSE	FALSE	TRUE	TRUE	2	0	2	2	59	176	175	306	59
J3KNE7	J3KNE7	>tr|J3KNE7|J3KNE7_HUMAN Isoform of Q16890, TPD52 like 1 OS=Homo sapiens OX=9606 GN=TPD52L1 PE=1 SV=1	TPD52L1	6	3	3	3	3	0.744197	0.728749	0.227939	0.183979	0.534236	0.489177	0.00384491	-5.61978e-19	5.7421e-06	6.69042e-07	0.0213351	0.0328098	0.00063919	0.000579623	0.969549	1	7.81483e-05	7.43899e-06	0.0533876	0.0776811	0.166298	0.0711608	0.987991	1	TRUE	TRUE	FALSE	FALSE	FALSE	FALSE	FALSE	FALSE	2	0	0	0	40	111	131	199	40
P19367-2	P19367-2	>sp|P19367-2|HXK1_HUMAN Isoform of P19367, Isoform 2 of Hexokinase-1 OS=Homo sapiens OX=9606 GN=HK1	HK1	60	48	48	48	48	-0.204759	-0.18536	-0.155602	-0.154619	0.0653506	0.0519495	0.123832	0.102563	0.00195275	0.00123958	1.7377e-05	8.01451e-07	0.166921	0.115989	0.00378948	0.00754044	0.00789272	0.00476506	0.000160758	9.09486e-06	0.600164	0.692659	0.0364297	0.0547239	FALSE	FALSE	FALSE	FALSE	FALSE	FALSE	FALSE	FALSE	0	0	0	0	560	1251	1585	2425	560
P57087	P57087	>sp|P57087|JAM2_HUMAN Junctional adhesion molecule B OS=Homo sapiens OX=9606 GN=JAM2 PE=1 SV=1	JAM2	6	5	5	5	5	-0.126522	-6.07113e-19	-0.0568218	-0.0203294	-0.226197	-0.130214	-0.151434	-0.0979756	0.448787	1	0.460637	0.561575	0.072514	0.174212	0.122173	0.185523	0.574685	1	0.588963	0.847034	0.471864	0.847821	0.320269	0.50243	FALSE	FALSE	FALSE	FALSE	FALSE	FALSE	FALSE	FALSE	0	0	0	0	56	124	143	235	56
P61601	P61601	>sp|P61601|NCALD_HUMAN Neurocalcin-delta OS=Homo sapiens OX=9606 GN=NCALD PE=1 SV=2	NCALD	6	4	4	4	4	-0.0931572	-2.41078e-18	-0.288251	-0.258404	0.163415	0.0954969	-0.0248639	-1.69917e-17	0.534462	1	0.000732081	0.000803085	0.177152	0.273453	0.799035	1	0.651144	1	0.00341851	0.00330257	0.612293	1	0.903221	1	FALSE	FALSE	TRUE	TRUE	FALSE	FALSE	FALSE	FALSE	0	0	0	2	45	103	132	193	45
P14136	P14136	>sp|P14136|GFAP_HUMAN Glial fibrillary acidic protein OS=Homo sapiens OX=9606 GN=GFAP PE=1 SV=1	GFAP	99	55	55	55	55	2.01128	1.96951	1.4138	1.454	0.490982	0.326764	-0.0834466	-2.81258e-15	3.79433e-07	1.26836e-08	9.16672e-14	1.78653e-18	0.0745691	0.155989	0.655855	1	9.8938e-06	2.41111e-07	1.35049e-10	1.68728e-15	0.477132	0.804943	0.823557	1	TRUE	TRUE	TRUE	TRUE	FALSE	FALSE	FALSE	FALSE	2	0	0	2	636	1939	1924	3672	636
Q9HD20-2	Q9HD20-2	>sp|Q9HD20-2|AT131_HUMAN Isoform of Q9HD20, Isoform B of Endoplasmic reticulum transmembrane helix translocase OS=Homo sapiens OX=9606 GN=ATP13A1	ATP13A1	19	12	12	12	12	-0.161628	-0.146623	-0.0729534	-0.0589268	0.00267241	0	0.0754943	0.0586182	0.0167742	0.00508444	0.128736	0.11507	0.972906	1	0.0924479	0.0856221	0.0453751	0.0159715	0.226934	0.222184	0.99527	1	0.269588	0.296104	FALSE	FALSE	FALSE	FALSE	FALSE	FALSE	FALSE	FALSE	0	0	0	0	144	292	385	602	144
P59998	P59998	>sp|P59998|ARPC4_HUMAN Actin-related protein 2/3 complex subunit 4 OS=Homo sapiens OX=9606 GN=ARPC4 PE=1 SV=3	ARPC4	10	7	7	7	7	0.174857	0.121332	0.0291484	5.64089e-17	0.123756	0.0701302	-0.0272697	-1.32272e-16	0.0198839	0.012037	0.481728	1	0.0936768	0.161723	0.520686	1	0.0517332	0.0331934	0.606327	1	0.517373	0.818757	0.72849	1	FALSE	FALSE	FALSE	FALSE	FALSE	FALSE	FALSE	FALSE	0	0	0	0	89	197	250	384	89
Q9Y6M5	Q9Y6M5	>sp|Q9Y6M5|ZNT1_HUMAN Proton-coupled zinc antiporter SLC30A1 OS=Homo sapiens OX=9606 GN=SLC30A1 PE=1 SV=3	SLC30A1	5	4	4	4	4	-0.157307	-0.183488	0.0435277	0	-0.16138	-0.20376	0.0626434	8.24736e-17	0.127367	0.0250691	0.445494	1	0.0745696	0.0100425	0.328621	1	0.222656	0.0619163	0.574464	1	0.477132	0.232622	0.564453	1	FALSE	FALSE	FALSE	FALSE	FALSE	FALSE	FALSE	FALSE	0	0	0	0	46	101	120	186	46
Q92544	Q92544	>sp|Q92544|TM9S4_HUMAN Transmembrane 9 superfamily member 4 OS=Homo sapiens OX=9606 GN=TM9SF4 PE=1 SV=2	TM9SF4	2	2	2	2	2	0.245083	1.04321e-15	-0.104624	-2.34121e-11	0.200197	1.08974e-16	-0.124233	-1.30377e-13	0.12899	1	0.198657	0.999986	0.176904	1	0.166054	0.999999	0.224627	1	0.315124	1	0.611792	1	0.383948	1	FALSE	FALSE	FALSE	FALSE	FALSE	FALSE	FALSE	FALSE	0	0	0	0	16	34	51	77	16
E9PC69	E9PC69	>tr|E9PC69|E9PC69_HUMAN Isoform of Q7KZI7, non-specific serine/threonine protein kinase OS=Homo sapiens OX=9606 GN=MARK2 PE=1 SV=3	MARK2	36	27	27	27	27	-0.121995	-0.104355	-0.104139	-0.0842931	0.0292377	-2.22978e-16	0.0379107	1.98064e-15	0.0486368	0.0406303	0.00676707	0.0122348	0.547699	1	0.392196	1	0.105258	0.0927322	0.0208351	0.033615	0.868565	1	0.624651	1	FALSE	FALSE	FALSE	FALSE	FALSE	FALSE	FALSE	FALSE	0	0	0	0	322	666	880	1346	322
Q96L34-2	Q96L34-2	>sp|Q96L34-2|MARK4_HUMAN Isoform of Q96L34, Isoform 2 of MAP/microtubule affinity-regulating kinase 4 OS=Homo sapiens OX=9606 GN=MARK4	MARK4	12	8	8	8	8	-0.131483	-0.0569393	-0.0827539	-0.0754693	0.0151988	0	0.054395	7.66841e-16	0.133006	0.244813	0.0596582	0.0273968	0.837575	1	0.256301	1	0.22971	0.413482	0.123443	0.0665223	0.965512	1	0.492141	1	FALSE	FALSE	FALSE	FALSE	FALSE	FALSE	FALSE	FALSE	0	0	0	0	93	186	253	393	93
Q9P0L2	Q9P0L2	>sp|Q9P0L2|MARK1_HUMAN Serine/threonine-protein kinase MARK1 OS=Homo sapiens OX=9606 GN=MARK1 PE=1 SV=2	MARK1	22	16	16	16	16	-0.396243	-0.406282	-0.277176	-0.261807	-0.0541289	-0.0503253	0.0679502	0.0356999	2.15611e-07	6.7569e-13	2.4747e-09	1.99781e-11	0.169	0.0628017	0.185965	0.309905	6.48875e-06	5.30912e-11	1.46781e-07	1.20134e-09	0.602162	0.51933	0.41059	0.717452	TRUE	TRUE	TRUE	TRUE	FALSE	FALSE	FALSE	FALSE	2	0	0	2	209	431	572	854	209
Q643R3	Q643R3	>sp|Q643R3|LPCT4_HUMAN Lysophospholipid acyltransferase LPCAT4 OS=Homo sapiens OX=9606 GN=LPCAT4 PE=1 SV=1	LPCAT4	11	8	8	8	8	-0.416882	-0.36266	-0.324297	-0.30537	-0.0101641	3.41353e-20	0.0663143	0.0037586	3.48683e-06	2.03412e-08	1.82547e-07	1.88249e-08	0.890293	1	0.284657	0.798016	5.25234e-05	3.66577e-07	4.21862e-06	3.96197e-07	0.980471	1	0.522429	1	TRUE	TRUE	TRUE	TRUE	FALSE	FALSE	FALSE	FALSE	2	0	0	2	93	202	259	364	93
Q8IXT5	Q8IXT5	>sp|Q8IXT5|RB12B_HUMAN RNA-binding protein 12B OS=Homo sapiens OX=9606 GN=RBM12B PE=1 SV=2	RBM12B	10	4	4	4	4	0.221558	0.207777	-0.0179311	0	0.208404	0.151491	-0.0492168	-3.53193e-19	0.0202729	0.00870963	0.770052	1	0.0276729	0.0364035	0.451095	1	0.0525596	0.0252314	0.838647	1	0.354514	0.40034	0.674183	1	FALSE	FALSE	FALSE	FALSE	FALSE	FALSE	FALSE	FALSE	0	0	0	0	50	124	158	247	50
P42704	P42704	>sp|P42704|LPPRC_HUMAN Leucine-rich PPR motif-containing protein, mitochondrial OS=Homo sapiens OX=9606 GN=LRPPRC PE=1 SV=3	LRPPRC	77	62	62	62	62	-0.429564	-0.412802	-0.252356	-0.25054	-0.0440955	0	0.125722	0.103906	6.05583e-09	1.83117e-12	8.34782e-09	1.99937e-10	0.417386	1	0.00482649	0.00976499	5.36036e-07	1.22626e-10	3.87352e-07	8.53791e-09	0.806069	1	0.0423251	0.0652439	TRUE	TRUE	TRUE	TRUE	FALSE	FALSE	FALSE	FALSE	2	0	0	2	721	1522	1967	2963	721
P51572-2	P51572-2	>sp|P51572-2|BAP31_HUMAN Isoform of P51572, Isoform 2 of B-cell receptor-associated protein 31 OS=Homo sapiens OX=9606 GN=BCAP31	BCAP31	17	11	11	11	11	-0.102094	-0.0447632	-0.0355355	-3.38908e-17	-0.0699912	-1.2521e-15	0.0104452	5.56746e-15	0.244843	0.428302	0.440651	1	0.379037	1	0.833335	1	0.366741	0.660902	0.569955	1	0.77801	1	0.91547	1	FALSE	FALSE	FALSE	FALSE	FALSE	FALSE	FALSE	FALSE	0	0	0	0	140	321	409	618	140
A0A994J5X9	A0A994J5X9	>tr|A0A994J5X9|A0A994J5X9_HUMAN Isoform of P46459, Vesicle-fusing ATPase OS=Homo sapiens OX=9606 GN=NSF PE=1 SV=1	NSF	89	65	65	65	65	-0.146053	-0.11086	-0.0483531	-7.63456e-15	-0.0692782	-0.0452644	0.0331385	5.86836e-16	0.0262751	0.0572024	0.131183	1	0.155164	0.238857	0.397175	1	0.0650108	0.12249	0.229848	1	0.587397	0.984296	0.62895	1	FALSE	FALSE	FALSE	FALSE	FALSE	FALSE	FALSE	FALSE	0	0	0	0	755	1727	2143	3279	755
Q6ZVL6	Q6ZVL6	>sp|Q6ZVL6|K154L_HUMAN UPF0606 protein KIAA1549L OS=Homo sapiens OX=9606 GN=KIAA1549L PE=2 SV=2	KIAA1549L	15	11	11	11	11	-0.550911	-0.52062	-0.420997	-0.400327	-0.0288557	0	0.0977928	3.52934e-05	2.2056e-05	8.60498e-06	1.65566e-09	5.43843e-11	0.754738	1	0.190738	0.982672	0.000218815	6.47627e-05	1.06052e-07	2.88727e-09	0.942303	1	0.416511	1	TRUE	TRUE	TRUE	TRUE	FALSE	FALSE	FALSE	FALSE	2	0	0	2	150	290	395	592	150
A0A087WT44	A0A087WT44	>tr|A0A087WT44|A0A087WT44_HUMAN Isoform of P30519, heme oxygenase (biliverdin-producing) OS=Homo sapiens OX=9606 GN=HMOX2 PE=1 SV=1	HMOX2	16	12	12	12	12	-0.270619	-0.255327	-0.183953	-0.180692	-0.0389641	-8.3535e-17	0.0599233	0.0298167	0.00022575	2.01988e-05	3.38968e-05	2.17072e-06	0.591238	1	0.156507	0.288138	0.00136726	0.000137608	0.000276285	2.07663e-05	0.883502	1	0.371594	0.684952	FALSE	FALSE	TRUE	FALSE	FALSE	FALSE	FALSE	FALSE	0	0	0	1	153	313	406	632	153
P14649	P14649	>sp|P14649|MYL6B_HUMAN Myosin light chain 6B OS=Homo sapiens OX=9606 GN=MYL6B PE=1 SV=1	MYL6B	13	8	8	8	8	0.00348374	-1.77788e-18	-0.0831031	-0.041864	0.0876724	1.72993e-14	0.0259181	8.29562e-17	0.976586	1	0.192826	0.311305	0.403969	1	0.71531	1	0.98326	1	0.30778	0.51482	0.798159	1	0.857993	1	FALSE	FALSE	FALSE	FALSE	FALSE	FALSE	FALSE	FALSE	0	0	0	0	102	213	264	421	102
P61158	P61158	>sp|P61158|ARP3_HUMAN Actin-related protein 3 OS=Homo sapiens OX=9606 GN=ACTR3 PE=1 SV=3	ACTR3	20	18	18	18	18	0.079972	0.00888849	0.0802797	0.103097	0.0011523	-7.13664e-18	0.00391736	3.3936e-16	0.0980003	0.645242	0.0166623	9.27332e-05	0.983528	1	0.897615	1	0.1827	0.938635	0.0438157	0.000525458	0.996637	1	0.951376	1	FALSE	FALSE	FALSE	FALSE	FALSE	FALSE	FALSE	FALSE	0	0	0	0	193	436	540	843	193
Q9P1U1	Q9P1U1	>sp|Q9P1U1|ARP3B_HUMAN Actin-related protein 3B OS=Homo sapiens OX=9606 GN=ACTR3B PE=2 SV=1	ACTR3B	11	10	10	10	10	-0.160586	-0.0571839	-0.196892	-0.154178	0.0684985	0	0.0436023	1.40613e-18	0.201517	0.442076	0.00631891	0.0150327	0.470247	1	0.60633	1	0.316509	0.678073	0.0197127	0.0399765	0.82994	1	0.791384	1	FALSE	FALSE	TRUE	FALSE	FALSE	FALSE	FALSE	FALSE	0	0	0	1	108	242	311	478	108
A0A1B0GW05	A0A1B0GW05	>tr|A0A1B0GW05|A0A1B0GW05_HUMAN Isoform of Q2PZI1, Dpy-19 like C-mannosyltransferase 1 OS=Homo sapiens OX=9606 GN=DPY19L1 PE=1 SV=1	DPY19L1	6	6	6	6	6	-0.104108	-5.62002e-15	0.0290379	0	-0.0930378	-1.95388e-18	0.026026	-1.00727e-17	0.301581	1	0.741052	1	0.485275	1	0.749494	1	0.428602	1	0.8181	1	0.838388	1	0.872006	1	FALSE	FALSE	FALSE	FALSE	FALSE	FALSE	FALSE	FALSE	0	0	0	0	53	119	149	234	53
Q92604	Q92604	>sp|Q92604|LGAT1_HUMAN Acyl-CoA:lysophosphatidylglycerol acyltransferase 1 OS=Homo sapiens OX=9606 GN=LPGAT1 PE=1 SV=1	LPGAT1	9	5	5	5	5	-0.072032	-0.0267577	-0.201298	-0.194081	0.108803	0	-0.0316417	0	0.601019	0.62221	0.000992221	0.000574996	0.309618	1	0.675627	1	0.706242	0.908269	0.00437989	0.0025044	0.735672	1	0.832483	1	FALSE	FALSE	TRUE	TRUE	FALSE	FALSE	FALSE	FALSE	0	0	0	2	68	150	199	303	68
Q9Y6N5	Q9Y6N5	>sp|Q9Y6N5|SQOR_HUMAN Sulfide:quinone oxidoreductase, mitochondrial OS=Homo sapiens OX=9606 GN=SQOR PE=1 SV=1	SQOR	13	7	7	7	7	0.293096	0.218062	0.337295	0.309619	-0.163941	-0.0822472	-0.115904	-0.0307662	0.0449059	0.0910003	8.08141e-05	8.38423e-05	0.136052	0.299513	0.24126	0.548228	0.098669	0.181354	0.000560939	0.000483447	0.574016	1	0.477627	1	FALSE	FALSE	TRUE	TRUE	FALSE	FALSE	FALSE	FALSE	0	0	0	2	98	246	266	455	98
Q9UHD1-2	Q9UHD1-2	>sp|Q9UHD1-2|CHRD1_HUMAN Isoform of Q9UHD1, Isoform 2 of Cysteine and histidine-rich domain-containing protein 1 OS=Homo sapiens OX=9606 GN=CHORDC1	CHORDC1	8	6	6	6	6	0.648812	0.614977	0.408137	0.342771	-0.231662	-0.0778674	-0.503834	-0.504014	0.000588626	0.000136406	0.00138726	0.00367383	0.225826	0.483554	0.0001148	2.10524e-05	0.00301109	0.000703031	0.00578976	0.0119878	0.675695	1	0.00430902	0.000963385	TRUE	TRUE	TRUE	TRUE	FALSE	FALSE	TRUE	TRUE	2	0	2	2	63	162	175	283	63
Q96MC5	Q96MC5	>sp|Q96MC5|MERB1_HUMAN bMERB domain-containing protein 1 OS=Homo sapiens OX=9606 GN=BMERB1 PE=1 SV=1	BMERB1	11	7	7	7	7	0.359088	0.29152	0.121204	0.0988841	0.132119	0.0431554	-0.0842721	-3.71756e-15	0.00250367	0.00601881	0.0495269	0.0517302	0.170766	0.401368	0.232449	1	0.00972586	0.0183967	0.106288	0.113621	0.604763	1	0.467505	1	TRUE	FALSE	FALSE	FALSE	FALSE	FALSE	FALSE	FALSE	1	0	0	0	80	168	207	342	80
Q12906	Q12906	>sp|Q12906|ILF3_HUMAN Interleukin enhancer-binding factor 3 OS=Homo sapiens OX=9606 GN=ILF3 PE=1 SV=3	ILF3	28	21	21	21	21	0.363041	0.366248	0.0809946	0.055183	0.193799	0.163015	-0.086854	-0.0736228	8.20372e-05	5.67013e-06	0.115343	0.156052	0.0288492	0.0256918	0.0995525	0.0904317	0.00061507	4.60249e-05	0.207294	0.287439	0.356623	0.353499	0.281561	0.306801	TRUE	TRUE	FALSE	FALSE	FALSE	FALSE	FALSE	FALSE	2	0	0	0	231	538	663	1049	231
H0YFP0	H0YFP0	>tr|H0YFP0|H0YFP0_HUMAN Isoform of Q9ULU8, Calcium dependent secretion activator (Fragment) OS=Homo sapiens OX=9606 GN=CADPS PE=1 SV=1	CADPS	10	10	10	10	10	-0.213863	-0.21908	-0.207638	-0.193243	-0.00601676	0	0.00049704	0	0.0131782	0.000427517	6.52986e-05	1.65962e-06	0.932097	1	0.993235	1	0.0373181	0.00189425	0.000473315	1.67755e-05	0.988451	1	0.997516	1	FALSE	FALSE	TRUE	TRUE	FALSE	FALSE	FALSE	FALSE	0	0	0	2	108	220	288	452	108
Q86YM7	Q86YM7	>sp|Q86YM7|HOME1_HUMAN Homer protein homolog 1 OS=Homo sapiens OX=9606 GN=HOMER1 PE=1 SV=2	HOMER1	24	21	21	21	21	-0.230474	-0.18866	-0.242518	-0.206206	-0.00452662	-1.93775e-16	-0.0207278	-1.91306e-17	0.027701	0.0328483	0.000190976	0.000437817	0.961161	1	0.762734	1	0.0676229	0.0777098	0.00114256	0.00199695	0.993697	1	0.879676	1	FALSE	FALSE	TRUE	TRUE	FALSE	FALSE	FALSE	FALSE	0	0	0	2	242	536	671	1033	242
P09874	P09874	>sp|P09874|PARP1_HUMAN Poly [ADP-ribose] polymerase 1 OS=Homo sapiens OX=9606 GN=PARP1 PE=1 SV=4	PARP1	41	29	29	29	29	0.433953	0.415354	0.232014	0.222579	0.0115827	7.24152e-17	-0.194984	-0.175279	4.51105e-05	1.20563e-05	8.43503e-06	2.53528e-06	0.856668	1	0.0024113	0.00284313	0.000379225	8.67492e-05	9.13743e-05	2.38284e-05	0.969882	1	0.0280826	0.0279603	TRUE	TRUE	TRUE	TRUE	FALSE	FALSE	FALSE	FALSE	2	0	0	2	342	795	943	1515	342
A0A804HIE8	A0A804HIE8	>tr|A0A804HIE8|A0A804HIE8_HUMAN Isoform of Q9BZ29, Dedicator of cytokinesis 9 OS=Homo sapiens OX=9606 GN=DOCK9 PE=1 SV=1	DOCK9	41	29	29	29	29	0.0823438	0.0322392	0.0925615	0.0646774	-0.0379745	0	-0.0305569	-2.08779e-15	0.19638	0.394964	0.0187239	0.0469199	0.594611	1	0.400816	1	0.310387	0.616725	0.0481203	0.104695	0.883502	1	0.630538	1	FALSE	FALSE	FALSE	FALSE	FALSE	FALSE	FALSE	FALSE	0	0	0	0	323	721	882	1399	323
Q9Y608	Q9Y608	>sp|Q9Y608|LRRF2_HUMAN Leucine-rich repeat flightless-interacting protein 2 OS=Homo sapiens OX=9606 GN=LRRFIP2 PE=1 SV=1	LRRFIP2	4	2	2	2	2	0.0468036	5.16294e-18	-0.0513573	-2.76066e-18	0.0551604	5.85936e-17	-0.0453064	-1.89277e-18	0.697326	1	0.464364	1	0.633501	1	0.543776	1	0.785275	1	0.591674	1	0.901309	1	0.746963	1	FALSE	FALSE	FALSE	FALSE	FALSE	FALSE	FALSE	FALSE	0	0	0	0	31	72	86	137	31
Q12965	Q12965	>sp|Q12965|MYO1E_HUMAN Unconventional myosin-Ie OS=Homo sapiens OX=9606 GN=MYO1E PE=1 SV=2	MYO1E	19	4	4	4	4	0.283911	0.195548	0.0237537	-3.04395e-17	-0.14262	-6.37866e-16	-0.427944	-0.420583	0.130824	0.189871	0.834655	1	0.447802	1	0.000343136	7.57164e-05	0.227092	0.332613	0.885919	1	0.824857	1	0.00857276	0.00221988	FALSE	FALSE	FALSE	FALSE	FALSE	FALSE	TRUE	TRUE	0	0	2	0	72	198	154	283	72
Q9ULD0	Q9ULD0	>sp|Q9ULD0|OGDHL_HUMAN 2-oxoglutarate dehydrogenase-like, mitochondrial OS=Homo sapiens OX=9606 GN=OGDHL PE=1 SV=3	OGDHL	45	37	37	37	37	-0.289987	-0.265535	-0.0889077	-0.0628397	-0.0531891	-6.87409e-17	0.140578	0.129713	0.000156887	0.000167571	0.0665061	0.125504	0.517036	1	0.00262237	0.00344482	0.00102726	0.000839708	0.134542	0.238271	0.853877	1	0.0296047	0.031969	FALSE	FALSE	FALSE	FALSE	FALSE	FALSE	FALSE	FALSE	0	0	0	0	411	899	1183	1781	411
Q9UJZ1	Q9UJZ1	>sp|Q9UJZ1|STML2_HUMAN Stomatin-like protein 2, mitochondrial OS=Homo sapiens OX=9606 GN=STOML2 PE=1 SV=1	STOML2	17	14	14	14	14	-0.218149	-0.173361	-0.161027	-0.148226	-0.00723984	-1.94649e-17	0.0480111	1.1225e-14	0.00503722	0.00877825	1.03476e-05	5.35233e-07	0.902336	1	0.252458	1	0.0172583	0.0253704	0.000106234	6.55743e-06	0.981325	1	0.487782	1	FALSE	FALSE	FALSE	FALSE	FALSE	FALSE	FALSE	FALSE	0	0	0	0	166	364	455	690	166
G3V1L9	G3V1L9	>tr|G3V1L9|G3V1L9_HUMAN Isoform of Q07157, Tight junction protein 1 OS=Homo sapiens OX=9606 GN=TJP1 PE=1 SV=2	TJP1	61	36	36	36	36	0.33866	0.310308	0.26457	0.250795	-0.012009	-1.38578e-17	-0.0805686	-0.0457536	0.00119316	0.00101497	2.35423e-06	5.53051e-07	0.876058	1	0.200254	0.304187	0.00530263	0.00400717	3.21145e-05	6.71985e-06	0.977504	1	0.426952	0.709088	FALSE	FALSE	TRUE	TRUE	FALSE	FALSE	FALSE	FALSE	0	0	0	2	436	1048	1186	1996	436
Q9NQ29-2	Q9NQ29-2	>sp|Q9NQ29-2|LUC7L_HUMAN Isoform of Q9NQ29, Isoform 2 of Putative RNA-binding protein Luc7-like 1 OS=Homo sapiens OX=9606 GN=LUC7L	LUC7L	2	2	2	2	2	0.521693	0.41244	-0.00667187	-1.26463e-16	0.251247	0.113058	-0.291223	-0.3004	0.00168444	0.000773617	0.935308	1	0.0720471	0.214812	0.00245189	0.000204717	0.00698188	0.00315278	0.958235	1	0.470702	0.929433	0.0283313	0.00427801	TRUE	TRUE	FALSE	FALSE	FALSE	FALSE	TRUE	TRUE	2	0	2	0	18	42	48	83	18
Q13586	Q13586	>sp|Q13586|STIM1_HUMAN Stromal interaction molecule 1 OS=Homo sapiens OX=9606 GN=STIM1 PE=1 SV=3	STIM1	14	10	10	10	10	-0.0203776	-1.4787e-18	0.0992812	0.0622734	-0.115903	-0.0609208	0.0249058	0	0.786024	1	0.0917211	0.179964	0.169553	0.295737	0.673827	1	0.856358	1	0.173186	0.323234	0.603367	1	0.831643	1	FALSE	FALSE	FALSE	FALSE	FALSE	FALSE	FALSE	FALSE	0	0	0	0	113	254	303	498	113
P24043	P24043	>sp|P24043|LAMA2_HUMAN Laminin subunit alpha-2 OS=Homo sapiens OX=9606 GN=LAMA2 PE=1 SV=4	LAMA2	59	29	29	29	29	0.185071	0.142383	0.189936	0.17027	-0.00573347	-2.70199e-15	0.00249409	0	0.0262295	0.046479	0.00507165	0.00575933	0.939769	1	0.972682	1	0.0650108	0.10375	0.0164577	0.0175037	0.989598	1	0.989089	1	FALSE	FALSE	TRUE	FALSE	FALSE	FALSE	FALSE	FALSE	0	0	0	1	385	899	1082	1786	385
Q96DB5	Q96DB5	>sp|Q96DB5|RMD1_HUMAN Regulator of microtubule dynamics protein 1 OS=Homo sapiens OX=9606 GN=RMDN1 PE=1 SV=1	RMDN1	12	6	6	6	6	0.479021	0.480465	0.143296	0.12825	0.315451	0.296182	-0.0430841	-2.02682e-16	3.93736e-06	1.64675e-08	0.029571	0.0219735	0.00135385	0.000481891	0.526234	1	5.70095e-05	3.05166e-07	0.0696491	0.0553374	0.18554	0.0660415	0.732601	1	TRUE	TRUE	FALSE	FALSE	FALSE	FALSE	FALSE	FALSE	2	0	0	0	76	199	257	417	76
P11233	P11233	>sp|P11233|RALA_HUMAN Ras-related protein Ral-A OS=Homo sapiens OX=9606 GN=RALA PE=1 SV=1	RALA	16	12	12	12	12	-0.0689137	-0.100912	-0.0564995	-0.0317764	-0.0795561	-0.0511939	-0.0764614	-2.63474e-15	0.2016	0.043039	0.128166	0.252793	0.15359	0.226684	0.0444927	1	0.316554	0.097325	0.226065	0.431674	0.586345	0.958046	0.173518	1	FALSE	FALSE	FALSE	FALSE	FALSE	FALSE	FALSE	FALSE	0	0	0	0	148	306	382	589	148
P07197	P07197	>sp|P07197|NFM_HUMAN Neurofilament medium polypeptide OS=Homo sapiens OX=9606 GN=NEFM PE=1 SV=3	NEFM	107	75	75	75	75	-0.130655	-8.54221e-16	-0.0487267	-1.05834e-14	-0.308615	-0.179119	-0.231628	-0.148804	0.48297	1	0.720183	1	0.140429	0.262873	0.0909211	0.183269	0.605047	1	0.802427	1	0.577491	1	0.266699	0.499078	FALSE	FALSE	FALSE	FALSE	FALSE	FALSE	FALSE	FALSE	0	0	0	0	901	1973	2400	3697	901
O95674	O95674	>sp|O95674|CDS2_HUMAN Phosphatidate cytidylyltransferase 2 OS=Homo sapiens OX=9606 GN=CDS2 PE=1 SV=1	CDS2	10	9	9	9	9	0.0604458	1.11579e-16	0.0998445	0.0609647	0.0492695	5.70867e-16	0.0964207	0.101908	0.466138	1	0.0650437	0.0878604	0.599906	1	0.0680649	0.0140312	0.590328	1	0.132173	0.178662	0.885316	1	0.225063	0.0827685	FALSE	FALSE	FALSE	FALSE	FALSE	FALSE	FALSE	FALSE	0	0	0	0	91	200	265	408	91
Q9NQC3	Q9NQC3	>sp|Q9NQC3|RTN4_HUMAN Reticulon-4 OS=Homo sapiens OX=9606 GN=RTN4 PE=1 SV=2	RTN4	45	38	38	38	38	-0.249982	-0.238399	-0.195181	-0.181583	-0.0439429	0	0.0145064	0	0.000706238	0.000190749	1.20442e-06	1.09366e-06	0.484305	1	0.725981	1	0.00346822	0.000935958	1.91828e-05	1.17181e-05	0.838355	1	0.862252	1	FALSE	FALSE	TRUE	FALSE	FALSE	FALSE	FALSE	FALSE	0	0	0	1	434	936	1202	1834	434
Q15437	Q15437	>sp|Q15437|SC23B_HUMAN Protein transport protein Sec23B OS=Homo sapiens OX=9606 GN=SEC23B PE=1 SV=2	SEC23B	6	1	1	1	1	-0.019938	0	0.0518084	0	-0.0275156	0	0.0442309	0	0.933862	1	0.690223	1	0.895984	1	0.766971	1	0.955591	1	0.781007	1	0.98075	1	0.882359	1	FALSE	FALSE	FALSE	FALSE	FALSE	FALSE	FALSE	FALSE	0	0	0	0	22	53	62	102	22
P34932	P34932	>sp|P34932|HSP74_HUMAN Heat shock 70 kDa protein 4 OS=Homo sapiens OX=9606 GN=HSPA4 PE=1 SV=4	HSPA4	50	34	34	34	34	0.323007	0.269341	0.0597945	0.0238359	0.0609079	7.94325e-17	-0.196094	-0.182056	0.000303264	0.000461349	0.169429	0.393085	0.406088	1	9.37974e-05	5.68202e-05	0.00174185	0.0020289	0.278273	0.626237	0.7985	1	0.00371344	0.00180996	FALSE	FALSE	FALSE	FALSE	FALSE	FALSE	FALSE	FALSE	0	0	0	0	419	969	1174	1829	419
Q9NR28-2	Q9NR28-2	>sp|Q9NR28-2|DBLOH_HUMAN Isoform of Q9NR28, Isoform 2 of Diablo IAP-binding mitochondrial protein OS=Homo sapiens OX=9606 GN=DIABLO	DIABLO	10	5	5	5	5	-0.0428251	-0.00541455	-0.0593294	-0.0646994	0.0358445	1.81736e-16	0.027974	7.21358e-20	0.618175	0.784967	0.299379	0.122102	0.710673	1	0.599932	1	0.720227	1	0.429047	0.232977	0.926042	1	0.786159	1	FALSE	FALSE	FALSE	FALSE	FALSE	FALSE	FALSE	FALSE	0	0	0	0	77	154	209	331	77
A0MZ66-3	A0MZ66-3	>sp|A0MZ66-3|SHOT1_HUMAN Isoform of A0MZ66, Isoform 3 of Shootin-1 OS=Homo sapiens OX=9606 GN=SHTN1	SHTN1	32	24	24	24	24	0.0865491	0.00696285	0.0784755	0.061647	-0.120546	-0.0870306	-0.118399	-0.106545	0.255914	0.75654	0.0759196	0.10677	0.103392	0.157022	0.0124823	0.0154616	0.379778	1	0.148922	0.209104	0.525058	0.806035	0.0774589	0.088034	FALSE	FALSE	FALSE	FALSE	FALSE	FALSE	FALSE	FALSE	0	0	0	0	271	621	748	1168	271
P13798	P13798	>sp|P13798|ACPH_HUMAN Acylamino-acid-releasing enzyme OS=Homo sapiens OX=9606 GN=APEH PE=1 SV=4	APEH	21	15	15	15	15	0.612963	0.603758	0.187324	0.150775	0.126721	5.14836e-15	-0.304017	-0.303939	2.47575e-07	2.59067e-09	0.0239124	0.0412478	0.372267	1	2.79808e-05	3.60015e-06	7.18699e-06	6.60901e-08	0.0584957	0.0942115	0.773816	1	0.00177302	0.000290625	TRUE	TRUE	FALSE	FALSE	FALSE	FALSE	TRUE	TRUE	2	0	2	0	182	442	505	811	182
P22830-2	P22830-2	>sp|P22830-2|HEMH_HUMAN Isoform of P22830, Isoform 2 of Ferrochelatase, mitochondrial OS=Homo sapiens OX=9606 GN=FECH	FECH	16	15	15	15	15	-0.0140573	0	-0.0100291	0	-0.0762024	-0.00385365	-0.0549441	-7.89812e-17	0.8622	1	0.854925	1	0.391485	0.828897	0.308168	1	0.906664	1	0.901104	1	0.787434	1	0.546998	1	FALSE	FALSE	FALSE	FALSE	FALSE	FALSE	FALSE	FALSE	0	0	0	0	146	322	422	629	146
Q9UKV3	Q9UKV3	>sp|Q9UKV3|ACINU_HUMAN Apoptotic chromatin condensation inducer in the nucleus OS=Homo sapiens OX=9606 GN=ACIN1 PE=1 SV=2	ACIN1	14	5	5	5	5	0.366617	0.227047	0.0945541	1.52636e-15	0.184941	4.75119e-16	-0.1064	-0.0701213	0.00231866	0.0104521	0.200531	1	0.16872	1	0.111325	0.125946	0.00914583	0.0293586	0.317525	1	0.602162	1	0.30344	0.384759	TRUE	FALSE	FALSE	FALSE	FALSE	FALSE	FALSE	FALSE	1	0	0	0	72	168	180	333	72
Q5JSH3	Q5JSH3	>sp|Q5JSH3|WDR44_HUMAN WD repeat-containing protein 44 OS=Homo sapiens OX=9606 GN=WDR44 PE=1 SV=1	WDR44	37	28	28	28	28	0.251979	0.253432	0.0477991	5.22988e-16	0.113427	0.0534957	-0.103003	-0.092847	0.000554625	1.99817e-05	0.327048	1	0.20808	0.368455	0.0128883	0.00898754	0.00286451	0.000136287	0.45888	1	0.654594	1	0.0791157	0.0617291	FALSE	FALSE	FALSE	FALSE	FALSE	FALSE	FALSE	FALSE	0	0	0	0	315	755	902	1454	315
Q9Y6G5	Q9Y6G5	>sp|Q9Y6G5|COMDA_HUMAN COMM domain-containing protein 10 OS=Homo sapiens OX=9606 GN=COMMD10 PE=1 SV=1	COMMD10	5	5	5	5	5	0.171909	0.142673	-0.0149202	-6.71626e-17	0.0861229	0	-0.0997748	-0.0609102	0.0352626	0.0207364	0.765784	1	0.252619	1	0.0712738	0.115184	0.0820381	0.0528317	0.836162	1	0.697279	1	0.231159	0.361824	FALSE	FALSE	FALSE	FALSE	FALSE	FALSE	FALSE	FALSE	0	0	0	0	50	112	138	219	50
Q13098-5	Q13098-5	>sp|Q13098-5|CSN1_HUMAN Isoform of Q13098, Isoform 4 of COP9 signalosome complex subunit 1 OS=Homo sapiens OX=9606 GN=GPS1	GPS1	15	14	14	14	14	-0.0752877	-0.0568766	-0.0289717	-0.0135684	-0.0380781	-1.50987e-13	-0.00406633	0	0.0774828	0.050643	0.200945	0.326338	0.33235	0.999998	0.865567	1	0.152304	0.111109	0.317898	0.535238	0.751261	1	0.930878	1	FALSE	FALSE	FALSE	FALSE	FALSE	FALSE	FALSE	FALSE	0	0	0	0	147	341	425	657	147
A0A096LP07	A0A096LP07	>tr|A0A096LP07|A0A096LP07_HUMAN Isoform of Q13098, G protein pathway suppressor 1 OS=Homo sapiens OX=9606 GN=GPS1 PE=1 SV=1	GPS1	1	1	1	1	1	0.075317	1.32418e-18	-0.00776107	0	0.0258954	0	-0.0571826	-4.74683e-17	0.512121	1	0.904585	1	0.79042	1	0.441646	1	0.630311	1	0.936529	1	0.949439	1	0.666314	1	FALSE	FALSE	FALSE	FALSE	FALSE	FALSE	FALSE	FALSE	0	0	0	0	11	25	31	48	11
Q96K76-4	Q96K76-4	>sp|Q96K76-4|UBP47_HUMAN Isoform of Q96K76, Isoform 4 of Ubiquitin carboxyl-terminal hydrolase 47 OS=Homo sapiens OX=9606 GN=USP47	USP47	29	17	17	17	17	0.196429	0.194079	0.15648	0.152408	0.0686198	0.0509553	0.0285929	6.906e-16	0.00265361	0.000108989	2.59582e-05	7.33707e-07	0.191459	0.179158	0.473739	1	0.0101742	0.000575512	0.000221377	8.47791e-06	0.630915	0.859717	0.691369	1	FALSE	FALSE	FALSE	FALSE	FALSE	FALSE	FALSE	FALSE	0	0	0	0	204	485	604	960	204
Q9BWS9	Q9BWS9	>sp|Q9BWS9|CHID1_HUMAN Chitinase domain-containing protein 1 OS=Homo sapiens OX=9606 GN=CHID1 PE=1 SV=1	CHID1	7	5	5	5	5	0.218053	0.151834	0.0804965	2.26699e-14	-0.033035	0	-0.161633	-0.114675	0.0821691	0.109852	0.31926	1	0.828715	1	0.025619	0.039879	0.159493	0.211486	0.450635	1	0.963428	1	0.122245	0.172292	FALSE	FALSE	FALSE	FALSE	FALSE	FALSE	FALSE	FALSE	0	0	0	0	52	127	152	244	52
Q15436	Q15436	>sp|Q15436|SC23A_HUMAN Protein transport protein Sec23A OS=Homo sapiens OX=9606 GN=SEC23A PE=1 SV=2	SEC23A	19	14	14	14	14	-0.00835667	-2.23757e-16	-0.0321515	-0.0073873	0.0483168	1.82517e-15	0.0443208	0.0150758	0.883446	1	0.28553	0.585026	0.384457	1	0.161223	0.396547	0.919976	1	0.414032	0.87903	0.782822	1	0.378672	0.852866	FALSE	FALSE	FALSE	FALSE	FALSE	FALSE	FALSE	FALSE	0	0	0	0	158	353	445	695	158
Q69YQ0-2	Q69YQ0-2	>sp|Q69YQ0-2|CYTSA_HUMAN Isoform of Q69YQ0, Isoform 2 of Cytospin-A OS=Homo sapiens OX=9606 GN=SPECC1L	SPECC1L	9	4	4	4	4	0.0903949	7.20757e-16	-0.0231479	-2.24328e-19	0.0361778	5.94363e-18	-0.0725345	-2.45827e-14	0.352763	1	0.653193	1	0.665853	1	0.231392	1	0.481435	1	0.753498	1	0.911037	1	0.466505	1	FALSE	FALSE	FALSE	FALSE	FALSE	FALSE	FALSE	FALSE	0	0	0	0	52	125	154	256	52
Q96EE3-1	Q96EE3-1	>sp|Q96EE3-1|SEH1_HUMAN Isoform of Q96EE3, Isoform B of Nucleoporin SEH1 OS=Homo sapiens OX=9606 GN=SEH1L	SEH1L	9	5	5	5	5	0.232981	0.197291	0.0120491	0	0.150002	0.117134	-0.0620236	-0.0445777	0.0226437	0.0104022	0.818085	1	0.0847738	0.0662635	0.296173	0.239073	0.057602	0.0292323	0.873752	1	0.500656	0.531036	0.535383	0.600448	FALSE	FALSE	FALSE	FALSE	FALSE	FALSE	FALSE	FALSE	0	0	0	0	60	137	148	266	60
O75145	O75145	>sp|O75145|LIPA3_HUMAN Liprin-alpha-3 OS=Homo sapiens OX=9606 GN=PPFIA3 PE=1 SV=3	PPFIA3	52	45	45	45	45	-0.267523	-0.241434	-0.119696	-0.112995	-0.082996	-0.0612851	0.0693557	0.0244101	0.000126251	3.32336e-05	0.000303034	5.91999e-05	0.0680863	0.0726199	0.0901356	0.347838	0.000873239	0.000209013	0.00165965	0.000359921	0.459602	0.550671	0.265319	0.779099	FALSE	FALSE	FALSE	FALSE	FALSE	FALSE	FALSE	FALSE	0	0	0	0	515	1135	1415	2182	515
O75334-3	O75334-3	>sp|O75334-3|LIPA2_HUMAN Isoform of O75334, Isoform 3 of Liprin-alpha-2 OS=Homo sapiens OX=9606 GN=PPFIA2	PPFIA2	46	31	31	31	31	-0.168347	-0.148617	-0.0954232	-0.0876534	0.00883901	1.94692e-15	0.0816435	0.0572218	0.0140015	0.0114016	0.00591228	0.00402233	0.854739	1	0.0550225	0.0990057	0.0391231	0.0317082	0.0186615	0.0128633	0.969485	1	0.196752	0.325814	FALSE	FALSE	FALSE	FALSE	FALSE	FALSE	FALSE	FALSE	0	0	0	0	377	861	1076	1675	377
Q15334	Q15334	>sp|Q15334|L2GL1_HUMAN Lethal(2) giant larvae protein homolog 1 OS=Homo sapiens OX=9606 GN=LLGL1 PE=1 SV=3	LLGL1	23	16	16	16	16	0.273091	0.197876	0.383995	0.362533	-0.20787	-0.128404	-0.0965437	-0.00645478	0.0790401	0.130954	5.55071e-06	3.25277e-06	0.0671987	0.159794	0.325949	0.79483	0.154642	0.2446	6.38874e-05	2.98576e-05	0.457396	0.813815	0.561645	1	FALSE	FALSE	TRUE	TRUE	FALSE	FALSE	FALSE	FALSE	0	0	0	2	204	462	548	888	204
P54750-4	P54750-4	>sp|P54750-4|PDE1A_HUMAN Isoform of P54750, Isoform 4 of Dual specificity calcium/calmodulin-dependent 3',5'-cyclic nucleotide phosphodiesterase 1A OS=Homo sapiens OX=9606 GN=PDE1A	PDE1A	28	18	18	18	18	0.20847	0.170741	-0.0119055	-2.35009e-15	0.212791	0.184868	0.00272719	0	0.00395559	0.00325163	0.78674	1	0.00685574	0.0048887	0.949635	1	0.0141446	0.0108627	0.851315	1	0.251442	0.177834	0.978869	1	FALSE	FALSE	FALSE	FALSE	FALSE	FALSE	FALSE	FALSE	0	0	0	0	223	526	660	1049	223
Q8TBC4-2	Q8TBC4-2	>sp|Q8TBC4-2|UBA3_HUMAN Isoform of Q8TBC4, Isoform 2 of NEDD8-activating enzyme E1 catalytic subunit OS=Homo sapiens OX=9606 GN=UBA3	UBA3	9	7	7	7	7	0.406472	0.39856	0.183348	0.176709	0.168233	0.149734	-0.0404685	-0.00925965	1.5001e-07	3.2823e-14	4.14168e-05	3.31185e-07	0.0220456	0.00777139	0.315505	0.569175	5.13953e-06	4.39604e-12	0.00032761	4.36615e-06	0.334739	0.220612	0.555001	1	TRUE	TRUE	TRUE	FALSE	FALSE	FALSE	FALSE	FALSE	2	0	0	1	74	176	216	326	74
Q96DZ5	Q96DZ5	>sp|Q96DZ5|CLIP3_HUMAN CAP-Gly domain-containing linker protein 3 OS=Homo sapiens OX=9606 GN=CLIP3 PE=1 SV=3	CLIP3	10	4	4	4	4	-0.48738	-0.425253	-0.213991	-0.176657	-0.102261	-7.26995e-14	0.146354	0.119106	0.000547653	0.000187719	0.000977419	0.000992341	0.284687	0.999999	0.0632211	0.0471941	0.00283347	0.000923394	0.00432752	0.00394593	0.71798	1	0.214733	0.194622	TRUE	TRUE	TRUE	FALSE	FALSE	FALSE	FALSE	FALSE	2	0	0	1	66	123	200	273	66
Q13367	Q13367	>sp|Q13367|AP3B2_HUMAN AP-3 complex subunit beta-2 OS=Homo sapiens OX=9606 GN=AP3B2 PE=1 SV=2	AP3B2	50	37	37	37	37	-0.367869	-0.366054	-0.198993	-0.191874	-5.64937e-05	-4.44259e-17	0.178441	0.166041	1.92214e-06	2.7456e-09	9.58021e-08	9.48395e-10	0.998921	1	0.000126868	4.16243e-05	3.38787e-05	6.85585e-08	2.58973e-06	3.05404e-08	0.99926	1	0.00445467	0.00149873	TRUE	TRUE	TRUE	TRUE	FALSE	FALSE	FALSE	FALSE	2	0	0	2	453	951	1270	1871	453
Q14722-2	Q14722-2	>sp|Q14722-2|KCAB1_HUMAN Isoform of Q14722, Isoform KvB1.1 of Voltage-gated potassium channel subunit beta-1 OS=Homo sapiens OX=9606 GN=KCNAB1	KCNAB1	9	4	4	4	4	-0.273033	-0.301864	-0.260749	-0.235166	-0.021369	-7.46285e-15	-0.0171638	2.52181e-18	0.00714929	1.43237e-05	0.000169089	5.6514e-05	0.81045	1	0.814497	1	0.0227915	0.000101542	0.00102832	0.000345833	0.95758	1	0.908442	1	FALSE	FALSE	TRUE	TRUE	FALSE	FALSE	FALSE	FALSE	0	0	0	2	64	125	159	243	64
Q15393	Q15393	>sp|Q15393|SF3B3_HUMAN Splicing factor 3B subunit 3 OS=Homo sapiens OX=9606 GN=SF3B3 PE=1 SV=4	SF3B3	34	25	25	25	25	0.267284	0.237504	0.0658479	0.0391111	0.170519	0.147603	-0.0312287	-4.35938e-15	0.000422196	0.000263179	0.0613303	0.139186	0.00316441	0.00126578	0.459125	1	0.00229098	0.00123284	0.126282	0.260636	0.223603	0.0936239	0.679976	1	FALSE	FALSE	FALSE	FALSE	FALSE	FALSE	FALSE	FALSE	0	0	0	0	270	643	784	1240	270
Q7L1Q6-3	Q7L1Q6-3	>sp|Q7L1Q6-3|5MP2_HUMAN Isoform of Q7L1Q6, Isoform 3 of eIF5-mimic protein 2 OS=Homo sapiens OX=9606 GN=BZW1	BZW1	18	14	14	14	14	0.123286	0.0705841	0.045345	0.0202761	0.0448643	3.25258e-16	-0.0460321	-1.20097e-14	0.15839	0.237251	0.351101	0.452874	0.510785	1	0.42878	1	0.263669	0.402568	0.483081	0.704723	0.852224	1	0.656824	1	FALSE	FALSE	FALSE	FALSE	FALSE	FALSE	FALSE	FALSE	0	0	0	0	159	346	426	668	159
P21359-2	P21359-2	>sp|P21359-2|NF1_HUMAN Isoform of P21359, Isoform I of Neurofibromin OS=Homo sapiens OX=9606 GN=NF1	NF1	64	41	41	41	41	-0.369556	-0.355831	-0.224771	-0.211934	-0.0490614	-3.11963e-16	0.0981332	0.0882229	5.41153e-07	5.86387e-10	2.19969e-08	7.46758e-10	0.418286	1	0.0133721	0.00943639	1.2911e-05	1.85784e-08	8.52815e-07	2.50037e-08	0.806069	1	0.0814067	0.0635776	TRUE	TRUE	TRUE	TRUE	FALSE	FALSE	FALSE	FALSE	2	0	0	2	522	1057	1480	2120	522
P09972	P09972	>sp|P09972|ALDOC_HUMAN Fructose-bisphosphate aldolase C OS=Homo sapiens OX=9606 GN=ALDOC PE=1 SV=2	ALDOC	35	27	27	27	27	0.828089	0.803647	0.271928	0.241742	0.193619	0.0881084	-0.35396	-0.323814	3.74756e-06	3.72639e-07	0.00570307	0.00726239	0.193987	0.37488	0.000962085	0.00120917	5.46643e-05	4.48156e-06	0.0181176	0.0214093	0.634687	1	0.0155331	0.0147835	TRUE	TRUE	TRUE	TRUE	FALSE	FALSE	TRUE	TRUE	2	0	2	2	304	747	872	1394	304
P05165-2	P05165-2	>sp|P05165-2|PCCA_HUMAN Isoform of P05165, Isoform 2 of Propionyl-CoA carboxylase alpha chain, mitochondrial OS=Homo sapiens OX=9606 GN=PCCA	PCCA	42	35	35	35	35	-0.0110647	-6.52399e-18	-0.0572116	-0.0343455	0.038984	3.71906e-16	-0.00553798	-3.16999e-16	0.85168	1	0.0746337	0.175517	0.454587	1	0.877228	1	0.899615	1	0.14728	0.316597	0.828092	1	0.938581	1	FALSE	FALSE	FALSE	FALSE	FALSE	FALSE	FALSE	FALSE	0	0	0	0	401	898	1141	1748	401
Q5TCQ9-1	Q5TCQ9-1	>sp|Q5TCQ9-1|MAGI3_HUMAN Isoform of Q5TCQ9, Isoform 4 of Membrane-associated guanylate kinase, WW and PDZ domain-containing protein 3 OS=Homo sapiens OX=9606 GN=MAGI3	MAGI3	3	1	1	1	1	0.211691	0.0837818	0.0095142	0	0.126555	1.82474e-20	-0.075622	-7.44772e-18	0.142305	0.345022	0.911767	1	0.404853	1	0.378903	1	0.241672	0.551905	0.941326	1	0.798194	1	0.610671	1	FALSE	FALSE	FALSE	FALSE	FALSE	FALSE	FALSE	FALSE	0	0	0	0	18	45	60	87	18
A0A0A0MR39	A0A0A0MR39	>tr|A0A0A0MR39|A0A0A0MR39_HUMAN Isoform of Q9P2K5, Myelin expression factor 2 OS=Homo sapiens OX=9606 GN=MYEF2 PE=1 SV=1	MYEF2	19	15	15	15	15	0.227896	0.180066	-0.0449725	-1.99758e-17	0.210484	0.158255	-0.0699176	-0.00986002	0.0180181	0.027214	0.403305	1	0.0579994	0.0921627	0.131554	0.608896	0.0479245	0.0661874	0.535287	1	0.435253	0.612306	0.334014	1	FALSE	FALSE	FALSE	FALSE	FALSE	FALSE	FALSE	FALSE	0	0	0	0	166	401	484	760	166
P26232-2	P26232-2	>sp|P26232-2|CTNA2_HUMAN Isoform of P26232, Isoform 2 of Catenin alpha-2 OS=Homo sapiens OX=9606 GN=CTNNA2	CTNNA2	57	42	42	42	42	-0.0117304	0	0.0839398	0.0814995	-0.105213	-0.082783	-0.00841034	0	0.826035	1	0.00512078	0.00151664	0.0243978	0.0159666	0.804911	1	0.883774	1	0.0165898	0.00568186	0.341832	0.287704	0.904354	1	FALSE	FALSE	FALSE	FALSE	FALSE	FALSE	FALSE	FALSE	0	0	0	0	501	1125	1391	2141	501
Q9H3K2	Q9H3K2	>sp|Q9H3K2|GHITM_HUMAN Growth hormone-inducible transmembrane protein OS=Homo sapiens OX=9606 GN=GHITM PE=1 SV=2	GHITM	6	5	5	5	5	-0.248145	-0.233939	-0.223904	-0.21685	0.0625854	1.20391e-17	0.067325	0.0232015	0.00678649	0.00441215	0.000145536	4.7234e-05	0.476535	1	0.257807	0.486345	0.021854	0.0141552	0.000903737	0.000296433	0.832196	1	0.494067	0.988287	FALSE	FALSE	TRUE	TRUE	FALSE	FALSE	FALSE	FALSE	0	0	0	2	56	132	165	248	56
A0A994J7H4	A0A994J7H4	>tr|A0A994J7H4|A0A994J7H4_HUMAN Isoform of Q8TAT6, NPL4 homolog, ubiquitin recognition factor OS=Homo sapiens OX=9606 GN=NPLOC4 PE=1 SV=1	NPLOC4	16	12	12	12	12	0.518173	0.504367	0.221299	0.216605	0.185335	0.132805	-0.110204	-0.0979214	4.08431e-07	3.60684e-10	8.71428e-06	5.01864e-07	0.0485716	0.0792976	0.0165804	0.00891872	1.04647e-05	1.2577e-08	9.40536e-05	6.22628e-06	0.413034	0.572673	0.0929473	0.0614714	TRUE	TRUE	TRUE	TRUE	FALSE	FALSE	FALSE	FALSE	2	0	0	2	136	331	405	638	136
Q13303	Q13303	>sp|Q13303|KCAB2_HUMAN Voltage-gated potassium channel subunit beta-2 OS=Homo sapiens OX=9606 GN=KCNAB2 PE=1 SV=2	KCNAB2	16	13	13	13	13	0.0646854	0	-0.131714	-0.122698	0.0291161	1.26715e-15	-0.154415	-0.126779	0.415391	1	0.00180689	0.000545227	0.688639	1	0.000856914	0.00105676	0.541986	1	0.00712242	0.00240676	0.920643	1	0.0144974	0.0136269	FALSE	FALSE	FALSE	FALSE	FALSE	FALSE	FALSE	FALSE	0	0	0	0	148	344	437	650	148
P14867	P14867	>sp|P14867|GBRA1_HUMAN Gamma-aminobutyric acid receptor subunit alpha-1 OS=Homo sapiens OX=9606 GN=GABRA1 PE=1 SV=3	GABRA1	18	16	16	16	16	-0.456674	-0.462457	-0.302219	-0.281422	-0.0841605	-0.0624358	0.0935514	0.0678339	1.59713e-07	1.14609e-11	5.73288e-11	1.16466e-13	0.167601	0.184864	0.0457011	0.0676823	5.34765e-06	6.08458e-10	8.89049e-09	1.63413e-11	0.601363	0.870133	0.176717	0.250378	TRUE	TRUE	TRUE	TRUE	FALSE	FALSE	FALSE	FALSE	2	0	0	2	178	370	479	742	178
Q9NRN7	Q9NRN7	>sp|Q9NRN7|ADPPT_HUMAN L-aminoadipate-semialdehyde dehydrogenase-phosphopantetheinyl transferase OS=Homo sapiens OX=9606 GN=AASDHPPT PE=1 SV=2	AASDHPPT	15	10	10	10	10	0.387441	0.305758	0.168258	0.115009	0.107557	4.59956e-16	-0.083988	-0.055977	0.000955844	0.00203011	0.0117625	0.032569	0.393921	1	0.164196	0.204496	0.00438691	0.00728148	0.0329138	0.0772222	0.788984	1	0.381698	0.538229	TRUE	FALSE	FALSE	FALSE	FALSE	FALSE	FALSE	FALSE	1	0	0	0	110	256	315	490	110
Q00059	Q00059	>sp|Q00059|TFAM_HUMAN Transcription factor A, mitochondrial OS=Homo sapiens OX=9606 GN=TFAM PE=1 SV=1	TFAM	15	14	14	14	14	0.0391785	0	-0.0708418	-0.0472386	0.161305	0.102222	0.0267594	6.13015e-17	0.576176	1	0.121069	0.167811	0.04325	0.103166	0.544292	1	0.686912	1	0.215807	0.304654	0.397607	0.649442	0.746996	1	FALSE	FALSE	FALSE	FALSE	FALSE	FALSE	FALSE	FALSE	0	0	0	0	149	339	425	653	149
Q14012	Q14012	>sp|Q14012|KCC1A_HUMAN Calcium/calmodulin-dependent protein kinase type 1 OS=Homo sapiens OX=9606 GN=CAMK1 PE=1 SV=1	CAMK1	15	10	10	10	10	-0.0465991	-7.47574e-15	-0.0892711	-0.0785068	0.108564	0.0532413	0.0603093	4.86692e-18	0.45457	1	0.0128879	0.00821713	0.0520673	0.160681	0.132897	1	0.580144	1	0.0353789	0.0238422	0.422053	0.814182	0.336652	1	FALSE	FALSE	FALSE	FALSE	FALSE	FALSE	FALSE	FALSE	0	0	0	0	133	276	355	566	133
P22234-2	P22234-2	>sp|P22234-2|PUR6_HUMAN Isoform of P22234, Isoform 2 of Bifunctional phosphoribosylaminoimidazole carboxylase/phosphoribosylaminoimidazole succinocarboxamide synthetase OS=Homo sapiens OX=9606 GN=PAICS	PAICS	18	16	16	16	16	0.919061	0.89681	0.477875	0.464749	0.164381	0.0690482	-0.260322	-0.223208	2.40187e-09	6.10131e-13	5.86388e-08	4.8223e-09	0.21589	0.418003	0.00144229	0.00293781	2.88861e-07	4.92535e-11	1.78123e-06	1.23556e-07	0.662896	1	0.0199517	0.0284196	TRUE	TRUE	TRUE	TRUE	FALSE	FALSE	TRUE	TRUE	2	0	2	2	171	415	487	783	171
Q6X4W1-4	Q6X4W1-4	>sp|Q6X4W1-4|NSMF_HUMAN Isoform of Q6X4W1, Isoform 4 of NMDA receptor synaptonuclear signaling and neuronal migration factor OS=Homo sapiens OX=9606 GN=NSMF	NSMF	5	4	4	4	4	-0.220608	-0.174804	-0.0478605	-0.0297423	-0.0757544	0	0.106084	0.0819701	0.0034664	0.00187207	0.302129	0.265663	0.308608	1	0.0266898	0.0233855	0.0126564	0.00679736	0.432147	0.449742	0.734798	1	0.125927	0.11809	FALSE	FALSE	FALSE	FALSE	FALSE	FALSE	FALSE	FALSE	0	0	0	0	40	90	122	175	40
Q8IYU2	Q8IYU2	>sp|Q8IYU2|HACE1_HUMAN E3 ubiquitin-protein ligase HACE1 OS=Homo sapiens OX=9606 GN=HACE1 PE=1 SV=2	HACE1	10	9	9	9	9	0.124324	0.0480048	0.0517721	0.00901869	0.127323	0.0404777	0.0467706	2.32322e-15	0.1792	0.383087	0.289673	0.642984	0.148819	0.429632	0.369587	1	0.28956	0.60249	0.418261	0.956228	0.585105	1	0.601359	1	FALSE	FALSE	FALSE	FALSE	FALSE	FALSE	FALSE	FALSE	0	0	0	0	101	226	276	433	101
O75962-5	O75962-5	>sp|O75962-5|TRIO_HUMAN Isoform of O75962, Isoform 5 of Triple functional domain protein OS=Homo sapiens OX=9606 GN=TRIO	TRIO	54	33	33	33	33	-0.189108	-0.181799	-0.0925335	-0.0814279	-0.042226	0	0.0655929	0.0354616	0.00127378	4.05744e-05	0.0178475	0.0153279	0.490014	1	0.0871791	0.20431	0.00561853	0.000249068	0.0462715	0.0406514	0.840302	1	0.26043	0.538037	FALSE	FALSE	FALSE	FALSE	FALSE	FALSE	FALSE	FALSE	0	0	0	0	431	902	1199	1793	431
Q8IZQ1-2	Q8IZQ1-2	>sp|Q8IZQ1-2|WDFY3_HUMAN Isoform of Q8IZQ1, Isoform 2 of WD repeat and FYVE domain-containing protein 3 OS=Homo sapiens OX=9606 GN=WDFY3	WDFY3	46	25	25	25	25	-0.051844	-3.80913e-18	0.00169031	-3.95133e-16	-0.0307925	0	0.0265671	2.7648e-17	0.370107	1	0.967401	1	0.663012	1	0.481621	1	0.499209	1	0.97953	1	0.909791	1	0.69709	1	FALSE	FALSE	FALSE	FALSE	FALSE	FALSE	FALSE	FALSE	0	0	0	0	330	698	893	1363	330
P30084	P30084	>sp|P30084|ECHM_HUMAN Enoyl-CoA hydratase, mitochondrial OS=Homo sapiens OX=9606 GN=ECHS1 PE=1 SV=4	ECHS1	15	11	11	11	11	1.0509	0.970974	0.482409	0.441926	0.192311	3.71806e-17	-0.383172	-0.329031	0.000146026	0.000213021	0.00135647	0.00197089	0.449617	1	0.0116678	0.0198961	0.000973451	0.0010256	0.00567733	0.00710363	0.825987	1	0.0749816	0.106203	TRUE	TRUE	TRUE	TRUE	FALSE	FALSE	FALSE	FALSE	2	0	0	2	125	318	349	579	125
Q5VWP3-4	Q5VWP3-4	>sp|Q5VWP3-4|MLIP_HUMAN Isoform of Q5VWP3, Isoform 4 of Muscular LMNA-interacting protein OS=Homo sapiens OX=9606 GN=MLIP	MLIP	4	2	2	2	2	-1.09566	-1.00705	-0.844211	-0.774481	0.013668	2.58026e-18	0.296993	0.110404	0.000895067	0.00138432	1.16442e-05	7.14989e-06	0.952647	1	0.177651	0.404687	0.00414672	0.00523271	0.000116898	5.86013e-05	0.992642	1	0.40111	0.865321	TRUE	TRUE	TRUE	TRUE	FALSE	FALSE	FALSE	FALSE	2	0	0	2	31	58	99	117	31
P35241	P35241	>sp|P35241|RADI_HUMAN Radixin OS=Homo sapiens OX=9606 GN=RDX PE=1 SV=1	RDX	24	9	9	9	9	0.952531	0.928852	0.755535	0.715543	-0.4375	-0.365027	-0.617443	-0.593835	3.33725e-07	1.04841e-08	5.60848e-08	1.28882e-08	0.00413558	0.0073312	2.78719e-05	1.33432e-05	8.98787e-06	2.04148e-07	1.7214e-06	2.8769e-07	0.223603	0.216706	0.00177302	0.000689291	TRUE	TRUE	TRUE	TRUE	FALSE	FALSE	TRUE	TRUE	2	0	2	2	146	427	300	680	146
P50991	P50991	>sp|P50991|TCPD_HUMAN T-complex protein 1 subunit delta OS=Homo sapiens OX=9606 GN=CCT4 PE=1 SV=4	CCT4	28	23	23	23	23	0.0615097	7.70101e-18	-0.00718859	0	0.0659325	0.0231175	0.015609	1.68036e-17	0.270046	1	0.793444	1	0.176279	0.372207	0.615636	1	0.394101	1	0.855601	1	0.611787	1	0.797449	1	FALSE	FALSE	FALSE	FALSE	FALSE	FALSE	FALSE	FALSE	0	0	0	0	269	586	739	1150	269
Q86WU2-2	Q86WU2-2	>sp|Q86WU2-2|LDHD_HUMAN Isoform of Q86WU2, Isoform 2 of Probable D-lactate dehydrogenase, mitochondrial OS=Homo sapiens OX=9606 GN=LDHD	LDHD	4	2	2	2	2	0.6461	0.468347	0.0978723	1.52162e-17	0.391291	0.190441	-0.160456	-0.102148	0.00179558	0.00518934	0.326414	1	0.0537172	0.193371	0.0967726	0.170798	0.00735326	0.0162577	0.458317	1	0.424437	0.88336	0.276898	0.477019	TRUE	TRUE	FALSE	FALSE	FALSE	FALSE	FALSE	FALSE	2	0	0	0	20	62	66	115	20
Q9H2U2-2	Q9H2U2-2	>sp|Q9H2U2-2|IPYR2_HUMAN Isoform of Q9H2U2, Isoform 2 of Inorganic pyrophosphatase 2, mitochondrial OS=Homo sapiens OX=9606 GN=PPA2	PPA2	10	2	2	2	2	1.46571	1.31994	0.583292	0.53216	0.330259	0.0965518	-0.550976	-0.484415	9.46871e-06	6.11827e-05	5.09749e-05	0.000137207	0.152487	0.468752	0.00143697	0.00579571	0.00011505	0.000354174	0.000391139	0.000733723	0.586345	1	0.0199249	0.0458445	TRUE	TRUE	TRUE	TRUE	FALSE	FALSE	TRUE	TRUE	2	0	2	2	43	132	105	213	43
Q14166	Q14166	>sp|Q14166|TTL12_HUMAN Tubulin--tyrosine ligase-like protein 12 OS=Homo sapiens OX=9606 GN=TTLL12 PE=1 SV=2	TTLL12	14	12	12	12	12	0.183612	0.110512	0.203509	0.186927	-0.00265536	7.44556e-16	0.0131891	2.69103e-16	0.12881	0.213891	0.000824275	0.000308555	0.977853	1	0.85135	1	0.224483	0.368339	0.00378601	0.00146951	0.996438	1	0.923125	1	FALSE	FALSE	TRUE	TRUE	FALSE	FALSE	FALSE	FALSE	0	0	0	2	127	285	356	549	127
Q15365	Q15365	>sp|Q15365|PCBP1_HUMAN Poly(rC)-binding protein 1 OS=Homo sapiens OX=9606 GN=PCBP1 PE=1 SV=2	PCBP1	12	11	11	11	11	0.361149	0.363331	0.138232	0.129893	0.0992553	0.0386789	-0.125752	-0.121496	2.21703e-06	1.10002e-13	0.00259245	0.000520563	0.149888	0.329421	0.00729804	0.00103484	3.776e-05	1.20045e-11	0.00953043	0.00231698	0.585264	1	0.0559263	0.01343	TRUE	TRUE	FALSE	FALSE	FALSE	FALSE	FALSE	FALSE	2	0	0	0	121	258	332	505	121
Q15366-2	Q15366-2	>sp|Q15366-2|PCBP2_HUMAN Isoform of Q15366, Isoform 2 of Poly(rC)-binding protein 2 OS=Homo sapiens OX=9606 GN=PCBP2	PCBP2	11	10	10	10	10	0.437974	0.387626	0.120108	0.122367	0.141599	0.0373206	-0.16324	-0.149244	7.97474e-06	3.53161e-08	0.0207102	0.00269593	0.103404	0.430633	0.00238952	0.000307714	0.000101015	5.87904e-07	0.0521116	0.0092907	0.525058	1	0.0279393	0.00560293	TRUE	TRUE	FALSE	FALSE	FALSE	FALSE	FALSE	FALSE	2	0	0	0	102	239	298	464	102
O95373	O95373	>sp|O95373|IPO7_HUMAN Importin-7 OS=Homo sapiens OX=9606 GN=IPO7 PE=1 SV=1	IPO7	25	19	19	19	19	-0.144509	-0.157169	-0.0636644	-0.0679963	-0.0603893	-0.0535889	0.0188505	0	0.00541019	8.43238e-06	0.0266065	0.00157603	0.16424	0.0659057	0.552648	1	0.0182289	6.38715e-05	0.0639046	0.00586704	0.594673	0.530801	0.753803	1	FALSE	FALSE	FALSE	FALSE	FALSE	FALSE	FALSE	FALSE	0	0	0	0	207	468	586	892	207
Q7Z460-4	Q7Z460-4	>sp|Q7Z460-4|CLAP1_HUMAN Isoform of Q7Z460, Isoform 4 of CLIP-associating protein 1 OS=Homo sapiens OX=9606 GN=CLASP1	CLASP1	40	30	30	30	30	-0.120602	-0.114087	-0.121968	-0.11782	0.0313001	1.66664e-13	0.0538402	0.0232149	0.0124699	0.00308138	0.000426074	0.000129655	0.532197	0.999999	0.109914	0.301392	0.0357237	0.0104052	0.00219289	0.000696498	0.861604	1	0.300569	0.705362	FALSE	FALSE	FALSE	FALSE	FALSE	FALSE	FALSE	FALSE	0	0	0	0	334	759	951	1449	334
O60271-4	O60271-4	>sp|O60271-4|JIP4_HUMAN Isoform of O60271, Isoform 4 of C-Jun-amino-terminal kinase-interacting protein 4 OS=Homo sapiens OX=9606 GN=SPAG9	SPAG9	19	11	11	11	11	0.268688	0.226129	0.0298272	8.10234e-17	0.118945	0.0151363	-0.118766	-0.114671	0.000201375	8.51338e-05	0.557237	1	0.16412	0.65083	0.0104166	0.00353508	0.00124916	0.000466692	0.675956	1	0.594673	1	0.0707866	0.0326524	FALSE	FALSE	FALSE	FALSE	FALSE	FALSE	FALSE	FALSE	0	0	0	0	134	326	384	609	134
P11047	P11047	>sp|P11047|LAMC1_HUMAN Laminin subunit gamma-1 OS=Homo sapiens OX=9606 GN=LAMC1 PE=1 SV=3	LAMC1	34	28	28	28	28	0.276015	0.205738	0.289439	0.264638	-0.00436476	0	0.0103546	0	0.0212022	0.0391529	0.00043097	0.000485402	0.964684	1	0.907632	1	0.0545134	0.0900227	0.00221422	0.00217858	0.993994	1	0.957171	1	FALSE	FALSE	TRUE	TRUE	FALSE	FALSE	FALSE	FALSE	0	0	0	2	284	636	801	1274	284
Q9Y3D9	Q9Y3D9	>sp|Q9Y3D9|RT23_HUMAN Small ribosomal subunit protein mS23 OS=Homo sapiens OX=9606 GN=MRPS23 PE=1 SV=2	MRPS23	7	4	4	4	4	-0.286003	-0.214031	-0.174388	-0.165495	0.135362	0.0239321	0.231536	0.190197	0.0615175	0.123459	0.00641929	0.00404872	0.20813	0.608693	0.00666031	0.0149861	0.126626	0.232367	0.0199836	0.0129248	0.654594	1	0.0521238	0.0864969	FALSE	FALSE	FALSE	FALSE	FALSE	FALSE	FALSE	FALSE	0	0	0	0	52	99	136	204	52
Q8N9F7	Q8N9F7	>sp|Q8N9F7|GDPD1_HUMAN Lysophospholipase D GDPD1 OS=Homo sapiens OX=9606 GN=GDPD1 PE=1 SV=2	GDPD1	11	10	10	10	10	-0.30445	-0.301956	-0.135569	-0.125719	-0.0559666	-1.35742e-16	0.112202	0.0928977	0.00039188	4.16077e-07	0.00540108	0.00225844	0.489224	1	0.0232219	0.0154925	0.00214424	4.93349e-06	0.0173358	0.00802228	0.840274	1	0.115191	0.0881247	FALSE	FALSE	FALSE	FALSE	FALSE	FALSE	FALSE	FALSE	0	0	0	0	109	234	303	460	109
O96000	O96000	>sp|O96000|NDUBA_HUMAN NADH dehydrogenase [ubiquinone] 1 beta subcomplex subunit 10 OS=Homo sapiens OX=9606 GN=NDUFB10 PE=1 SV=3	NDUFB10	10	10	10	10	10	-0.303029	-0.294544	-0.246284	-0.244134	0.0344485	1.2291e-16	0.0944059	0.0428032	8.19375e-05	2.23878e-06	2.4e-06	2.18076e-07	0.58152	1	0.0804518	0.285984	0.00061507	2.04545e-05	3.24779e-05	3.12729e-06	0.880792	1	0.249528	0.681756	FALSE	FALSE	TRUE	TRUE	FALSE	FALSE	FALSE	FALSE	0	0	0	2	109	246	306	473	109
Q96G03	Q96G03	>sp|Q96G03|PGM2_HUMAN Phosphopentomutase OS=Homo sapiens OX=9606 GN=PGM2 PE=1 SV=4	PGM2	22	11	11	11	11	0.916203	0.868299	0.569133	0.518338	-0.116063	-0.00911325	-0.457936	-0.440624	1.11088e-07	2.24238e-09	2.726e-08	6.37538e-09	0.280604	0.754554	8.03968e-05	3.49625e-05	4.19643e-06	5.82129e-08	9.91461e-07	1.58524e-07	0.71666	1	0.00331314	0.00133788	TRUE	TRUE	TRUE	TRUE	FALSE	FALSE	TRUE	TRUE	2	0	2	2	139	446	395	754	139
Q9UDW1	Q9UDW1	>sp|Q9UDW1|QCR9_HUMAN Cytochrome b-c1 complex subunit 9 OS=Homo sapiens OX=9606 GN=UQCR10 PE=1 SV=3	UQCR10	3	2	2	2	2	-0.212079	-0.117209	-0.255682	-0.284143	-0.00575744	1.04606e-12	-0.0493612	-1.7699e-16	0.0825762	0.158284	0.0227827	0.000152932	0.971906	0.999998	0.632013	1	0.159915	0.285949	0.0564824	0.000802517	0.995053	1	0.807557	1	FALSE	FALSE	FALSE	TRUE	FALSE	FALSE	FALSE	FALSE	0	0	0	1	24	58	73	104	24
P29401-2	P29401-2	>sp|P29401-2|TKT_HUMAN Isoform of P29401, Isoform 2 of Transketolase OS=Homo sapiens OX=9606 GN=TKT	TKT	42	28	28	28	28	1.03863	0.993677	0.622466	0.611462	0.0853318	0	-0.332991	-0.300865	1.71545e-08	3.96734e-11	5.63983e-08	4.42328e-09	0.639233	1	0.000672561	0.00103971	1.1109e-06	1.79843e-09	1.72205e-06	1.15338e-07	0.902925	1	0.0130375	0.0134364	TRUE	TRUE	TRUE	TRUE	FALSE	FALSE	TRUE	TRUE	2	0	2	2	343	865	956	1611	343
P53396	P53396	>sp|P53396|ACLY_HUMAN ATP-citrate synthase OS=Homo sapiens OX=9606 GN=ACLY PE=1 SV=3	ACLY	49	43	43	43	43	-0.0475123	-2.30746e-15	0.0209333	1.17896e-15	-0.126807	-0.135723	-0.0587043	-0.028403	0.461659	1	0.466206	1	0.00246865	4.82223e-05	0.139426	0.324835	0.586201	1	0.59296	1	0.208979	0.0181777	0.347207	0.743111	FALSE	FALSE	FALSE	FALSE	FALSE	FALSE	FALSE	FALSE	0	0	0	0	472	1052	1290	2029	472
Q96S66-2	Q96S66-2	>sp|Q96S66-2|CLCC1_HUMAN Isoform of Q96S66, Isoform 2 of Chloride channel CLIC-like protein 1 OS=Homo sapiens OX=9606 GN=CLCC1	CLCC1	5	4	4	4	4	0.170403	0.0406139	0.189959	0.144945	-0.0785491	-1.01408e-15	-0.0375202	-1.55722e-16	0.0928883	0.405898	0.0183523	0.0317154	0.480096	1	0.635717	1	0.175312	0.631622	0.0473926	0.0755452	0.835858	1	0.809481	1	FALSE	FALSE	TRUE	FALSE	FALSE	FALSE	FALSE	FALSE	0	0	0	1	42	100	116	183	42
A0A087WUZ3	A0A087WUZ3	>tr|A0A087WUZ3|A0A087WUZ3_HUMAN Isoform of Q01082, Spectrin beta chain OS=Homo sapiens OX=9606 GN=SPTBN1 PE=1 SV=1	SPTBN1	230	185	185	185	185	-0.130235	-0.100437	0.0703842	0.0624606	-0.146046	-0.129959	0.0546053	0.027398	0.0437774	0.0912674	0.0519958	0.0705173	0.0189954	0.0292095	0.149529	0.344955	0.0967305	0.181764	0.110538	0.148626	0.324888	0.373127	0.362374	0.774407	FALSE	FALSE	FALSE	FALSE	FALSE	FALSE	FALSE	FALSE	0	0	0	0	2134	4773	5910	9180	2134
A0A0A0MTE2	A0A0A0MTE2	>tr|A0A0A0MTE2|A0A0A0MTE2_HUMAN Isoform of Q8WWI1, LIM domain 7 OS=Homo sapiens OX=9606 GN=LMO7 PE=1 SV=1	LMO7	19	15	15	15	15	-0.16444	0	-0.258467	-0.227654	0.099152	1.33734e-15	0.0143965	8.05559e-17	0.315552	1	0.0098522	0.0120017	0.520253	1	0.891519	1	0.443863	1	0.028657	0.0331114	0.855188	1	0.946881	1	FALSE	FALSE	TRUE	TRUE	FALSE	FALSE	FALSE	FALSE	0	0	0	2	166	379	503	712	166
O95163	O95163	>sp|O95163|ELP1_HUMAN Elongator complex protein 1 OS=Homo sapiens OX=9606 GN=ELP1 PE=1 SV=3	ELP1	24	14	14	14	14	0.0408499	1.15831e-15	0.0175005	0	0.0939006	0.0436521	0.0690324	0.0363933	0.618005	1	0.737882	1	0.19428	0.335057	0.241367	0.340323	0.72017	1	0.815518	1	0.634687	1	0.477627	0.768105	FALSE	FALSE	FALSE	FALSE	FALSE	FALSE	FALSE	FALSE	0	0	0	0	172	364	490	734	172
P55072	P55072	>sp|P55072|TERA_HUMAN Transitional endoplasmic reticulum ATPase OS=Homo sapiens OX=9606 GN=VCP PE=1 SV=4	VCP	66	50	50	50	50	0.263002	0.24238	0.177848	0.176955	0.0162409	0	-0.0800581	-0.0453285	5.52534e-07	3.21205e-09	4.95271e-07	3.5353e-09	0.765482	1	0.00982915	0.0662649	1.30766e-05	7.72597e-08	9.23617e-06	9.42693e-08	0.94385	1	0.0682252	0.246995	FALSE	FALSE	FALSE	FALSE	FALSE	FALSE	FALSE	FALSE	0	0	0	0	579	1348	1623	2567	579
P11169	P11169	>sp|P11169|GTR3_HUMAN Solute carrier family 2, facilitated glucose transporter member 3 OS=Homo sapiens OX=9606 GN=SLC2A3 PE=1 SV=1	SLC2A3	7	7	7	7	7	-0.400611	-0.370288	-0.27956	-0.26882	-0.0552731	-1.79286e-15	0.0797889	1.07833e-16	0.00159547	0.000745928	0.000140732	5.2252e-05	0.5776	1	0.333301	1	0.00668713	0.00306111	0.000877601	0.000324127	0.879534	1	0.567672	1	TRUE	TRUE	TRUE	TRUE	FALSE	FALSE	FALSE	FALSE	2	0	0	2	77	168	210	328	77
P49189	P49189	>sp|P49189|AL9A1_HUMAN 4-trimethylaminobutyraldehyde dehydrogenase OS=Homo sapiens OX=9606 GN=ALDH9A1 PE=1 SV=3	ALDH9A1	13	13	13	13	13	1.14791	1.13808	0.633596	0.621853	0.12757	9.93308e-17	-0.389398	-0.368933	8.28033e-09	1.4999e-11	6.35766e-08	1.34831e-08	0.444094	1	0.000553037	0.000605386	6.68439e-07	7.61977e-10	1.87328e-06	2.96537e-07	0.821728	1	0.0114039	0.00917105	TRUE	TRUE	TRUE	TRUE	FALSE	FALSE	TRUE	TRUE	2	0	2	2	143	324	403	623	143
Q9P0N9	Q9P0N9	>sp|Q9P0N9|TBCD7_HUMAN TBC1 domain family member 7 OS=Homo sapiens OX=9606 GN=TBC1D7 PE=1 SV=1	TBC1D7	10	4	4	4	4	0.0546207	7.51303e-19	0.000482557	3.39206e-15	0.00386204	0	-0.0443059	0	0.591106	1	0.992936	1	0.963581	1	0.491417	1	0.698633	1	0.99547	1	0.993767	1	0.705224	1	FALSE	FALSE	FALSE	FALSE	FALSE	FALSE	FALSE	FALSE	0	0	0	0	57	125	178	267	57
O60741	O60741	>sp|O60741|HCN1_HUMAN Potassium/sodium hyperpolarization-activated cyclic nucleotide-gated channel 1 OS=Homo sapiens OX=9606 GN=HCN1 PE=1 SV=3	HCN1	12	9	9	9	9	-0.539548	-0.520006	-0.365728	-0.339056	-0.0692981	-1.82733e-15	0.113398	0.0869287	9.79567e-09	8.65789e-18	6.53174e-09	1.35902e-10	0.354338	1	0.0644762	0.0765073	7.49687e-07	3.00123e-15	3.26199e-07	6.16054e-09	0.764831	1	0.217866	0.273081	TRUE	TRUE	TRUE	TRUE	FALSE	FALSE	FALSE	FALSE	2	0	0	2	111	225	297	449	111
Q14697-2	Q14697-2	>sp|Q14697-2|GANAB_HUMAN Isoform of Q14697, Isoform 2 of Neutral alpha-glucosidase AB OS=Homo sapiens OX=9606 GN=GANAB	GANAB	38	28	28	28	28	0.253333	0.193332	0.0663301	0.00720231	0.098435	0.0064976	-0.0856577	-0.0446281	0.00293147	0.0179445	0.171147	0.691215	0.292063	0.792265	0.052475	0.215109	0.0110384	0.0466669	0.280314	1	0.72109	1	0.191477	0.557553	FALSE	FALSE	FALSE	FALSE	FALSE	FALSE	FALSE	FALSE	0	0	0	0	332	781	947	1478	332
Q9UGJ0	Q9UGJ0	>sp|Q9UGJ0|AAKG2_HUMAN 5'-AMP-activated protein kinase subunit gamma-2 OS=Homo sapiens OX=9606 GN=PRKAG2 PE=1 SV=1	PRKAG2	15	11	11	11	11	0.0677912	0.000167353	-0.0156292	-0.00260783	0.142783	0.126577	0.0505963	0.0208892	0.342719	0.958371	0.666071	0.76039	0.0363247	0.00501159	0.188938	0.342136	0.47199	1	0.762639	1	0.381253	0.180081	0.414864	0.77007	FALSE	FALSE	FALSE	FALSE	FALSE	FALSE	FALSE	FALSE	0	0	0	0	120	268	344	515	120
P54619-2	P54619-2	>sp|P54619-2|AAKG1_HUMAN Isoform of P54619, Isoform 2 of 5'-AMP-activated protein kinase subunit gamma-1 OS=Homo sapiens OX=9606 GN=PRKAG1	PRKAG1	18	12	12	12	12	0.102958	0.0451623	0.0309499	0	0.062493	0.00499011	0.00422549	1.1862e-15	0.0761978	0.140831	0.358956	1	0.26503	0.743615	0.903915	1	0.150329	0.258944	0.491138	1	0.709596	1	0.954619	1	FALSE	FALSE	FALSE	FALSE	FALSE	FALSE	FALSE	FALSE	0	0	0	0	134	331	391	620	134
Q75T13	Q75T13	>sp|Q75T13|PGAP1_HUMAN GPI inositol-deacylase OS=Homo sapiens OX=9606 GN=PGAP1 PE=1 SV=1	PGAP1	5	3	3	3	3	-0.171387	-0.0281353	-0.262948	-0.231789	0.174718	0.0989122	0.0975176	2.99166e-17	0.345735	0.680159	0.00174826	0.000159588	0.139577	0.167127	0.386135	1	0.474621	0.984084	0.00691444	0.000830056	0.576806	0.830078	0.618005	1	FALSE	FALSE	TRUE	TRUE	FALSE	FALSE	FALSE	FALSE	0	0	0	2	36	90	117	165	36
P55786	P55786	>sp|P55786|PSA_HUMAN Puromycin-sensitive aminopeptidase OS=Homo sapiens OX=9606 GN=NPEPPS PE=1 SV=2	NPEPPS	52	43	43	43	43	0.168908	0.139618	0.11091	0.108735	-0.0398393	-0.0075452	-0.0984724	-0.0826527	0.00315114	0.00187742	0.000195707	2.36601e-05	0.436147	0.675156	0.00174385	0.00157346	0.0117233	0.00681258	0.00116849	0.000162127	0.819243	1	0.0226854	0.0178659	FALSE	FALSE	FALSE	FALSE	FALSE	FALSE	FALSE	FALSE	0	0	0	0	501	1140	1406	2191	501
Q8TEQ8-2	Q8TEQ8-2	>sp|Q8TEQ8-2|PIGO_HUMAN Isoform of Q8TEQ8, Isoform 2 of GPI ethanolamine phosphate transferase 3 OS=Homo sapiens OX=9606 GN=PIGO	PIGO	1	1	1	1	1	-0.00624326	0	-0.0579345	0	0.0307148	0	-0.0209764	0	0.968248	1	0.579575	1	0.826877	1	0.854438	1	0.978453	1	0.693489	1	0.96276	1	0.92406	1	FALSE	FALSE	FALSE	FALSE	FALSE	FALSE	FALSE	FALSE	0	0	0	0	11	25	29	46	11
Q9Y2J8	Q9Y2J8	>sp|Q9Y2J8|PADI2_HUMAN Protein-arginine deiminase type-2 OS=Homo sapiens OX=9606 GN=PADI2 PE=1 SV=2	PADI2	31	22	22	22	22	1.17971	1.14203	0.840627	0.825859	0.128642	0.0200109	-0.194992	-0.085547	1.4192e-08	1.13685e-10	7.32652e-11	2.40105e-13	0.279885	0.66955	0.149328	0.355628	9.61305e-07	4.52667e-09	9.59449e-09	2.66969e-11	0.716492	1	0.362285	0.790409	TRUE	TRUE	TRUE	TRUE	FALSE	FALSE	FALSE	FALSE	2	0	0	2	250	648	698	1212	250
Q9UQ80	Q9UQ80	>sp|Q9UQ80|PA2G4_HUMAN Proliferation-associated protein 2G4 OS=Homo sapiens OX=9606 GN=PA2G4 PE=1 SV=3	PA2G4	13	13	13	13	13	0.382768	0.36565	0.15379	0.116704	-0.054394	-2.38697e-15	-0.297884	-0.289056	0.000115682	3.21101e-05	0.0207409	0.0457956	0.632309	1	2.12056e-06	3.01709e-07	0.000813499	0.000203198	0.0521497	0.102497	0.901309	1	0.000378681	5.3398e-05	TRUE	TRUE	FALSE	FALSE	FALSE	FALSE	TRUE	TRUE	2	0	2	0	142	323	398	618	142
P32004	P32004	>sp|P32004|L1CAM_HUMAN Neural cell adhesion molecule L1 OS=Homo sapiens OX=9606 GN=L1CAM PE=1 SV=2	L1CAM	43	37	37	37	37	0.00164206	-1.71226e-16	0.0513013	0.0296333	0.0402314	1.69944e-17	0.0941585	0.0897305	0.984602	1	0.193538	0.294048	0.568019	1	0.0462434	0.0271377	0.988797	1	0.308528	0.489085	0.877281	1	0.177764	0.130549	FALSE	FALSE	FALSE	FALSE	FALSE	FALSE	FALSE	FALSE	0	0	0	0	405	913	1164	1784	405
Q9NRD5	Q9NRD5	>sp|Q9NRD5|PICK1_HUMAN PRKCA-binding protein OS=Homo sapiens OX=9606 GN=PICK1 PE=1 SV=2	PICK1	11	9	9	9	9	-0.32885	-0.337783	-0.215191	-0.210464	-0.00298441	0	0.137028	0.12679	2.17378e-05	8.48243e-10	4.40785e-06	2.11292e-07	0.957126	1	0.00765199	0.00496137	0.000216753	2.53741e-08	5.31195e-05	3.05933e-06	0.993368	1	0.0575428	0.0415694	FALSE	FALSE	TRUE	TRUE	FALSE	FALSE	FALSE	FALSE	0	0	0	2	110	237	320	471	110
P61457	P61457	>sp|P61457|PHS_HUMAN Pterin-4-alpha-carbinolamine dehydratase OS=Homo sapiens OX=9606 GN=PCBD1 PE=1 SV=2	PCBD1	6	3	3	3	3	1.45712	1.41044	0.789703	0.72445	0.546424	0.403502	-0.113324	-1.66327e-18	3.34014e-07	4.50604e-07	8.93064e-06	2.09619e-05	0.0656046	0.143016	0.447455	1	8.98787e-06	5.28967e-06	9.58621e-05	0.000146015	0.454298	0.764783	0.671111	1	TRUE	TRUE	TRUE	TRUE	FALSE	FALSE	FALSE	FALSE	2	0	0	2	36	109	113	202	36
Q96FW1	Q96FW1	>sp|Q96FW1|OTUB1_HUMAN Ubiquitin thioesterase OTUB1 OS=Homo sapiens OX=9606 GN=OTUB1 PE=1 SV=2	OTUB1	16	11	11	11	11	0.0451622	0	0.103084	0.0501414	-0.0485982	-1.61141e-18	0.00143458	-5.06695e-15	0.661848	1	0.069787	0.195983	0.646136	1	0.97955	1	0.756013	1	0.139882	0.34787	0.906888	1	0.991155	1	FALSE	FALSE	FALSE	FALSE	FALSE	FALSE	FALSE	FALSE	0	0	0	0	129	293	353	562	129
P31040	P31040	>sp|P31040|SDHA_HUMAN Succinate dehydrogenase [ubiquinone] flavoprotein subunit, mitochondrial OS=Homo sapiens OX=9606 GN=SDHA PE=1 SV=2	SDHA	23	17	17	17	17	0.107369	0.00030334	-0.0475151	-8.01065e-16	0.23506	0.18184	0.092559	0.0869017	0.182846	0.946927	0.37399	1	0.017247	0.0309134	0.0563926	0.0272803	0.29408	1	0.505604	1	0.313693	0.375614	0.200073	0.130808	FALSE	FALSE	FALSE	FALSE	FALSE	FALSE	FALSE	FALSE	0	0	0	0	208	467	581	911	208
Q9Y5L3-2	Q9Y5L3-2	>sp|Q9Y5L3-2|ENTP2_HUMAN Isoform of Q9Y5L3, Isoform Short of Ectonucleoside triphosphate diphosphohydrolase 2 OS=Homo sapiens OX=9606 GN=ENTPD2	ENTPD2	4	3	3	3	3	0.92133	0.760167	1.23501	1.19317	-0.215959	-3.40273e-16	0.0823359	1.22733e-17	0.0115148	0.0225668	5.40181e-08	3.21563e-08	0.470171	1	0.726913	1	0.033526	0.0567105	1.67541e-06	6.1525e-07	0.82994	1	0.862431	1	TRUE	FALSE	TRUE	TRUE	FALSE	FALSE	FALSE	FALSE	1	0	0	2	32	92	82	173	32
Q14315-2	Q14315-2	>sp|Q14315-2|FLNC_HUMAN Isoform of Q14315, Isoform 2 of Filamin-C OS=Homo sapiens OX=9606 GN=FLNC	FLNC	46	7	7	7	7	0.613025	0.51605	0.535745	0.506235	-0.00553448	-1.07081e-19	-0.078613	0	0.00336157	0.00902681	9.3705e-06	8.97427e-06	0.968771	1	0.578646	1	0.0123459	0.0259614	9.87842e-05	7.12741e-05	0.994881	1	0.772753	1	TRUE	TRUE	TRUE	TRUE	FALSE	FALSE	FALSE	FALSE	2	0	0	2	169	536	452	1081	169
Q96JG8-4	Q96JG8-4	>sp|Q96JG8-4|MAGD4_HUMAN Isoform of Q96JG8, Isoform 4 of Melanoma-associated antigen D4 OS=Homo sapiens OX=9606 GN=MAGED4B	MAGED4B	7	5	5	5	5	0.0652625	3.38974e-16	-0.0492427	-5.92878e-18	0.0835458	1.2914e-17	-0.0200038	-6.01217e-17	0.570186	1	0.458191	1	0.283598	1	0.81281	1	0.682393	1	0.586982	1	0.717889	1	0.907642	1	FALSE	FALSE	FALSE	FALSE	FALSE	FALSE	FALSE	FALSE	0	0	0	0	50	95	136	190	50
Q13620-1	Q13620-1	>sp|Q13620-1|CUL4B_HUMAN Isoform of Q13620, Isoform 2 of Cullin-4B OS=Homo sapiens OX=9606 GN=CUL4B	CUL4B	42	34	34	34	34	0.0873151	0.0291521	0.0119093	0	0.139458	0.117404	0.0603357	0.0557887	0.111824	0.355897	0.711218	1	0.00292266	0.000994144	0.111449	0.065852	0.201461	0.566838	0.796391	1	0.222835	0.0824372	0.303638	0.245923	FALSE	FALSE	FALSE	FALSE	FALSE	FALSE	FALSE	FALSE	0	0	0	0	362	820	1065	1636	362
Q9BTV5	Q9BTV5	>sp|Q9BTV5|FSD1_HUMAN Fibronectin type III and SPRY domain-containing protein 1 OS=Homo sapiens OX=9606 GN=FSD1 PE=1 SV=1	FSD1	16	14	14	14	14	-0.449037	-0.448982	-0.24397	-0.234107	-0.131413	-0.112788	0.0759718	0.0538919	8.71843e-08	3.84301e-13	9.30105e-07	5.61822e-08	0.0192667	0.00950835	0.156005	0.182922	3.55861e-06	3.43135e-11	1.57503e-05	9.9989e-07	0.327098	0.232622	0.370849	0.498364	TRUE	TRUE	TRUE	TRUE	FALSE	FALSE	FALSE	FALSE	2	0	0	2	159	354	457	681	159
P84103-2	P84103-2	>sp|P84103-2|SRSF3_HUMAN Isoform of P84103, Isoform 2 of Serine/arginine-rich splicing factor 3 OS=Homo sapiens OX=9606 GN=SRSF3	SRSF3	6	4	4	4	4	0.385275	0.3489	0.0398957	1.69538e-16	0.307487	0.272306	-0.0324391	-5.86027e-16	0.00189953	0.00262599	0.481538	1	0.00298726	0.00201902	0.623342	1	0.00771463	0.00906558	0.606217	1	0.222835	0.112246	0.802612	1	TRUE	TRUE	FALSE	FALSE	FALSE	FALSE	FALSE	FALSE	2	0	0	0	45	101	129	193	45
Q9BPX5	Q9BPX5	>sp|Q9BPX5|ARP5L_HUMAN Actin-related protein 2/3 complex subunit 5-like protein OS=Homo sapiens OX=9606 GN=ARPC5L PE=1 SV=1	ARPC5L	10	6	6	6	6	0.0103031	-8.25817e-17	-0.0812266	-9.27446e-15	0.0537103	2.5993e-15	-0.0519788	-2.52348e-16	0.900778	1	0.123647	1	0.554651	1	0.312006	1	0.932397	1	0.219738	1	0.872785	1	0.551319	1	FALSE	FALSE	FALSE	FALSE	FALSE	FALSE	FALSE	FALSE	0	0	0	0	84	164	230	331	84
O14807	O14807	>sp|O14807|RASM_HUMAN Ras-related protein M-Ras OS=Homo sapiens OX=9606 GN=MRAS PE=1 SV=2	MRAS	14	13	13	13	13	0.0744593	0.00132479	0.0572757	0.0610893	-0.0557672	-0.0313819	-0.0594701	-0.00646487	0.38029	0.892293	0.217983	0.0932369	0.406473	0.377807	0.273959	0.712712	0.508751	1	0.338313	0.187396	0.7985	1	0.511061	1	FALSE	FALSE	FALSE	FALSE	FALSE	FALSE	FALSE	FALSE	0	0	0	0	131	294	366	565	131
P17987	P17987	>sp|P17987|TCPA_HUMAN T-complex protein 1 subunit alpha OS=Homo sapiens OX=9606 GN=TCP1 PE=1 SV=1	TCP1	23	21	21	21	21	0.00341615	0	-0.0281437	-8.19284e-06	0.0420212	0.00606732	0.0201736	0.0211311	0.935841	1	0.220167	0.984358	0.27283	0.675881	0.417794	0.219105	0.956951	1	0.340953	1	0.714721	1	0.64621	0.565108	FALSE	FALSE	FALSE	FALSE	FALSE	FALSE	FALSE	FALSE	0	0	0	0	223	498	625	972	223
Q00341	Q00341	>sp|Q00341|VIGLN_HUMAN Vigilin OS=Homo sapiens OX=9606 GN=HDLBP PE=1 SV=2	HDLBP	35	22	22	22	22	-0.149037	-0.134752	-0.0216978	-9.29117e-14	-0.0438126	-2.19053e-15	0.075179	0.0628094	0.0137844	0.0050642	0.486559	0.999999	0.411015	1	0.0320195	0.0259332	0.0386709	0.0159249	0.610764	1	0.801651	1	0.141251	0.127036	FALSE	FALSE	FALSE	FALSE	FALSE	FALSE	FALSE	FALSE	0	0	0	0	268	538	704	1104	268
Q04609-7	Q04609-7	>sp|Q04609-7|FOLH1_HUMAN Isoform of Q04609, Isoform PSMA-7 of Glutamate carboxypeptidase 2 OS=Homo sapiens OX=9606 GN=FOLH1	FOLH1	14	5	5	5	5	0.14195	6.63675e-18	0.326526	0.235886	-0.520728	-0.324918	-0.309095	-0.176898	0.64289	1	0.0974329	0.136686	0.0954809	0.180615	0.131363	0.249707	0.741399	1	0.181356	0.256443	0.519778	0.862534	0.33399	0.619849	FALSE	FALSE	FALSE	FALSE	FALSE	FALSE	FALSE	FALSE	0	0	0	0	96	205	181	334	96
Q9UIJ7	Q9UIJ7	>sp|Q9UIJ7|KAD3_HUMAN GTP:AMP phosphotransferase AK3, mitochondrial OS=Homo sapiens OX=9606 GN=AK3 PE=1 SV=4	AK3	20	18	18	18	18	0.797042	0.722311	0.477693	0.455841	-0.192398	-0.0666622	-0.513996	-0.470689	0.000260269	0.000251473	0.000202355	0.000169441	0.274836	0.508628	0.000376388	0.000435487	0.00152614	0.00118176	0.00119606	0.000873593	0.714721	1	0.00897998	0.0071685	TRUE	TRUE	TRUE	TRUE	FALSE	FALSE	TRUE	TRUE	2	0	2	2	190	456	510	844	190
Q9HAB8	Q9HAB8	>sp|Q9HAB8|PPCS_HUMAN Phosphopantothenate--cysteine ligase OS=Homo sapiens OX=9606 GN=PPCS PE=1 SV=2	PPCS	13	8	8	8	8	0.717844	0.527206	0.384142	0.36898	0.155589	3.56431e-16	-0.177414	-0.0830575	0.00139127	0.00152231	0.00202517	0.000673583	0.503624	1	0.120096	0.233023	0.00598415	0.00567425	0.00783092	0.00285981	0.850474	1	0.316657	0.590429	TRUE	TRUE	TRUE	TRUE	FALSE	FALSE	FALSE	FALSE	2	0	0	2	89	242	255	446	89
P30566	P30566	>sp|P30566|PUR8_HUMAN Adenylosuccinate lyase OS=Homo sapiens OX=9606 GN=ADSL PE=1 SV=2	ADSL	9	7	7	7	7	0.409968	0.385588	0.35916	0.340086	0.00830935	0	-0.0424937	-1.16496e-14	0.00011298	1.09528e-05	3.28869e-09	5.19407e-12	0.92031	1	0.490203	1	0.000797356	7.97838e-05	1.81124e-07	3.46198e-10	0.985567	1	0.70461	1	TRUE	TRUE	TRUE	TRUE	FALSE	FALSE	FALSE	FALSE	2	0	0	2	72	183	211	343	72
Q7Z2K6	Q7Z2K6	>sp|Q7Z2K6|ERMP1_HUMAN Endoplasmic reticulum metallopeptidase 1 OS=Homo sapiens OX=9606 GN=ERMP1 PE=1 SV=2	ERMP1	11	7	7	7	7	0.113748	0.0546089	0.0494606	1.71541e-15	-0.085145	-2.81082e-15	-0.143569	-0.118621	0.303384	0.406201	0.493239	1	0.448922	1	0.0602315	0.0585973	0.430598	0.631927	0.617387	1	0.825428	1	0.208912	0.227245	FALSE	FALSE	FALSE	FALSE	FALSE	FALSE	FALSE	FALSE	0	0	0	0	95	206	243	383	95
Q15029	Q15029	>sp|Q15029|U5S1_HUMAN 116 kDa U5 small nuclear ribonucleoprotein component OS=Homo sapiens OX=9606 GN=EFTUD2 PE=1 SV=1	EFTUD2	30	23	23	23	23	0.19324	0.166631	0.0752681	0.0532379	0.120316	0.0534682	-0.00924481	0	0.0243187	0.0210689	0.0696369	0.104789	0.0764742	0.254665	0.851554	1	0.0609571	0.053563	0.139677	0.205908	0.483065	1	0.923125	1	FALSE	FALSE	FALSE	FALSE	FALSE	FALSE	FALSE	FALSE	0	0	0	0	246	530	674	1068	246
Q8NHP8	Q8NHP8	>sp|Q8NHP8|PLBL2_HUMAN Putative phospholipase B-like 2 OS=Homo sapiens OX=9606 GN=PLBD2 PE=1 SV=2	PLBD2	5	3	3	3	3	0.879411	0.861539	0.31191	0.310745	0.197348	0.147792	-0.329694	-0.271046	3.36565e-06	2.35451e-06	0.00539945	0.000858394	0.185031	0.196151	0.00734396	0.00926078	5.13828e-05	2.13136e-05	0.0173358	0.00348623	0.622157	0.889465	0.0561323	0.062873	TRUE	TRUE	TRUE	TRUE	FALSE	FALSE	FALSE	FALSE	2	0	0	2	24	81	84	142	24
Q9NRG7	Q9NRG7	>sp|Q9NRG7|D39U1_HUMAN Epimerase family protein SDR39U1 OS=Homo sapiens OX=9606 GN=SDR39U1 PE=1 SV=3	SDR39U1	12	9	9	9	9	-0.273067	-0.252507	-0.143731	-0.112996	-0.0702435	-3.75452e-18	0.0566514	0.0295154	0.00115122	5.13869e-05	0.0179253	0.0149329	0.475478	1	0.317658	0.33434	0.00514129	0.000304651	0.0464324	0.0397648	0.832196	1	0.556285	0.758962	FALSE	FALSE	FALSE	FALSE	FALSE	FALSE	FALSE	FALSE	0	0	0	0	98	216	285	410	98
A0A3B3ISG5	A0A3B3ISG5	>tr|A0A3B3ISG5|A0A3B3ISG5_HUMAN Isoform of P14735, Insulin degrading enzyme OS=Homo sapiens OX=9606 GN=IDE PE=1 SV=1	IDE	15	8	8	8	8	0.185937	0.0738247	0.098528	0.0631006	-0.0767334	-0.0207658	-0.149682	-0.125232	0.0608961	0.244876	0.0802953	0.141141	0.423601	0.608121	0.0107037	0.0101053	0.125491	0.413482	0.155959	0.263961	0.809955	1	0.07172	0.0668358	FALSE	FALSE	FALSE	FALSE	FALSE	FALSE	FALSE	FALSE	0	0	0	0	104	251	273	434	104
O43752	O43752	>sp|O43752|STX6_HUMAN Syntaxin-6 OS=Homo sapiens OX=9606 GN=STX6 PE=1 SV=1	STX6	11	9	9	9	9	0.220769	0.17486	0.0152959	-4.56319e-19	0.157582	0.145794	-0.061537	-6.24845e-16	0.0220963	0.036081	0.753007	1	0.0515791	0.0269463	0.26973	1	0.0564558	0.0841082	0.827115	1	0.421601	0.361199	0.506538	1	FALSE	FALSE	FALSE	FALSE	FALSE	FALSE	FALSE	FALSE	0	0	0	0	89	211	266	405	89
O43318-2	O43318-2	>sp|O43318-2|M3K7_HUMAN Isoform of O43318, Isoform 1A of Mitogen-activated protein kinase kinase kinase 7 OS=Homo sapiens OX=9606 GN=MAP3K7	MAP3K7	5	4	4	4	4	0.0274121	0	0.0722481	1.35252e-17	0.0208067	7.16499e-20	0.0766951	0.120203	0.810127	1	0.137967	1	0.81993	1	0.198441	0.0141039	0.872935	1	0.23787	1	0.960414	1	0.425485	0.0831077	FALSE	FALSE	FALSE	FALSE	FALSE	FALSE	FALSE	FALSE	0	0	0	0	44	89	132	188	44
Q9NYK5-2	Q9NYK5-2	>sp|Q9NYK5-2|RM39_HUMAN Isoform of Q9NYK5, Isoform 2 of Large ribosomal subunit protein mL39 OS=Homo sapiens OX=9606 GN=MRPL39	MRPL39	12	5	5	5	5	-0.274447	-0.264214	-0.172037	-0.185158	-0.00184931	-1.50882e-18	0.120234	0.0604533	0.008315	0.00127341	0.0013856	1.99551e-05	0.983638	1	0.0422182	0.13356	0.0256815	0.0048622	0.00578691	0.000140161	0.996637	1	0.167763	0.40141	FALSE	FALSE	FALSE	TRUE	FALSE	FALSE	FALSE	FALSE	0	0	0	1	92	158	238	359	92
Q14152	Q14152	>sp|Q14152|EIF3A_HUMAN Eukaryotic translation initiation factor 3 subunit A OS=Homo sapiens OX=9606 GN=EIF3A PE=1 SV=1	EIF3A	48	33	33	33	33	0.0774214	4.80829e-07	0.071729	0.0622606	-0.0186874	-7.70436e-16	-0.0203858	-0.00303809	0.162345	0.997224	0.00902476	0.00671316	0.723048	1	0.476201	0.73013	0.269038	1	0.0266181	0.020051	0.929924	1	0.692508	1	FALSE	FALSE	FALSE	FALSE	FALSE	FALSE	FALSE	FALSE	0	0	0	0	382	849	1059	1654	382
Q9Y4J8-14	Q9Y4J8-14	>sp|Q9Y4J8-14|DTNA_HUMAN Isoform of Q9Y4J8, Isoform 14 of Dystrobrevin alpha OS=Homo sapiens OX=9606 GN=DTNA	DTNA	25	19	19	19	19	0.575565	0.498	0.420189	0.394735	0.0612426	9.57212e-16	-0.0586147	-2.81385e-16	4.21881e-05	5.03834e-05	1.28217e-10	2.88416e-13	0.508452	1	0.425065	1	0.000358751	0.000300211	1.50156e-08	2.98182e-11	0.852224	1	0.654033	1	TRUE	TRUE	TRUE	TRUE	FALSE	FALSE	FALSE	FALSE	2	0	0	2	202	494	584	973	202
P09211	P09211	>sp|P09211|GSTP1_HUMAN Glutathione S-transferase P OS=Homo sapiens OX=9606 GN=GSTP1 PE=1 SV=2	GSTP1	13	11	11	11	11	1.28678	1.23854	0.564854	0.516282	0.0328661	1.44874e-17	-0.691159	-0.661531	2.48177e-09	4.0967e-12	1.40329e-06	1.58238e-06	0.814941	1	5.22472e-07	1.45171e-07	2.90035e-07	2.34387e-10	2.17512e-05	1.61332e-05	0.958792	1	0.000139951	2.94998e-05	TRUE	TRUE	TRUE	TRUE	FALSE	FALSE	TRUE	TRUE	2	0	2	2	103	277	329	529	103
Q12931	Q12931	>sp|Q12931|TRAP1_HUMAN Heat shock protein 75 kDa, mitochondrial OS=Homo sapiens OX=9606 GN=TRAP1 PE=1 SV=3	TRAP1	29	21	21	21	21	-0.103249	-0.0819477	-0.0365254	0	-0.0419433	-7.81656e-16	0.0273275	0.000372947	0.11826	0.0842185	0.472652	1	0.633796	1	0.532415	0.924182	0.209976	0.169328	0.597584	1	0.901464	1	0.737649	1	FALSE	FALSE	FALSE	FALSE	FALSE	FALSE	FALSE	FALSE	0	0	0	0	239	554	673	1062	239
Q13009	Q13009	>sp|Q13009|TIAM1_HUMAN Rho guanine nucleotide exchange factor TIAM1 OS=Homo sapiens OX=9606 GN=TIAM1 PE=1 SV=2	TIAM1	16	6	6	6	6	-0.000382717	0	-0.0536695	0	-0.0583838	-2.96817e-15	-0.12368	-0.0416608	0.996736	1	0.347601	1	0.502901	1	0.0549088	0.264958	0.99843	1	0.480059	1	0.850474	1	0.196584	0.646006	FALSE	FALSE	FALSE	FALSE	FALSE	FALSE	FALSE	FALSE	0	0	0	0	87	205	245	379	87
Q86XL3	Q86XL3	>sp|Q86XL3|ANKL2_HUMAN Ankyrin repeat and LEM domain-containing protein 2 OS=Homo sapiens OX=9606 GN=ANKLE2 PE=1 SV=4	ANKLE2	2	1	1	1	1	0.219301	0.113472	0.0017086	0	0.0377429	0	-0.179849	-0.0742596	0.14788	0.266539	0.988823	1	0.826034	1	0.129791	0.318432	0.249201	0.443919	0.993036	1	0.962667	1	0.331919	0.733877	FALSE	FALSE	FALSE	FALSE	FALSE	FALSE	FALSE	FALSE	0	0	0	0	14	37	40	66	14
Q9H7Z7	Q9H7Z7	>sp|Q9H7Z7|PGES2_HUMAN Prostaglandin E synthase 2 OS=Homo sapiens OX=9606 GN=PTGES2 PE=1 SV=1	PTGES2	22	17	17	17	17	0.0383514	2.29574e-16	-0.0186734	-1.39562e-15	0.205559	0.173966	0.153987	0.153707	0.585889	1	0.634473	1	0.00315388	0.00246999	0.000366849	4.72715e-05	0.695117	1	0.738486	1	0.223603	0.126798	0.00886212	0.0016196	FALSE	FALSE	FALSE	FALSE	FALSE	FALSE	FALSE	FALSE	0	0	0	0	189	424	548	824	189
Q96LT7	Q96LT7	>sp|Q96LT7|CI072_HUMAN Guanine nucleotide exchange factor C9orf72 OS=Homo sapiens OX=9606 GN=C9orf72 PE=1 SV=2	C9ORF72	4	4	4	4	4	-0.0704806	-0.031877	0.00185893	-1.68589e-16	0.035794	2.87011e-16	0.104024	0.0785369	0.414959	0.448441	0.975156	1	0.694439	1	0.0893013	0.0880725	0.541607	0.686049	0.984681	1	0.921073	1	0.263754	0.301406	FALSE	FALSE	FALSE	FALSE	FALSE	FALSE	FALSE	FALSE	0	0	0	0	44	98	123	185	44
Q96BY6	Q96BY6	>sp|Q96BY6|DOC10_HUMAN Dedicator of cytokinesis protein 10 OS=Homo sapiens OX=9606 GN=DOCK10 PE=1 SV=3	DOCK10	30	11	11	11	11	0.22758	0.130022	0.270279	0.252992	-0.0950297	-0.036506	-0.0400144	0	0.0317526	0.133494	0.000298077	0.000274862	0.295205	0.474395	0.619822	1	0.0752989	0.248322	0.00164473	0.00133333	0.723345	1	0.80038	1	FALSE	FALSE	TRUE	TRUE	FALSE	FALSE	FALSE	FALSE	0	0	0	2	156	389	426	738	156
Q9HB90	Q9HB90	>sp|Q9HB90|RRAGC_HUMAN Ras-related GTP-binding protein C OS=Homo sapiens OX=9606 GN=RRAGC PE=1 SV=1	RRAGC	7	5	5	5	5	0.234923	0.220619	0.118018	0.106601	0.0505123	4.49614e-18	-0.0643304	-0.0237401	0.0021839	0.000448672	0.0034354	0.00151486	0.444553	1	0.138664	0.370042	0.00867232	0.00198054	0.0119438	0.00567879	0.822011	1	0.346478	0.81186	FALSE	FALSE	FALSE	FALSE	FALSE	FALSE	FALSE	FALSE	0	0	0	0	62	151	180	281	62
Q99435-2	Q99435-2	>sp|Q99435-2|NELL2_HUMAN Isoform of Q99435, Isoform 2 of Protein kinase C-binding protein NELL2 OS=Homo sapiens OX=9606 GN=NELL2	NELL2	5	3	3	3	3	-0.158712	-0.0797478	-0.19321	-0.159895	-0.0372873	-2.12507e-18	-0.0709434	-0.00261915	0.201944	0.362962	0.00692103	0.0123654	0.754258	1	0.337424	0.847641	0.316925	0.575446	0.0212425	0.0339401	0.942242	1	0.572706	1	FALSE	FALSE	TRUE	FALSE	FALSE	FALSE	FALSE	FALSE	0	0	0	1	42	90	118	170	42
P29372-2	P29372-2	>sp|P29372-2|3MG_HUMAN Isoform of P29372, Isoform 2 of DNA-3-methyladenine glycosylase OS=Homo sapiens OX=9606 GN=MPG	MPG	3	1	1	1	1	0.517664	0.370361	0.219992	0.0739218	0.205883	8.85245e-21	-0.0917886	0	0.0195297	0.0248628	0.0886732	0.319829	0.291377	1	0.506085	1	0.0510145	0.0615097	0.168896	0.526466	0.720555	1	0.716122	1	FALSE	FALSE	FALSE	FALSE	FALSE	FALSE	FALSE	FALSE	0	0	0	0	19	47	46	89	19
P49207	P49207	>sp|P49207|RL34_HUMAN Large ribosomal subunit protein eL34 OS=Homo sapiens OX=9606 GN=RPL34 PE=1 SV=3	RPL34	5	4	4	4	4	-0.0131539	-1.84447e-18	-0.0280906	-1.91865e-18	0.149598	0.041529	0.121542	0.0765017	0.901897	1	0.654654	1	0.187453	0.498488	0.0540741	0.108217	0.932955	1	0.754697	1	0.625533	1	0.194779	0.3464	FALSE	FALSE	FALSE	FALSE	FALSE	FALSE	FALSE	FALSE	0	0	0	0	46	104	127	196	46
Q96JH7	Q96JH7	>sp|Q96JH7|VCIP1_HUMAN Deubiquitinating protein VCPIP1 OS=Homo sapiens OX=9606 GN=VCPIP1 PE=1 SV=2	VCPIP1	31	23	23	23	23	-0.100739	-0.0746903	-0.00341661	-1.02718e-17	0.0167065	1.27398e-18	0.119057	0.103945	0.0494957	0.0235188	0.918171	1	0.743511	1	0.000869009	0.000382232	0.106803	0.0586775	0.945941	1	0.937759	1	0.0145073	0.00656704	FALSE	FALSE	FALSE	FALSE	FALSE	FALSE	FALSE	FALSE	0	0	0	0	256	541	719	1113	256
Q7Z6G8-3	Q7Z6G8-3	>sp|Q7Z6G8-3|ANS1B_HUMAN Isoform of Q7Z6G8, Isoform 3 of Ankyrin repeat and sterile alpha motif domain-containing protein 1B OS=Homo sapiens OX=9606 GN=ANKS1B	ANKS1B	24	20	20	20	20	-0.453955	-0.413319	-0.322975	-0.3121	-0.0141873	-1.9078e-17	0.102946	0.0470665	1.05124e-05	1.28604e-06	2.32821e-08	7.79637e-10	0.821862	1	0.113494	0.296348	0.000124397	1.28888e-05	8.90918e-07	2.58112e-08	0.960768	1	0.306799	0.696975	TRUE	TRUE	TRUE	TRUE	FALSE	FALSE	FALSE	FALSE	2	0	0	2	232	477	656	943	232
Q96JM3	Q96JM3	>sp|Q96JM3|CHAP1_HUMAN Chromosome alignment-maintaining phosphoprotein 1 OS=Homo sapiens OX=9606 GN=CHAMP1 PE=1 SV=2	CHAMP1	3	3	3	3	3	0.312515	0.0295597	0.17834	0	0.166418	2.02715e-17	0.0641402	0	0.0953878	0.603494	0.087834	1	0.371941	1	0.525312	1	0.178962	0.885335	0.167673	1	0.773816	1	0.732299	1	FALSE	FALSE	FALSE	FALSE	FALSE	FALSE	FALSE	FALSE	0	0	0	0	23	60	65	110	23
Q9H6V9-2	Q9H6V9-2	>sp|Q9H6V9-2|LDAH_HUMAN Isoform of Q9H6V9, Isoform 2 of Lipid droplet-associated hydrolase OS=Homo sapiens OX=9606 GN=LDAH	LDAH	2	2	2	2	2	0.259629	0.221149	0.0825813	0.0334887	0.114875	0.0113624	-0.0592651	-1.62853e-16	0.036834	0.0180112	0.290312	0.417822	0.396845	0.744548	0.431537	1	0.084724	0.0467783	0.418906	0.659054	0.791407	1	0.658784	1	FALSE	FALSE	FALSE	FALSE	FALSE	FALSE	FALSE	FALSE	0	0	0	0	22	45	56	82	22
P40123	P40123	>sp|P40123|CAP2_HUMAN Adenylyl cyclase-associated protein 2 OS=Homo sapiens OX=9606 GN=CAP2 PE=1 SV=1	CAP2	28	23	23	23	23	-0.480357	-0.483441	-0.343975	-0.335562	-0.00219974	0	0.153111	0.133146	2.61254e-07	1.25224e-10	6.23899e-11	6.11206e-13	0.96115	1	0.00995829	0.0134015	7.47364e-06	4.88677e-09	9.05204e-09	5.54129e-11	0.993697	1	0.0686365	0.0804226	TRUE	TRUE	TRUE	TRUE	FALSE	FALSE	FALSE	FALSE	2	0	0	2	267	550	746	1096	267
Q8IV08	Q8IV08	>sp|Q8IV08|PLD3_HUMAN 5'-3' exonuclease PLD3 OS=Homo sapiens OX=9606 GN=PLD3 PE=1 SV=1	PLD3	9	6	6	6	6	0.450288	0.388274	0.162195	0.13531	0.25069	0.203821	-0.026844	-3.1566e-16	0.00715989	0.0116098	0.00677747	0.00742184	0.0296476	0.037964	0.742433	1	0.0227915	0.0322264	0.0208519	0.0218031	0.356623	0.403102	0.868087	1	TRUE	TRUE	FALSE	FALSE	FALSE	FALSE	FALSE	FALSE	2	0	0	0	75	175	223	351	75
Q14839-2	Q14839-2	>sp|Q14839-2|CHD4_HUMAN Isoform of Q14839, Isoform 2 of Chromodomain-helicase-DNA-binding protein 4 OS=Homo sapiens OX=9606 GN=CHD4	CHD4	27	7	7	7	7	0.134602	0.0721136	0.138716	0.104129	0.0585742	1.52337e-15	0.0959445	0.036373	0.120606	0.220158	0.00923302	0.0206666	0.468477	1	0.10435	0.325857	0.213341	0.377807	0.0270832	0.0524271	0.82994	1	0.290659	0.744293	FALSE	FALSE	FALSE	FALSE	FALSE	FALSE	FALSE	FALSE	0	0	0	0	111	321	376	606	111
Q96PC5	Q96PC5	>sp|Q96PC5|MIA2_HUMAN Melanoma inhibitory activity protein 2 OS=Homo sapiens OX=9606 GN=MIA2 PE=1 SV=4	MIA2	5	3	3	3	3	-0.276725	-0.20341	-0.0527312	-0.0574773	-0.280405	-0.202226	-0.0418791	-0.00862673	0.0536145	0.0419689	0.545679	0.241739	0.049027	0.0439124	0.652351	0.717538	0.113557	0.0953809	0.667532	0.415568	0.414788	0.427729	0.820881	1	FALSE	FALSE	FALSE	FALSE	FALSE	FALSE	FALSE	FALSE	0	0	0	0	31	71	93	140	31
P61026	P61026	>sp|P61026|RAB10_HUMAN Ras-related protein Rab-10 OS=Homo sapiens OX=9606 GN=RAB10 PE=1 SV=1	RAB10	16	13	13	13	13	-0.0100949	0	0.0228682	2.76646e-18	-0.081761	-0.0167008	-0.0373357	-9.90078e-17	0.863693	1	0.480574	1	0.137127	0.483335	0.283737	1	0.907424	1	0.605263	1	0.574781	1	0.521728	1	FALSE	FALSE	FALSE	FALSE	FALSE	FALSE	FALSE	FALSE	0	0	0	0	152	335	421	638	152
Q5TBA9	Q5TBA9	>sp|Q5TBA9|FRY_HUMAN Protein furry homolog OS=Homo sapiens OX=9606 GN=FRY PE=1 SV=1	FRY	21	13	13	13	13	-0.0359673	0	-0.0478799	-0.0463665	0.132259	0.082822	0.132745	0.0493747	0.739477	1	0.391768	0.247694	0.136102	0.167545	0.0510614	0.29698	0.817795	1	0.52375	0.424196	0.574016	0.830078	0.187948	0.697531	FALSE	FALSE	FALSE	FALSE	FALSE	FALSE	FALSE	FALSE	0	0	0	0	141	304	417	662	141
P39023	P39023	>sp|P39023|RL3_HUMAN Large ribosomal subunit protein uL3 OS=Homo sapiens OX=9606 GN=RPL3 PE=1 SV=2	RPL3	15	11	11	11	11	-0.0456493	-0.0448444	-0.0678659	-0.0482261	0.0653615	5.74004e-16	0.0426548	0.0503227	0.495492	0.284939	0.040005	0.0594057	0.297994	1	0.232106	0.0720899	0.615684	0.469559	0.0896386	0.128469	0.725126	1	0.467503	0.26111	FALSE	FALSE	FALSE	FALSE	FALSE	FALSE	FALSE	FALSE	0	0	0	0	124	288	363	556	124
P26440	P26440	>sp|P26440|IVD_HUMAN Isovaleryl-CoA dehydrogenase, mitochondrial OS=Homo sapiens OX=9606 GN=IVD PE=1 SV=2	IVD	15	12	12	12	12	0.16429	0.10162	0.212833	0.176155	-0.0123759	0	0.0256637	0	0.119907	0.195153	0.0197191	0.0296032	0.933639	1	0.744088	1	0.21258	0.340564	0.0501531	0.071263	0.988544	1	0.869062	1	FALSE	FALSE	FALSE	FALSE	FALSE	FALSE	FALSE	FALSE	0	0	0	0	136	301	369	609	136
Q6P2M8-2	Q6P2M8-2	>sp|Q6P2M8-2|KCC1B_HUMAN Isoform of Q6P2M8, Isoform 2 of Calcium/calmodulin-dependent protein kinase type 1B OS=Homo sapiens OX=9606 GN=PNCK	PNCK	10	6	6	6	6	-0.147237	-3.32104e-17	0.0352078	0	0.293754	0.186227	0.457779	0.342508	0.570452	1	0.784715	1	0.0927251	0.17332	0.00776336	0.0220068	0.682435	1	0.84981	1	0.515603	0.846093	0.0581529	0.113704	FALSE	FALSE	FALSE	FALSE	FALSE	FALSE	FALSE	FALSE	0	0	0	0	72	138	212	322	72
Q92598	Q92598	>sp|Q92598|HS105_HUMAN Heat shock protein 105 kDa OS=Homo sapiens OX=9606 GN=HSPH1 PE=1 SV=1	HSPH1	35	30	30	30	30	0.393101	0.344838	0.0930075	0.0637617	0.0701344	1.2517e-15	-0.223886	-0.198721	0.000576304	0.000564166	0.0994782	0.171454	0.468518	1	0.000492293	0.000819993	0.00296608	0.00242118	0.18429	0.310218	0.82994	1	0.0105174	0.0115114	TRUE	FALSE	FALSE	FALSE	FALSE	FALSE	TRUE	FALSE	1	0	1	0	327	758	922	1454	327
P51809-3	P51809-3	>sp|P51809-3|VAMP7_HUMAN Isoform of P51809, Isoform 3 of Vesicle-associated membrane protein 7 OS=Homo sapiens OX=9606 GN=VAMP7	VAMP7	9	8	8	8	8	0.141913	0.0580219	2.0277e-05	0	0.112742	0.0665949	-0.0307724	-3.75121e-16	0.14904	0.361295	0.999607	1	0.121676	0.198094	0.566339	1	0.250727	0.573575	0.999776	1	0.558752	0.893896	0.763108	1	FALSE	FALSE	FALSE	FALSE	FALSE	FALSE	FALSE	FALSE	0	0	0	0	77	200	242	367	77
P43146	P43146	>sp|P43146|DCC_HUMAN Netrin receptor DCC OS=Homo sapiens OX=9606 GN=DCC PE=1 SV=2	DCC	11	9	9	9	9	-0.00679022	-7.98704e-18	-0.0601792	0	0.0964719	6.95152e-17	0.0632329	5.33367e-17	0.945845	1	0.422987	1	0.363693	1	0.418559	1	0.964169	1	0.553924	1	0.769567	1	0.647053	1	FALSE	FALSE	FALSE	FALSE	FALSE	FALSE	FALSE	FALSE	0	0	0	0	94	209	269	415	94
Q9Y6D5	Q9Y6D5	>sp|Q9Y6D5|BIG2_HUMAN Brefeldin A-inhibited guanine nucleotide-exchange protein 2 OS=Homo sapiens OX=9606 GN=ARFGEF2 PE=1 SV=3	ARFGEF2	50	27	27	27	27	-0.0521834	-0.0124088	-0.0476981	-0.034985	0.0552183	0.0312866	0.0601309	0.0444637	0.261068	0.536951	0.145855	0.150413	0.296821	0.324218	0.058492	0.0771398	0.385873	0.799659	0.248777	0.278825	0.724894	1	0.205053	0.274158	FALSE	FALSE	FALSE	FALSE	FALSE	FALSE	FALSE	FALSE	0	0	0	0	381	798	1084	1663	381
P46060	P46060	>sp|P46060|RAGP1_HUMAN Ran GTPase-activating protein 1 OS=Homo sapiens OX=9606 GN=RANGAP1 PE=1 SV=1	RANGAP1	18	13	13	13	13	0.268641	0.23082	0.0611594	0.0396723	0.152414	0.104203	-0.0492885	-0.0184893	0.00037514	0.000107169	0.118146	0.164933	0.0407856	0.0713192	0.195033	0.407712	0.00206608	0.000567936	0.211493	0.300448	0.388915	0.545599	0.42201	0.870208	FALSE	FALSE	FALSE	FALSE	FALSE	FALSE	FALSE	FALSE	0	0	0	0	154	369	439	686	154
Q330K2-2	Q330K2-2	>sp|Q330K2-2|NDUF6_HUMAN Isoform of Q330K2, Isoform 2 of NADH dehydrogenase (ubiquinone) complex I, assembly factor 6 OS=Homo sapiens OX=9606 GN=NDUFAF6	NDUFAF6	5	4	4	4	4	-0.0498082	0	-0.0497389	-1.90023e-16	0.0973252	0	0.0552297	0	0.681702	1	0.450117	1	0.42204	1	0.426417	1	0.772826	1	0.578778	1	0.808986	1	0.655265	1	FALSE	FALSE	FALSE	FALSE	FALSE	FALSE	FALSE	FALSE	0	0	0	0	34	73	110	167	34
Q9UQB8-4	Q9UQB8-4	>sp|Q9UQB8-4|BAIP2_HUMAN Isoform of Q9UQB8, Isoform 4 of Brain-specific angiogenesis inhibitor 1-associated protein 2 OS=Homo sapiens OX=9606 GN=BAIAP2	BAIAP2	37	33	33	33	33	-0.30835	-0.259615	-0.182985	-0.167435	-0.02195	-3.42548e-15	0.100137	0.0116355	0.00455561	0.00781592	0.00315688	0.00355747	0.730324	1	0.194285	0.688001	0.0158665	0.022915	0.0111174	0.0117184	0.934538	1	0.421393	1	FALSE	FALSE	FALSE	FALSE	FALSE	FALSE	FALSE	FALSE	0	0	0	0	365	800	1038	1556	365
Q02252	Q02252	>sp|Q02252|MMSA_HUMAN Methylmalonate-semialdehyde dehydrogenase [acylating], mitochondrial OS=Homo sapiens OX=9606 GN=ALDH6A1 PE=1 SV=2	ALDH6A1	25	24	24	24	24	0.75412	0.705217	0.433603	0.408574	-0.141758	-1.00041e-15	-0.471133	-0.439334	0.000122033	0.000115096	0.000519897	0.000565704	0.48438	1	0.000109113	0.000148871	0.00084935	0.000602896	0.00258025	0.00247307	0.838355	1	0.0041484	0.00334915	TRUE	TRUE	TRUE	TRUE	FALSE	FALSE	TRUE	TRUE	2	0	2	2	249	580	685	1118	249
P35270	P35270	>sp|P35270|SPRE_HUMAN Sepiapterin reductase OS=Homo sapiens OX=9606 GN=SPR PE=1 SV=1	SPR	10	6	6	6	6	0.955934	0.892499	0.484943	0.44548	0.0709799	0	-0.401314	-0.339247	7.98798e-06	3.56614e-06	0.000263338	0.00033601	0.695064	1	0.0042786	0.0085277	0.000101015	3.06792e-05	0.0014836	0.00158155	0.921465	1	0.0389703	0.0595483	TRUE	TRUE	TRUE	TRUE	FALSE	FALSE	TRUE	FALSE	2	0	1	2	72	211	212	359	72
Q14194-2	Q14194-2	>sp|Q14194-2|DPYL1_HUMAN Isoform of Q14194, Isoform LCRMP-1 of Dihydropyrimidinase-related protein 1 OS=Homo sapiens OX=9606 GN=CRMP1	CRMP1	39	26	26	26	26	0.719273	0.698043	0.333011	0.311976	0.201385	0.0443591	-0.177632	-0.110182	0.000238603	0.000109404	0.00169357	0.00191959	0.287508	0.612527	0.0822174	0.185129	0.00143041	0.000577187	0.00674796	0.0069357	0.719067	1	0.253247	0.501824	TRUE	TRUE	TRUE	TRUE	FALSE	FALSE	FALSE	FALSE	2	0	0	2	312	768	870	1412	312
Q9BQI7	Q9BQI7	>sp|Q9BQI7|PSD2_HUMAN PH and SEC7 domain-containing protein 2 OS=Homo sapiens OX=9606 GN=PSD2 PE=2 SV=3	PSD2	20	8	8	8	8	0.323285	0.236006	0.424588	0.409567	-0.039743	0	0.029412	2.727e-15	0.0161943	0.0459627	2.46636e-07	4.31921e-08	0.673322	1	0.748857	1	0.0440391	0.102782	5.3273e-06	8.02938e-07	0.915525	1	0.872006	1	FALSE	FALSE	TRUE	TRUE	FALSE	FALSE	FALSE	FALSE	0	0	0	2	102	308	319	602	102
A6XGL0-2	A6XGL0-2	>sp|A6XGL0-2|YJEN3_HUMAN Isoform of A6XGL0, Isoform 2 of YjeF N-terminal domain-containing protein 3 OS=Homo sapiens OX=9606 GN=YJEFN3	YJEFN3	4	2	2	2	2	-0.415026	-0.178053	-0.167292	-0.0196614	0.106725	2.47304e-16	0.347987	0.228356	0.156821	0.440835	0.300181	0.730975	0.654478	1	0.0674276	0.168887	0.261723	0.676697	0.430091	1	0.909154	1	0.22384	0.473046	FALSE	FALSE	FALSE	FALSE	FALSE	FALSE	FALSE	FALSE	0	0	0	0	32	64	90	127	32
P34897-3	P34897-3	>sp|P34897-3|GLYM_HUMAN Isoform of P34897, Isoform 3 of Serine hydroxymethyltransferase, mitochondrial OS=Homo sapiens OX=9606 GN=SHMT2	SHMT2	13	11	11	11	11	-0.209797	-0.133146	-0.118968	-0.0618697	-0.248712	-0.203282	-0.169629	-0.155012	0.0510806	0.120695	0.0888507	0.229728	0.0287833	0.0399544	0.0157528	0.012504	0.109461	0.228773	0.169006	0.398407	0.356623	0.411864	0.0900403	0.0769164	FALSE	FALSE	FALSE	FALSE	FALSE	FALSE	FALSE	FALSE	0	0	0	0	128	273	341	519	128
Q13618	Q13618	>sp|Q13618|CUL3_HUMAN Cullin-3 OS=Homo sapiens OX=9606 GN=CUL3 PE=1 SV=2	CUL3	43	36	36	36	36	-0.118784	-0.115322	-0.0375419	-0.0147735	-0.0507859	-0.0236121	0.0302515	0.0163673	0.00787641	0.00123482	0.138376	0.367457	0.162438	0.320699	0.294078	0.370552	0.0245716	0.00475163	0.238505	0.592455	0.594673	1	0.533395	0.812677	FALSE	FALSE	FALSE	FALSE	FALSE	FALSE	FALSE	FALSE	0	0	0	0	400	863	1126	1732	400
O43813	O43813	>sp|O43813|LANC1_HUMAN Glutathione S-transferase LANCL1 OS=Homo sapiens OX=9606 GN=LANCL1 PE=1 SV=1	LANCL1	13	9	9	9	9	0.243465	0.240525	0.145396	0.137767	0.0130437	0	-0.0846682	-0.0502516	0.00244492	6.45793e-05	0.00036716	1.59461e-06	0.811196	1	0.0847618	0.117752	0.009548	0.00037002	0.00193461	1.62298e-05	0.957857	1	0.256681	0.366956	FALSE	FALSE	FALSE	FALSE	FALSE	FALSE	FALSE	FALSE	0	0	0	0	111	248	298	473	111
P19634	P19634	>sp|P19634|SL9A1_HUMAN Sodium/hydrogen exchanger 1 OS=Homo sapiens OX=9606 GN=SLC9A1 PE=1 SV=2	SLC9A1	6	5	5	5	5	-0.398844	-0.257239	-0.03147	0	-0.311284	-0.176693	0.0662059	9.60791e-19	0.0466808	0.12018	0.775385	1	0.095788	0.17344	0.578811	1	0.101999	0.22809	0.843053	1	0.519778	0.846093	0.772753	1	FALSE	FALSE	FALSE	FALSE	FALSE	FALSE	FALSE	FALSE	0	0	0	0	55	125	155	245	55
O43426-2	O43426-2	>sp|O43426-2|SYNJ1_HUMAN Isoform of O43426, Isoform 2 of Synaptojanin-1 OS=Homo sapiens OX=9606 GN=SYNJ1	SYNJ1	57	46	46	46	46	-0.0868635	-0.0608907	-0.109572	-0.0985353	0.0117964	-1.67842e-16	-0.00174681	-1.27901e-17	0.191246	0.195161	0.00273418	0.0038729	0.838154	1	0.965021	1	0.30457	0.340564	0.00990929	0.0124915	0.965639	1	0.985489	1	FALSE	FALSE	FALSE	FALSE	FALSE	FALSE	FALSE	FALSE	0	0	0	0	526	1205	1506	2319	526
Q8NFJ9-2	Q8NFJ9-2	>sp|Q8NFJ9-2|BBS1_HUMAN Isoform of Q8NFJ9, Isoform 3 of Bardet-Biedl syndrome 1 protein OS=Homo sapiens OX=9606 GN=BBS1	BBS1	5	2	2	2	2	0.210207	0.146394	0.161087	0.0671958	0.0612305	0.0765854	0.0319401	1.64475e-15	0.0853659	0.118567	0.0346483	0.205832	0.628334	0.296323	0.680382	1	0.164345	0.225465	0.0796343	0.362079	0.900668	1	0.836181	1	FALSE	FALSE	FALSE	FALSE	FALSE	FALSE	FALSE	FALSE	0	0	0	0	31	80	84	149	31
P13010	P13010	>sp|P13010|XRCC5_HUMAN X-ray repair cross-complementing protein 5 OS=Homo sapiens OX=9606 GN=XRCC5 PE=1 SV=3	XRCC5	43	34	34	34	34	0.265393	0.249892	0.156914	0.166319	0.119802	0.0587103	-0.00538112	0	0.00262379	0.00288704	0.000213647	3.04653e-05	0.0664525	0.23104	0.913225	1	0.0100861	0.00981009	0.00125027	0.000202933	0.456618	0.962204	0.960664	1	FALSE	FALSE	FALSE	FALSE	FALSE	FALSE	FALSE	FALSE	0	0	0	0	386	894	1085	1710	386
P51570	P51570	>sp|P51570|GALK1_HUMAN Galactokinase OS=Homo sapiens OX=9606 GN=GALK1 PE=1 SV=1	GALK1	13	11	11	11	11	0.521369	0.497745	0.299625	0.281724	-0.0700549	-4.10461e-16	-0.292773	-0.268324	2.06716e-06	9.67097e-09	1.70183e-05	3.15969e-06	0.386724	1	0.000179441	9.07062e-05	3.60407e-05	1.90605e-07	0.000158199	2.91708e-05	0.784122	1	0.0055655	0.00241523	TRUE	TRUE	TRUE	TRUE	FALSE	FALSE	TRUE	TRUE	2	0	2	2	104	263	300	491	104
Q9NXC2	Q9NXC2	>sp|Q9NXC2|GFOD1_HUMAN Glucose-fructose oxidoreductase domain-containing protein 1 OS=Homo sapiens OX=9606 GN=GFOD1 PE=1 SV=1	GFOD1	10	6	6	6	6	0.132914	0.0916525	0.0205108	1.76947e-16	0.172188	0.138948	0.0714378	0.0523408	0.0467533	0.0607125	0.592735	1	0.00711886	0.00439294	0.0824958	0.086887	0.102043	0.129209	0.705511	1	0.25272	0.162815	0.253598	0.298731	FALSE	FALSE	FALSE	FALSE	FALSE	FALSE	FALSE	FALSE	0	0	0	0	80	177	227	364	80
Q9C0H5	Q9C0H5	>sp|Q9C0H5|RHG39_HUMAN Rho GTPase-activating protein 39 OS=Homo sapiens OX=9606 GN=ARHGAP39 PE=1 SV=2	ARHGAP39	23	15	15	15	15	-0.27403	-0.273629	-0.131328	-0.137653	-0.0451621	-1.30415e-15	0.0868697	0.0570202	2.68201e-06	1.90097e-11	0.00290858	0.000295415	0.460305	1	0.0413812	0.0913786	4.37814e-05	9.41378e-10	0.010426	0.00141678	0.828364	1	0.165665	0.308787	FALSE	FALSE	FALSE	FALSE	FALSE	FALSE	FALSE	FALSE	0	0	0	0	190	381	494	763	190
P10768	P10768	>sp|P10768|ESTD_HUMAN S-formylglutathione hydrolase OS=Homo sapiens OX=9606 GN=ESD PE=1 SV=2	ESD	10	7	7	7	7	1.61165	1.58117	0.755741	0.739233	-0.0367523	-2.24022e-16	-0.888614	-0.856418	1.82041e-08	7.78208e-11	5.14954e-09	1.8162e-10	0.80495	1	7.82825e-08	1.17589e-08	1.14125e-06	3.29927e-09	2.63881e-07	7.92806e-09	0.955017	1	3.54861e-05	4.44872e-06	TRUE	TRUE	TRUE	TRUE	FALSE	FALSE	TRUE	TRUE	2	0	2	2	78	209	226	386	78
O15067	O15067	>sp|O15067|PUR4_HUMAN Phosphoribosylformylglycinamidine synthase OS=Homo sapiens OX=9606 GN=PFAS PE=1 SV=4	PFAS	22	10	10	10	10	1.22175	1.18946	0.42042	0.372879	0.291992	0.183833	-0.517465	-0.50928	1.21956e-07	2.64959e-09	0.00014677	0.000243618	0.0872416	0.174624	4.14808e-05	1.50885e-05	4.46388e-06	6.7013e-08	0.000909482	0.0012001	0.506311	0.847821	0.00220222	0.000747199	TRUE	TRUE	TRUE	TRUE	FALSE	FALSE	TRUE	TRUE	2	0	2	2	127	401	380	676	127
Q9NYI0-2	Q9NYI0-2	>sp|Q9NYI0-2|PSD3_HUMAN Isoform of Q9NYI0, Isoform 2 of PH and SEC7 domain-containing protein 3 OS=Homo sapiens OX=9606 GN=PSD3	PSD3	9	4	4	4	4	-0.0763789	-1.27868e-16	-0.0233435	0	0.0221872	0	0.0848919	0.0181148	0.40939	1	0.650176	1	0.784702	1	0.152448	0.493564	0.535744	1	0.751567	1	0.94879	1	0.366237	0.997898	FALSE	FALSE	FALSE	FALSE	FALSE	FALSE	FALSE	FALSE	0	0	0	0	66	124	167	255	66
Q9H0E2	Q9H0E2	>sp|Q9H0E2|TOLIP_HUMAN Toll-interacting protein OS=Homo sapiens OX=9606 GN=TOLLIP PE=1 SV=1	TOLLIP	10	10	10	10	10	-0.14216	-0.124645	-0.0822764	-0.0284492	0.0734966	1.00956e-16	0.131314	0.134042	0.12009	0.0556578	0.0891568	0.364622	0.438782	1	0.00553099	0.00128252	0.212712	0.119661	0.16932	0.58869	0.8216	1	0.0462138	0.0154242	FALSE	FALSE	FALSE	FALSE	FALSE	FALSE	FALSE	FALSE	0	0	0	0	104	235	297	462	104
Q9NZH0	Q9NZH0	>sp|Q9NZH0|GPC5B_HUMAN G-protein coupled receptor family C group 5 member B OS=Homo sapiens OX=9606 GN=GPRC5B PE=2 SV=2	GPRC5B	6	5	5	5	5	0.776946	0.702318	0.580679	0.55556	0.177106	8.67051e-19	-0.0172909	-7.78701e-18	0.000866115	0.00107561	2.85524e-07	8.53254e-08	0.309732	1	0.890749	1	0.0040476	0.00419773	5.92463e-06	1.40062e-06	0.735672	1	0.946822	1	TRUE	TRUE	TRUE	TRUE	FALSE	FALSE	FALSE	FALSE	2	0	0	2	60	135	159	254	60
Q9H9S3-2	Q9H9S3-2	>sp|Q9H9S3-2|S61A2_HUMAN Isoform of Q9H9S3, Isoform 2 of Protein transport protein Sec61 subunit alpha isoform 2 OS=Homo sapiens OX=9606 GN=SEC61A2	SEC61A2	1	1	1	1	1	-0.144698	-0.151593	-0.519663	-0.494644	0.291869	0.185982	-0.0830962	0	0.350053	0.169846	1.56723e-06	3.40655e-07	0.0483703	0.0896425	0.46566	1	0.478671	0.302753	2.36206e-05	4.471e-06	0.413034	0.60442	0.685349	1	FALSE	FALSE	TRUE	TRUE	FALSE	FALSE	FALSE	FALSE	0	0	0	2	10	19	28	43	10
P61619	P61619	>sp|P61619|S61A1_HUMAN Protein transport protein Sec61 subunit alpha isoform 1 OS=Homo sapiens OX=9606 GN=SEC61A1 PE=1 SV=2	SEC61A1	6	4	4	4	4	-0.0617951	-0.0378754	-0.0162035	-3.05703e-18	-0.0293077	-4.70751e-18	0.0018977	0	0.490732	0.436303	0.781737	1	0.734688	1	0.976239	1	0.611262	0.670964	0.847723	1	0.935827	1	0.990697	1	FALSE	FALSE	FALSE	FALSE	FALSE	FALSE	FALSE	FALSE	0	0	0	0	46	97	120	189	46
O60506	O60506	>sp|O60506|HNRPQ_HUMAN Heterogeneous nuclear ribonucleoprotein Q OS=Homo sapiens OX=9606 GN=SYNCRIP PE=1 SV=2	SYNCRIP	19	17	17	17	17	0.126949	0.0974541	-0.00489016	1.18673e-17	-0.0135028	-2.14736e-16	-0.150104	-0.142915	0.063756	0.0788889	0.903129	1	0.831045	1	0.000907913	0.000354345	0.13055	0.160807	0.935514	1	0.964629	1	0.0149293	0.00624913	FALSE	FALSE	FALSE	FALSE	FALSE	FALSE	FALSE	FALSE	0	0	0	0	177	390	487	736	177
P11279	P11279	>sp|P11279|LAMP1_HUMAN Lysosome-associated membrane glycoprotein 1 OS=Homo sapiens OX=9606 GN=LAMP1 PE=1 SV=3	LAMP1	8	7	7	7	7	0.401989	0.324952	0.138924	0.0768139	0.211086	0.197012	-0.0348829	-2.19608e-17	0.00285134	0.00637262	0.0443388	0.136663	0.032724	0.0128695	0.670011	1	0.0107849	0.0193079	0.0974957	0.256443	0.36697	0.258712	0.82949	1	TRUE	FALSE	FALSE	FALSE	FALSE	FALSE	FALSE	FALSE	1	0	0	0	66	155	196	305	66
Q9UN86	Q9UN86	>sp|Q9UN86|G3BP2_HUMAN Ras GTPase-activating protein-binding protein 2 OS=Homo sapiens OX=9606 GN=G3BP2 PE=1 SV=2	G3BP2	17	12	12	12	12	-0.0362689	0	-0.16693	-0.152571	0.0833903	0	-0.0406755	-7.2304e-16	0.773563	1	0.0133693	0.0108279	0.533348	1	0.516867	1	0.845125	1	0.0364073	0.0302126	0.861792	1	0.724869	1	FALSE	FALSE	FALSE	FALSE	FALSE	FALSE	FALSE	FALSE	0	0	0	0	140	311	400	608	140
Q16629-2	Q16629-2	>sp|Q16629-2|SRSF7_HUMAN Isoform of Q16629, Isoform 2 of Serine/arginine-rich splicing factor 7 OS=Homo sapiens OX=9606 GN=SRSF7	SRSF7	7	6	6	6	6	0.249167	0.226494	-0.0281585	-2.3018e-18	0.23504	0.197088	-0.0570851	-0.0389848	0.00715872	0.00298194	0.585105	1	0.0132954	0.0191269	0.26165	0.253127	0.0227915	0.0100992	0.697981	1	0.291325	0.311367	0.497709	0.625179	FALSE	FALSE	FALSE	FALSE	FALSE	FALSE	FALSE	FALSE	0	0	0	0	64	153	186	288	64
Q96DA2	Q96DA2	>sp|Q96DA2|RB39B_HUMAN Ras-related protein Rab-39B OS=Homo sapiens OX=9606 GN=RAB39B PE=1 SV=1	RAB39B	13	13	13	13	13	-0.0806389	-0.0142127	-0.0386832	-0.0059708	0.0041637	3.42395e-18	0.060451	0.0426273	0.367795	0.659667	0.325059	0.660308	0.952475	1	0.221552	0.193869	0.496659	0.957256	0.457161	0.978597	0.992642	1	0.454942	0.517656	FALSE	FALSE	FALSE	FALSE	FALSE	FALSE	FALSE	FALSE	0	0	0	0	134	302	386	577	134
O75122-3	O75122-3	>sp|O75122-3|CLAP2_HUMAN Isoform of O75122, Isoform 3 of CLIP-associating protein 2 OS=Homo sapiens OX=9606 GN=CLASP2	CLASP2	51	40	40	40	40	-0.0522929	-0.0189424	-0.0431996	-0.0197071	-0.0567665	-0.0354519	-0.0549275	-0.0405343	0.273172	0.456331	0.0721679	0.246541	0.218098	0.257221	0.0311995	0.0533824	0.397483	0.695805	0.14329	0.42259	0.664861	1	0.139287	0.213711	FALSE	FALSE	FALSE	FALSE	FALSE	FALSE	FALSE	FALSE	0	0	0	0	457	1036	1289	1981	457
Q96RL7-3	Q96RL7-3	>sp|Q96RL7-3|VP13A_HUMAN Isoform of Q96RL7, Isoform 3 of Intermembrane lipid transfer protein VPS13A OS=Homo sapiens OX=9606 GN=VPS13A	VPS13A	62	44	44	44	44	-0.16752	-0.163083	-0.162445	-0.158058	0.0129504	3.68408e-16	0.0218386	2.6286e-16	0.00310309	0.000160234	0.000218372	5.44937e-05	0.818674	1	0.617685	1	0.0115591	0.000809133	0.00127413	0.000336263	0.960391	1	0.79898	1	FALSE	FALSE	FALSE	FALSE	FALSE	FALSE	FALSE	FALSE	0	0	0	0	514	1125	1460	2179	514
O60925	O60925	>sp|O60925|PFD1_HUMAN Prefoldin subunit 1 OS=Homo sapiens OX=9606 GN=PFDN1 PE=1 SV=2	PFDN1	5	5	5	5	5	0.203388	0.0932013	0.062772	6.08128e-17	0.136846	0.0490379	0.000489924	1.06131e-16	0.0650344	0.245786	0.211627	1	0.121017	0.354975	0.993263	1	0.13257	0.414663	0.330888	1	0.557826	1	0.997516	1	FALSE	FALSE	FALSE	FALSE	FALSE	FALSE	FALSE	FALSE	0	0	0	0	51	117	149	229	51
Q9H9C1	Q9H9C1	>sp|Q9H9C1|SPE39_HUMAN Spermatogenesis-defective protein 39 homolog OS=Homo sapiens OX=9606 GN=VIPAS39 PE=1 SV=1	VIPAS39	13	8	8	8	8	0.113701	0.0844362	-0.011186	0	0.148623	0.104818	0.00041274	0	0.0840339	0.0611827	0.751068	1	0.0206605	0.0138936	0.991233	1	0.162205	0.130021	0.825447	1	0.33204	0.266335	0.996645	1	FALSE	FALSE	FALSE	FALSE	FALSE	FALSE	FALSE	FALSE	0	0	0	0	93	221	274	420	93
P31939	P31939	>sp|P31939|PUR9_HUMAN Bifunctional purine biosynthesis protein ATIC OS=Homo sapiens OX=9606 GN=ATIC PE=1 SV=3	ATIC	29	26	26	26	26	0.531112	0.501082	0.264001	0.253052	0.112936	1.65624e-18	-0.153015	-0.105158	1.00326e-05	1.54336e-06	0.00041158	0.000334221	0.319468	1	0.0393376	0.0905606	0.000120167	1.50083e-05	0.00212945	0.00157528	0.740897	1	0.160316	0.307053	TRUE	TRUE	TRUE	TRUE	FALSE	FALSE	FALSE	FALSE	2	0	0	2	277	660	805	1283	277
P09543	P09543	>sp|P09543|CN37_HUMAN 2',3'-cyclic-nucleotide 3'-phosphodiesterase OS=Homo sapiens OX=9606 GN=CNP PE=1 SV=2	CNP	58	37	37	37	37	-0.167051	0	0.0845141	3.09068e-18	-0.666711	-0.597291	-0.419611	-0.351283	0.496044	1	0.593681	1	0.00541506	0.00807895	0.0168551	0.0320645	0.616186	1	0.706067	1	0.232815	0.224134	0.0939126	0.146933	FALSE	FALSE	FALSE	FALSE	FALSE	FALSE	FALSE	FALSE	0	0	0	0	479	1052	1249	1921	479
Q8WUH2	Q8WUH2	>sp|Q8WUH2|TGFA1_HUMAN Transforming growth factor-beta receptor-associated protein 1 OS=Homo sapiens OX=9606 GN=TGFBRAP1 PE=1 SV=1	TGFBRAP1	19	9	9	9	9	-0.0844564	-0.000235273	-0.0305624	-2.31174e-11	0.0176561	5.78622e-14	0.050289	0.0226172	0.206352	0.946722	0.464772	0.99998	0.794046	0.999999	0.258988	0.347551	0.322213	1	0.591939	1	0.950606	1	0.494882	0.779022	FALSE	FALSE	FALSE	FALSE	FALSE	FALSE	FALSE	FALSE	0	0	0	0	117	238	334	514	117
P12955	P12955	>sp|P12955|PEPD_HUMAN Xaa-Pro dipeptidase OS=Homo sapiens OX=9606 GN=PEPD PE=1 SV=3	PEPD	9	8	8	8	8	0.920583	0.885485	0.478817	0.457603	0.0486745	0	-0.416202	-0.363027	7.21579e-05	3.62196e-05	2.50309e-05	1.58258e-05	0.740034	1	0.00298292	0.00540866	0.00055804	0.000225626	0.000215654	0.00011528	0.937479	1	0.0313768	0.0437219	TRUE	TRUE	TRUE	TRUE	FALSE	FALSE	TRUE	TRUE	2	0	2	2	87	198	220	373	87
Q9UEY8-2	Q9UEY8-2	>sp|Q9UEY8-2|ADDG_HUMAN Isoform of Q9UEY8, Isoform 1 of Gamma-adducin OS=Homo sapiens OX=9606 GN=ADD3	ADD3	37	29	29	29	29	0.392383	0.37364	0.381831	0.396904	-0.0256548	-2.32777e-16	-0.0451287	-1.94013e-22	0.000968401	0.000611788	5.34145e-10	8.39751e-14	0.748571	1	0.509216	1	0.00443074	0.00258072	4.4334e-08	1.23716e-11	0.940783	1	0.718523	1	TRUE	TRUE	TRUE	TRUE	FALSE	FALSE	FALSE	FALSE	2	0	0	2	322	777	894	1498	322
O00442	O00442	>sp|O00442|RTCA_HUMAN RNA 3'-terminal phosphate cyclase OS=Homo sapiens OX=9606 GN=RTCA PE=1 SV=1	RTCA	10	9	9	9	9	0.000972526	0	-0.0704156	-0.0779697	0.00908123	0	-0.0528337	-0.0193639	0.989127	1	0.0847127	0.010944	0.897991	1	0.228959	0.403545	0.992496	1	0.163035	0.0305075	0.98075	1	0.464155	0.863818	FALSE	FALSE	FALSE	FALSE	FALSE	FALSE	FALSE	FALSE	0	0	0	0	95	206	254	398	95
P15880	P15880	>sp|P15880|RS2_HUMAN Small ribosomal subunit protein uS5 OS=Homo sapiens OX=9606 GN=RPS2 PE=1 SV=2	RPS2	12	8	8	8	8	-0.0100862	-7.96937e-18	-0.124629	-0.118892	0.0584013	0	-0.0410446	-2.77883e-16	0.914805	1	0.00712466	0.00138546	0.507546	1	0.38239	1	0.94259	1	0.021822	0.00526402	0.852128	1	0.614271	1	FALSE	FALSE	FALSE	FALSE	FALSE	FALSE	FALSE	FALSE	0	0	0	0	100	224	292	436	100
Q07021	Q07021	>sp|Q07021|C1QBP_HUMAN Complement component 1 Q subcomponent-binding protein, mitochondrial OS=Homo sapiens OX=9606 GN=C1QBP PE=1 SV=1	C1QBP	11	8	8	8	8	0.02194	0	-0.142575	-0.0995356	0.122556	0.0128077	-0.0622741	-1.26675e-15	0.760679	1	0.00408996	0.00998988	0.14023	0.656271	0.194072	1	0.834002	1	0.0137928	0.0282352	0.577491	1	0.421085	1	FALSE	FALSE	FALSE	FALSE	FALSE	FALSE	FALSE	FALSE	0	0	0	0	96	212	265	395	96
Q01968	Q01968	>sp|Q01968|OCRL_HUMAN Inositol polyphosphate 5-phosphatase OCRL OS=Homo sapiens OX=9606 GN=OCRL PE=1 SV=3	OCRL	30	21	21	21	21	0.191339	0.180407	0.170558	0.164751	0.149438	0.133078	0.129963	0.109521	0.00857966	0.00378503	1.68845e-05	1.54843e-06	0.0189142	0.0137367	0.00305988	0.00331753	0.0262786	0.0124056	0.000157493	1.58694e-05	0.324888	0.266284	0.031883	0.0309338	FALSE	FALSE	FALSE	FALSE	FALSE	FALSE	FALSE	FALSE	0	0	0	0	240	579	710	1140	240
Q9BXP2	Q9BXP2	>sp|Q9BXP2|S12A9_HUMAN Solute carrier family 12 member 9 OS=Homo sapiens OX=9606 GN=SLC12A9 PE=1 SV=1	SLC12A9	4	2	2	2	2	0.090677	4.72795e-18	-0.00690746	-8.82845e-18	-0.0419439	-2.43357e-18	-0.138641	-0.105715	0.538618	1	0.93223	1	0.787699	1	0.0804142	0.0643146	0.655124	1	0.95558	1	0.948937	1	0.249528	0.241937	FALSE	FALSE	FALSE	FALSE	FALSE	FALSE	FALSE	FALSE	0	0	0	0	31	74	82	131	31
Q12979-2	Q12979-2	>sp|Q12979-2|ABR_HUMAN Isoform of Q12979, Isoform Short of Active breakpoint cluster region-related protein OS=Homo sapiens OX=9606 GN=ABR	ABR	35	18	18	18	18	-0.32296	-0.299541	-0.0842788	-0.0544145	-0.122355	-0.104933	0.101869	0.0843937	1.01463e-06	1.07793e-09	0.0129528	0.0572787	0.0307354	0.0346257	0.00406175	0.00511353	2.04768e-05	3.09866e-08	0.0354993	0.124555	0.357952	0.397757	0.0375204	0.0422637	FALSE	FALSE	FALSE	FALSE	FALSE	FALSE	FALSE	FALSE	0	0	0	0	255	517	713	1080	255
O95394-4	O95394-4	>sp|O95394-4|AGM1_HUMAN Isoform of O95394, Isoform 3 of Phosphoacetylglucosamine mutase OS=Homo sapiens OX=9606 GN=PGM3	PGM3	13	7	7	7	7	1.19619	1.15657	0.64913	0.627954	0.122493	5.33035e-16	-0.434325	-0.37588	1.25396e-07	1.20919e-08	1.30082e-07	2.98121e-08	0.422683	1	0.0013868	0.0029596	4.53351e-06	2.30607e-07	3.26169e-06	5.79812e-07	0.808986	1	0.0194582	0.0284982	TRUE	TRUE	TRUE	TRUE	FALSE	FALSE	TRUE	TRUE	2	0	2	2	81	233	231	422	81
Q9NRW7	Q9NRW7	>sp|Q9NRW7|VPS45_HUMAN Vacuolar protein sorting-associated protein 45 OS=Homo sapiens OX=9606 GN=VPS45 PE=1 SV=1	VPS45	26	22	22	22	22	0.0913203	0.0820658	0.0613219	0.0621358	0.0460323	0.000814919	0.00626094	0	0.0386875	0.00792683	0.00484353	2.52383e-05	0.226508	0.860817	0.795822	1	0.0880932	0.0232056	0.0158396	0.000171743	0.676339	1	0.901188	1	FALSE	FALSE	FALSE	FALSE	FALSE	FALSE	FALSE	FALSE	0	0	0	0	259	557	712	1099	259
P68366-2	P68366-2	>sp|P68366-2|TBA4A_HUMAN Isoform of P68366, Isoform 2 of Tubulin alpha-4A chain OS=Homo sapiens OX=9606 GN=TUBA4A	TUBA4A	30	23	23	23	23	-0.141975	-0.0953553	-0.109117	-0.041113	0.00444276	-9.59019e-17	0.0345787	9.0505e-18	0.0554425	0.154101	0.0377163	0.321742	0.95479	1	0.505167	1	0.116396	0.279506	0.0852886	0.529111	0.993126	1	0.715269	1	FALSE	FALSE	FALSE	FALSE	FALSE	FALSE	FALSE	FALSE	0	0	0	0	275	587	751	1136	275
C9J2C0	C9J2C0	>tr|C9J2C0|C9J2C0_HUMAN Isoform of Q9NY65, Tubulin alpha chain (Fragment) OS=Homo sapiens OX=9606 GN=TUBA8 PE=1 SV=1	TUBA8	9	8	8	8	8	-0.201143	-0.165084	-0.0826823	-0.0526026	0.128869	0.0493063	0.252721	0.230057	0.0422898	0.0435263	0.10187	0.176446	0.163298	0.391774	9.89193e-06	3.27622e-06	0.0943277	0.0983514	0.1876	0.317688	0.594673	1	0.00100901	0.000274579	FALSE	FALSE	FALSE	FALSE	FALSE	FALSE	TRUE	TRUE	0	0	2	0	86	194	240	373	86
Q9HAU5	Q9HAU5	>sp|Q9HAU5|RENT2_HUMAN Regulator of nonsense transcripts 2 OS=Homo sapiens OX=9606 GN=UPF2 PE=1 SV=1	UPF2	18	10	10	10	10	0.346124	0.286373	0.191531	0.166464	0.134399	0.10224	-0.0137863	-9.65849e-19	8.98775e-05	4.41138e-05	5.32001e-05	1.69289e-05	0.0498617	0.0348307	0.789747	1	0.000659587	0.000267451	0.000405049	0.000121365	0.415276	0.398558	0.896202	1	FALSE	FALSE	TRUE	FALSE	FALSE	FALSE	FALSE	FALSE	0	0	0	1	123	302	355	575	123
Q96P48-3	Q96P48-3	>sp|Q96P48-3|ARAP1_HUMAN Isoform of Q96P48, Isoform 3 of Arf-GAP with Rho-GAP domain, ANK repeat and PH domain-containing protein 1 OS=Homo sapiens OX=9606 GN=ARAP1	ARAP1	9	4	4	4	4	0.236675	0.209196	0.375734	0.3447	-0.0838827	-0.0585025	-0.0188483	-4.94806e-17	0.0344072	0.00553961	7.59256e-06	1.17898e-06	0.454843	0.347745	0.819114	1	0.0803017	0.0171815	8.41033e-05	1.25637e-05	0.828092	1	0.910049	1	FALSE	FALSE	TRUE	TRUE	FALSE	FALSE	FALSE	FALSE	0	0	0	2	51	157	171	293	51
Q9UL46	Q9UL46	>sp|Q9UL46|PSME2_HUMAN Proteasome activator complex subunit 2 OS=Homo sapiens OX=9606 GN=PSME2 PE=1 SV=4	PSME2	10	7	7	7	7	0.894035	0.841508	0.592544	0.583734	0.113098	2.79305e-14	-0.172836	-0.126653	2.30382e-09	2.0418e-13	4.36109e-12	3.66411e-16	0.330319	1	0.0285721	0.0542449	2.82843e-07	2.02243e-11	1.42777e-09	1.34954e-13	0.748663	1	0.13172	0.215844	TRUE	TRUE	TRUE	TRUE	FALSE	FALSE	FALSE	FALSE	2	0	0	2	66	210	220	378	66
O75899	O75899	>sp|O75899|GABR2_HUMAN Gamma-aminobutyric acid type B receptor subunit 2 OS=Homo sapiens OX=9606 GN=GABBR2 PE=1 SV=1	GABBR2	19	16	16	16	16	-0.261309	-0.240061	-0.187649	-0.185826	-0.0409922	-2.6739e-17	0.0308773	0	0.0047953	0.0027866	9.28001e-06	3.88574e-07	0.499178	1	0.554479	1	0.0165643	0.00953072	9.81816e-05	4.99971e-06	0.84903	1	0.755199	1	FALSE	FALSE	TRUE	TRUE	FALSE	FALSE	FALSE	FALSE	0	0	0	2	183	396	498	769	183
Q9HCC0	Q9HCC0	>sp|Q9HCC0|MCCB_HUMAN Methylcrotonoyl-CoA carboxylase beta chain, mitochondrial OS=Homo sapiens OX=9606 GN=MCCC2 PE=1 SV=1	MCCC2	21	14	14	14	14	0.208026	0.183527	0.0848449	0.0638353	0.114316	0.0513051	-0.00190525	-3.84429e-18	0.0275118	0.0243175	0.0845176	0.106739	0.209395	0.378013	0.970197	1	0.0673005	0.0603127	0.162925	0.209104	0.654971	1	0.988309	1	FALSE	FALSE	FALSE	FALSE	FALSE	FALSE	FALSE	FALSE	0	0	0	0	177	392	495	791	177
Q8WUY1	Q8WUY1	>sp|Q8WUY1|THEM6_HUMAN Protein THEM6 OS=Homo sapiens OX=9606 GN=THEM6 PE=1 SV=2	THEM6	7	6	6	6	6	-0.0322941	-3.22522e-14	-0.0247417	-1.29612e-17	-0.0374263	-0.0322538	-0.0383511	-8.24222e-17	0.70471	0.999999	0.595511	1	0.634292	0.415586	0.451065	1	0.790719	1	0.707672	1	0.901464	1	0.674183	1	FALSE	FALSE	FALSE	FALSE	FALSE	FALSE	FALSE	FALSE	0	0	0	0	61	137	180	278	61
P04181	P04181	>sp|P04181|OAT_HUMAN Ornithine aminotransferase, mitochondrial OS=Homo sapiens OX=9606 GN=OAT PE=1 SV=1	OAT	19	16	16	16	16	0.18406	0.0809069	0.0466259	0	0.110791	0	-0.016718	0	0.0943476	0.295744	0.498713	1	0.349049	1	0.801441	1	0.177406	0.483579	0.62173	1	0.761042	1	0.90373	1	FALSE	FALSE	FALSE	FALSE	FALSE	FALSE	FALSE	FALSE	0	0	0	0	171	401	500	781	171
P0DMV8	P0DMV8	>sp|P0DMV8|HS71A_HUMAN Heat shock 70 kDa protein 1A OS=Homo sapiens OX=9606 GN=HSPA1A PE=1 SV=1	HSPA1A	36	28	28	28	28	0.59865	0.530646	0.300447	0.299796	-0.0504541	-3.06338e-18	-0.349324	-0.313012	7.34314e-06	5.54669e-06	7.80329e-06	1.43532e-06	0.637905	1	2.98537e-06	5.46201e-06	9.48972e-05	4.52097e-05	8.58247e-05	1.4944e-05	0.902346	1	0.000451009	0.000394131	TRUE	TRUE	TRUE	TRUE	FALSE	FALSE	TRUE	TRUE	2	0	2	2	306	732	870	1380	306
P09497	P09497	>sp|P09497|CLCB_HUMAN Clathrin light chain B OS=Homo sapiens OX=9606 GN=CLTB PE=1 SV=1	CLTB	12	11	11	11	11	0.377839	0.362665	0.0382499	9.26331e-16	0.177621	0.0561049	-0.16005	-0.130285	0.00748268	0.00565093	0.636363	1	0.269171	0.531186	0.0228173	0.0330387	0.0234966	0.01749	0.740118	1	0.714721	1	0.114145	0.150229	TRUE	TRUE	FALSE	FALSE	FALSE	FALSE	FALSE	FALSE	2	0	0	0	124	288	354	556	124
Q5EBM0	Q5EBM0	>sp|Q5EBM0|CMPK2_HUMAN UMP-CMP kinase 2, mitochondrial OS=Homo sapiens OX=9606 GN=CMPK2 PE=1 SV=3	CMPK2	3	3	3	3	3	0.241153	0.231775	0.18713	0.149899	0.215522	0.224349	0.15845	0.116443	0.0436941	0.00654794	0.0102849	0.0116453	0.0438847	0.00219553	0.048601	0.0670421	0.0965827	0.0197578	0.0296086	0.0322186	0.398693	0.119799	0.183202	0.248947	FALSE	FALSE	TRUE	FALSE	FALSE	FALSE	FALSE	FALSE	0	0	0	1	30	69	86	130	30
[truncated: 6,471 more rows]
[truncated: 7 more columns]
