# Supplementary material for: Proteomics of post mortem brains in early‐ and late‐onset Alzheimer's disease: Unraveling differential Aβ effects and potential AD biomarkers
Source: Alzheimers Dement. 2026 Jul 12;22(7):e71662. doi: 10.1002/alz.71662 (PMC13357694; doi:10.1002/alz.71662)
Supplement: Supplementary file 3 — Supporting Information [file ALZ-22-e71662-s005.xlsx]

## Sheet: sTable 3. consense_ADproteomics
sTable 3. The fold changes of selected proteins from the comparison of EA/EOAD and LA/LOAD. These proteins were compiled as the most common protein changes in AD reported in multple proteomics studies
gene_symbols_or_id	EA vs EOAD	LA vs LOAD
ACTN2	-1.03975	-0.694828
AHNAK	0.956339	0.808104
ANXA1	1.07221	0.757167
ANXA2	0.26342	0.422115
ANXA5	0.775365	0.524378
AP2A1	-0.214527	-0.170639
AP3D1	-0.165442	-0.133509
APCS	1.93697	1.19035
APOE	0.741395	0.222609
APP	0.230238	-7.92732e-16
ATP2A2	-0.229752	-0.194852
BAG3	0.933221	1.03938
CA4	-0.115093	-3.3885e-17
CAP2	-0.483441	-0.335562
CAPG	2.05029	1.00712
CD44	2.20731	1.95667
CLU	0.588661	0.338919
CORO1A	-0.302375	-0.142473
CSTB	1.65779	0.942914
DNM1L	-0.267761	-0.168496
FARSB	-5.41224e-18	-0.20571
GFAP	1.96951	1.454
GJA1	0.79341	0.740175
GNAI1	-0.288017	-0.184676
GNG12	0.683898	0.535228
GPNMB	1.34043	1.25332
GRIA2	-0.277898	-0.325164
HOMER1	-0.18866	-0.206206
HSPB1	1.41543	0.93498
HTRA1	1.65453	0.851552
MAOB	0.425646	0.430599
MAPT	1.12392	0.7973
OTUB1	0	0.0501414
PADI2	1.14203	0.825859
PBXIP1	0.910761	0.607228
PLCD1	1.31081	0.855557
PLEC	0.420148	0.526931
PPP2R1A	-0.164065	-0.02432
PRDX1	1.33263	0.78708
PRDX6	2.31031	1.07267
RPH3A	-1.32574	-0.909972
S100A1	1.01669	0.139032
SEPTIN5	-0.2921	7.17137e-15
SH3GL1	-0.277306	-0.323277
SNAP25	-0.434115	-0.300649
STXBP1	-0.255486	-0.0690891
SUCLA2	-0.0110108	-8.90457e-14
SYT12	-1.00821	-0.753051
VGF	-1.98985	-1.58913
VIM	0.963932	0.943081
YWHAQ	0.129165	0
