# Supplementary material for: Proteomics of post mortem brains in early‐ and late‐onset Alzheimer's disease: Unraveling differential Aβ effects and potential AD biomarkers
Source: Alzheimers Dement. 2026 Jul 12;22(7):e71662. doi: 10.1002/alz.71662 (PMC13357694; doi:10.1002/alz.71662)
Supplement: Supplementary file 4 — Supporting Information [file ALZ-22-e71662-s001.xlsx]

## Sheet: down_EA-EOAD_BP_enrichment_all
Enrichment FDR	nGenes	Pathway Genes	Fold Enrichment	Pathway	URL	Genes
6.39328e-44	94	491	6.24495	GO:0007005 Mitochondrion organization	https://amigo.geneontology.org/amigo/term/GO:0007005	SLC25A5 DNAJC11 TTC19 NDUFS1 DNM1L SAMM50 GDAP1 CHCHD3 COA1 NDUFS8 FAM162A SLC25A36 NDUFS7 COX7A2L MFN2 MTFR1L NDUFB3 NDUFAF4 MSTO1 MTX2 BCL2L2 IMMT SCO1 COX17 TIMM29 SLC25A4 TOMM70 APOOL AIFM1 CHCHD6 SLC25A46 STOML2 PHB1 MFF SLC25A6 TMEM126A TMEM126B MTX1 MICOS13 MTX3 NDUFAF3 APOO ATAD3A OPA1 PHB2 PGAM5 BCL2L2-PABPN1 SCO2 AGK DDHD1 MICU1 MTCH2 FASTKD3 MTCH1 NDUFA13 AP3B1 AFG3L2 NDUFS2 GHITM NDUF…
3.58849e-43	66	221	9.74169	GO:0009060 Aerobic respiration	https://amigo.geneontology.org/amigo/term/GO:0009060	CS NDUFS8 NDUFS7 COX7A2L MTFR1L NDUFA10 COX4I1 COX5B NDUFS2 UQCRQ NDUFB6 NDUFV1 COX5A CYC1 OGDHL MT-CO2 MT-CO1 MT-ND4 MT-ND1 SDHD ATP5PB ATP5F1A ATP5F1C MT-ATP6 UQCRC1 NDUFS1 COQ9 NDUFA8 SLC25A23 UQCR11 NDUFB9 DLAT NDUFC2 COX6C STOML2 NDUFB8 PDHB DNAJC30 MT-ND5 NDUFS3 MFN2 AFG1L C2orf69 NDUFA12 GHITM NDUFAB1 NDUFB4 NDUFB7 NDUFB3 NDUFA1 NDUFA5 NDUFA2 NDUFB5 NDUFA9 UQCRC2 NDUFB10 NDUFB11 NDUFA3 NDU…
1.23304e-42	71	270	8.57783	GO:0045333 Cellular respiration	https://amigo.geneontology.org/amigo/term/GO:0045333	CS NDUFS8 NDUFS7 SLC25A12 COX7A2L MTFR1L NDUFA5 NDUFA10 COX4I1 COX5B NDUFS2 UQCRQ NDUFB6 NDUFV1 SLC25A22 COX5A CYC1 OGDHL MT-CO2 MT-CO1 MT-ND4 MT-ND1 SDHD ATP5PB ATP5F1A ATP5F1C MT-ATP6 UQCRC1 NDUFS1 COQ9 NDUFA8 CISD1 SLC25A23 UQCR11 NDUFB9 DLAT NDUFC2 COX6C STOML2 NDUFB8 PDHB ETFDH DNAJC30 MT-ND5 NDUFS3 SCO2 MFN2 AFG1L C2orf69 NDUFA12 GHITM NDUFAB1 NDUFB4 NDUFB7 NDUFB3 NDUFA1 NDUFA2 NDUFB5 NDUFA…
4.56462e-41	57	166	11.2008	GO:0006119 Oxidative phosphorylation	https://amigo.geneontology.org/amigo/term/GO:0006119	NDUFS8 COX7A2L NDUFA10 COX4I1 COX5B NDUFS2 UQCRQ NDUFB6 NDUFV1 COX5A CYC1 MT-CO2 MT-CO1 SDHD ATP5PB ATP5F1A ATP5F1C MT-ATP6 UQCRC1 NDUFS1 COQ9 NDUFA8 SLC25A23 UQCR11 NDUFB9 NDUFC2 COX6C STOML2 NDUFB8 DNAJC30 MT-ND5 MT-ND4 NDUFS3 NDUFS7 AFG1L C2orf69 NDUFA12 MT-ND1 GHITM NDUFAB1 NDUFB4 NDUFB7 NDUFB3 NDUFA1 NDUFA5 NDUFA2 NDUFB5 NDUFA9 UQCRC2 NDUFB10 NDUFB11 NDUFA3 NDUFA11 NDUFA6 NDUFA13 NDUFA4
1.41222e-39	63	225	9.13358	GO:1902600 Proton transmembrane transport	https://amigo.geneontology.org/amigo/term/GO:1902600	ATP1A2 ATP1A3 NDUFS7 ATP1A1 MT-ND5 MT-CO1 MT-ND4 TESC SLC25A5 UQCRC1 NDUFS1 ATP6V0A1 NDUFB4 SLC25A3 NDUFB7 ATP6V1D SLC25A14 NDUFS8 NNT SLC25A12 COX7A2L ATP5PB NDUFB3 NDUFA8 NDUFA1 NDUFA5 NDUFA10 COX4I1 NDUFA2 COX5B NDUFB5 NDUFA9 NDUFB10 SLC4A10 NDUFB9 NDUFC2 SLC25A4 ATP5F1A SLC25A27 ATP6V1C1 NDUFS2 ATP6V0D1 NDUFB6 ATP5F1C GHITM NDUFB8 NDUFV1 LETM1 NDUFA3 SLC25A22 COX5A CYC1 NDUFA12 NDUFA6 NDUFA4 …
1.44498e-38	132	1135	3.79368	GO:0034220 Monoatomic ion transmembrane transport	https://amigo.geneontology.org/amigo/term/GO:0034220	ATP1A2 GABRA1 HCN2 ATP1A3 KCNT1 MICU1 GABRG2 SLC30A3 NDUFS7 SLC8A2 SLC12A5 DPP6 SCN2A ATP1B1 GABRB2 SCN3A MICU3 MCU KCNMA1 ATP1A1 HCN1 GABRB3 KCNJ4 KCNAB1 ATP2A2 DPP10 SLC8A1 LRRC8B MT-ND5 MT-CO1 MT-ND4 NEDD4L SLC4A8 GNB5 ATP2B1 ACTN2 SLC4A4 TESC AFG3L2 TMEM163 LETM1 GRIN1 ABCB8 SPG7 STK39 SLC25A5 CACNG3 UQCRC1 NDUFS1 ATP6V0A1 NDUFB4 SLC25A3 VDAC3 CBARP NDUFB7 ATP6V1D SLC25A14 CORO1A ATP13A1 NDUF…
3.48742e-37	145	1393	3.39547	GO:0006811 Monoatomic ion transport	https://amigo.geneontology.org/amigo/term/GO:0006811	ATP1A2 GABRA1 HCN2 ATP1A3 KCNT1 MICU1 GABRG2 SLC30A3 NDUFS7 SLC8A2 SLC12A5 DPP6 SCN2A ATP1B1 GABRB2 SCN3A MICU3 MCU KCNMA1 ATP1A1 HCN1 GABRB3 KCNJ4 KCNAB1 ATP2A2 DPP10 SLC8A1 LRRC8B MT-ND5 MT-CO1 MT-ND4 NEDD4L SLC4A8 GNB5 ATP2B1 ACTN2 SLC4A4 TESC PTK2B TTYH3 AFG3L2 SCN2B TMEM163 CACNA2D1 VDAC2 TTYH1 CTNNB1 LETM1 GRIN1 ABCB8 SPG7 STK39 VDAC1 SLC25A5 CACNG3 UQCRC1 CNTN1 NDUFS1 ATP6V0A1 NDUFB4 SLC25…
4.37801e-37	163	1726	3.08056	GO:0055085 Transmembrane transport	https://amigo.geneontology.org/amigo/term/GO:0055085	ATP1A2 GABRA1 SLC4A8 SLC2A3 MPC1 TIMM21 SLC25A3 SLC4A4 SLC7A8 HCN2 TIMM44 ATP1A3 ATP13A1 KCNT1 MICU1 SLC25A11 GABRG2 SLC25A36 PEX5L SLC30A3 NDUFS7 SLC25A12 SLC8A2 SLC16A7 SLC12A5 TOMM40 DPP6 SCN2A ATP1B1 MPC2 SLC4A10 GABRB2 SCN3A TOMM70 MICU3 MCU KCNMA1 TOMM40L ATP1A1 SFXN1 HCN1 GABRB3 KCNJ4 KCNAB1 ATP2A2 DPP10 SLC25A22 SLC8A1 LRRC8B ABCB8 MT-ND5 MT-CO1 MT-ND4 DNAJC19 TIMM23 NEDD4L GNB5 ATP2B1 AC…
5.40517e-37	116	920	4.11295	GO:0098662 Inorganic cation transmembrane transport	https://amigo.geneontology.org/amigo/term/GO:0098662	ATP1A2 HCN2 ATP1A3 KCNT1 MICU1 SLC30A3 NDUFS7 SLC8A2 SLC12A5 DPP6 SCN2A ATP1B1 SCN3A MICU3 MCU KCNMA1 ATP1A1 HCN1 KCNJ4 KCNAB1 ATP2A2 DPP10 SLC8A1 MT-ND5 MT-CO1 MT-ND4 NEDD4L SLC4A8 GNB5 ATP2B1 ACTN2 SLC4A4 TESC AFG3L2 TMEM163 LETM1 GRIN1 ABCB8 SPG7 STK39 SLC25A5 CACNG3 UQCRC1 NDUFS1 ATP6V0A1 NDUFB4 SLC25A3 CBARP NDUFB7 ATP6V1D SLC25A14 CORO1A ATP13A1 NDUFS8 NNT SLC25A12 COX7A2L ATP5PB NDUFB3 NDU…
5.93031e-37	50	141	11.5673	GO:0022904 Respiratory electron transport chain	https://amigo.geneontology.org/amigo/term/GO:0022904	NDUFS8 SLC25A12 NDUFA5 NDUFA10 COX4I1 COX5B NDUFS2 UQCRQ NDUFB6 NDUFV1 SLC25A22 COX5A CYC1 MT-CO2 MT-CO1 SDHD UQCRC1 NDUFS1 COQ9 COX7A2L NDUFA8 UQCR11 NDUFB9 NDUFC2 COX6C NDUFB8 ETFDH MT-ND5 MT-ND4 NDUFS3 SCO2 NDUFS7 AFG1L NDUFA12 MT-ND1 GHITM NDUFAB1 NDUFB4 NDUFB7 NDUFB3 NDUFA1 NDUFA2 NDUFB5 NDUFA9 UQCRC2 NDUFB10 NDUFA3 NDUFA6 NDUFA4
7.96332e-37	117	941	4.05582	GO:0098655 Monoatomic cation transmembrane transport	https://amigo.geneontology.org/amigo/term/GO:0098655	ATP1A2 HCN2 ATP1A3 KCNT1 MICU1 SLC30A3 NDUFS7 SLC8A2 SLC12A5 DPP6 SCN2A ATP1B1 SCN3A MICU3 MCU KCNMA1 ATP1A1 HCN1 KCNJ4 KCNAB1 ATP2A2 DPP10 SLC8A1 MT-ND5 MT-CO1 MT-ND4 NEDD4L SLC4A8 GNB5 ATP2B1 ACTN2 SLC4A4 TESC AFG3L2 TMEM163 LETM1 GRIN1 ABCB8 SPG7 STK39 SLC25A5 CACNG3 UQCRC1 NDUFS1 ATP6V0A1 NDUFB4 SLC25A3 CBARP NDUFB7 ATP6V1D SLC25A14 CORO1A ATP13A1 NDUFS8 NNT SLC25A12 COX7A2L ATP5PB NDUFB3 NDU…
1.26066e-36	46	116	12.9355	GO:0042773 Atp synthesis coupled electron transport	https://amigo.geneontology.org/amigo/term/GO:0042773	NDUFS8 NDUFA10 COX4I1 COX5B NDUFS2 UQCRQ NDUFB6 NDUFV1 COX5A CYC1 MT-CO2 MT-CO1 SDHD UQCRC1 NDUFS1 COQ9 COX7A2L NDUFA8 UQCR11 NDUFB9 NDUFC2 COX6C NDUFB8 MT-ND5 MT-ND4 NDUFS3 NDUFS7 AFG1L NDUFA12 MT-ND1 GHITM NDUFAB1 NDUFB4 NDUFB7 NDUFB3 NDUFA1 NDUFA5 NDUFA2 NDUFB5 NDUFA9 UQCRC2 NDUFB10 NDUFA3 NDUFA6 NDUFA4
1.26066e-36	46	116	12.9355	GO:0042775 Mitochondrial atp synthesis coupled electron transport	https://amigo.geneontology.org/amigo/term/GO:0042775	NDUFS8 NDUFA10 COX4I1 COX5B NDUFS2 UQCRQ NDUFB6 NDUFV1 COX5A CYC1 MT-CO1 SDHD UQCRC1 COQ9 COX7A2L NDUFA8 UQCR11 NDUFB9 NDUFC2 COX6C NDUFB8 NDUFS3 NDUFS1 NDUFS7 AFG1L NDUFA12 MT-ND5 MT-ND4 MT-ND1 GHITM MT-CO2 NDUFAB1 NDUFB4 NDUFB7 NDUFB3 NDUFA1 NDUFA5 NDUFA2 NDUFB5 NDUFA9 UQCRC2 NDUFB10 NDUFA3 NDUFA6 NDUFA4
1.26066e-36	122	1026	3.87878	GO:0098660 Inorganic ion transmembrane transport	https://amigo.geneontology.org/amigo/term/GO:0098660	ATP1A2 GABRA1 SLC25A3 HCN2 ATP1A3 KCNT1 MICU1 SLC25A11 GABRG2 SLC30A3 NDUFS7 SLC8A2 SLC12A5 DPP6 SCN2A ATP1B1 GABRB2 SCN3A MICU3 MCU KCNMA1 ATP1A1 HCN1 GABRB3 KCNJ4 KCNAB1 ATP2A2 DPP10 SLC8A1 MT-ND5 MT-CO1 MT-ND4 NEDD4L SLC4A8 GNB5 ATP2B1 ACTN2 SLC4A4 TESC AFG3L2 TMEM163 LETM1 GRIN1 ABCB8 SPG7 STK39 SLC25A5 CACNG3 UQCRC1 NDUFS1 ATP6V0A1 NDUFB4 CBARP NDUFB7 ATP6V1D SLC25A14 CORO1A ATP13A1 NDUFS8 N…
1.28032e-35	44	108	13.2896	GO:0019646 Aerobic electron transport chain	https://amigo.geneontology.org/amigo/term/GO:0019646	NDUFS8 NDUFA10 COX4I1 COX5B NDUFS2 UQCRQ NDUFV1 COX5A CYC1 MT-CO1 SDHD UQCRC1 COQ9 COX7A2L NDUFA8 UQCR11 NDUFB9 NDUFC2 COX6C NDUFB6 NDUFB8 NDUFS3 NDUFS1 NDUFS7 AFG1L MT-ND5 MT-ND4 MT-ND1 MT-CO2 NDUFAB1 NDUFB4 NDUFB7 NDUFB3 NDUFA1 NDUFA5 NDUFA2 NDUFB5 NDUFA9 UQCRC2 NDUFB10 NDUFA3 NDUFA6 NDUFA4
2.63198e-35	50	152	10.7302	GO:0022900 Electron transport chain	https://amigo.geneontology.org/amigo/term/GO:0022900	NDUFS8 SLC25A12 NDUFA5 NDUFA10 COX4I1 COX5B NDUFS2 UQCRQ NDUFB6 NDUFV1 ETFDH SLC25A22 COX5A CYC1 MT-CO2 MT-CO1 SDHD UQCRC1 NDUFS1 COQ9 COX7A2L NDUFB3 NDUFA8 UQCR11 NDUFB9 NDUFC2 COX6C NDUFB8 MT-ND5 MT-ND4 NDUFS3 SCO2 NDUFS7 AFG1L NDUFA12 MT-ND1 GHITM NDUFAB1 NDUFB4 NDUFB7 NDUFA1 NDUFA2 NDUFB5 NDUFA9 UQCRC2 NDUFB10 NDUFA3 NDUFA6 NDUFA4
6.90189e-35	73	377	6.31632	GO:0015980 Energy derivation by oxidation of organic compounds	https://amigo.geneontology.org/amigo/term/GO:0015980	CS ATG2B NDUFS8 NDUFS7 SLC25A12 COX7A2L MTFR1L NDUFA5 NDUFA10 COX4I1 COX5B NDUFS2 UQCRQ NDUFB6 NDUFV1 SLC25A22 COX5A CYC1 OGDHL MT-CO2 MT-CO1 MT-ND4 MT-ND1 SDHD ATP5PB ATP5F1A ATP5F1C MT-ATP6 UQCRC1 NDUFS1 COQ9 NDUFA8 CISD1 SLC25A23 UQCR11 NDUFB9 DLAT NDUFC2 COX6C STOML2 NDUFB8 PDHB ETFDH DNAJC30 MT-ND5 NDUFS3 SCO2 MFN2 AFG1L C2orf69 NDUFA12 SORBS1 GHITM NDUFAB1 NDUFB4 NDUFB7 NDUFB3 NDUFA1 NDUFA2…
8.85654e-35	127	1157	3.58058	GO:0006812 Monoatomic cation transport	https://amigo.geneontology.org/amigo/term/GO:0006812	ATP1A2 HCN2 ATP1A3 KCNT1 MICU1 SLC30A3 NDUFS7 SLC8A2 SLC12A5 DPP6 SCN2A ATP1B1 SCN3A MICU3 MCU KCNMA1 ATP1A1 HCN1 KCNJ4 KCNAB1 ATP2A2 DPP10 SLC8A1 MT-ND5 MT-CO1 MT-ND4 NEDD4L SLC4A8 GNB5 ATP2B1 ACTN2 SLC4A4 TESC PTK2B AFG3L2 SCN2B TMEM163 CACNA2D1 CTNNB1 LETM1 GRIN1 ABCB8 SPG7 STK39 SLC25A5 CACNG3 UQCRC1 CNTN1 NDUFS1 ATP6V0A1 NDUFB4 SLC25A3 DNM1L CBARP NDUFB7 ATP6V1D SLC25A14 CORO1A ATP13A1 NECTI…
3.39124e-33	104	824	4.11708	GO:0007268 Chemical synaptic transmission	https://amigo.geneontology.org/amigo/term/GO:0007268	CACNG3 GABRA1 APBA2 SYT1 STXBP2 RIMS1 RPH3A STX1A GABRG2 GRIA2 SLC12A5 GRIA3 VGF UNC13A EXOC4 DLG4 SNAP25 STXBP1 CACNG8 GRIA4 PLCL2 GRIA1 GRM2 CACNG2 GRIN1 ERC2 SHISA7 ARC GRM3 CDKL5 TRIO IQSEC2 GABRB3 ARHGAP44 CYP46A1 SLC4A8 RASGRF1 VDAC3 CADPS2 STX1B SYNGR1 PTPRS DNM1 UBE3A RTN4 GLS TNR DLGAP3 IGSF21 SLC8A2 PTK2B PHF24 SYNE1 EPHB2 SNX14 ITPKA PPFIA2 SLC4A10 STXBP5L TPBG INA GPR158 PTPRD MICU3 N…
3.39124e-33	104	824	4.11708	GO:0098916 Anterograde trans-synaptic signaling	https://amigo.geneontology.org/amigo/term/GO:0098916	CACNG3 GABRA1 APBA2 SYT1 STXBP2 RIMS1 RPH3A STX1A GABRG2 GRIA2 SLC12A5 GRIA3 VGF UNC13A EXOC4 DLG4 SNAP25 STXBP1 CACNG8 GRIA4 PLCL2 GRIA1 GRM2 CACNG2 GRIN1 ERC2 SHISA7 ARC GRM3 CDKL5 TRIO IQSEC2 GABRB3 ARHGAP44 CYP46A1 SLC4A8 RASGRF1 VDAC3 CADPS2 STX1B SYNGR1 PTPRS DNM1 UBE3A RTN4 GLS TNR DLGAP3 IGSF21 SLC8A2 PTK2B PHF24 SYNE1 EPHB2 SNX14 ITPKA PPFIA2 SLC4A10 STXBP5L TPBG INA GPR158 PTPRD MICU3 N…
6.14192e-33	104	830	4.08731	GO:0099537 Trans-synaptic signaling	https://amigo.geneontology.org/amigo/term/GO:0099537	CACNG3 GABRA1 APBA2 SYT1 STXBP2 RIMS1 RPH3A STX1A GABRG2 GRIA2 SLC12A5 GRIA3 VGF UNC13A EXOC4 DLG4 SNAP25 STXBP1 CACNG8 GRIA4 PLCL2 GRIA1 GRM2 CACNG2 GRIN1 ERC2 SHISA7 ARC GRM3 CDKL5 TRIO IQSEC2 PTPRD GABRB3 ARHGAP44 CYP46A1 SLC4A8 RASGRF1 VDAC3 CADPS2 STX1B SYNGR1 PTPRS DNM1 UBE3A RTN4 GLS TNR DLGAP3 IGSF21 SLC8A2 PTK2B PHF24 SYNE1 EPHB2 SNX14 ITPKA PPFIA2 SLC4A10 STXBP5L TPBG INA GPR158 MICU3 N…
7.20759e-33	38	84	14.7566	GO:0042776 Proton motive force-driven mitochondrial atp synthesis	https://amigo.geneontology.org/amigo/term/GO:0042776	ATP5PB ATP5F1A ATP5F1C MT-ATP6 STOML2 DNAJC30 NDUFAB1 NDUFS1 NDUFB4 NDUFB7 NDUFS8 NDUFS7 NDUFB3 NDUFA8 NDUFA1 NDUFA5 NDUFA10 NDUFA2 NDUFB5 NDUFA9 NDUFB10 NDUFB11 NDUFB9 NDUFC2 NDUFS2 NDUFB6 NDUFB8 NDUFV1 NDUFA3 NDUFA11 NDUFA12 NDUFA6 NDUFA13 MT-ND5 MT-ND4 MT-ND1 SDHD NDUFS3
1.02198e-32	37	79	15.2777	GO:0010257 Nadh dehydrogenase complex assembly	https://amigo.geneontology.org/amigo/term/GO:0010257	NDUFS1 COA1 NDUFS8 NDUFS7 NDUFB3 NDUFAF4 TMEM126A TMEM126B NDUFAF3 NDUFS2 NDUFA11 NDUFA12 NDUFS3 NDUFAB1 NDUFB4 TIMM21 NDUFB7 NDUFA8 NDUFA1 NDUFA5 NDUFA10 NDUFA2 NDUFB5 NDUFA9 NDUFB10 NDUFB11 NDUFB9 NDUFC2 AIFM1 NDUFB6 NDUFB8 NDUFA3 NDUFA6 NDUFA13 MT-ND5 MT-ND4 MT-ND1
1.02198e-32	37	79	15.2777	GO:0032981 Mitochondrial respiratory chain complex i assembly	https://amigo.geneontology.org/amigo/term/GO:0032981	NDUFS1 COA1 NDUFS8 NDUFS7 NDUFB3 NDUFAF4 TMEM126A TMEM126B NDUFAF3 NDUFS2 NDUFA11 NDUFA12 NDUFS3 NDUFAB1 NDUFB4 TIMM21 NDUFB7 NDUFA8 NDUFA1 NDUFA5 NDUFA10 NDUFA2 NDUFB5 NDUFA9 NDUFB10 NDUFB11 NDUFB9 NDUFC2 AIFM1 NDUFB6 NDUFB8 NDUFA3 NDUFA6 NDUFA13 MT-ND5 MT-ND4 MT-ND1
3.50715e-32	81	516	5.12057	GO:0006091 Generation of precursor metabolites and energy	https://amigo.geneontology.org/amigo/term/GO:0006091	CS ATG2B PFKP NDUFS8 NNT NDUFS7 SLC25A12 COX7A2L MTFR1L NDUFA5 NDUFA10 COX4I1 COX5B HK1 NDUFS2 UQCRQ NDUFB6 NDUFV1 ETFDH SLC25A22 COX5A CYC1 OGDHL MT-CO2 MT-CO1 MT-ND4 MT-ND1 SDHD ATP5PB OGT ATP5F1A ATP5F1C MT-ATP6 UQCRC1 NDUFS1 COQ9 NDUFB3 NDUFA8 CISD1 SLC25A23 UQCR11 VGF NDUFB9 DLAT NDUFC2 COX6C STOML2 NDUFB8 PDHB DNAJC30 MT-ND5 NDUFS3 SCO2 SLC4A4 MFN2 AFG1L COX17 C2orf69 NDUFA12 PHB2 SORBS1 GH…
6.93891e-32	105	871	3.93237	GO:0099536 Synaptic signaling	https://amigo.geneontology.org/amigo/term/GO:0099536	CACNG3 GABRA1 APBA2 SYT1 STXBP2 RIMS1 RPH3A STX1A GABRG2 GRIA2 SLC12A5 GRIA3 VGF UNC13A EXOC4 DLG4 SNAP25 STXBP1 CACNG8 GRIA4 PLCL2 GRIA1 GRM2 CACNG2 GRIN1 ERC2 SHISA7 ARC GRM3 CDKL5 TRIO IQSEC2 PTPRD GABRB3 ARHGAP44 CYP46A1 SLC4A8 RASGRF1 VDAC3 CADPS2 STX1B SYNGR1 PTPRS DNM1 UBE3A RTN4 GLS TNR DLGAP3 IGSF21 SLC8A2 PTK2B PHF24 SYNE1 PRR7 EPHB2 SNX14 ITPKA PPFIA2 SLC4A10 STXBP5L TPBG INA GPR158 MI…
7.44637e-32	43	122	11.4972	GO:0033108 Mitochondrial respiratory chain complex assembly	https://amigo.geneontology.org/amigo/term/GO:0033108	TTC19 NDUFS1 SAMM50 COA1 NDUFS8 NDUFS7 NDUFB3 NDUFAF4 SCO1 COX17 AIFM1 TMEM126A TMEM126B NDUFAF3 SCO2 FASTKD3 NDUFS2 NDUFA11 NDUFA12 NDUFS3 NDUFAB1 NDUFB4 TIMM21 NDUFB7 NDUFA8 NDUFA1 NDUFA5 NDUFA10 NDUFA2 NDUFB5 NDUFA9 NDUFB10 NDUFB11 NDUFB9 NDUFC2 NDUFB6 NDUFB8 NDUFA3 NDUFA6 NDUFA13 MT-ND5 MT-ND4 MT-ND1
2.09248e-31	86	598	4.69116	GO:0050808 Synapse organization	https://amigo.geneontology.org/amigo/term/GO:0050808	ARHGAP44 GABRA1 CDH10 GRIPAP1 CTTNBP2 PICK1 PTPRS GABRG2 LRRC4B DLG4 PPFIA2 PTPRF KIRREL3 PTPRD BSN PPFIA3 ERC2 CDKL5 RAP2A GABRB2 ARHGAP39 GABRB3 TLN2 LRRTM3 SRGAP2 ACTN1 DLGAP4 PPP1R9B NECTIN1 PRMT8 CAP2 UBE3A RTN4 MARK1 TNR DLGAP3 IGSF21 SLC8A2 PTK2B SLC12A5 IQSEC2 LRFN3 DOCK4 SNAP25 DCLK1 EPHB2 ADGRB3 DAB2IP ITPKA ZNF365 AFG3L2 RHOB TPBG OGT INA GPR158 UBE3B ASAP1 GRIA1 NPTN KALRN SHANK2 SLC2…
1.6863e-30	38	95	13.048	GO:0015986 Proton motive force-driven atp synthesis	https://amigo.geneontology.org/amigo/term/GO:0015986	ATP5PB ATP5F1A ATP5F1C MT-ATP6 STOML2 DNAJC30 NDUFAB1 NDUFS1 NDUFB4 NDUFB7 NDUFS8 NDUFS7 NDUFB3 NDUFA8 NDUFA1 NDUFA5 NDUFA10 NDUFA2 NDUFB5 NDUFA9 NDUFB10 NDUFB11 NDUFB9 NDUFC2 NDUFS2 NDUFB6 NDUFB8 NDUFV1 NDUFA3 NDUFA11 NDUFA12 NDUFA6 NDUFA13 MT-ND5 MT-ND4 MT-ND1 SDHD NDUFS3
3.36768e-30	80	537	4.85958	GO:0050804 Modulation of chemical synaptic transmission	https://amigo.geneontology.org/amigo/term/GO:0050804	CACNG3 RIMS1 GRIA2 GRIA3 VGF CACNG8 GRIA4 PLCL2 GRIA1 GRM2 CACNG2 ERC2 SHISA7 ARC GRM3 CDKL5 TRIO IQSEC2 ARHGAP44 APBA2 CYP46A1 SLC4A8 RASGRF1 SYT1 STX1B SYNGR1 PTPRS STX1A DNM1 UBE3A RTN4 TNR DLGAP3 IGSF21 SLC8A2 PTK2B PHF24 SYNE1 DLG4 SNAP25 EPHB2 SNX14 STXBP1 ITPKA PPFIA2 SLC4A10 STXBP5L INA GPR158 PTPRD MICU3 NPTN DGKI BRAF PPP1R9A BRSK1 ADCY1 CDK5 NSMF PRKCB PRKCE SYT12 ATP2A2 BAIAP2 SV2B NF…
3.58392e-30	167	2069	2.63293	GO:0071705 Nitrogen compound transport	https://amigo.geneontology.org/amigo/term/GO:0071705	CACNG3 ARHGAP44 GPM6B AP3D1 GRIPAP1 ERLEC1 TIMM21 STXBP2 SCFD1 STX1B PICK1 SAMM50 TIMM44 STX1A SLC25A36 SNX4 PEX5L SLC25A12 SLC25A23 TOMM40 VPS25 NAPG STXBP1 STX17 RAB15 CACNG8 TIMM29 SNX30 TOMM70 GRIP1 TOMM40L SNX7 SFXN1 CACNG2 SLC25A22 LRRC8B VPS13A SCAMP5 IPO7 DNAJC19 TIMM23 ASAP1 BRSK2 AGK DNM1L CD200 SLC7A8 OLFM2 MTCH2 MTCH1 SLC25A4 BSG NDUFA13 CD47 PHB2 VPS50 SLC25A5 HEATR5B EHD3 RABEP1 APB…
3.6069e-30	80	538	4.85055	GO:0099177 Regulation of trans-synaptic signaling	https://amigo.geneontology.org/amigo/term/GO:0099177	CACNG3 RIMS1 GRIA2 GRIA3 VGF CACNG8 GRIA4 PLCL2 GRIA1 GRM2 CACNG2 ERC2 SHISA7 ARC GRM3 CDKL5 TRIO IQSEC2 ARHGAP44 APBA2 CYP46A1 SLC4A8 RASGRF1 SYT1 STX1B SYNGR1 PTPRS STX1A DNM1 UBE3A RTN4 TNR DLGAP3 IGSF21 SLC8A2 PTK2B PHF24 SYNE1 DLG4 SNAP25 EPHB2 SNX14 STXBP1 ITPKA PPFIA2 SLC4A10 STXBP5L INA GPR158 PTPRD MICU3 NPTN DGKI BRAF PPP1R9A BRSK1 ADCY1 CDK5 NSMF PRKCB PRKCE SYT12 ATP2A2 BAIAP2 SV2B NF…
5.7673e-30	43	134	10.4676	GO:0097250 Mitochondrial respirasome assembly	https://amigo.geneontology.org/amigo/term/GO:0097250	TTC19 NDUFS1 COA1 NDUFS8 NDUFS7 COX7A2L NDUFB3 NDUFAF4 SCO1 COX17 TMEM126A TMEM126B NDUFAF3 SCO2 FASTKD3 NDUFS2 NDUFA11 NDUFA12 NDUFS3 NDUFAB1 NDUFB4 TIMM21 NDUFB7 NDUFA8 NDUFA1 NDUFA5 NDUFA10 NDUFA2 NDUFB5 NDUFA9 NDUFB10 NDUFB11 NDUFB9 NDUFC2 AIFM1 NDUFB6 NDUFB8 NDUFA3 NDUFA6 NDUFA13 MT-ND5 MT-ND4 MT-ND1
8.24225e-30	156	1860	2.73586	GO:0045184 Establishment of protein localization	https://amigo.geneontology.org/amigo/term/GO:0045184	ATG13 CACNG3 ARHGAP44 AP3D1 GRIPAP1 ERLEC1 TIMM21 STXBP2 SCFD1 STX1B PICK1 SAMM50 GDAP1 TIMM44 ATP13A1 STX1A SNX4 PEX5L TOMM40 VPS25 NAPG NACAD STXBP1 STX17 RAB15 CACNG8 TIMM29 SNX30 TOMM70 GRIP1 TOMM40L SNX7 CACNG2 MFF SRPRA SGTB VPS13A SCAMP5 IPO7 DNAJC19 TIMM23 ASAP1 BRSK2 AGK DNM1L CD200 CORO2B OLFM2 PLEKHA1 MTCH2 MFN2 RAP2A DLG4 EMC7 MTCH1 BRAF TMEM126A BSG NDUFA13 PHB2 VPS50 HEATR5B EHD3 RA…
1.30738e-28	138	1549	2.9061	GO:0015031 Protein transport	https://amigo.geneontology.org/amigo/term/GO:0015031	CACNG3 ARHGAP44 AP3D1 GRIPAP1 ERLEC1 TIMM21 STXBP2 SCFD1 STX1B PICK1 SAMM50 TIMM44 STX1A SNX4 PEX5L TOMM40 VPS25 NAPG STXBP1 STX17 RAB15 CACNG8 TIMM29 SNX30 TOMM70 GRIP1 TOMM40L SNX7 CACNG2 VPS13A SCAMP5 IPO7 DNAJC19 TIMM23 ASAP1 BRSK2 AGK DNM1L CD200 OLFM2 MTCH2 MTCH1 BSG NDUFA13 PHB2 VPS50 HEATR5B EHD3 RABEP1 APBA2 GPM6B GOPC SLC4A8 FHIP1B ARFGEF1 EXOC5 AP3M2 AP1M1 BCAP29 RIMS1 CADPS2 SNX10 TES…
4.67096e-28	100	885	3.68587	GO:0034330 Cell junction organization	https://amigo.geneontology.org/amigo/term/GO:0034330	ARHGEF7 ARHGAP44 GABRA1 CDH10 GRIPAP1 CTTNBP2 PICK1 PTPRS GABRG2 LRRC4B DLG4 ROCK2 PPFIA2 PTPRF KIRREL3 PTPRD THY1 BSN PPFIA3 ERC2 AJM1 CDKL5 RAP2A GABRB2 ARHGAP39 TAOK2 GABRB3 TLN2 LRRTM3 SRGAP2 ACTN1 DLGAP4 CORO2B PPP1R9B NECTIN1 PRMT8 CAP2 UBE3A RTN4 MARK1 TNR DLGAP3 IGSF21 SLC8A2 PTK2B SLC12A5 IQSEC2 LRFN3 DOCK4 SNAP25 DCLK1 EPHB2 ADGRB3 DAB2IP ITPKA ZNF365 AFG3L2 RHOB TPBG OGT INA GPR158 UBE…
1.55577e-27	39	119	10.6906	GO:0006754 Atp biosynthetic process	https://amigo.geneontology.org/amigo/term/GO:0006754	ATP5PB ATP5F1A ATP5F1C MT-ATP6 STOML2 DNAJC30 ATP5MF-PTCD1 NDUFAB1 NDUFS1 NDUFB4 NDUFB7 NDUFS8 NDUFS7 NDUFB3 NDUFA8 NDUFA1 NDUFA5 NDUFA10 NDUFA2 NDUFB5 NDUFA9 NDUFB10 NDUFB11 NDUFB9 NDUFC2 NDUFS2 NDUFB6 NDUFB8 NDUFV1 NDUFA3 NDUFA11 NDUFA12 NDUFA6 NDUFA13 MT-ND5 MT-ND4 MT-ND1 SDHD NDUFS3
6.52533e-27	91	768	3.86512	GO:0051668 Localization within membrane	https://amigo.geneontology.org/amigo/term/GO:0051668	VPS50 CACNG3 ARHGAP44 EHD3 RABEP1 GRIPAP1 EXOC5 EFR3B TESC EXOC1 STX1B PICK1 SAMM50 ATP13A1 EXOC2 EXOC8 DENND1A EXOC4 DLG4 NACAD EXOC6 CACNG8 TIMM29 EXOC6B STXBP5L SNX30 VPS51 ANK3 TOMM70 GRIP1 SNX7 CACNG2 SGTB VPS52 ASAP1 AGK MTCH2 IQSEC2 EMC7 STXBP1 MTCH1 ATP1B1 GPR158 BRAF TMEM126A DPP10 NDUFA13 CYP46A1 ACTN2 CLIP3 RAB11FIP2 PPP1R9B SLC12A5 PACSIN1 OLFM1 RFTN1 REEP2 AP3B1 TPBG OGT CDK5 C1QL3 M…
4.81384e-26	30	66	14.8272	GO:0006120 Mitochondrial electron transport nadh to ubiquinone	https://amigo.geneontology.org/amigo/term/GO:0006120	NDUFS8 NDUFA10 NDUFS2 NDUFV1 COQ9 NDUFA8 NDUFB9 NDUFC2 NDUFB6 NDUFB8 NDUFS3 NDUFS1 NDUFS7 MT-ND5 MT-ND4 MT-ND1 NDUFAB1 NDUFB4 NDUFB7 NDUFB3 NDUFA1 NDUFA5 NDUFA2 NDUFB5 NDUFA9 NDUFB10 NDUFA3 NDUFA6 NDUFA4
6.44011e-26	39	130	9.78597	GO:0009206 Purine ribonucleoside triphosphate biosynthetic process	https://amigo.geneontology.org/amigo/term/GO:0009206	ATP5PB ATP5F1A ATP5F1C MT-ATP6 STOML2 DNAJC30 ATP5MF-PTCD1 NDUFAB1 NDUFS1 NDUFB4 NDUFB7 NDUFS8 NDUFS7 NDUFB3 NDUFA8 NDUFA1 NDUFA5 NDUFA10 NDUFA2 NDUFB5 NDUFA9 NDUFB10 NDUFB11 NDUFB9 NDUFC2 NDUFS2 NDUFB6 NDUFB8 NDUFV1 NDUFA3 NDUFA11 NDUFA12 NDUFA6 NDUFA13 MT-ND5 MT-ND4 MT-ND1 SDHD NDUFS3
8.69277e-26	39	131	9.71127	GO:0009145 Purine nucleoside triphosphate biosynthetic process	https://amigo.geneontology.org/amigo/term/GO:0009145	ATP5PB ATP5F1A ATP5F1C MT-ATP6 STOML2 DNAJC30 ATP5MF-PTCD1 NDUFAB1 NDUFS1 NDUFB4 NDUFB7 NDUFS8 NDUFS7 NDUFB3 NDUFA8 NDUFA1 NDUFA5 NDUFA10 NDUFA2 NDUFB5 NDUFA9 NDUFB10 NDUFB11 NDUFB9 NDUFC2 NDUFS2 NDUFB6 NDUFB8 NDUFV1 NDUFA3 NDUFA11 NDUFA12 NDUFA6 NDUFA13 MT-ND5 MT-ND4 MT-ND1 SDHD NDUFS3
1.7199e-25	53	271	6.37954	GO:0099003 Vesicle-mediated transport in synapse	https://amigo.geneontology.org/amigo/term/GO:0099003	AP3D1 SYT1 GRIPAP1 RIMS1 STX1A DNM1 DNAJC6 UNC13A SNAP25 GIT2 SH3GL1 DNM3 ITSN2 AP2M1 RABEP1 ATP6V0A1 SLC4A8 AP3M2 PIK3C3 CADPS2 RPH3A RAPGEF4 STX1B ATP6V1D AAK1 DENND1A PACSIN1 SYNE1 STXBP1 PPFIA2 STXBP5L ATP6V1C1 BRAF SV2A ATP6V0D1 BRSK1 CADPS BSN PRKCB CTNNB1 SYT12 ATP2A2 PPFIA3 SV2B ERC2 AP2A1 ARC RAB3GAP1 AP3B2 CDK5 AP3S1 BRSK2 PIP5K1C
4.00887e-25	39	136	9.35424	GO:0009201 Ribonucleoside triphosphate biosynthetic process	https://amigo.geneontology.org/amigo/term/GO:0009201	ATP5PB ATP5F1A ATP5F1C MT-ATP6 STOML2 DNAJC30 ATP5MF-PTCD1 NDUFAB1 NDUFS1 NDUFB4 NDUFB7 NDUFS8 NDUFS7 NDUFB3 NDUFA8 NDUFA1 NDUFA5 NDUFA10 NDUFA2 NDUFB5 NDUFA9 NDUFB10 NDUFB11 NDUFB9 NDUFC2 NDUFS2 NDUFB6 NDUFB8 NDUFV1 NDUFA3 NDUFA11 NDUFA12 NDUFA6 NDUFA13 MT-ND5 MT-ND4 MT-ND1 SDHD NDUFS3
7.71286e-25	49	235	6.8016	GO:0099504 Synaptic vesicle cycle	https://amigo.geneontology.org/amigo/term/GO:0099504	AP3D1 SYT1 GRIPAP1 RIMS1 STX1A DNM1 DNAJC6 UNC13A SNAP25 GIT2 SH3GL1 DNM3 ITSN2 AP2M1 ATP6V0A1 SLC4A8 AP3M2 PIK3C3 CADPS2 RPH3A RAPGEF4 STX1B ATP6V1D DENND1A PACSIN1 STXBP1 PPFIA2 STXBP5L ATP6V1C1 BRAF SV2A ATP6V0D1 BRSK1 CADPS BSN PRKCB CTNNB1 SYT12 ATP2A2 PPFIA3 SV2B ERC2 AP2A1 RAB3GAP1 AP3B2 CDK5 AP3S1 BRSK2 PIP5K1C
8.71756e-25	140	1735	2.63215	GO:0016192 Vesicle-mediated transport	https://amigo.geneontology.org/amigo/term/GO:0016192	VPS50 CACNG3 ARHGAP44 HEATR5B EHD3 RABEP1 FHIP1B AP3D1 SYT1 GRIPAP1 EXOC5 AP3M2 AP1M1 BCAP29 STXBP2 PIK3C3 RIMS1 CADPS2 DNM1L RPH3A EXOC1 SCFD1 STX1B CBARP PICK1 ARFGAP1 CDK16 AP3B2 STX1A DNM1 RAB11FIP2 EXOC2 AAK1 DNAJC6 EXOC8 DENND1A PACSIN1 UNC13A VPS25 EXOC4 SNAP25 AP3B1 STXBP1 STX17 EXOC6 GIT2 RAB15 VPS53 SH3GL1 CACNG8 EXOC6B STXBP5L SNX30 ARFGAP2 VPS51 GRIP1 AP2M1 SNX7 CADPS CACNG2 SNX32 SYT…
1.072e-24	160	2160	2.41629	GO:0051649 Establishment of localization in cell	https://amigo.geneontology.org/amigo/term/GO:0051649	VPS50 CACNG3 ARHGAP44 HEATR5B EHD3 GPM6B FHIP1B AP3D1 SYT1 GRIPAP1 ERLEC1 CLASP1 BCAP29 STXBP2 RIMS1 RPH3A SCFD1 STX1B PICK1 SAMM50 AP3B2 STX1A DNM1 PEX5L DNAJC6 DENND1A UNC13A VPS25 SNAP25 AP3B1 NAPG RELCH STXBP1 STX17 GIT2 VPS53 SH3GL1 CACNG8 TIMM29 SNX30 ARFGAP2 VPS51 TOMM70 GRIP1 KIF5A DYNC1I1 ATP6V0D1 GPSM1 SNX7 CDK5 CACNG2 KIF5C SNX32 MYO5A DNM3 VPS13A ITSN2 IPO7 VPS52 BRSK2 AGK CUL3 PIK3C3…
3.93115e-24	39	144	8.83456	GO:0009142 Nucleoside triphosphate biosynthetic process	https://amigo.geneontology.org/amigo/term/GO:0009142	ATP5PB ATP5F1A ATP5F1C MT-ATP6 STOML2 DNAJC30 ATP5MF-PTCD1 NDUFAB1 NDUFS1 NDUFB4 NDUFB7 NDUFS8 NDUFS7 NDUFB3 NDUFA8 NDUFA1 NDUFA5 NDUFA10 NDUFA2 NDUFB5 NDUFA9 NDUFB10 NDUFB11 NDUFB9 NDUFC2 NDUFS2 NDUFB6 NDUFB8 NDUFV1 NDUFA3 NDUFA11 NDUFA12 NDUFA6 NDUFA13 MT-ND5 MT-ND4 MT-ND1 SDHD NDUFS3
1.25423e-23	124	1460	2.77046	GO:0007267 Cell-cell signaling	https://amigo.geneontology.org/amigo/term/GO:0007267	CACNG3 GABRA1 APBA2 SYT1 STXBP2 RIMS1 RPH3A STX1A GABRG2 GRIA2 SLC12A5 GRIA3 VGF UNC13A EXOC4 DLG4 SNAP25 STXBP1 GABBR2 CACNG8 GRIA4 PLCL2 GRIA1 GRM2 CACNG2 GRIN1 ERC2 SHISA7 ARC GRM3 GABBR1 CDKL5 TRIO ACSL4 IQSEC2 GABRB2 PTPRD GABRB3 ARHGAP44 CYP46A1 SLC4A8 RASGRF1 VDAC3 CADPS2 RAPGEF4 STX1B SYNGR1 CDK16 ARHGEF7 SMPD3 PTPRS DNM1 RAB11FIP2 UBE3A RTN4 GLS TNR DLGAP3 IGSF21 SLC8A2 PTK2B PHF24 GNAZ …
2.0958e-23	53	299	5.78213	GO:0072522 Purine-containing compound biosynthetic process	https://amigo.geneontology.org/amigo/term/GO:0072522	MLYCD ATP5PB DLAT ATP5F1A ADCY1 ATP5F1C PDHB MT-ATP6 PDHX ADCY9 PDK2 MPC2 GUK1 STOML2 DNAJC30 ATP5MF-PTCD1 ACACA PDK3 NDUFAB1 NDUFS1 NDUFB4 NDUFB7 NDUFS8 NDUFS7 NDUFB3 NDUFA8 NDUFA1 NDUFA5 NDUFA10 NDUFA2 NDUFB5 NDUFA9 NDUFB10 NDUFB11 NDUFB9 NDUFC2 NDUFS2 NDUFB6 NDUFB8 NDUFV1 NDUFA3 NDUFA11 NDUFA12 NDUFA6 NDUFA13 MT-ND5 MT-ND4 MT-ND1 SDHD NDUFS3 ACSL4 ACSL3 ACSF3
2.88613e-23	42	180	7.61131	GO:0009152 Purine ribonucleotide biosynthetic process	https://amigo.geneontology.org/amigo/term/GO:0009152	ATP5PB ATP5F1A ADCY1 ATP5F1C MT-ATP6 ADCY9 GUK1 STOML2 DNAJC30 ATP5MF-PTCD1 NDUFAB1 NDUFS1 NDUFB4 NDUFB7 NDUFS8 NDUFS7 NDUFB3 NDUFA8 NDUFA1 NDUFA5 NDUFA10 NDUFA2 NDUFB5 NDUFA9 NDUFB10 NDUFB11 NDUFB9 NDUFC2 NDUFS2 NDUFB6 NDUFB8 NDUFV1 NDUFA3 NDUFA11 NDUFA12 NDUFA6 NDUFA13 MT-ND5 MT-ND4 MT-ND1 SDHD NDUFS3
8.68883e-23	43	195	7.19311	GO:0009260 Ribonucleotide biosynthetic process	https://amigo.geneontology.org/amigo/term/GO:0009260	ATP5PB ATP5F1A ADCY1 ATP5F1C MT-ATP6 ADCY9 UPRT GUK1 STOML2 DNAJC30 ATP5MF-PTCD1 NDUFAB1 NDUFS1 NDUFB4 NDUFB7 NDUFS8 NDUFS7 NDUFB3 NDUFA8 NDUFA1 NDUFA5 NDUFA10 NDUFA2 NDUFB5 NDUFA9 NDUFB10 NDUFB11 NDUFB9 NDUFC2 NDUFS2 NDUFB6 NDUFB8 NDUFV1 NDUFA3 NDUFA11 NDUFA12 NDUFA6 NDUFA13 MT-ND5 MT-ND4 MT-ND1 SDHD NDUFS3
2.04115e-22	91	888	3.34281	GO:0061024 Membrane organization	https://amigo.geneontology.org/amigo/term/GO:0061024	SLC25A5 DNAJC11 AP3D1 STX1B SAMM50 STX1A CHCHD3 DNM1 TMEM33 PACSIN1 IMMT DLG4 SNAP25 STX17 TIMM29 SH3GLB2 ARFGAP2 SLC25A4 ASAP1 TOMM70 APOOL CHCHD6 SLC25A6 MICOS13 APOO DNM3 MTX2 MTX1 MTX3 AGK DNM1L MICU1 MTCH2 MFN2 EMC7 MTCH1 VDAC2 TMEM126A NDUFA13 OPA1 ATG2B SYT1 SYNGR1 CORO1A BCL2L2 RFTN1 REEP2 AP3B1 EPHB2 STXBP1 AFG3L2 PTPRD SLC25A46 GHITM ATP2A2 BAIAP2 ERC2 SHISA7 PIP4K2B CUL3 RTN4 ANK3 AP2M…
3.67973e-22	54	330	5.3378	GO:0050803 Regulation of synapse structure or activity	https://amigo.geneontology.org/amigo/term/GO:0050803	ARHGAP44 GRIPAP1 CTTNBP2 LRRC4B CDKL5 RAP2A LRRTM3 DLGAP4 PTPRS PPP1R9B NECTIN1 PRMT8 CAP2 UBE3A RTN4 MARK1 PTK2B SLC12A5 IQSEC2 LRFN3 DOCK4 SNAP25 DCLK1 EPHB2 ADGRB3 DAB2IP ITPKA RHOB TPBG OGT GPR158 UBE3B ASAP1 PTPRD KALRN SHANK2 CDK5 C1QL3 CASKIN1 CTNNB1 NEGR1 BAIAP2 SEMA4D NF1 SYNGAP1 DNM3 ARC NCKIPSD SRGAP2 PPFIA2 NGEF STX1B ABI2 ROBO2
3.68985e-22	43	202	6.94384	GO:0046390 Ribose phosphate biosynthetic process	https://amigo.geneontology.org/amigo/term/GO:0046390	ATP5PB ATP5F1A ADCY1 ATP5F1C MT-ATP6 ADCY9 UPRT GUK1 STOML2 DNAJC30 ATP5MF-PTCD1 NDUFAB1 NDUFS1 NDUFB4 NDUFB7 NDUFS8 NDUFS7 NDUFB3 NDUFA8 NDUFA1 NDUFA5 NDUFA10 NDUFA2 NDUFB5 NDUFA9 NDUFB10 NDUFB11 NDUFB9 NDUFC2 NDUFS2 NDUFB6 NDUFB8 NDUFV1 NDUFA3 NDUFA11 NDUFA12 NDUFA6 NDUFA13 MT-ND5 MT-ND4 MT-ND1 SDHD NDUFS3
4.271e-22	56	357	5.11685	GO:1901293 Nucleoside phosphate biosynthetic process	https://amigo.geneontology.org/amigo/term/GO:1901293	MLYCD ATP5PB DLAT ATP5F1A ADCY1 ATP5F1C PDHB MT-ATP6 PDHX ADCY9 PDK2 UPRT PMM1 MPC2 GUK1 STOML2 DNAJC30 ATP5MF-PTCD1 ACACA PDK3 NDUFAB1 NDUFS1 NDUFB4 NDUFB7 NDUFS8 NDUFS7 NDUFB3 NDUFA8 NDUFA1 NDUFA5 NDUFA10 NDUFA2 NDUFB5 NDUFA9 NDUFB10 NDUFB11 NDUFB9 NDUFC2 NDUFS2 NDUFB6 NDUFB8 NDUFV1 NDUFA3 NDUFA11 NDUFA12 NDUFA6 NDUFA13 MT-ND5 MT-ND4 MT-ND1 SDHD NDUFS3 ACSL4 ACSL3 HK1 ACSF3
2.12481e-21	108	1233	2.85722	GO:0048666 Neuron development	https://amigo.geneontology.org/amigo/term/GO:0048666	ARHGAP44 CDKL5 RUFY3 CNTN1 TRIO GPM6B NEDD4L CDK16 PPP1R9B UNC5A PLXNA1 PACSIN1 NRN1 DCLK1 EPHB2 ADGRB3 ZNF365 HECW2 NTRK3 KIF5A PPP1R9A KALRN BRSK1 SLC25A46 CDK5 KIF5C BRSK2 ULK1 SEMA4D PLXNA4 SYT1 RIMS1 RTN4 SLC12A5 RAP2A UNC13A APBB1 ROBO2 ITSN2 SRGAP2 RASGRF1 PPP2R5B BRINP1 ANKRD24 PTPRS LIMK1 NECTIN1 PHACTR1 UBE3A MARK1 TNR OLFM3 TRIM32 PTK2B CAMSAP1 SYNE1 ACAP3 DLG4 SNAP25 DAB2IP STXBP1 ITP…
3.58352e-21	47	259	5.91944	GO:0046034 Atp metabolic process	https://amigo.geneontology.org/amigo/term/GO:0046034	PFKP ATP5PB ATP5F1A HK1 ATP5F1C MT-ATP6 ATP1B1 OGT DNM1L STOML2 DNAJC30 OGDHL ATP5MF-PTCD1 SLC4A4 ATP1A2 NDUFAB1 NDUFS1 NDUFB4 NDUFB7 NDUFS8 NDUFS7 NDUFB3 NDUFA8 NDUFA1 NDUFA5 NDUFA10 NDUFA2 NDUFB5 NDUFA9 NDUFB10 NDUFB11 NDUFB9 NDUFC2 NDUFS2 NDUFB6 NDUFB8 NDUFV1 NDUFA3 NDUFA11 NDUFA12 NDUFA6 NDUFA13 MT-ND5 MT-ND4 MT-ND1 SDHD NDUFS3
3.78786e-21	42	203	6.74895	GO:0006839 Mitochondrial transport	https://amigo.geneontology.org/amigo/term/GO:0006839	SLC25A5 MPC1 TIMM21 SAMM50 TIMM44 MICU1 SLC25A36 SLC25A12 TOMM40 TIMM29 MPC2 SLC25A4 TOMM70 MICU3 MCU TOMM40L SFXN1 SLC25A6 SLC25A22 DNAJC19 TIMM23 AGK MTCH2 SLC25A23 MTCH1 AFG3L2 VDAC2 LETM1 NDUFA13 ABCB8 SPG7 VDAC1 SLC25A40 SLC25A3 BCL2L2 AIFM1 SLC25A46 GHITM MTX2 CAMK2A ABCB10 MTX1
5.11726e-21	52	323	5.2515	GO:0050807 Regulation of synapse organization	https://amigo.geneontology.org/amigo/term/GO:0050807	ARHGAP44 GRIPAP1 CTTNBP2 LRRC4B CDKL5 RAP2A LRRTM3 DLGAP4 PTPRS PPP1R9B NECTIN1 PRMT8 CAP2 UBE3A RTN4 MARK1 PTK2B SLC12A5 IQSEC2 LRFN3 DOCK4 SNAP25 DCLK1 EPHB2 ADGRB3 DAB2IP ITPKA RHOB TPBG OGT GPR158 UBE3B ASAP1 PTPRD KALRN SHANK2 CDK5 C1QL3 CASKIN1 CTNNB1 NEGR1 BAIAP2 SEMA4D NF1 DNM3 ARC NCKIPSD SRGAP2 PPFIA2 NGEF ABI2 ROBO2
1.03791e-20	49	290	5.51164	GO:0009144 Purine nucleoside triphosphate metabolic process	https://amigo.geneontology.org/amigo/term/GO:0009144	PFKP ATP5PB ATP5F1A HK1 ATP5F1C MT-ATP6 ATP1B1 OGT OPA1 DNM1L GUK1 STOML2 DNAJC30 OGDHL ATP5MF-PTCD1 SLC4A4 ATP1A2 NDUFAB1 NDUFS1 NDUFB4 NDUFB7 NDUFS8 NDUFS7 NDUFB3 NDUFA8 NDUFA1 NDUFA5 NDUFA10 NDUFA2 NDUFB5 NDUFA9 NDUFB10 NDUFB11 NDUFB9 NDUFC2 NDUFS2 NDUFB6 NDUFB8 NDUFV1 NDUFA3 NDUFA11 NDUFA12 NDUFA6 NDUFA13 MT-ND5 MT-ND4 MT-ND1 SDHD NDUFS3
1.62116e-20	34	130	8.53136	GO:0007006 Mitochondrial membrane organization	https://amigo.geneontology.org/amigo/term/GO:0007006	SLC25A5 DNAJC11 SAMM50 CHCHD3 IMMT TIMM29 SLC25A4 TOMM70 APOOL CHCHD6 SLC25A6 MICOS13 APOO MTX2 MTX1 MTX3 AGK MICU1 MTCH2 MFN2 MTCH1 TMEM126A NDUFA13 OPA1 BCL2L2 AP3B1 AFG3L2 GHITM SLC25A46 VDAC2 LETM1 SPG7 CAMK2A TOMM40
1.96494e-20	35	140	8.15498	GO:0032543 Mitochondrial translation	https://amigo.geneontology.org/amigo/term/GO:0032543	LARS2 IARS2 MRPS34 SARS2 TSFM PTCD3 MRPL44 MRPL47 LRPPRC TUFM MRPL23 YARS2 FASTKD3 MRPL43 MRPS35 MRPS18B MRPS27 AARS2 MRPS15 MRPS2 MRPS7 MRPS11 MRPL22 MRPL28 MRPL4 MRPL3 MRPL19 MRPS25 DAP3 MRPS9 MRPL15 MRPL39 MRPL17 MRPS22 MRPL38
1.99862e-20	151	2174	2.26569	GO:0032879 Regulation of localization	https://amigo.geneontology.org/amigo/term/GO:0032879	ATG13 ICA1 SLC25A5 GPM6B GOPC GRIPAP1 RIMS1 CADPS2 RPH3A CBARP PICK1 ARFGAP1 AAK1 PACSIN1 DPP6 SLC25A4 ICA1L CADPS KCNJ4 SLC25A6 KCNAB1 DPP10 CD47 SIRPA BRSK2 NEDD4L ACSL4 GNB5 ACTN2 DNM1L TESC CD200 CORO2B MAPK8 RTN4 PTK2B IQSEC2 AFG3L2 CACNG8 ATP1B1 SCN2B CACNA2D1 BRAF PRKCB CTNNB1 LETM1 BSG SPG7 STK39 SCAMP5 ARHGAP44 CNTN1 ATP1A2 RABEP1 SLC4A8 SYT1 ATP2B1 RAPGEF4 SCFD1 STX1B CDK16 ARHGEF7 CORO…
2.25257e-20	48	283	5.53271	GO:0009205 Purine ribonucleoside triphosphate metabolic process	https://amigo.geneontology.org/amigo/term/GO:0009205	PFKP ATP5PB ATP5F1A HK1 ATP5F1C MT-ATP6 ATP1B1 OGT OPA1 DNM1L STOML2 DNAJC30 OGDHL ATP5MF-PTCD1 SLC4A4 ATP1A2 NDUFAB1 NDUFS1 NDUFB4 NDUFB7 NDUFS8 NDUFS7 NDUFB3 NDUFA8 NDUFA1 NDUFA5 NDUFA10 NDUFA2 NDUFB5 NDUFA9 NDUFB10 NDUFB11 NDUFB9 NDUFC2 NDUFS2 NDUFB6 NDUFB8 NDUFV1 NDUFA3 NDUFA11 NDUFA12 NDUFA6 NDUFA13 MT-ND5 MT-ND4 MT-ND1 SDHD NDUFS3
6.53474e-20	48	290	5.39916	GO:0009199 Ribonucleoside triphosphate metabolic process	https://amigo.geneontology.org/amigo/term/GO:0009199	PFKP ATP5PB ATP5F1A HK1 ATP5F1C MT-ATP6 ATP1B1 OGT OPA1 DNM1L STOML2 DNAJC30 OGDHL ATP5MF-PTCD1 SLC4A4 ATP1A2 NDUFAB1 NDUFS1 NDUFB4 NDUFB7 NDUFS8 NDUFS7 NDUFB3 NDUFA8 NDUFA1 NDUFA5 NDUFA10 NDUFA2 NDUFB5 NDUFA9 NDUFB10 NDUFB11 NDUFB9 NDUFC2 NDUFS2 NDUFB6 NDUFB8 NDUFV1 NDUFA3 NDUFA11 NDUFA12 NDUFA6 NDUFA13 MT-ND5 MT-ND4 MT-ND1 SDHD NDUFS3
8.44997e-20	96	1064	2.94315	GO:0031175 Neuron projection development	https://amigo.geneontology.org/amigo/term/GO:0031175	ARHGAP44 CDKL5 RUFY3 CNTN1 TRIO GPM6B NEDD4L CDK16 PPP1R9B UNC5A PLXNA1 PACSIN1 NRN1 DCLK1 EPHB2 ZNF365 HECW2 NTRK3 KIF5A PPP1R9A KALRN BRSK1 SLC25A46 CDK5 KIF5C BRSK2 ULK1 SEMA4D PLXNA4 SYT1 RIMS1 RTN4 SLC12A5 RAP2A UNC13A APBB1 ROBO2 ITSN2 SRGAP2 RASGRF1 PPP2R5B ANKRD24 PTPRS LIMK1 NECTIN1 PHACTR1 UBE3A MARK1 TNR TRIM32 PTK2B CAMSAP1 SYNE1 ACAP3 DLG4 SNAP25 ADGRB3 DAB2IP STXBP1 ITPKA AFG3L2 PTP…
1.02116e-19	49	306	5.22345	GO:0009141 Nucleoside triphosphate metabolic process	https://amigo.geneontology.org/amigo/term/GO:0009141	PFKP ATP5PB ATP5F1A HK1 ATP5F1C MT-ATP6 ATP1B1 OGT OPA1 DNM1L GUK1 STOML2 DNAJC30 OGDHL ATP5MF-PTCD1 SLC4A4 ATP1A2 NDUFAB1 NDUFS1 NDUFB4 NDUFB7 NDUFS8 NDUFS7 NDUFB3 NDUFA8 NDUFA1 NDUFA5 NDUFA10 NDUFA2 NDUFB5 NDUFA9 NDUFB10 NDUFB11 NDUFB9 NDUFC2 NDUFS2 NDUFB6 NDUFB8 NDUFV1 NDUFA3 NDUFA11 NDUFA12 NDUFA6 NDUFA13 MT-ND5 MT-ND4 MT-ND1 SDHD NDUFS3
1.02116e-19	74	677	3.56554	GO:0048812 Neuron projection morphogenesis	https://amigo.geneontology.org/amigo/term/GO:0048812	ARHGAP44 CDKL5 RUFY3 CNTN1 TRIO NEDD4L UNC5A PLXNA1 PACSIN1 NRN1 DCLK1 EPHB2 HECW2 KIF5A KALRN BRSK1 CDK5 KIF5C BRSK2 ULK1 SEMA4D PLXNA4 SYT1 RIMS1 RTN4 RAP2A UNC13A ROBO2 ITSN2 PTPRS LIMK1 NECTIN1 PHACTR1 UBE3A TNR SYNE1 DLG4 SNAP25 ADGRB3 DAB2IP STXBP1 ITPKA ZNF365 NTRK3 AFG3L2 TPBG KIRREL3 TAOK2 PTPRD BRAF SLC25A46 ADCY1 NEGR1 RAPH1 BAIAP2 SYNGAP1 DNM3 VPS13A ATL1 ARC SRGAP2 KIF21A PPFIA2 CTNN…
1.03386e-19	75	694	3.52521	GO:0120039 Plasma membrane bounded cell projection morphogenesis	https://amigo.geneontology.org/amigo/term/GO:0120039	ARHGEF7 ARHGAP44 CDKL5 RUFY3 CNTN1 TRIO NEDD4L UNC5A PLXNA1 PACSIN1 NRN1 DCLK1 EPHB2 HECW2 KIF5A KALRN BRSK1 CDK5 KIF5C BRSK2 ULK1 SEMA4D PLXNA4 SYT1 RIMS1 RTN4 RAP2A UNC13A ROBO2 ITSN2 PTPRS LIMK1 NECTIN1 PHACTR1 UBE3A TNR SYNE1 DLG4 SNAP25 ADGRB3 DAB2IP STXBP1 ITPKA ZNF365 NTRK3 AFG3L2 TPBG KIRREL3 TAOK2 PTPRD BRAF SLC25A46 ADCY1 NEGR1 RAPH1 BAIAP2 SYNGAP1 DNM3 VPS13A ATL1 ARC SRGAP2 KIF21A PPF…
1.56403e-19	75	699	3.49999	GO:0048858 Cell projection morphogenesis	https://amigo.geneontology.org/amigo/term/GO:0048858	ARHGEF7 ARHGAP44 CDKL5 RUFY3 CNTN1 TRIO NEDD4L UNC5A PLXNA1 PACSIN1 NRN1 DCLK1 EPHB2 HECW2 KIF5A KALRN BRSK1 CDK5 KIF5C BRSK2 ULK1 SEMA4D PLXNA4 SYT1 RIMS1 RTN4 RAP2A UNC13A ROBO2 ITSN2 PTPRS LIMK1 NECTIN1 PHACTR1 UBE3A TNR SYNE1 DLG4 SNAP25 ADGRB3 DAB2IP STXBP1 ITPKA ZNF365 NTRK3 AFG3L2 TPBG KIRREL3 TAOK2 PTPRD BRAF SLC25A46 ADCY1 NEGR1 RAPH1 BAIAP2 SYNGAP1 DNM3 VPS13A ATL1 ARC SRGAP2 KIF21A PPF…
1.67065e-19	42	224	6.11623	GO:0006164 Purine nucleotide biosynthetic process	https://amigo.geneontology.org/amigo/term/GO:0006164	ATP5PB ATP5F1A ADCY1 ATP5F1C MT-ATP6 ADCY9 GUK1 STOML2 DNAJC30 ATP5MF-PTCD1 NDUFAB1 NDUFS1 NDUFB4 NDUFB7 NDUFS8 NDUFS7 NDUFB3 NDUFA8 NDUFA1 NDUFA5 NDUFA10 NDUFA2 NDUFB5 NDUFA9 NDUFB10 NDUFB11 NDUFB9 NDUFC2 NDUFS2 NDUFB6 NDUFB8 NDUFV1 NDUFA3 NDUFA11 NDUFA12 NDUFA6 NDUFA13 MT-ND5 MT-ND4 MT-ND1 SDHD NDUFS3
1.84124e-19	128	1722	2.42471	GO:0051049 Regulation of transport	https://amigo.geneontology.org/amigo/term/GO:0051049	ICA1 SLC25A5 GPM6B GRIPAP1 RIMS1 CADPS2 RPH3A CBARP PICK1 ARFGAP1 AAK1 PACSIN1 DPP6 SLC25A4 ICA1L CADPS KCNJ4 SLC25A6 KCNAB1 DPP10 CD47 SIRPA BRSK2 NEDD4L ACSL4 GNB5 ACTN2 DNM1L TESC CD200 PTK2B AFG3L2 CACNG8 ATP1B1 SCN2B CACNA2D1 BRAF PRKCB CTNNB1 BSG SPG7 STK39 SCAMP5 ARHGAP44 CNTN1 ATP1A2 RABEP1 SLC4A8 SYT1 ATP2B1 RAPGEF4 SCFD1 STX1B CDK16 ARHGEF7 CORO1A CLIP3 STX1A SLC30A3 DNAJC6 GNAZ SYNE1 R…
4.43577e-19	74	695	3.4732	GO:0090407 Organophosphate biosynthetic process	https://amigo.geneontology.org/amigo/term/GO:0090407	DPM1 PIK3C3 MLYCD CDIPT ATP5PB ITPKA TAMM41 DLAT ATP5F1A DGKI ADCY1 ATP5F1C PDHB PIP5K1C GK MT-ATP6 AGPAT1 PIP4K2B PDHX EFR3B ADCY9 CDS1 PDK2 PIGS UPRT PMM1 DHRS7B SERAC1 MPC2 GUK1 STOML2 DNAJC30 LPCAT4 NFS1 ATP5MF-PTCD1 ACACA PDK3 ACSL3 NDUFAB1 NDUFS1 NDUFB4 NDUFB7 NDUFS8 NDUFS7 NDUFB3 NDUFA8 NDUFA1 NDUFA5 NDUFA10 NDUFA2 NDUFB5 NDUFA9 NDUFB10 NDUFB11 NDUFB9 NDUFC2 NDUFS2 NDUFB6 NDUFB8 NDUFV1 NDU…
4.50309e-19	54	385	4.57526	GO:0009150 Purine ribonucleotide metabolic process	https://amigo.geneontology.org/amigo/term/GO:0009150	PFKP ATP5PB ATP5F1A HK1 ADCY1 ATP5F1C MT-ATP6 PDE4A ATP1B1 OGT ADCY9 OPA1 DNM1L PDE4D GUK1 STOML2 DNAJC30 PDE4B OGDHL ATP5MF-PTCD1 SLC4A4 ATP1A2 NDUFAB1 NDUFS1 NDUFB4 NDUFB7 NDUFS8 NDUFS7 NDUFB3 NDUFA8 NDUFA1 NDUFA5 NDUFA10 NDUFA2 NDUFB5 NDUFA9 NDUFB10 NDUFB11 NDUFB9 NDUFC2 NDUFS2 NDUFB6 NDUFB8 NDUFV1 NDUFA3 NDUFA11 NDUFA12 NDUFA6 NDUFA13 MT-ND5 MT-ND4 MT-ND1 SDHD NDUFS3
4.97611e-19	22	49	14.6457	GO:0007007 Inner mitochondrial membrane organization	https://amigo.geneontology.org/amigo/term/GO:0007007	DNAJC11 CHCHD3 IMMT TIMM29 TOMM70 APOOL CHCHD6 MICOS13 APOO SAMM50 MTX2 MTX1 MTX3 AGK MICU1 TMEM126A NDUFA13 OPA1 AFG3L2 GHITM SLC25A46 LETM1
5.25584e-19	72	664	3.5371	GO:0072657 Protein localization to membrane	https://amigo.geneontology.org/amigo/term/GO:0072657	ARHGAP44 EHD3 GRIPAP1 EFR3B TESC STX1B PICK1 SAMM50 ATP13A1 DLG4 NACAD TIMM29 ANK3 TOMM70 GRIP1 SGTB ASAP1 AGK MTCH2 IQSEC2 EMC7 STXBP1 MTCH1 ATP1B1 GPR158 BRAF TMEM126A DPP10 NDUFA13 CACNG3 RABEP1 CYP46A1 EXOC5 ACTN2 CLIP3 RAB11FIP2 PPP1R9B PACSIN1 OLFM1 RFTN1 REEP2 AP3B1 TPBG OGT CDK5 C1QL3 CACNG2 MFF BSG TRAF6 SRPRA SHISA7 SYNGAP1 ROCK2 AP3D1 RAB3GAP1 RAB3GAP2 OPTN ACSL3 RAP2A AP2M1 EPB41L3 SO…
9.76317e-19	55	406	4.41895	GO:0009259 Ribonucleotide metabolic process	https://amigo.geneontology.org/amigo/term/GO:0009259	PFKP ATP5PB ATP5F1A HK1 ADCY1 ATP5F1C MT-ATP6 PDE4A ATP1B1 OGT ADCY9 OPA1 DNM1L UPRT PDE4D GUK1 STOML2 DNAJC30 PDE4B OGDHL ATP5MF-PTCD1 SLC4A4 ATP1A2 NDUFAB1 NDUFS1 NDUFB4 NDUFB7 NDUFS8 NDUFS7 NDUFB3 NDUFA8 NDUFA1 NDUFA5 NDUFA10 NDUFA2 NDUFB5 NDUFA9 NDUFB10 NDUFB11 NDUFB9 NDUFC2 NDUFS2 NDUFB6 NDUFB8 NDUFV1 NDUFA3 NDUFA11 NDUFA12 NDUFA6 NDUFA13 MT-ND5 MT-ND4 MT-ND1 SDHD NDUFS3
1.14695e-18	37	179	6.74266	GO:0140053 Mitochondrial gene expression	https://amigo.geneontology.org/amigo/term/GO:0140053	LARS2 TFB1M IARS2 MRPS34 SARS2 TSFM FASTKD3 PTCD3 MRPL44 TBRG4 MRPL47 LRPPRC TUFM MRPL23 YARS2 MRPL43 MRPS35 MRPS18B MRPS27 AARS2 MRPS15 MRPS2 MRPS7 MRPS11 MRPL22 MRPL28 MRPL4 MRPL3 MRPL19 MRPS25 DAP3 MRPS9 MRPL15 MRPL39 MRPL17 MRPS22 MRPL38
1.34625e-18	30	111	8.81619	GO:1990542 Mitochondrial transmembrane transport	https://amigo.geneontology.org/amigo/term/GO:1990542	MPC1 TIMM21 TIMM44 MICU1 SLC25A36 SLC25A12 TOMM40 MPC2 TOMM70 MICU3 MCU TOMM40L SFXN1 SLC25A22 DNAJC19 TIMM23 SLC25A23 AFG3L2 SLC25A4 VDAC2 LETM1 ABCB8 SPG7 VDAC1 SLC25A5 SLC25A40 SLC25A3 AIFM1 GHITM SLC25A6
2.20809e-18	120	1604	2.44039	GO:0048699 Generation of neurons	https://amigo.geneontology.org/amigo/term/GO:0048699	ARHGAP44 CDKL5 RUFY3 CNTN1 TRIO GPM6B NEDD4L ACSL4 CDK16 PPP1R9B UNC5A PLXNA1 RTN4 ARHGEF2 ACSL3 PACSIN1 NRN1 NCAN DCLK1 EPHB2 RTN3 ADGRB3 ZNF365 HECW2 ABI2 NTRK3 ASTN1 KIF5A PPP1R9A KALRN BRSK1 SLC25A46 CDK5 NSMF KIF5C BRSK2 ULK1 CEND1 HAPLN4 SEMA4D PLXNA4 SYT1 RIMS1 SLC12A5 RAP2A UNC13A AIFM1 ATP2B2 APBB1 ROBO2 ITSN2 SRGAP2 RASGRF1 PPP2R5B BRINP1 ANKRD24 PTPRS LIMK1 NECTIN1 PHACTR1 UBE3A MARK1 …
2.33428e-18	55	414	4.33356	GO:0019693 Ribose phosphate metabolic process	https://amigo.geneontology.org/amigo/term/GO:0019693	PFKP ATP5PB ATP5F1A HK1 ADCY1 ATP5F1C MT-ATP6 PDE4A ATP1B1 OGT ADCY9 OPA1 DNM1L UPRT PDE4D GUK1 STOML2 DNAJC30 PDE4B OGDHL ATP5MF-PTCD1 SLC4A4 ATP1A2 NDUFAB1 NDUFS1 NDUFB4 NDUFB7 NDUFS8 NDUFS7 NDUFB3 NDUFA8 NDUFA1 NDUFA5 NDUFA10 NDUFA2 NDUFB5 NDUFA9 NDUFB10 NDUFB11 NDUFB9 NDUFC2 NDUFS2 NDUFB6 NDUFB8 NDUFV1 NDUFA3 NDUFA11 NDUFA12 NDUFA6 NDUFA13 MT-ND5 MT-ND4 MT-ND1 SDHD NDUFS3
3.63432e-18	41	231	5.78968	GO:0048167 Regulation of synaptic plasticity	https://amigo.geneontology.org/amigo/term/GO:0048167	RIMS1 VGF ERC2 SHISA7 ARC CYP46A1 RASGRF1 SYNGR1 UBE3A TNR SLC8A2 PTK2B IQSEC2 GRIA3 DLG4 SNAP25 EPHB2 STXBP1 ITPKA SLC4A10 GRIA1 DGKI BRAF BRSK1 GRM2 ADCY1 CDK5 NSMF SYT12 BAIAP2 NF1 SYNGAP1 VPS13A PRRT1 CAMK2A PICK1 RAB3GAP1 NPTN SHANK2 PPFIA3 GRIN1
5.07941e-18	115	1516	2.47447	GO:0030182 Neuron differentiation	https://amigo.geneontology.org/amigo/term/GO:0030182	ARHGAP44 CDKL5 RUFY3 CNTN1 TRIO GPM6B NEDD4L ACSL4 CDK16 PPP1R9B UNC5A PLXNA1 RTN4 ARHGEF2 ACSL3 PACSIN1 NRN1 DCLK1 EPHB2 RTN3 ADGRB3 ZNF365 HECW2 NTRK3 KIF5A PPP1R9A KALRN BRSK1 SLC25A46 CDK5 KIF5C BRSK2 ULK1 CEND1 SEMA4D PLXNA4 SYT1 RIMS1 SLC12A5 RAP2A UNC13A AIFM1 ATP2B2 APBB1 ROBO2 ITSN2 SRGAP2 RASGRF1 PPP2R5B BRINP1 ANKRD24 PTPRS LIMK1 NECTIN1 PHACTR1 UBE3A MARK1 TNR OLFM3 TRIM32 PTK2B CAMSA…
7.34618e-18	52	381	4.45206	GO:0006887 Exocytosis	https://amigo.geneontology.org/amigo/term/GO:0006887	SYT1 EXOC5 STXBP2 RIMS1 CADPS2 RPH3A EXOC1 STX1B CBARP CDK16 STX1A RAB11FIP2 EXOC2 UNC13A EXOC4 SNAP25 STXBP1 STX17 EXOC6 RAB15 EXOC6B STXBP5L CADPS SYT12 EXOC3 EXOC7 EXOC8 SCAMP5 ARHGAP44 SLC4A8 RAPGEF4 SYNGR1 PPFIA2 BRAF SV2A BRSK1 CDK5 PRKCB ATP2A2 BRSK2 PPFIA3 SV2B PIP5K1C ERC2 CLASP1 CORO1A SNX4 PDCD6IP SMPD3 RAB3GAP1 SMCR8 ARFGEF1
1.12657e-17	43	263	5.33329	GO:0009165 Nucleotide biosynthetic process	https://amigo.geneontology.org/amigo/term/GO:0009165	ATP5PB ATP5F1A ADCY1 ATP5F1C MT-ATP6 ADCY9 UPRT GUK1 STOML2 DNAJC30 ATP5MF-PTCD1 NDUFAB1 NDUFS1 NDUFB4 NDUFB7 NDUFS8 NDUFS7 NDUFB3 NDUFA8 NDUFA1 NDUFA5 NDUFA10 NDUFA2 NDUFB5 NDUFA9 NDUFB10 NDUFB11 NDUFB9 NDUFC2 NDUFS2 NDUFB6 NDUFB8 NDUFV1 NDUFA3 NDUFA11 NDUFA12 NDUFA6 NDUFA13 MT-ND5 MT-ND4 MT-ND1 SDHD NDUFS3
6.01974e-17	51	385	4.32108	GO:0016236 Macroautophagy	https://amigo.geneontology.org/amigo/term/GO:0016236	ATG2B PIK3C3 SNX4 SNX14 SNX30 SNX7 ATP2A2 ATG13 ULK1 TECPR1 CSNK2A1 MFN2 TRIM32 EPHB2 STX17 ABI2 ARHGAP26 GPSM1 TRAF6 TBK1 NIPSNAP1 PHB2 SLC25A5 RETREG3 OGT SLC25A4 VDAC1 PIP4K2B DNM1L ATP6V0A1 SCFD1 RAB3GAP1 RAB3GAP2 OPTN LARP1 UBXN6 SMCR8 TIMM23 PDCD6IP ATP6V1D ATP6V1C1 ATP6V0D1 SNX32 EXOC1 MAPK8 EXOC8 VPS25 EXOC4 CDK5 EXOC7 PGAM5
7.11746e-17	66	623	3.45572	GO:0072521 Purine-containing compound metabolic process	https://amigo.geneontology.org/amigo/term/GO:0072521	PFKP ACSL4 MLYCD NNT ATP5PB ACSL3 DLAT ATP5F1A HK1 ADCY1 ATP5F1C PDHB MT-ATP6 PDHX PDE4A ATP1B1 GUK1 OGT ADCY9 OPA1 PDK2 DNM1L PDE4D MPC2 STOML2 DNAJC30 PDE4B OGDHL ATP5MF-PTCD1 ACACA SLC4A4 ATP1A2 PDK3 NDUFAB1 NDUFS1 NDUFB4 NDUFB7 NDUFS8 NDUFS7 NDUFB3 NDUFA8 NDUFA1 NDUFA5 NDUFA10 NDUFA2 NDUFB5 NDUFA9 NDUFB10 NDUFB11 NDUFB9 NDUFC2 NDUFS2 NDUFB6 NDUFB8 NDUFV1 NDUFA3 NDUFA11 NDUFA12 NDUFA6 NDUFA13 …
7.14286e-17	43	276	5.08209	GO:0007416 Synapse assembly	https://amigo.geneontology.org/amigo/term/GO:0007416	GABRA1 GABRG2 LRRC4B KIRREL3 BSN RAP2A GABRB2 PTPRD GABRB3 LRRTM3 SRGAP2 PTPRS PPP1R9B NECTIN1 RTN4 MARK1 PTK2B SLC12A5 IQSEC2 LRFN3 DOCK4 SNAP25 DCLK1 EPHB2 ADGRB3 TPBG OGT UBE3B GRIA1 NPTN SLC25A46 CDK5 C1QL3 CASKIN1 CTNNB1 NEGR1 SPTBN2 HAPLN4 SEMA4D NCKIPSD SHANK2 ROBO2 DNM3
1.17212e-16	86	991	2.83079	GO:0140352 Export from cell	https://amigo.geneontology.org/amigo/term/GO:0140352	ATP1A2 SYT1 EXOC5 STXBP2 RIMS1 CADPS2 RPH3A EXOC1 STX1B CBARP CDK16 ATP1A3 STX1A RAB11FIP2 EXOC2 UNC13A EXOC4 SNAP25 STXBP1 STX17 EXOC6 RAB15 ATP1B1 EXOC6B STXBP5L ATP1A1 CADPS SYT12 EXOC3 EXOC7 ACSL4 ATP2B1 DNM1L CD200 OLFM2 EXOC8 TMEM163 BSG SLC8A1 SCAMP5 ARHGAP44 SLC4A8 RAPGEF4 SYNGR1 ARHGEF7 SMPD3 SLC8A2 GNAZ VGF PPFIA2 MPC2 ILDR2 GPR158 MICU3 DGKI BRAF SV2A KALRN BRSK1 GRM2 CDK5 PRKCB PRKCE …
1.24512e-16	96	1188	2.63595	GO:0019637 Organophosphate metabolic process	https://amigo.geneontology.org/amigo/term/GO:0019637	DPM1 GDE1 PFKP ACSL4 PIK3C3 SMPD3 MLYCD CDIPT MTMR9 NNT ATP5PB ACSL3 ITPKA TAMM41 DLAT ATP5F1A GDPD1 HK1 DGKI ADCY1 ATP5F1C PDHB PIP5K1C GK MT-ATP6 AGPAT1 PIP4K2B PDHX PDE4A EFR3B ATP1B1 GUK1 OGT ADCY9 CDS1 LPCAT4 OPA1 NFS1 PDK2 INPP5A PIGS DNM1L UPRT PMM1 DDHD1 DHRS7B PDE4D SERAC1 AGAP2 UGGT1 MPC2 STOML2 DNAJC30 PDE4B OGDHL PHB2 ATP5MF-PTCD1 ACACA SLC4A4 ATP1A2 PDK3 DNAJC19 NDUFAB1 NDUFS1 NDUFB4…
2.27793e-16	70	707	3.22969	GO:0006753 Nucleoside phosphate metabolic process	https://amigo.geneontology.org/amigo/term/GO:0006753	PFKP ACSL4 MLYCD NNT ATP5PB ACSL3 DLAT ATP5F1A HK1 ADCY1 ATP5F1C PDHB MT-ATP6 PDHX PDE4A ATP1B1 GUK1 OGT ADCY9 OPA1 DPM1 PDK2 DNM1L UPRT PMM1 PDE4D UGGT1 MPC2 STOML2 DNAJC30 PDE4B OGDHL ATP5MF-PTCD1 ACACA SLC4A4 ATP1A2 PDK3 NDUFAB1 NDUFS1 NDUFB4 NDUFB7 NDUFS8 NDUFS7 NDUFB3 NDUFA8 NDUFA1 NDUFA5 NDUFA10 NDUFA2 NDUFB5 NDUFA9 NDUFB10 NDUFB11 NDUFB9 NDUFC2 NDUFS2 NDUFB6 NDUFB8 NDUFV1 NDUFA3 NDUFA11 ND…
8.66128e-16	40	255	5.11685	GO:0016358 Dendrite development	https://amigo.geneontology.org/amigo/term/GO:0016358	ARHGAP44 CDKL5 NEDD4L PACSIN1 HECW2 SLC12A5 RAP2A SRGAP2 PTPRS PPP1R9B PHACTR1 UBE3A MARK1 SYNE1 DLG4 DCLK1 EPHB2 ADGRB3 DAB2IP ITPKA ZNF365 TPBG TAOK2 ASAP1 PTPRD KALRN SLC25A46 CDK5 BAIAP2 SYNGAP1 DNM3 ARC CAMK2A PPFIA2 SEMA4D NGEF ABI2 CELSR2 IQSEC1 NSMF
1.00192e-15	54	458	3.84602	GO:0010975 Regulation of neuron projection development	https://amigo.geneontology.org/amigo/term/GO:0010975	ARHGAP44 CDKL5 RUFY3 NEDD4L PLXNA1 PACSIN1 ZNF365 HECW2 NTRK3 ULK1 PLXNA4 RTN4 RAP2A APBB1 ROBO2 CNTN1 PPP2R5B PTPRS LIMK1 UBE3A MARK1 TNR SYNE1 ACAP3 SNAP25 EPHB2 ADGRB3 DAB2IP ITPKA PTPRF PTPRD THY1 BRAF KALRN BRSK1 CDK5 NEGR1 BRSK2 BAIAP2 SEMA4D AP2A1 SYNGAP1 DNM3 ARC NCKIPSD PTK2B KIF21A PPFIA2 RETREG3 NGEF STX1B ABI2 NPTN NSMF
1.34572e-15	55	477	3.76121	GO:0006163 Purine nucleotide metabolic process	https://amigo.geneontology.org/amigo/term/GO:0006163	PFKP NNT ATP5PB ATP5F1A HK1 ADCY1 ATP5F1C MT-ATP6 PDE4A ATP1B1 GUK1 OGT ADCY9 OPA1 DNM1L PDE4D STOML2 DNAJC30 PDE4B OGDHL ATP5MF-PTCD1 SLC4A4 ATP1A2 NDUFAB1 NDUFS1 NDUFB4 NDUFB7 NDUFS8 NDUFS7 NDUFB3 NDUFA8 NDUFA1 NDUFA5 NDUFA10 NDUFA2 NDUFB5 NDUFA9 NDUFB10 NDUFB11 NDUFB9 NDUFC2 NDUFS2 NDUFB6 NDUFB8 NDUFV1 NDUFA3 NDUFA11 NDUFA12 NDUFA6 NDUFA13 MT-ND5 MT-ND4 MT-ND1 SDHD NDUFS3
1.71807e-15	70	735	3.10666	GO:0055086 Nucleobase-containing small molecule metabolic process	https://amigo.geneontology.org/amigo/term/GO:0055086	PFKP ACSL4 MLYCD NNT ATP5PB ACSL3 DLAT ATP5F1A HK1 ADCY1 ATP5F1C PDHB MT-ATP6 PDHX PDE4A ATP1B1 GUK1 OGT ADCY9 OPA1 DPM1 PDK2 DNM1L UPRT PMM1 PDE4D UGGT1 MPC2 STOML2 DNAJC30 PDE4B OGDHL ATP5MF-PTCD1 ACACA SLC4A4 ATP1A2 PDK3 NDUFAB1 NDUFS1 NDUFB4 NDUFB7 NDUFS8 NDUFS7 NDUFB3 NDUFA8 NDUFA1 NDUFA5 NDUFA10 NDUFA2 NDUFB5 NDUFA9 NDUFB10 NDUFB11 NDUFB9 NDUFC2 NDUFS2 NDUFB6 NDUFB8 NDUFV1 NDUFA3 NDUFA11 ND…
1.74589e-15	31	152	6.65275	GO:0007269 Neurotransmitter secretion	https://amigo.geneontology.org/amigo/term/GO:0007269	SYT1 STXBP2 RIMS1 RPH3A STX1A UNC13A SNAP25 STXBP1 SLC4A8 CADPS2 STX1B PPFIA2 STXBP5L GPR158 MICU3 DGKI BRAF SV2A BRSK1 CADPS PRKCB SYT12 ATP2A2 PPFIA3 SV2B ERC2 NF1 CAMK2A RAB3GAP1 CDK5 PIP5K1C
1.74589e-15	31	152	6.65275	GO:0099643 Signal release from synapse	https://amigo.geneontology.org/amigo/term/GO:0099643	SYT1 STXBP2 RIMS1 RPH3A STX1A UNC13A SNAP25 STXBP1 SLC4A8 CADPS2 STX1B PPFIA2 STXBP5L GPR158 MICU3 DGKI BRAF SV2A BRSK1 CADPS PRKCB SYT12 ATP2A2 PPFIA3 SV2B ERC2 NF1 CAMK2A RAB3GAP1 CDK5 PIP5K1C
1.93397e-15	86	1039	2.70001	GO:0000902 Cell morphogenesis	https://amigo.geneontology.org/amigo/term/GO:0000902	ARHGEF7 ARHGAP44 CDKL5 RUFY3 CNTN1 TRIO CDH10 NEDD4L CAP2 UNC5A PLXNA1 ARHGEF2 PACSIN1 NRN1 DCLK1 EPHB2 HECW2 KIF5A KALRN BRSK1 CDK5 KIF5C BRSK2 ULK1 SEMA4D PLXNA4 SYT1 RIMS1 RTN4 RAP2A UNC13A TAOK2 ROBO2 ITSN2 CUL3 ANKRD24 CORO1A PTPRS LIMK1 NECTIN1 PHACTR1 UBE3A TNR SYNE1 DLG4 SNAP25 AP3B1 ADGRB3 DAB2IP STXBP1 ITPKA ZNF365 NTRK3 AFG3L2 TPBG KIRREL3 PTPRD BRAF SLC25A46 ADCY1 CTNNB1 NEGR1 RAPH1 B…
5.36171e-15	58	542	3.49069	GO:0034329 Cell junction assembly	https://amigo.geneontology.org/amigo/term/GO:0034329	ARHGEF7 GABRA1 CDH10 GABRG2 LRRC4B ROCK2 KIRREL3 THY1 BSN RAP2A GABRB2 TAOK2 PTPRD GABRB3 LRRTM3 SRGAP2 CORO2B PTPRS PPP1R9B NECTIN1 RTN4 MARK1 PTK2B SLC12A5 IQSEC2 LRFN3 DOCK4 SNAP25 DCLK1 EPHB2 ADGRB3 TPBG OGT UBE3B GRIA1 NPTN SLC25A46 CDK5 C1QL3 CASKIN1 CTNNB1 NEGR1 SPTBN2 HAPLN4 SEMA4D NCKIPSD GPM6B ACTN1 CLASP1 ACTN2 EPB41L3 SORBS1 SHANK2 PDCD6IP ROBO2 DNM3 TLN2 PIP5K1C
5.63613e-15	39	256	4.96944	GO:0099173 Postsynapse organization	https://amigo.geneontology.org/amigo/term/GO:0099173	ARHGAP44 PICK1 LRRC4B DLG4 CDKL5 ARHGAP39 ACTN1 PTPRS PPP1R9B UBE3A RTN4 MARK1 PTK2B SLC12A5 DOCK4 DCLK1 EPHB2 ITPKA ZNF365 INA UBE3B ASAP1 PTPRD KALRN SHANK2 CDK5 C1QL3 CASKIN1 SPTBN2 BAIAP2 SHISA7 NF1 SYNGAP1 DNM3 ARC NCKIPSD PPFIA2 NGEF ABI2
8.02712e-15	114	1654	2.24829	GO:0120036 Plasma membrane bounded cell projection organization	https://amigo.geneontology.org/amigo/term/GO:0120036	ARHGEF7 ARHGAP44 CDKL5 EHD3 RUFY3 CNTN1 TRIO GPM6B NEDD4L SNX10 PICK1 CDK16 PPP1R9B UNC5A PLXNA1 PACSIN1 NRN1 DCLK1 EPHB2 ZNF365 HECW2 NTRK3 ASAP1 KIF5A PPP1R9A KALRN BRSK1 ABLIM2 SLC25A46 CDK5 KIF5C BRSK2 ULK1 SEMA4D PLXNA4 SYT1 ACTN2 RIMS1 PLEKHA1 RTN4 TRIM32 SLC12A5 RAP2A UNC13A ACTR2 ABI2 APBB1 ROBO2 ITSN2 SRGAP2 RASGRF1 PPP2R5B EXOC5 VDAC3 ANKRD24 CORO1A PTPRS LIMK1 NECTIN1 ELMOD1 PHACTR1 UB…
8.21178e-15	116	1699	2.22714	GO:0030030 Cell projection organization	https://amigo.geneontology.org/amigo/term/GO:0030030	ARHGEF7 ARHGAP44 CDKL5 EHD3 RUFY3 CNTN1 TRIO GPM6B NEDD4L SNX10 PICK1 CDK16 PPP1R9B UNC5A PLXNA1 PACSIN1 NRN1 DCLK1 EPHB2 ZNF365 HECW2 NTRK3 ASAP1 KIF5A PPP1R9A KALRN BRSK1 ABLIM2 SLC25A46 CDK5 KIF5C BRSK2 ULK1 SEMA4D PLXNA4 SYT1 ACTN2 RIMS1 PLEKHA1 RTN4 TRIM32 SLC12A5 RAP2A UNC13A ACTR2 ABI2 APBB1 ROBO2 ITSN2 SRGAP2 CUL3 RASGRF1 PPP2R5B EXOC5 VDAC3 ANKRD24 ATP6V1D CORO1A PTPRS LIMK1 NECTIN1 ELMO…
9.25317e-15	123	1859	2.15828	GO:0022008 Neurogenesis	https://amigo.geneontology.org/amigo/term/GO:0022008	ARHGAP44 CDKL5 RUFY3 CNTN1 TRIO GPM6B NEDD4L ACSL4 CDK16 PPP1R9B UNC5A PLXNA1 RTN4 ARHGEF2 ACSL3 PACSIN1 NRN1 NCAN DCLK1 EPHB2 RTN3 ADGRB3 ZNF365 HECW2 ABI2 NTRK3 ASTN1 KIF5A PPP1R9A KALRN BRSK1 SLC25A46 CDK5 NSMF KIF5C BRSK2 ULK1 CEND1 HAPLN4 SEMA4D PLXNA4 SYT1 RIMS1 SLC12A5 RAP2A UNC13A AIFM1 ATP2B2 APBB1 ROBO2 ITSN2 SRGAP2 RASGRF1 PPP2R5B BRINP1 ANKRD24 PTPRS LIMK1 NECTIN1 PHACTR1 UBE3A MARK1 …
1.14546e-14	25	100	8.15498	GO:0016079 Synaptic vesicle exocytosis	https://amigo.geneontology.org/amigo/term/GO:0016079	SYT1 RIMS1 STX1A UNC13A SNAP25 SLC4A8 CADPS2 RPH3A STX1B STXBP1 PPFIA2 STXBP5L BRAF SV2A BRSK1 CADPS PRKCB SYT12 ATP2A2 PPFIA3 SV2B ERC2 RAB3GAP1 CDK5 PIP5K1C
1.64239e-14	85	1058	2.62069	GO:0046903 Secretion	https://amigo.geneontology.org/amigo/term/GO:0046903	SYT1 EXOC5 STXBP2 RIMS1 CADPS2 RPH3A EXOC1 STX1B CBARP CDK16 STX1A RAB11FIP2 EXOC2 UNC13A EXOC4 SNAP25 STXBP1 STX17 EXOC6 RAB15 EXOC6B STXBP5L CADPS SYT12 EXOC3 EXOC7 ACSL4 DNM1L CD200 OLFM2 EXOC8 BSG SCAMP5 ARHGAP44 SLC4A8 SNX10 RAPGEF4 UPRT SYNGR1 ARHGEF7 SMPD3 GNAZ VGF PPFIA2 CELSR2 MPC2 ILDR2 GPR158 MICU3 DGKI BRAF SV2A KALRN BRSK1 GRM2 CDK5 PRKCB PRKCE NEGR1 MTX1 ATP2A2 BRSK2 PCSK1 PPFIA3 SL…
2.00035e-14	33	189	5.69554	GO:0050806 Positive regulation of synaptic transmission	https://amigo.geneontology.org/amigo/term/GO:0050806	CACNG3 RIMS1 CACNG8 CACNG2 ARC CYP46A1 SLC4A8 SYT1 STX1B STX1A TNR SLC8A2 PTK2B IQSEC2 GRIA3 SNAP25 EPHB2 STXBP1 GPR158 GRIA1 MICU3 BRAF ADCY1 PRKCE SYT12 SHISA7 NF1 PRRT1 GRIN1 RAB3GAP1 DLG4 NPTN SHANK2
2.17165e-14	36	227	5.1732	GO:0051648 Vesicle localization	https://amigo.geneontology.org/amigo/term/GO:0051648	AP3D1 AP3B2 DNM1 UNC13A AP3B1 ARFGAP2 KIF5A CDK5 KIF5C MYO5A DNM3 AP3M2 CADPS2 EXOC4 SNAP25 EXOC6 EXOC6B CADPS BSN CTNNB1 AP3S1 CUL3 CLASP1 ACTN4 PPFIA2 DYNC1I1 PDCD6IP SMPD3 EXOC5 EXOC1 EXOC2 EXOC8 EXOC3 EXOC7 BRSK1 BRSK2
2.40427e-14	61	613	3.24603	GO:0048667 Cell morphogenesis involved in neuron differentiation	https://amigo.geneontology.org/amigo/term/GO:0048667	ARHGAP44 CDKL5 RUFY3 CNTN1 TRIO NEDD4L UNC5A PLXNA1 EPHB2 HECW2 KIF5A KALRN BRSK1 CDK5 KIF5C BRSK2 ULK1 SEMA4D PLXNA4 RTN4 RAP2A ROBO2 ANKRD24 PTPRS LIMK1 NECTIN1 PHACTR1 UBE3A TNR SYNE1 DLG4 SNAP25 DCLK1 ADGRB3 STXBP1 ITPKA ZNF365 NTRK3 AFG3L2 TPBG TAOK2 PTPRD BRAF SLC25A46 ADCY1 RAPH1 BAIAP2 SYNGAP1 DNM3 ATL1 ARC KIF21A PPFIA2 NGEF OLFM1 ABI2 CELSR2 ANK3 THY1 NSMF APBB1
3.25415e-14	77	913	2.75108	GO:0032940 Secretion by cell	https://amigo.geneontology.org/amigo/term/GO:0032940	SYT1 EXOC5 STXBP2 RIMS1 CADPS2 RPH3A EXOC1 STX1B CBARP CDK16 STX1A RAB11FIP2 EXOC2 UNC13A EXOC4 SNAP25 STXBP1 STX17 EXOC6 RAB15 EXOC6B STXBP5L CADPS SYT12 EXOC3 EXOC7 ACSL4 DNM1L CD200 OLFM2 EXOC8 BSG SCAMP5 ARHGAP44 SLC4A8 RAPGEF4 SYNGR1 ARHGEF7 SMPD3 GNAZ VGF PPFIA2 MPC2 ILDR2 GPR158 MICU3 DGKI BRAF SV2A KALRN BRSK1 GRM2 CDK5 PRKCB PRKCE ATP2A2 BRSK2 PCSK1 PPFIA3 SLC25A22 SV2B PIP5K1C ERC2 NF1 …
3.51771e-14	62	636	3.17993	GO:0006914 Autophagy	https://amigo.geneontology.org/amigo/term/GO:0006914	ATG2B PIK3C3 MTMR9 SNX4 SNX14 SNX30 SNX7 FUNDC2 ATP2A2 ATG13 ULK1 VPS13A TECPR1 CAMKK2 CSNK2A1 CDK16 CCNY MFN2 TRIM32 OPTN EPHB2 STX17 ABI2 ARHGAP26 GPSM1 TRAF6 TBK1 NIPSNAP1 PHB2 SLC25A5 TBC1D17 CISD1 LRPPRC RETREG3 OGT SLC25A4 SMCR8 VDAC1 PIP4K2B DNM1L ATP6V0A1 SCFD1 KLHL22 RAB3GAP1 RAB3GAP2 VPS51 LARP1 UBXN6 TIMM23 PDCD6IP ATP6V1D ATP6V1C1 ATP6V0D1 SNX32 EXOC1 MAPK8 EXOC8 VPS25 EXOC4 CDK5 EXOC…
3.51771e-14	62	636	3.17993	GO:0061919 Process utilizing autophagic mechanism	https://amigo.geneontology.org/amigo/term/GO:0061919	ATG2B PIK3C3 MTMR9 SNX4 SNX14 SNX30 SNX7 FUNDC2 ATP2A2 ATG13 ULK1 VPS13A TECPR1 CAMKK2 CSNK2A1 CDK16 CCNY MFN2 TRIM32 OPTN EPHB2 STX17 ABI2 ARHGAP26 GPSM1 TRAF6 TBK1 NIPSNAP1 PHB2 SLC25A5 TBC1D17 CISD1 LRPPRC RETREG3 OGT SLC25A4 SMCR8 VDAC1 PIP4K2B DNM1L ATP6V0A1 SCFD1 KLHL22 RAB3GAP1 RAB3GAP2 VPS51 LARP1 UBXN6 TIMM23 PDCD6IP ATP6V1D ATP6V1C1 ATP6V0D1 SNX32 EXOC1 MAPK8 EXOC8 VPS25 EXOC4 CDK5 EXOC…
7.60817e-14	56	542	3.37032	GO:0009117 Nucleotide metabolic process	https://amigo.geneontology.org/amigo/term/GO:0009117	PFKP NNT ATP5PB ATP5F1A HK1 ADCY1 ATP5F1C MT-ATP6 PDE4A ATP1B1 GUK1 OGT ADCY9 OPA1 DNM1L UPRT PDE4D STOML2 DNAJC30 PDE4B OGDHL ATP5MF-PTCD1 SLC4A4 ATP1A2 NDUFAB1 NDUFS1 NDUFB4 NDUFB7 NDUFS8 NDUFS7 NDUFB3 NDUFA8 NDUFA1 NDUFA5 NDUFA10 NDUFA2 NDUFB5 NDUFA9 NDUFB10 NDUFB11 NDUFB9 NDUFC2 NDUFS2 NDUFB6 NDUFB8 NDUFV1 NDUFA3 NDUFA11 NDUFA12 NDUFA6 NDUFA13 MT-ND5 MT-ND4 MT-ND1 SDHD NDUFS3
9.8218e-14	22	81	8.85973	GO:0140029 Exocytic process	https://amigo.geneontology.org/amigo/term/GO:0140029	STXBP2 STX1A UNC13A SNAP25 STXBP1 EXOC2 SYT1 RPH3A STX1B EXOC4 EXOC6 EXOC6B SV2A BRSK1 PPFIA3 ERC2 SNX4 EXOC5 EXOC1 EXOC8 EXOC3 EXOC7
1.20195e-13	13	21	20.1933	GO:0042407 Cristae formation	https://amigo.geneontology.org/amigo/term/GO:0042407	DNAJC11 IMMT APOOL CHCHD6 MICOS13 APOO MICU1 AFG3L2 OPA1 SAMM50 CHCHD3 SLC25A46 LETM1
1.31329e-13	104	1501	2.26014	GO:0046907 Intracellular transport	https://amigo.geneontology.org/amigo/term/GO:0046907	VPS50 CACNG3 ARHGAP44 HEATR5B EHD3 FHIP1B AP3D1 GRIPAP1 ERLEC1 BCAP29 STXBP2 SCFD1 STX1B PICK1 SAMM50 AP3B2 STX1A PEX5L DENND1A VPS25 AP3B1 NAPG RELCH STXBP1 STX17 VPS53 CACNG8 TIMM29 SNX30 VPS51 TOMM70 GRIP1 KIF5A DYNC1I1 ATP6V0D1 SNX7 CACNG2 KIF5C SNX32 MYO5A VPS13A ITSN2 IPO7 VPS52 BRSK2 AGK CUL3 PIK3C3 MTCH2 SLC30A3 NRBP1 AGAP2 MTCH1 RHOB ATP2A2 NDUFA13 PHB2 AP3M2 AP1M1 ACTN2 RIMS1 SNX10 RPH3…
1.33306e-13	66	728	2.9573	GO:0006886 Intracellular protein transport	https://amigo.geneontology.org/amigo/term/GO:0006886	CACNG3 ARHGAP44 AP3D1 GRIPAP1 ERLEC1 STXBP2 SCFD1 STX1B PICK1 SAMM50 STX1A PEX5L VPS25 NAPG STXBP1 STX17 CACNG8 TIMM29 TOMM70 GRIP1 CACNG2 VPS13A IPO7 BRSK2 AGK MTCH2 MTCH1 NDUFA13 PHB2 AP3M2 AP1M1 BCAP29 RIMS1 SNX10 RPH3A AP3B2 RFTN1 REEP2 AP3B1 EXOC6 VPS53 RHOB EXOC6B AP2M1 CDK5 KIF5C AP3S1 AP1S2 SRPRA NF1 AP2A1 CLIP3 SYVN1 RUFY3 KIF5A TIMM21 PIK3C3 TIMM44 ARHGEF2 MTX2 TOMM40 MTX1 DNAJC19 TIMM2…
1.67433e-13	29	155	6.10308	GO:0099175 Regulation of postsynapse organization	https://amigo.geneontology.org/amigo/term/GO:0099175	ARHGAP44 LRRC4B CDKL5 PTPRS PPP1R9B UBE3A RTN4 MARK1 PTK2B SLC12A5 DOCK4 DCLK1 EPHB2 ITPKA UBE3B ASAP1 PTPRD KALRN SHANK2 CDK5 CASKIN1 BAIAP2 NF1 DNM3 ARC NCKIPSD PPFIA2 NGEF ABI2
2.42432e-13	63	682	3.01328	GO:0031344 Regulation of cell projection organization	https://amigo.geneontology.org/amigo/term/GO:0031344	ARHGEF7 ARHGAP44 CDKL5 RUFY3 NEDD4L PLXNA1 PACSIN1 ZNF365 HECW2 NTRK3 ULK1 PLXNA4 ASAP1 RTN4 TRIM32 RAP2A ACTR2 ABI2 APBB1 ROBO2 CNTN1 PPP2R5B PTPRS LIMK1 UBE3A MARK1 TNR SYNE1 ACAP3 SNAP25 EPHB2 ADGRB3 DAB2IP ITPKA GLCE PTPRF PTPRD THY1 BRAF KALRN BRSK1 CDK5 NEGR1 BRSK2 BAIAP2 SEMA4D AP2A1 SYNGAP1 DNM3 ARC NCKIPSD PTK2B KIF21A PPFIA2 RETREG3 EVI5L NGEF STX1B PPP1R16B DLG4 GRIP1 NPTN NSMF
2.42468e-13	33	206	5.22552	GO:0051650 Establishment of vesicle localization	https://amigo.geneontology.org/amigo/term/GO:0051650	AP3D1 AP3B2 DNM1 UNC13A AP3B1 ARFGAP2 KIF5A CDK5 KIF5C MYO5A DNM3 AP3M2 CADPS2 EXOC4 SNAP25 EXOC6 EXOC6B CADPS CTNNB1 AP3S1 CUL3 CLASP1 ACTN4 PPFIA2 DYNC1I1 PDCD6IP SMPD3 EXOC5 EXOC1 EXOC2 EXOC8 EXOC3 EXOC7
3.21437e-13	34	221	5.01845	GO:0006836 Neurotransmitter transport	https://amigo.geneontology.org/amigo/term/GO:0006836	GPM6B SYT1 STXBP2 RIMS1 RPH3A STX1A UNC13A SNAP25 STXBP1 ICA1 ATP1A2 SLC4A8 CADPS2 STX1B PPFIA2 STXBP5L GPR158 MICU3 DGKI BRAF SV2A BRSK1 CADPS PRKCB SYT12 ATP2A2 PPFIA3 SV2B ERC2 NF1 CAMK2A RAB3GAP1 CDK5 PIP5K1C
3.58338e-13	28	148	6.17134	GO:0048813 Dendrite morphogenesis	https://amigo.geneontology.org/amigo/term/GO:0048813	ARHGAP44 NEDD4L HECW2 RAP2A PHACTR1 UBE3A SYNE1 DLG4 DCLK1 EPHB2 ADGRB3 ITPKA ZNF365 TPBG TAOK2 PTPRD KALRN CDK5 BAIAP2 DNM3 ARC PPFIA2 SEMA4D CDKL5 NGEF ABI2 CELSR2 NSMF
4.72081e-13	32	198	5.27191	GO:0016241 Regulation of macroautophagy	https://amigo.geneontology.org/amigo/term/GO:0016241	SNX4 PIK3C3 CSNK2A1 TRIM32 GPSM1 ULK1 TBK1 SLC25A5 SLC25A4 VDAC1 DNM1L ATP6V0A1 SCFD1 RAB3GAP1 RAB3GAP2 OPTN SNX30 LARP1 SNX7 SMCR8 TECPR1 PIP4K2B ATP6V1D ATP6V1C1 ATP6V0D1 SNX32 EXOC1 MAPK8 EXOC8 EXOC4 CDK5 EXOC7
1.03112e-12	29	166	5.69866	GO:0098876 Vesicle-mediated transport to the plasma membrane	https://amigo.geneontology.org/amigo/term/GO:0098876	VPS50 ARHGAP44 EHD3 RABEP1 GRIPAP1 EXOC5 EXOC1 STX1B EXOC2 EXOC8 DENND1A EXOC4 EXOC6 EXOC6B STXBP5L SNX30 VPS51 GRIP1 SNX7 VPS52 ASAP1 ACTN2 SNX4 OPTN ACSL3 VPS53 ANK3 LMTK2 GOPC
1.41951e-12	75	942	2.59713	GO:0030001 Metal ion transport	https://amigo.geneontology.org/amigo/term/GO:0030001	ATP1A2 HCN2 ATP1A3 KCNT1 MICU1 SLC30A3 SLC8A2 SLC12A5 DPP6 SCN2A ATP1B1 SCN3A MICU3 MCU KCNMA1 ATP1A1 HCN1 KCNJ4 KCNAB1 ATP2A2 DPP10 SLC8A1 NEDD4L SLC4A8 GNB5 ATP2B1 ACTN2 SLC4A4 TESC PTK2B AFG3L2 SCN2B TMEM163 CACNA2D1 CTNNB1 LETM1 GRIN1 ABCB8 SPG7 STK39 CACNG3 CNTN1 DNM1L CBARP CORO1A ATP13A1 NECTIN1 SLC25A12 SNAP25 CACNG8 SLC4A10 UBR3 ATP2B2 SFXN1 CDK5 GHITM PRKCB CACNG2 TTYH1 PRKCE RGS7 PDE4B…
1.87161e-12	15	36	13.5916	GO:0006904 Vesicle docking involved in exocytosis	https://amigo.geneontology.org/amigo/term/GO:0006904	STXBP2 UNC13A STXBP1 EXOC2 STX1B EXOC4 PPFIA3 EXOC5 EXOC1 EXOC8 SNAP25 EXOC6 EXOC6B EXOC3 EXOC7
2.33631e-12	18	58	10.1234	GO:0048278 Vesicle docking	https://amigo.geneontology.org/amigo/term/GO:0048278	STXBP2 STX1B STX1A UNC13A STXBP1 STX17 EXOC2 SYT1 EXOC4 PPFIA3 EXOC5 EXOC1 EXOC8 SNAP25 EXOC6 EXOC6B EXOC3 EXOC7
2.9092e-12	60	665	2.94315	GO:0120035 Regulation of plasma membrane bounded cell projection organization	https://amigo.geneontology.org/amigo/term/GO:0120035	ARHGEF7 ARHGAP44 CDKL5 RUFY3 NEDD4L PLXNA1 PACSIN1 ZNF365 HECW2 NTRK3 ULK1 PLXNA4 ASAP1 RTN4 TRIM32 RAP2A ACTR2 ABI2 APBB1 ROBO2 CNTN1 PPP2R5B PTPRS LIMK1 UBE3A MARK1 TNR SYNE1 ACAP3 SNAP25 EPHB2 ADGRB3 DAB2IP ITPKA PTPRF PTPRD THY1 BRAF KALRN BRSK1 CDK5 NEGR1 BRSK2 BAIAP2 SEMA4D AP2A1 SYNGAP1 DNM3 ARC NCKIPSD PTK2B KIF21A PPFIA2 RETREG3 EVI5L NGEF STX1B PPP1R16B NPTN NSMF
3.12961e-12	20	76	8.58419	GO:0140056 Organelle localization by membrane tethering	https://amigo.geneontology.org/amigo/term/GO:0140056	STXBP2 STX1B STX1A UNC13A STXBP1 STX17 EXOC2 ATP2A2 SYT1 ESYT2 EXOC4 PPFIA3 EXOC5 EXOC1 EXOC8 SNAP25 EXOC6 EXOC6B EXOC3 EXOC7
5.81005e-12	34	244	4.5454	GO:0045055 Regulated exocytosis	https://amigo.geneontology.org/amigo/term/GO:0045055	SYT1 RIMS1 RPH3A CBARP STX1A RAB11FIP2 UNC13A SNAP25 SYT12 SCAMP5 SLC4A8 CADPS2 RAPGEF4 STX1B SYNGR1 STXBP1 PPFIA2 STXBP5L BRAF SV2A BRSK1 CADPS CDK5 PRKCB ATP2A2 PPFIA3 SV2B ERC2 STXBP2 RAB15 CORO1A SNX4 RAB3GAP1 PIP5K1C
9.18989e-12	28	168	5.43665	GO:0051963 Regulation of synapse assembly	https://amigo.geneontology.org/amigo/term/GO:0051963	LRRC4B RAP2A LRRTM3 PTPRS PPP1R9B NECTIN1 RTN4 MARK1 PTK2B SLC12A5 IQSEC2 LRFN3 DOCK4 SNAP25 DCLK1 EPHB2 ADGRB3 TPBG OGT UBE3B PTPRD CASKIN1 CTNNB1 NEGR1 SEMA4D NCKIPSD SRGAP2 ROBO2
1.03181e-11	43	386	3.63382	GO:1990778 Protein localization to cell periphery	https://amigo.geneontology.org/amigo/term/GO:1990778	ARHGAP44 EHD3 GRIPAP1 EFR3B TESC STX1B ANK3 GRIP1 ASAP1 IQSEC2 STXBP1 ATP1B1 GPR158 DPP10 CACNG3 RABEP1 EXOC5 ACTN2 CLIP3 RAB11FIP2 PPP1R9B OLFM1 DLG4 TPBG OGT CDK5 C1QL3 CACNG2 BSG TRAF6 ROCK2 OPTN ACSL3 RAP2A GNAI1 AP2M1 EPB41L3 SORBS1 PACSIN1 DPP6 EPHB2 MYO5A PRKCE
2.24604e-11	22	104	6.90037	GO:0060996 Dendritic spine development	https://amigo.geneontology.org/amigo/term/GO:0060996	ARHGAP44 SLC12A5 SRGAP2 CDKL5 PTPRS UBE3A DLG4 EPHB2 ITPKA ZNF365 ASAP1 PTPRD KALRN CDK5 BAIAP2 DNM3 ARC CAMK2A PPFIA2 NGEF ABI2 IQSEC1
3.16012e-11	17	58	9.56101	GO:0048168 Regulation of neuronal synaptic plasticity	https://amigo.geneontology.org/amigo/term/GO:0048168	SHISA7 ARC RASGRF1 SYNGR1 SLC8A2 VGF DLG4 EPHB2 SLC4A10 NSMF NF1 SYNGAP1 CAMK2A RAB3GAP1 NPTN PPFIA3 GRIN1
3.76332e-11	20	86	7.58603	GO:0022406 Membrane docking	https://amigo.geneontology.org/amigo/term/GO:0022406	STXBP2 STX1B STX1A UNC13A STXBP1 STX17 EXOC2 ATP2A2 SYT1 ESYT2 EXOC4 PPFIA3 EXOC5 EXOC1 EXOC8 SNAP25 EXOC6 EXOC6B EXOC3 EXOC7
4.33936e-11	57	652	2.85174	GO:1901137 Carbohydrate derivative biosynthetic process	https://amigo.geneontology.org/amigo/term/GO:1901137	DPM1 PMM1 ATP5PB UGGT1 GLCE SCCPDH POMGNT2 OGT ATP5F1A ADCY1 ATP5F1C GK MT-ATP6 ADCY9 AP2A1 PIGS UPRT SMPD3 GUK1 STOML2 DNAJC30 ATP5MF-PTCD1 ARFGEF1 CTNNB1 NDUFAB1 NDUFS1 NDUFB4 NDUFB7 NDUFS8 NDUFS7 NDUFB3 NDUFA8 NDUFA1 NDUFA5 NDUFA10 NDUFA2 NDUFB5 NDUFA9 NDUFB10 NDUFB11 NDUFB9 NDUFC2 NDUFS2 NDUFB6 NDUFB8 NDUFV1 NDUFA3 NDUFA11 NDUFA12 NDUFA6 NDUFA13 MT-ND5 MT-ND4 MT-ND1 SDHD NDUFS3 HK1
8.47175e-11	21	100	6.85018	GO:0036465 Synaptic vesicle recycling	https://amigo.geneontology.org/amigo/term/GO:0036465	AP3D1 SYT1 GRIPAP1 DNM1 DNAJC6 GIT2 SH3GL1 DNM3 ITSN2 STX1A AP2M1 AP3M2 PIK3C3 STX1B DENND1A PACSIN1 AP2A1 AP3B2 CDK5 AP3S1 PIP5K1C
8.88121e-11	50	534	3.0543	GO:0023061 Signal release	https://amigo.geneontology.org/amigo/term/GO:0023061	SYT1 STXBP2 RIMS1 RPH3A STX1A UNC13A SNAP25 STXBP1 ACSL4 SLC4A8 CADPS2 RAPGEF4 STX1B CDK16 ARHGEF7 SMPD3 RAB11FIP2 GNAZ VGF PPFIA2 MPC2 ILDR2 STXBP5L GPR158 MICU3 DGKI BRAF SV2A KALRN BRSK1 CADPS GRM2 PRKCB PRKCE SYT12 ATP2A2 BRSK2 PPFIA3 SLC25A22 SV2B ERC2 NF1 GABBR1 PICK1 SNX4 MCU CAMK2A RAB3GAP1 CDK5 PIP5K1C
1.03356e-10	25	147	5.5476	GO:0070585 Protein localization to mitochondrion	https://amigo.geneontology.org/amigo/term/GO:0070585	ATG13 TIMM21 SAMM50 GDAP1 TIMM44 TOMM40 TIMM29 TOMM70 TOMM40L MFF DNAJC19 TIMM23 AGK MTCH2 MFN2 MTCH1 TMEM126A NDUFA13 DNM1L AP3B1 AIFM1 HK1 MTX2 MTX1 MAPK8
1.61204e-10	16	55	9.48943	GO:0170036 Import into the mitochondrion	https://amigo.geneontology.org/amigo/term/GO:0170036	TIMM21 TIMM44 MICU1 SLC25A36 TOMM40 TOMM70 MICU3 MCU TOMM40L SFXN1 DNAJC19 TIMM23 AFG3L2 SPG7 SLC25A23 VDAC1
1.68469e-10	24	138	5.67303	GO:0072655 Establishment of protein localization to mitochondrion	https://amigo.geneontology.org/amigo/term/GO:0072655	ATG13 TIMM21 SAMM50 GDAP1 TIMM44 TOMM40 TIMM29 TOMM70 TOMM40L MFF DNAJC19 TIMM23 AGK MTCH2 MFN2 MTCH1 TMEM126A NDUFA13 AP3B1 AIFM1 HK1 MTX2 MTX1 MAPK8
2.16845e-10	45	458	3.20501	GO:0034762 Regulation of transmembrane transport	https://amigo.geneontology.org/amigo/term/GO:0034762	DPP6 KCNJ4 KCNAB1 DPP10 NEDD4L GNB5 ACTN2 TESC AFG3L2 CACNG8 ATP1B1 BRAF PRKCB SPG7 STK39 ATP1A2 CBARP CORO1A CLIP3 PTK2B UBR3 SLC25A27 GRIA1 PRKCE RGS7 PDE4B ARC CACNA2D1 GOPC COX17 WNK2 VDAC1 PHB2 GRIN1 CACNG3 SORBS1 PDE4D DLG4 EPHB2 ANK3 THY1 CACNG2 SLC8A1 PRRT1 ACTN4
2.59439e-10	77	1092	2.30012	GO:0044087 Regulation of cellular component biogenesis	https://amigo.geneontology.org/amigo/term/GO:0044087	LIMK1 SNX4 LRRC4B ROCK2 THY1 BAIAP2 FLII ASAP1 MAPK8 TRIM32 RAP2A CAMSAP1 EPHB2 DAB2IP ACTR2 ABI2 OGT ULK1 LRRTM3 ARHGAP44 PPP2R5B STX1B CORO1A CORO2B PTPRS STX1A PPP1R9B NECTIN1 RTN4 MARK1 PTK2B SLC12A5 IQSEC2 LRFN3 DOCK4 SNAP25 DCLK1 ADGRB3 STXBP1 TPBG UBE3B PTPRD BRAF BRSK1 VDAC2 CASKIN1 CTNNB1 PRKCE NEGR1 SPTBN2 SEMA4D DNM3 NCKIPSD SRGAP2 CLASP1 CDKL5 GPM6B ARFGEF1 MAPRE3 SCFD1 ARHGEF7 TUBB4A…
2.59439e-10	55	644	2.78586	GO:0051640 Organelle localization	https://amigo.geneontology.org/amigo/term/GO:0051640	AP3D1 CLASP1 STXBP2 DNM1L STX1B AP3B2 STX1A DNM1 MFN2 UNC13A AP3B1 STXBP1 STX17 ARFGAP2 KIF5A GPSM1 CDK5 KIF5C MYO5A DNM3 EXOC2 ATP2A2 SYT1 AP3M2 CADPS2 MARK1 ESYT2 EXOC4 SNAP25 ACTR2 EXOC6 EXOC6B CADPS BSN CTNNB1 PPFIA3 AP3S1 CUL3 SNX4 MSTO1 ACTN4 PPFIA2 DYNC1I1 PDCD6IP KLC2 SMPD3 EXOC5 EXOC1 EXOC8 EXOC3 EXOC7 LRPPRC BRSK1 BRSK2 OPA1
2.72115e-10	46	479	3.1326	GO:0042391 Regulation of membrane potential	https://amigo.geneontology.org/amigo/term/GO:0042391	GABRA1 RIMS1 HCN2 GABRG2 SCN2A SCN2B SCN3A KCNMA1 HCN1 GRIN1 ATP1B1 ATP1A1 NEDD4L SLC4A8 SLC4A4 SLC25A36 ATP2A2 EHD3 ATP1A2 STX1B STX1A NNT SLC8A2 GRIA2 PTK2B GRIA3 SYNE1 GABRB2 GRIA4 SLC25A27 GRIA1 DGKI CDK5 GABRB3 CACNG2 BAIAP2 RGS7BP GABBR1 ACTN2 CACNA2D1 PRDX3 RAB3GAP1 DLG4 ANK3 ATP1A3 SLC8A1
4.95421e-10	17	68	8.15498	GO:0017156 Calcium-ion regulated exocytosis	https://amigo.geneontology.org/amigo/term/GO:0017156	SYT1 RIMS1 RPH3A CBARP UNC13A SYT12 SCAMP5 CADPS2 RAPGEF4 STX1B STX1A SNAP25 STXBP1 CADPS CDK5 ATP2A2 RAB3GAP1
5.17384e-10	55	656	2.7349	GO:0051046 Regulation of secretion	https://amigo.geneontology.org/amigo/term/GO:0051046	RIMS1 CADPS2 RPH3A CBARP CADPS ACSL4 DNM1L CD200 BSG SCAMP5 SLC4A8 SYT1 RAPGEF4 STX1B CDK16 ARHGEF7 STX1A GNAZ SNAP25 STXBP1 PPFIA2 MPC2 STXBP5L GPR158 MICU3 BRAF SV2A KALRN GRM2 CDK5 PRKCB PRKCE NEGR1 ATP2A2 BRSK2 PCSK1 SLC25A22 SV2B NF1 STK39 SDHD GABBR1 RAB15 CLASP1 PICK1 SNX4 ACSL3 MCU PDCD6IP CAMK2A STXBP2 SMPD3 RAB3GAP1 SMCR8 APBB1
6.65873e-10	35	305	3.74327	GO:0090150 Establishment of protein localization to membrane	https://amigo.geneontology.org/amigo/term/GO:0090150	ARHGAP44 GRIPAP1 STX1B SAMM50 ATP13A1 NACAD TIMM29 TOMM70 GRIP1 SGTB ASAP1 AGK MTCH2 EMC7 MTCH1 BRAF TMEM126A NDUFA13 RFTN1 REEP2 AP3B1 CDK5 CACNG2 MFF SRPRA RAB3GAP1 RAB3GAP2 OPTN ACSL3 ANK3 MTX2 TOMM40 TAOK2 MTX1 ATP1B1
6.89314e-10	22	123	5.83446	GO:0006892 Post-golgi vesicle-mediated transport	https://amigo.geneontology.org/amigo/term/GO:0006892	RABEP1 AP3D1 EXOC5 EXOC1 EXOC2 EXOC8 EXOC4 EXOC6 EXOC6B STXBP5L VPS52 ASAP1 SCFD1 AP3S1 EHD3 OPTN ACSL3 ANK3 MYO5A GOPC AP2A1 VPS13A
8.70879e-10	25	162	5.03394	GO:0007612 Learning	https://amigo.geneontology.org/amigo/term/GO:0007612	ATP1A2 VDAC3 NPTX2 PPP1R9B UBE3A TNR SLC8A2 SLC12A5 SNAP25 EPHB2 ADGRB3 TPBG GRIA1 DGKI BRAF KALRN BRSK1 SHANK2 CDK5 NF1 SYNGAP1 ARC VDAC1 GRIN1 DLG4
9.42677e-10	19	91	6.81075	GO:0140238 Presynaptic endocytosis	https://amigo.geneontology.org/amigo/term/GO:0140238	SYT1 DNM1 DNAJC6 SH3GL1 DNM3 ITSN2 STX1A AP2M1 AP3M2 PIK3C3 AAK1 DENND1A PACSIN1 AP2A1 AP3D1 AP3B2 AP3S1 CDK5 PIP5K1C
1.18939e-09	50	575	2.83651	GO:0060627 Regulation of vesicle-mediated transport	https://amigo.geneontology.org/amigo/term/GO:0060627	GRIPAP1 RIMS1 CADPS2 RPH3A CBARP PICK1 ARFGAP1 AAK1 PACSIN1 CADPS CD47 SIRPA SCAMP5 ARHGAP44 RABEP1 SLC4A8 SYT1 ACTN2 RAPGEF4 SCFD1 CORO1A DNAJC6 SYNE1 STXBP1 PPFIA2 STXBP5L BRAF AP2M1 BSN CDK5 PRKCB ATP2A2 SV2B ERC2 AP2A1 ARC RAB15 CLASP1 CLIP3 SNX4 ACSL3 PDCD6IP NEDD4L STXBP2 STX1B SMPD3 STX1A RAB3GAP1 DLG4 SMCR8
1.50619e-09	21	116	5.90533	GO:0035249 Synaptic transmission glutamatergic	https://amigo.geneontology.org/amigo/term/GO:0035249	CACNG3 GRIA2 GRIA3 UNC13A CACNG8 GRIA4 GRIA1 GRM2 CACNG2 GRM3 SYT1 TNR PTK2B IQSEC2 STXBP1 DGKI CDK5 NF1 GRIN1 RAB3GAP1 ATP1A2
1.69508e-09	51	600	2.77269	GO:1903530 Regulation of secretion by cell	https://amigo.geneontology.org/amigo/term/GO:1903530	RIMS1 CADPS2 RPH3A CBARP CADPS ACSL4 DNM1L CD200 BSG SCAMP5 SLC4A8 SYT1 RAPGEF4 STX1B CDK16 ARHGEF7 STX1A GNAZ SNAP25 STXBP1 PPFIA2 MPC2 STXBP5L GPR158 MICU3 BRAF KALRN GRM2 CDK5 PRKCB PRKCE ATP2A2 BRSK2 PCSK1 SLC25A22 SV2B NF1 SDHD GABBR1 RAB15 CLASP1 PICK1 SNX4 MCU PDCD6IP CAMK2A STXBP2 SMPD3 RAB3GAP1 SMCR8 APBB1
2.0736e-09	118	2104	1.82944	GO:0043933 Protein-containing complex organization	https://amigo.geneontology.org/amigo/term/GO:0043933	TTC19 NDUFS1 SAMM50 COA1 NDUFS8 NDUFS7 COX7A2L DNAJC6 NDUFB3 NDUFAF4 MRPS7 UNC13A SNAP25 SCO1 SNX14 COX17 SH3GL1 AIFM1 TMEM126A TMEM126B BAIAP2 FLII NDUFAF3 ATL1 TECPR1 SCO2 PIK3C3 RIMS1 DNM1 MAPK8 MICU1 PRMT8 GLS TRIM32 FASTKD3 GRIA3 CAMSAP1 DLG4 DAB2IP STX17 OGT MCU HCN1 STOML2 PDCD6IP ATP2A2 ULK1 OPA1 SYT1 PPP2R5B RPH3A STX1B CORO1A STX1A PPP1R9B PTK2B STXBP1 NDUFS2 SV2A BRSK1 AP2M1 VDAC2 LETM…
2.67145e-09	65	890	2.38235	GO:0022603 Regulation of anatomical structure morphogenesis	https://amigo.geneontology.org/amigo/term/GO:0022603	ARHGEF7 ARHGAP44 CDKL5 RUFY3 NEDD4L PPP1R16B PLXNA1 HECW2 MFF ULK1 PLXNA4 PGAM5 SYT1 RIMS1 DDHD1 RTN4 RAP2A UNC13A DAB2IP TAOK2 ROBO2 AJAP1 ITSN2 CORO1A PTPRS LIMK1 UBE3A TNR PTK2B ADGRB2 SYNE1 EPHB2 ADGRB3 ITPKA RHOB PTPRD BRAF KALRN BRSK1 CDK5 PRKCB CTNNB1 BRSK2 BAIAP2 SEMA4D NF1 SYNGAP1 DNM3 ARC PHB2 CLASP1 DNM1L CAMSAP1 ROCK2 PPFIA2 MCU STAT2 NGEF EPB41L3 MTCH2 DLG4 ABI2 THY1 GRIP1 NSMF
3.51332e-09	18	87	6.74895	GO:0048488 Synaptic vesicle endocytosis	https://amigo.geneontology.org/amigo/term/GO:0048488	SYT1 DNM1 DNAJC6 SH3GL1 DNM3 ITSN2 STX1A AP2M1 AP3M2 PIK3C3 DENND1A PACSIN1 AP2A1 AP3D1 AP3B2 AP3S1 CDK5 PIP5K1C
4.05934e-09	39	394	3.22887	GO:0010506 Regulation of autophagy	https://amigo.geneontology.org/amigo/term/GO:0010506	MTMR9 SNX4 ULK1 CAMKK2 PIK3C3 CSNK2A1 CDK16 CCNY TRIM32 OPTN GPSM1 ATG13 TBK1 SLC25A5 CISD1 SLC25A4 SMCR8 VDAC1 PIP4K2B DNM1L ATP6V0A1 SCFD1 KLHL22 RAB3GAP1 RAB3GAP2 SNX30 LARP1 SNX7 TECPR1 ATP6V1D ATP6V1C1 ATP6V0D1 SNX32 EXOC1 MAPK8 EXOC8 EXOC4 CDK5 EXOC7
4.32642e-09	35	327	3.49143	GO:0034765 Regulation of monoatomic ion transmembrane transport	https://amigo.geneontology.org/amigo/term/GO:0034765	DPP6 KCNJ4 KCNAB1 DPP10 NEDD4L GNB5 ACTN2 TESC AFG3L2 ATP1B1 SPG7 STK39 ATP1A2 CBARP CORO1A PTK2B UBR3 GRIA1 PRKCE RGS7 PDE4B ARC CACNA2D1 GOPC COX17 WNK2 VDAC1 PHB2 GRIN1 PDE4D EPHB2 ANK3 THY1 SLC8A1 ACTN4
5.29682e-09	21	124	5.52434	GO:0099072 Regulation of postsynaptic membrane neurotransmitter receptor levels	https://amigo.geneontology.org/amigo/term/GO:0099072	CACNG3 ARHGAP44 GRIPAP1 STX1B DLG4 CACNG8 GRIP1 CACNG2 IQSEC2 RAP2A CTNND1 RABEP1 SLC12A5 OLFM1 SYNE1 OGT AP2M1 C1QL3 TRAF6 ARC AP2A1
6.42048e-09	26	192	4.41728	GO:0017157 Regulation of exocytosis	https://amigo.geneontology.org/amigo/term/GO:0017157	RIMS1 CADPS2 RPH3A CBARP CADPS SCAMP5 SLC4A8 SYT1 RAPGEF4 STXBP1 PPFIA2 STXBP5L BRAF CDK5 PRKCB ATP2A2 SV2B RAB15 CLASP1 SNX4 PDCD6IP STXBP2 SMPD3 STX1A RAB3GAP1 SMCR8
6.46045e-09	32	283	3.68847	GO:1901888 Regulation of cell junction assembly	https://amigo.geneontology.org/amigo/term/GO:1901888	LRRC4B ROCK2 THY1 RAP2A LRRTM3 PTPRS PPP1R9B NECTIN1 RTN4 MARK1 PTK2B SLC12A5 IQSEC2 LRFN3 DOCK4 SNAP25 DCLK1 EPHB2 ADGRB3 TPBG OGT UBE3B PTPRD CASKIN1 CTNNB1 NEGR1 SEMA4D NCKIPSD SRGAP2 GPM6B CLASP1 ROBO2
6.94366e-09	33	300	3.58819	GO:0007611 Learning or memory	https://amigo.geneontology.org/amigo/term/GO:0007611	ATP1A2 ROGDI VDAC3 BRINP1 NPTX2 PPP1R9B UBE3A TNR SLC8A2 SLC12A5 SNAP25 EPHB2 ADGRB3 SCN2A TPBG GRIA1 DGKI BRAF KALRN BRSK1 SHANK2 ADCY1 CDK5 SHISA7 NF1 SYNGAP1 ARC PRRT1 VDAC1 CAMK4 GRIN1 RASGRF1 DLG4
7.94183e-09	79	1222	2.10882	GO:0044248 Cellular catabolic process	https://amigo.geneontology.org/amigo/term/GO:0044248	ATG2B TRHDE PIK3C3 MLYCD MTMR9 SNX4 GLS GOT2 GGT7 SNX14 GLS2 SNX30 GDPD1 SNX7 PRDX3 FUNDC2 ATP2A2 ATG13 ULK1 VPS13A TECPR1 CAMKK2 CSNK2A1 CDK16 SMPD3 CCNY MFN2 TRIM32 OPTN EPHB2 STX17 DBT ABI2 ARHGAP26 GPSM1 PRKCE TRAF6 ACSF3 TBK1 NIPSNAP1 PHB2 SLC25A5 TBC1D17 NNT CISD1 LRPPRC RETREG3 OGT SLC25A4 CDK5 SLC27A4 SMCR8 VDAC1 PIP4K2B SLC4A4 DNM1L ATP6V0A1 SCFD1 KLHL22 RAB3GAP1 RAB3GAP2 VPS51 LARP1 UBX…
8.50283e-09	63	874	2.35132	GO:0019725 Cellular homeostasis	https://amigo.geneontology.org/amigo/term/GO:0019725	ATP1A2 ATP6V0A1 SLC4A8 ATP2B1 SLC4A4 DMXL2 ATP1A3 ATP13A1 MICU1 SLC12A5 ATP1B1 SLC4A10 MICU3 MCU HK1 ATP2B2 ATP6V0D1 ATP1A1 PRDX3 LETM1 ATP2A2 TRIM32 OGT KCNMA1 SLC8A1 ABCB8 STK39 SNX10 ATP6V1D CDK16 CORO1A RAB11FIP2 NNT UBE3A RTN4 SLC8A2 PTK2B SLC25A23 IMMT AP3B1 SCO1 MPC2 SLC25A27 ATP6V1C1 GRIA1 NPTN SV2A GRM2 PRKCB PRKCE BRSK2 SV2B ERC2 SCO2 GLS AFG3L2 TAOK1 STOML2 GHITM FUNDC2 PDK3 PDE4D THY1
9.92219e-09	20	116	5.62412	GO:0006626 Protein targeting to mitochondrion	https://amigo.geneontology.org/amigo/term/GO:0006626	ATG13 TIMM21 SAMM50 GDAP1 TIMM44 TOMM40 TIMM29 TOMM70 TOMM40L MFF DNAJC19 TIMM23 AGK MTCH2 MFN2 MTCH1 NDUFA13 AIFM1 MTX2 MTX1
1.01683e-08	36	355	3.30794	GO:0006605 Protein targeting	https://amigo.geneontology.org/amigo/term/GO:0006605	ATG13 AP3D1 TIMM21 SAMM50 GDAP1 TIMM44 TOMM40 NACAD TIMM29 TOMM70 TOMM40L MFF SRPRA SGTB VPS13A DNAJC19 TIMM23 AGK MTCH2 MFN2 MTCH1 NDUFA13 CACNG3 SYNGR1 AP3B1 VPS53 VPS51 AIFM1 CDK5 CACNG2 VPS52 ANK3 PIK3C3 MTX2 TAOK2 MTX1
1.03908e-08	17	82	6.76267	GO:0097120 Receptor localization to synapse	https://amigo.geneontology.org/amigo/term/GO:0097120	CACNG3 ARHGAP44 GRIPAP1 STX1B DLG4 CACNG8 GRIP1 KIF5A CACNG2 KIF5C IQSEC2 SLC12A5 OLFM1 OGT NPTN C1QL3 TRAF6
1.10985e-08	15	62	7.89192	GO:0060997 Dendritic spine morphogenesis	https://amigo.geneontology.org/amigo/term/GO:0060997	ARHGAP44 UBE3A DLG4 EPHB2 ITPKA ZNF365 PTPRD KALRN CDK5 BAIAP2 DNM3 ARC PPFIA2 NGEF ABI2
1.132e-08	19	105	5.90265	GO:0051588 Regulation of neurotransmitter transport	https://amigo.geneontology.org/amigo/term/GO:0051588	GPM6B RIMS1 SLC4A8 SYT1 STX1B STX1A STXBP1 PPFIA2 STXBP5L GPR158 MICU3 BRAF PRKCB ATP2A2 SV2B NF1 CAMK2A RAB3GAP1 ATP1A2
1.18232e-08	63	882	2.32999	GO:0030029 Actin filament-based process	https://amigo.geneontology.org/amigo/term/GO:0030029	ARHGAP44 ACTN1 ACTN2 EPB41L3 PICK1 CORO1A LIMK1 PPP1R9B PHACTR1 CAP2 ARHGEF2 IQSEC3 IQSEC2 ACTN4 ROCK2 SCN2A ACTR2 RHOB IQSEC1 SCN2B SCN3A PPP1R9A CORO6 SPTBN2 BAIAP2 FLII MYO5A CDC42BPB CORO2B RAP2A AGAP2 ABI2 TAOK2 TLN2 SRGAP2 ATP1A2 PDE4D TRIM32 PTK2B PACSIN1 ITPKA BRAF PRKCE PDE4B NF1 CUL3 GPM6B ARFGEF1 CLASP1 CACNA2D1 BRSK2 RUFY3 NEDD4L SORBS1 TAOK1 PDCD6IP ATP2A2 CD47 ARHGEF11 ARHGAP26 ATP1…
1.2402e-08	17	83	6.68119	GO:0046928 Regulation of neurotransmitter secretion	https://amigo.geneontology.org/amigo/term/GO:0046928	RIMS1 SLC4A8 SYT1 STX1B STX1A STXBP1 PPFIA2 STXBP5L GPR158 MICU3 BRAF PRKCB ATP2A2 SV2B NF1 CAMK2A RAB3GAP1
1.44364e-08	57	761	2.44328	GO:0055082 Intracellular chemical homeostasis	https://amigo.geneontology.org/amigo/term/GO:0055082	ATP1A2 ATP6V0A1 SLC4A8 ATP2B1 SLC4A4 DMXL2 ATP1A3 ATP13A1 MICU1 ATP1B1 SLC4A10 MICU3 MCU HK1 ATP2B2 ATP6V0D1 ATP1A1 LETM1 ATP2A2 SLC12A5 OGT KCNMA1 SLC8A1 CDK16 CORO1A RAB11FIP2 NNT UBE3A RTN4 SLC8A2 PTK2B SLC25A23 IMMT AP3B1 SCO1 MPC2 SLC25A27 GRIA1 NPTN SV2A GRM2 PRKCB PRKCE BRSK2 SV2B ERC2 STK39 SCO2 GLS AFG3L2 STOML2 GHITM FUNDC2 PDK3 PDE4D THY1 ATP6V1D
1.54692e-08	19	107	5.79232	GO:0000422 Autophagy of mitochondrion	https://amigo.geneontology.org/amigo/term/GO:0000422	ATG2B SNX30 SNX7 FUNDC2 ATG13 ULK1 CAMKK2 ABI2 ARHGAP26 NIPSNAP1 PHB2 SLC25A5 MFN2 OGT SLC25A4 VDAC1 DNM1L OPTN TIMM23
1.68007e-08	46	545	2.75324	GO:0007264 Small gtpase-mediated signal transduction	https://amigo.geneontology.org/amigo/term/GO:0007264	ARHGAP44 RASGRF1 RAPGEF4 ARFGAP1 MADD ARHGEF2 RAP2C RAP2A ROCK2 RALGPS1 GIT2 NKIRAS1 DAB2IP MFN2 DENND1A ARHGEF11 ABI2 OGT ARFGEF1 DOCK3 SH2D3C IQSEC3 IQSEC2 DOCK4 EPHB2 RAB15 RHOB IQSEC1 RASA2 DGKI SCAI SEMA4D NF1 SYNGAP1 CUL3 ARHGEF7 RTN4 TRIO NGEF LIMK1 ARHGAP26 ARHGAP39 ABR KALRN SRGAP3 SRGAP2
1.93016e-08	13	46	9.21867	GO:0061001 Regulation of dendritic spine morphogenesis	https://amigo.geneontology.org/amigo/term/GO:0061001	ARHGAP44 UBE3A EPHB2 ITPKA PTPRD KALRN CDK5 BAIAP2 DNM3 ARC PPFIA2 NGEF ABI2
2.09611e-08	51	647	2.57128	GO:0050801 Monoatomic ion homeostasis	https://amigo.geneontology.org/amigo/term/GO:0050801	ATP1A2 ATP6V0A1 SLC4A8 ATP2B1 SLC4A4 DMXL2 ATP1A3 ATP13A1 MICU1 SLC12A5 ATP1B1 SLC4A10 MICU3 MCU ATP2B2 ATP6V0D1 ATP1A1 LETM1 ATP2A2 KCNMA1 SLC8A1 PDK2 ROGDI SNX10 CORO1A UBE3A SLC8A2 PTK2B SLC25A23 IMMT AP3B1 SCO1 SLC25A27 GRIA1 NPTN SV2A PRKCB PRKCE SV2B ERC2 STK39 SCO2 AFG3L2 WNK2 STOML2 GHITM PDE4D ANK3 THY1 GRIN1 ATP6V1D
2.27797e-08	34	332	3.34059	GO:0051056 Regulation of small gtpase mediated signal transduction	https://amigo.geneontology.org/amigo/term/GO:0051056	ARHGAP44 ARFGAP1 MADD ARHGEF2 GIT2 DAB2IP MFN2 DENND1A RALGPS1 OGT RASGRF1 ARFGEF1 IQSEC3 IQSEC2 ARHGEF11 EPHB2 IQSEC1 RASA2 DGKI SCAI SEMA4D NF1 SYNGAP1 CUL3 RTN4 TRIO NGEF DOCK3 ARHGAP26 ARHGAP39 ABR KALRN SRGAP3 SRGAP2
2.42001e-08	108	1946	1.81036	GO:0044281 Small molecule metabolic process	https://amigo.geneontology.org/amigo/term/GO:0044281	PDK2 GDE1 CYP46A1 PFKP PDK3 ACSL4 ASNS COQ9 PMM1 MLYCD NNT GLS ATP5PB COQ6 ACSL3 GOT2 GLS2 ITPKA NDUFA9 TM7SF2 DLAT ME3 ATP5F1A GDPD1 HK1 ADCY1 ATP5F1C SLC27A4 PDHB ACSF3 VKORC1L1 GK MT-ATP6 ACACA PDHX DPM1 PDE4A GNAI1 DBT ATP1B1 GUK1 OGT ADCY9 SFXN1 OPA1 NDUFAB1 AGK ATP1A2 CS RDH11 DNM1L UPRT SLC25A11 DHRS7B PDE4D HDLBP UGGT1 MPC2 NCEH1 RDH13 STOML2 PRKCB DNAJC30 PDE4B OGDHL RDH14 ATP5MF-PTCD1 S…
2.53587e-08	13	47	9.02253	GO:0090148 Membrane fission	https://amigo.geneontology.org/amigo/term/GO:0090148	DNM1L DNM1 SLC25A46 EXOC5 EXOC1 EXOC2 EXOC8 VPS25 EXOC4 EXOC6 EXOC6B EXOC3 EXOC7
2.63735e-08	106	1900	1.81985	GO:0065003 Protein-containing complex assembly	https://amigo.geneontology.org/amigo/term/GO:0065003	TTC19 NDUFS1 SAMM50 COA1 NDUFS8 NDUFS7 COX7A2L NDUFB3 NDUFAF4 MRPS7 UNC13A SNAP25 SCO1 COX17 AIFM1 TMEM126A TMEM126B BAIAP2 FLII NDUFAF3 ATL1 SCO2 RIMS1 DNM1 MAPK8 MICU1 PRMT8 GLS TRIM32 FASTKD3 GRIA3 CAMSAP1 DLG4 DAB2IP OGT MCU HCN1 STOML2 PDCD6IP ULK1 OPA1 SYT1 PPP2R5B RPH3A STX1B CORO1A STX1A PTK2B STXBP1 NDUFS2 SV2A BRSK1 AP2M1 VDAC2 LETM1 PRKCE SPTBN2 NDUFA11 NDUFA12 ERC2 SGTB ARC NDUFS3 ACA…
2.82831e-08	12	39	10.0369	GO:0090151 Establishment of protein localization to mitochondrial membrane	https://amigo.geneontology.org/amigo/term/GO:0090151	SAMM50 TIMM29 TOMM70 AGK MTCH2 MTCH1 TMEM126A NDUFA13 AP3B1 MTX2 TOMM40 MTX1
3.09547e-08	42	480	2.85424	GO:0043269 Regulation of monoatomic ion transport	https://amigo.geneontology.org/amigo/term/GO:0043269	DPP6 KCNJ4 KCNAB1 DPP10 NEDD4L GNB5 ACTN2 TESC PTK2B AFG3L2 ATP1B1 SCN2B CACNA2D1 CTNNB1 SPG7 STK39 CNTN1 ATP1A2 ATP2B1 CBARP CORO1A UBR3 GRIA1 PRKCE RGS7 PDE4B ARC FXYD7 GOPC COX17 WNK2 VDAC1 PHB2 GRIN1 CAMK2A PDE4D EPHB2 ANK3 THY1 ATP1A1 SLC8A1 ACTN4
3.32183e-08	63	907	2.26577	GO:0051050 Positive regulation of transport	https://amigo.geneontology.org/amigo/term/GO:0051050	CADPS2 PICK1 CADPS CD47 SIRPA ACTN2 DNM1L TESC ATP1B1 SCN2B BRAF BSG SCAMP5 CNTN1 SLC4A8 SYT1 ATP2B1 RAPGEF4 STX1B ARHGEF7 CLIP3 STX1A SLC30A3 SYNE1 SNAP25 STXBP1 MPC2 GPR158 MICU3 AP2M1 CDK5 PRKCB PRKCE NEGR1 PCSK1 RGS7 ERC2 AP2A1 DNM3 ARC STK39 GABBR1 RAB15 CLASP1 SNX4 ACSL3 COX17 MCU WNK2 PDCD6IP RUFY3 NEDD4L ACSL4 CAMK2A SORBS1 SMPD3 RAB3GAP1 EPHB2 ANK3 THY1 GRIN1 ACTN4 APBB1
4.95279e-08	35	360	3.17138	GO:0050890 Cognition	https://amigo.geneontology.org/amigo/term/GO:0050890	ATP1A2 ROGDI VDAC3 BRINP1 NPTX2 PPP1R9B UBE3A TNR SLC8A2 SLC12A5 SNAP25 EPHB2 ADGRB3 SCN2A TPBG GPR158 GRIA1 DGKI BRAF KALRN BRSK1 SHANK2 ADCY1 CDK5 SHISA7 NF1 SYNGAP1 ARC PRRT1 VDAC1 CAMK4 JAKMIP1 GRIN1 RASGRF1 DLG4
5.64293e-08	10	26	12.5461	GO:0006851 Mitochondrial calcium ion transmembrane transport	https://amigo.geneontology.org/amigo/term/GO:0006851	MICU1 MICU3 MCU AFG3L2 LETM1 SPG7 SLC25A12 SLC25A23 GHITM VDAC1
6.04151e-08	32	311	3.35639	GO:0072659 Protein localization to plasma membrane	https://amigo.geneontology.org/amigo/term/GO:0072659	ARHGAP44 EHD3 GRIPAP1 EFR3B TESC ANK3 GRIP1 ASAP1 STXBP1 ATP1B1 GPR158 DPP10 EXOC5 ACTN2 CLIP3 RAB11FIP2 PPP1R9B TPBG CDK5 BSG ROCK2 OPTN ACSL3 RAP2A AP2M1 EPB41L3 SORBS1 PACSIN1 DPP6 EPHB2 MYO5A PRKCE
6.3881e-08	14	60	7.61131	GO:0097479 Synaptic vesicle localization	https://amigo.geneontology.org/amigo/term/GO:0097479	AP3D1 AP3B2 DNM1 AP3B1 KIF5A CDK5 KIF5C DNM3 AP3M2 BSN CTNNB1 AP3S1 BRSK1 BRSK2
7.15362e-08	78	1263	2.01453	GO:0033043 Regulation of organelle organization	https://amigo.geneontology.org/amigo/term/GO:0033043	SLC25A5 ARHGAP44 MAPRE3 PICK1 FSD1 LIMK1 FAM162A SNX4 LRRC4B SLC25A4 TAOK1 MFF SLC25A6 BAIAP2 FLII PGAM5 ASAP1 DDHD1 CORO1A CORO2B MICU1 TMEM33 TRIM32 CAMSAP1 EPHB2 ABI2 TOM1L2 SYT1 CLASP1 DNM1L SMPD3 PTPRS PTK2B BCL2L2 SYNE1 ROCK2 STXBP1 TAOK2 PTPRD BRAF CASKIN1 CTNNB1 PRKCE SPTBN2 ULK1 ERC2 OPA1 CDKL5 EHD3 CUL3 GPM6B ARFGEF1 MAP2K7 ACTN2 SCFD1 KLHL22 ARHGEF7 TUBB4A CLIP3 RAB3GAP1 ARHGEF2 RAB3GA…
7.91261e-08	42	496	2.76217	GO:0031329 Regulation of cellular catabolic process	https://amigo.geneontology.org/amigo/term/GO:0031329	MTMR9 SNX4 ULK1 CAMKK2 PIK3C3 CSNK2A1 CDK16 CCNY TRIM32 OPTN GPSM1 ATG13 TBK1 SLC25A5 MLYCD NNT CISD1 SLC25A4 SMCR8 VDAC1 PIP4K2B SLC4A4 DNM1L ATP6V0A1 SCFD1 KLHL22 RAB3GAP1 RAB3GAP2 SNX30 LARP1 SNX7 TECPR1 ATP6V1D ATP6V1C1 ATP6V0D1 SNX32 EXOC1 MAPK8 EXOC8 EXOC4 CDK5 EXOC7
9.38398e-08	49	637	2.50922	GO:0055080 Monoatomic cation homeostasis	https://amigo.geneontology.org/amigo/term/GO:0055080	ATP1A2 ATP6V0A1 SLC4A8 ATP2B1 SLC4A4 DMXL2 ATP1A3 ATP13A1 MICU1 SLC12A5 ATP1B1 SLC4A10 MICU3 MCU ATP2B2 ATP6V0D1 ATP1A1 LETM1 ATP2A2 KCNMA1 SLC8A1 PDK2 ROGDI SNX10 CORO1A UBE3A SLC8A2 PTK2B SLC25A23 IMMT AP3B1 SCO1 SLC25A27 GRIA1 NPTN SV2A PRKCB PRKCE SV2B ERC2 SCO2 AFG3L2 STOML2 GHITM PDE4D ANK3 THY1 GRIN1 ATP6V1D
9.74118e-08	22	160	4.48524	GO:0060078 Regulation of postsynaptic membrane potential	https://amigo.geneontology.org/amigo/term/GO:0060078	GABRA1 GABRG2 STX1B STX1A SLC8A2 GRIA2 PTK2B GRIA3 SYNE1 GABRB2 GRIA4 GRIA1 DGKI HCN1 CDK5 BAIAP2 RGS7BP GABBR1 GRIN1 RIMS1 RAB3GAP1 DLG4
9.8666e-08	17	95	5.83725	GO:0016239 Positive regulation of macroautophagy	https://amigo.geneontology.org/amigo/term/GO:0016239	SNX4 CSNK2A1 TRIM32 GPSM1 TBK1 SLC25A5 SLC25A4 ULK1 RAB3GAP1 RAB3GAP2 OPTN SNX30 LARP1 SNX7 SMCR8 VDAC1 PIP4K2B
1.08997e-07	16	84	6.21332	GO:0051966 Regulation of synaptic transmission glutamatergic	https://amigo.geneontology.org/amigo/term/GO:0051966	CACNG3 CACNG8 GRM2 CACNG2 GRM3 SYT1 TNR PTK2B IQSEC2 STXBP1 DGKI CDK5 GRIN1 RAB3GAP1 ATP1A2 UNC13A
1.14852e-07	70	1094	2.0872	GO:0048878 Chemical homeostasis	https://amigo.geneontology.org/amigo/term/GO:0048878	ATP1A2 ATP6V0A1 SLC4A8 ATP2B1 SLC4A4 DMXL2 ATP1A3 ATP13A1 MICU1 SLC12A5 VGF ATP1B1 SLC4A10 MICU3 MCU HK1 ATP2B2 ATP6V0D1 ATP1A1 LETM1 ATP2A2 OGT KCNMA1 SLC8A1 PDK2 ROGDI SNX10 CDK16 CORO1A RAB11FIP2 NNT UBE3A RTN4 SLC8A2 PTK2B SLC25A23 IMMT AP3B1 SCO1 MPC2 STXBP5L SLC25A27 GRIA1 NPTN SV2A GRM2 PRKCB PRKCE NEGR1 BRSK2 SV2B ERC2 NKIRAS1 STK39 ACACA SCO2 GLS AFG3L2 SLC25A46 WNK2 STOML2 GHITM FUNDC2 …
1.25642e-07	45	563	2.60728	GO:0006873 Intracellular monoatomic ion homeostasis	https://amigo.geneontology.org/amigo/term/GO:0006873	ATP1A2 ATP6V0A1 SLC4A8 ATP2B1 SLC4A4 DMXL2 ATP1A3 ATP13A1 MICU1 ATP1B1 SLC4A10 MICU3 MCU ATP2B2 ATP6V0D1 ATP1A1 LETM1 ATP2A2 SLC12A5 KCNMA1 SLC8A1 CORO1A UBE3A SLC8A2 PTK2B SLC25A23 IMMT AP3B1 SCO1 SLC25A27 GRIA1 NPTN SV2A PRKCB PRKCE SV2B ERC2 STK39 SCO2 AFG3L2 STOML2 GHITM PDE4D THY1 ATP6V1D
1.33822e-07	17	97	5.71689	GO:0035418 Protein localization to synapse	https://amigo.geneontology.org/amigo/term/GO:0035418	ARHGAP44 GRIPAP1 STX1B GRIP1 BSN IQSEC2 DLG4 CACNG3 OLFM1 OGT CDK5 C1QL3 CACNG2 KIF5C TRAF6 BAIAP2 KIF5A
1.33822e-07	17	97	5.71689	GO:0106027 Neuron projection organization	https://amigo.geneontology.org/amigo/term/GO:0106027	ARHGAP44 PICK1 UBE3A DLG4 EPHB2 ITPKA ZNF365 PTPRD KALRN CDK5 BAIAP2 DNM3 ARC ATP1A3 PPFIA2 NGEF ABI2
1.42214e-07	65	988	2.14605	GO:0098657 Import into cell	https://amigo.geneontology.org/amigo/term/GO:0098657	CACNG3 HEATR5B EHD3 ATP1A2 GPM6B SYT1 AP3M2 PIK3C3 DNM1L PICK1 ARFGAP1 ATP1A3 DNM1 AAK1 DNAJC6 SLC8A2 DENND1A SLC12A5 PACSIN1 SH3GL1 CACNG8 ATP1B1 AP2M1 ATP1A1 CACNG2 SLC27A4 KCNJ4 SLC8A1 CD47 AP2A1 LRRC8B DNM3 SIRPA ITSN2 NCKIPSD SLC7A8 HCN2 STX1A ACSL3 SCAMP5 RABEP1 SNX10 MTMR9 UBE3A ESYT2 SYNE1 GRIA1 PIP5K1C ARC SLC2A3 CORO1A CLIP3 RAB11FIP2 NEDD4L STX1B OCIAD1 DLG4 CACNA2D1 AP3D1 AP3B2 SNAP25…
1.51127e-07	16	86	6.06882	GO:0097061 Dendritic spine organization	https://amigo.geneontology.org/amigo/term/GO:0097061	ARHGAP44 PICK1 UBE3A DLG4 EPHB2 ITPKA ZNF365 PTPRD KALRN CDK5 BAIAP2 DNM3 ARC PPFIA2 NGEF ABI2
1.56257e-07	30	290	3.37447	GO:1904062 Regulation of monoatomic cation transmembrane transport	https://amigo.geneontology.org/amigo/term/GO:1904062	DPP6 KCNAB1 DPP10 NEDD4L GNB5 ACTN2 TESC AFG3L2 ATP1B1 SPG7 STK39 ATP1A2 CBARP CORO1A PTK2B UBR3 PRKCE RGS7 PDE4B CACNA2D1 COX17 WNK2 VDAC1 PHB2 GRIN1 PDE4D ANK3 THY1 SLC8A1 ACTN4
1.7516e-07	9	22	13.3445	GO:0016082 Synaptic vesicle priming	https://amigo.geneontology.org/amigo/term/GO:0016082	UNC13A SNAP25 RPH3A STX1B STX1A STXBP1 SV2A BRSK1 ERC2
2.05555e-07	40	475	2.74694	GO:0007409 Axonogenesis	https://amigo.geneontology.org/amigo/term/GO:0007409	CDKL5 RUFY3 CNTN1 TRIO UNC5A PLXNA1 EPHB2 KIF5A KALRN BRSK1 CDK5 KIF5C BRSK2 ULK1 SEMA4D PLXNA4 RTN4 ROBO2 PTPRS LIMK1 NECTIN1 TNR SNAP25 DCLK1 STXBP1 NTRK3 AFG3L2 TAOK2 BRAF SLC25A46 ADCY1 RAPH1 SYNGAP1 ATL1 KIF21A OLFM1 ANK3 THY1 APBB1 BAIAP2
2.16431e-07	44	554	2.59075	GO:0030003 Intracellular monoatomic cation homeostasis	https://amigo.geneontology.org/amigo/term/GO:0030003	ATP1A2 ATP6V0A1 SLC4A8 ATP2B1 SLC4A4 DMXL2 ATP1A3 ATP13A1 MICU1 ATP1B1 SLC4A10 MICU3 MCU ATP2B2 ATP6V0D1 ATP1A1 LETM1 ATP2A2 KCNMA1 SLC8A1 CORO1A UBE3A SLC8A2 PTK2B SLC12A5 SLC25A23 IMMT AP3B1 SCO1 SLC25A27 GRIA1 NPTN SV2A PRKCB PRKCE SV2B ERC2 SCO2 AFG3L2 STOML2 GHITM PDE4D THY1 ATP6V1D
2.40877e-07	68	1070	2.07304	GO:1901135 Carbohydrate derivative metabolic process	https://amigo.geneontology.org/amigo/term/GO:1901135	DPM1 PFKP PMM1 ATP5PB UGGT1 GLCE SCCPDH POMGNT2 OGT ATP5F1A HK1 ADCY1 ATP5F1C GK MT-ATP6 PDE4A ATP1B1 ADCY9 AP2A1 OPA1 PIGS DNM1L UPRT SMPD3 PDE4D GUK1 STOML2 DNAJC30 PDE4B OGDHL ATP5MF-PTCD1 SLC4A4 ATP1A2 ARFGEF1 CTNNB1 NDUFAB1 NDUFS1 NDUFB4 NDUFB7 NDUFS8 NDUFS7 NDUFB3 NDUFA8 NDUFA1 NDUFA5 NDUFA10 NDUFA2 NDUFB5 NDUFA9 NDUFB10 NDUFB11 NDUFB9 NDUFC2 NDUFS2 NDUFB6 NDUFB8 NDUFV1 NDUFA3 NDUFA11 NDUFA…
2.41541e-07	51	699	2.37999	GO:0007610 Behavior	https://amigo.geneontology.org/amigo/term/GO:0007610	CNTN1 ATP1A2 APBA2 ROGDI VDAC3 BRINP1 NPTX2 PPP1R9B GABRG2 UBE3A GLS TNR SLC8A2 SLC12A5 DLG4 SNAP25 EPHB2 ADGRB3 SCN2A SLC4A10 UBR3 TPBG KIRREL3 ASTN1 SCN3A GRIA1 DGKI BRAF KALRN BRSK1 SHANK2 GRM2 SLC25A46 HCN1 ADCY1 CDK5 PRKCE NEGR1 SPTBN2 CEND1 SHISA7 NF1 SYNGAP1 VPS13A ARC PRRT1 VDAC1 CAMK4 ADAM11 GRIN1 RASGRF1
2.86736e-07	32	333	3.13465	GO:0051047 Positive regulation of secretion	https://amigo.geneontology.org/amigo/term/GO:0051047	CADPS2 CADPS DNM1L BSG SCAMP5 SLC4A8 SYT1 RAPGEF4 STX1B ARHGEF7 STX1A SNAP25 STXBP1 MPC2 GPR158 MICU3 CDK5 PRKCB PRKCE NEGR1 PCSK1 GABBR1 RAB15 CLASP1 SNX4 ACSL3 MCU PDCD6IP ACSL4 SMPD3 RAB3GAP1 APBB1
2.86736e-07	19	128	4.84202	GO:1903305 Regulation of regulated secretory pathway	https://amigo.geneontology.org/amigo/term/GO:1903305	RIMS1 RPH3A CBARP SCAMP5 SLC4A8 SYT1 STXBP1 PPFIA2 STXBP5L BRAF CDK5 PRKCB ATP2A2 SV2B RAB15 SNX4 STXBP2 STX1A RAB3GAP1
2.942e-07	74	1214	1.98836	GO:0051130 Positive regulation of cellular component organization	https://amigo.geneontology.org/amigo/term/GO:0051130	ARHGEF7 CDKL5 PICK1 LIMK1 FAM162A SNX4 PLXNA1 PACSIN1 LRRC4B NTRK3 ASAP1 THY1 MFF BAIAP2 CD47 SIRPA PLXNA4 PGAM5 DDHD1 MAPK8 MICU1 TRIM32 DAB2IP ACTR2 ABI2 APBB1 ROBO2 CNTN1 SYT1 PPP2R5B SMPD3 IQSEC2 SYNE1 EPHB2 ADGRB3 ITPKA TPBG PTPRD BRAF KALRN AP2M1 CTNNB1 PRKCE NEGR1 ULK1 ERC2 SEMA4D AP2A1 DNM3 LRRTM3 NCKIPSD CLASP1 CUL3 MAP2K7 ACTN2 DNM1L CLIP3 RAB3GAP1 RAB3GAP2 PTK2B ROCK2 RETREG3 SNX30 MCU…
3.03585e-07	43	541	2.59271	GO:0061564 Axon development	https://amigo.geneontology.org/amigo/term/GO:0061564	CDKL5 RUFY3 CNTN1 TRIO GPM6B UNC5A PLXNA1 EPHB2 KIF5A KALRN BRSK1 SLC25A46 CDK5 KIF5C BRSK2 ULK1 SEMA4D PLXNA4 RTN4 ROBO2 PTPRS LIMK1 NECTIN1 TNR TRIM32 SNAP25 DCLK1 STXBP1 NTRK3 AFG3L2 PTPRF TAOK2 BRAF ADCY1 RAPH1 SYNGAP1 ATL1 KIF21A OLFM1 ANK3 THY1 APBB1 BAIAP2
3.3466e-07	16	91	5.73537	GO:0099068 Postsynapse assembly	https://amigo.geneontology.org/amigo/term/GO:0099068	LRRC4B PTPRS PPP1R9B RTN4 MARK1 PTK2B SLC12A5 DOCK4 DCLK1 EPHB2 UBE3B PTPRD C1QL3 CASKIN1 SPTBN2 NCKIPSD
3.45102e-07	25	218	3.74082	GO:0043087 Regulation of gtpase activity	https://amigo.geneontology.org/amigo/term/GO:0043087	ARHGEF7 ARFGEF1 GNB5 RAB11FIP2 RAB3GAP1 NTRK3 EVI5L ABR GPSM1 SLC27A4 RGS7 NF1 SRGAP2 ARHGAP44 RASAL2 RAB3GAP2 DAB2IP ASAP1 RASA2 SYNGAP1 SEMA4D CDKL5 RASGRF1 NGEF THY1
4.1314e-07	9	24	12.2325	GO:0006123 Mitochondrial electron transport cytochrome c to oxygen	https://amigo.geneontology.org/amigo/term/GO:0006123	COX4I1 COX5B COX5A MT-CO1 COX7A2L COX6C AFG1L MT-CO2 NDUFA4
4.70581e-07	14	70	6.52398	GO:0006893 Golgi to plasma membrane transport	https://amigo.geneontology.org/amigo/term/GO:0006893	RABEP1 EXOC5 EXOC1 EXOC2 EXOC8 EXOC4 EXOC6 EXOC6B STXBP5L ASAP1 OPTN ACSL3 ANK3 GOPC
4.70581e-07	41	510	2.62239	GO:0051656 Establishment of organelle localization	https://amigo.geneontology.org/amigo/term/GO:0051656	AP3D1 CLASP1 AP3B2 DNM1 UNC13A AP3B1 ARFGAP2 KIF5A GPSM1 CDK5 KIF5C MYO5A DNM3 AP3M2 CADPS2 DNM1L MARK1 EXOC4 SNAP25 STXBP1 EXOC6 EXOC6B CADPS CTNNB1 AP3S1 CUL3 SNX4 ACTN4 PPFIA2 DYNC1I1 PDCD6IP STXBP2 SMPD3 EXOC5 EXOC1 EXOC2 EXOC8 EXOC3 EXOC7 LRPPRC OPA1
4.84271e-07	40	491	2.65743	GO:0072594 Establishment of protein localization to organelle	https://amigo.geneontology.org/amigo/term/GO:0072594	ATG13 CACNG3 AP3D1 TIMM21 SAMM50 GDAP1 TIMM44 PEX5L TOMM40 VPS25 CACNG8 TIMM29 TOMM70 TOMM40L CACNG2 MFF SRPRA SGTB VPS13A IPO7 DNAJC19 TIMM23 AGK MTCH2 MFN2 MTCH1 TMEM126A NDUFA13 PHB2 AP3B1 VPS53 AIFM1 NF1 RAB3GAP1 RAB3GAP2 HK1 PIK3C3 MTX2 MTX1 MAPK8
5.11052e-07	22	176	4.07749	GO:0032412 Regulation of monoatomic ion transmembrane transporter activity	https://amigo.geneontology.org/amigo/term/GO:0032412	NEDD4L GNB5 ACTN2 TESC CACNG8 ATP1B1 STK39 CBARP ARC GOPC COX17 WNK2 KCNAB1 PHB2 CACNG3 ATP1A2 DLG4 EPHB2 ANK3 CACNG2 PRRT1 ACTN4
5.12871e-07	8	18	14.4977	GO:0001956 Positive regulation of neurotransmitter secretion	https://amigo.geneontology.org/amigo/term/GO:0001956	SLC4A8 SYT1 STX1B STX1A STXBP1 GPR158 MICU3 RAB3GAP1
5.58365e-07	17	107	5.1826	GO:0060291 Long-term synaptic potentiation	https://amigo.geneontology.org/amigo/term/GO:0060291	ARC CYP46A1 TNR SLC8A2 PTK2B GRIA3 SNAP25 EPHB2 GRIA1 BRAF ADCY1 SYT12 SHISA7 NF1 PRRT1 NPTN SHANK2
6.10725e-07	30	309	3.16698	GO:1903532 Positive regulation of secretion by cell	https://amigo.geneontology.org/amigo/term/GO:1903532	CADPS2 CADPS DNM1L BSG SCAMP5 SLC4A8 SYT1 RAPGEF4 STX1B ARHGEF7 STX1A SNAP25 STXBP1 MPC2 GPR158 MICU3 CDK5 PRKCB PRKCE PCSK1 GABBR1 RAB15 CLASP1 SNX4 MCU PDCD6IP ACSL4 SMPD3 RAB3GAP1 APBB1
8.37305e-07	22	181	3.96485	GO:0035725 Sodium ion transmembrane transport	https://amigo.geneontology.org/amigo/term/GO:0035725	ATP1A2 HCN2 ATP1A3 SLC8A2 SCN2A ATP1B1 SCN3A ATP1A1 HCN1 SLC8A1 NEDD4L SLC4A8 SLC4A4 TESC GRIN1 STK39 SLC4A10 SCN2B WNK2 ANK3 ACTN4 PRKCE
9.17859e-07	18	124	4.73515	GO:0000045 Autophagosome assembly	https://amigo.geneontology.org/amigo/term/GO:0000045	ATG2B PIK3C3 SNX4 ATP2A2 ATG13 ULK1 MFN2 TRIM32 EPHB2 STX17 TRAF6 SCFD1 RAB3GAP1 RAB3GAP2 SNX30 SNX7 SMCR8 PIP4K2B
1.11789e-06	22	184	3.90021	GO:0022898 Regulation of transmembrane transporter activity	https://amigo.geneontology.org/amigo/term/GO:0022898	NEDD4L GNB5 ACTN2 TESC CACNG8 ATP1B1 STK39 CBARP ARC GOPC COX17 WNK2 KCNAB1 PHB2 CACNG3 ATP1A2 DLG4 EPHB2 ANK3 CACNG2 PRRT1 ACTN4
1.25536e-06	21	170	4.02952	GO:0010508 Positive regulation of autophagy	https://amigo.geneontology.org/amigo/term/GO:0010508	SNX4 ULK1 CAMKK2 CSNK2A1 CDK16 CCNY TRIM32 OPTN GPSM1 ATG13 TBK1 SLC25A5 SLC25A4 RAB3GAP1 RAB3GAP2 SNX30 LARP1 SNX7 SMCR8 VDAC1 PIP4K2B
1.25536e-06	11	44	8.15498	GO:0048489 Synaptic vesicle transport	https://amigo.geneontology.org/amigo/term/GO:0048489	AP3D1 AP3B2 DNM1 AP3B1 KIF5A CDK5 KIF5C DNM3 AP3M2 CTNNB1 AP3S1
1.25536e-06	16	100	5.21919	GO:0050773 Regulation of dendrite development	https://amigo.geneontology.org/amigo/term/GO:0050773	CDKL5 NEDD4L PACSIN1 HECW2 RAP2A MARK1 SYNE1 EPHB2 ADGRB3 DAB2IP ITPKA PTPRD KALRN BAIAP2 SEMA4D NSMF
1.41084e-06	13	65	6.52398	GO:0048814 Regulation of dendrite morphogenesis	https://amigo.geneontology.org/amigo/term/GO:0048814	NEDD4L HECW2 RAP2A SYNE1 EPHB2 ADGRB3 ITPKA PTPRD KALRN BAIAP2 SEMA4D CDKL5 NSMF
1.48315e-06	24	219	3.57479	GO:0031503 Protein-containing complex localization	https://amigo.geneontology.org/amigo/term/GO:0031503	CACNG3 ARHGAP44 AP3D1 GRIPAP1 STX1B DLG4 CACNG8 GRIP1 KIF5A CACNG2 KIF5C EXOC3 IQSEC2 RABEP1 SLC12A5 OLFM1 SYNE1 OGT NPTN AP2M1 C1QL3 TRAF6 ARC AP2A1
1.59452e-06	11	45	7.97376	GO:0000266 Mitochondrial fission	https://amigo.geneontology.org/amigo/term/GO:0000266	DNM1L GDAP1 MTFR1L SLC25A46 MFF PGAM5 DDHD1 AP3B1 MCU STAT2 OPA1
1.64903e-06	18	129	4.55162	GO:1902414 Protein localization to cell junction	https://amigo.geneontology.org/amigo/term/GO:1902414	ARHGAP44 GRIPAP1 STX1B NECTIN1 GRIP1 BSN IQSEC2 DLG4 CACNG3 OLFM1 OGT CDK5 C1QL3 CACNG2 KIF5C TRAF6 BAIAP2 KIF5A
2.07373e-06	8	21	12.4266	GO:0071786 Endoplasmic reticulum tubular network organization	https://amigo.geneontology.org/amigo/term/GO:0071786	TMEM33 RTN4 REEP2 RTN3 RAB3GAP1 RAB3GAP2 RETREG3 ATL1
2.07759e-06	18	131	4.48213	GO:1905037 Autophagosome organization	https://amigo.geneontology.org/amigo/term/GO:1905037	ATG2B PIK3C3 SNX4 ATP2A2 ATG13 ULK1 MFN2 TRIM32 EPHB2 STX17 TRAF6 SCFD1 RAB3GAP1 RAB3GAP2 SNX30 SNX7 SMCR8 PIP4K2B
2.10201e-06	34	402	2.7589	GO:0010959 Regulation of metal ion transport	https://amigo.geneontology.org/amigo/term/GO:0010959	DPP6 KCNAB1 DPP10 NEDD4L GNB5 ACTN2 TESC PTK2B AFG3L2 ATP1B1 SCN2B CACNA2D1 CTNNB1 SPG7 STK39 CNTN1 ATP1A2 ATP2B1 CBARP CORO1A UBR3 PRKCE RGS7 PDE4B WNK2 VDAC1 CAMK2A PDE4D ANK3 THY1 ATP1A1 GRIN1 SLC8A1 ACTN4
2.44034e-06	7	15	15.2226	GO:0007008 Outer mitochondrial membrane organization	https://amigo.geneontology.org/amigo/term/GO:0007008	SAMM50 MTCH2 MTCH1 MTX2 TOMM40 TOMM70 MTX1
2.44034e-06	7	15	15.2226	GO:0045040 Protein insertion into mitochondrial outer membrane	https://amigo.geneontology.org/amigo/term/GO:0045040	SAMM50 MTCH2 MTCH1 MTX2 TOMM40 TOMM70 MTX1
2.72454e-06	31	350	2.88919	GO:0055074 Calcium ion homeostasis	https://amigo.geneontology.org/amigo/term/GO:0055074	ATP2B1 ATP13A1 MICU1 MICU3 MCU ATP2B2 ATP2A2 LETM1 SNX10 CORO1A SLC8A2 PTK2B SLC25A23 IMMT ATP1B1 SLC25A27 GRIA1 NPTN SV2A PRKCB PRKCE SV2B ERC2 AFG3L2 STOML2 GHITM PDE4D THY1 GRIN1 SLC8A1 ATP1A2
2.72891e-06	46	650	2.30849	GO:0010256 Endomembrane system organization	https://amigo.geneontology.org/amigo/term/GO:0010256	FHIP1B AP3D1 STX1A TMEM33 RTN4 OPTN PACSIN1 REEP2 SNAP25 RTN3 VPS51 ASAP1 ATL1 SYNE1 EMC7 SYT1 STX1B SYNGR1 ESYT2 AP3B1 RETREG3 VDAC2 ATP2A2 BAIAP2 ERC2 EHD3 ARFGEF1 CLASP1 SNX10 ARHGEF7 DNM1 RAB3GAP1 EXOC8 RAB3GAP2 STX17 ANK3 EPB41L3 ATP6V0A1 AP1M1 ATP6V1D VPS25 PDCD6IP AP3S1 AP1S2 STXBP1 PRKCB
2.88881e-06	12	58	6.74895	GO:1903539 Protein localization to postsynaptic membrane	https://amigo.geneontology.org/amigo/term/GO:1903539	ARHGAP44 GRIPAP1 STX1B GRIP1 IQSEC2 CACNG3 OLFM1 DLG4 OGT C1QL3 CACNG2 TRAF6
3.22308e-06	22	196	3.66142	GO:0032409 Regulation of transporter activity	https://amigo.geneontology.org/amigo/term/GO:0032409	NEDD4L GNB5 ACTN2 TESC CACNG8 ATP1B1 STK39 CBARP ARC GOPC COX17 WNK2 KCNAB1 PHB2 CACNG3 ATP1A2 DLG4 EPHB2 ANK3 CACNG2 PRRT1 ACTN4
3.33567e-06	52	785	2.16081	GO:0030036 Actin cytoskeleton organization	https://amigo.geneontology.org/amigo/term/GO:0030036	ARHGAP44 ACTN1 ACTN2 EPB41L3 PICK1 CORO1A LIMK1 PPP1R9B PHACTR1 CAP2 ARHGEF2 IQSEC3 IQSEC2 ACTN4 ROCK2 ACTR2 RHOB IQSEC1 PPP1R9A CORO6 SPTBN2 BAIAP2 FLII MYO5A CDC42BPB CORO2B RAP2A AGAP2 ABI2 TAOK2 TLN2 TRIM32 PTK2B PACSIN1 ITPKA BRAF PRKCE NF1 CUL3 GPM6B ARFGEF1 CLASP1 BRSK2 RUFY3 SORBS1 TAOK1 PDCD6IP CD47 ARHGEF11 ARHGAP26 CDK5 PIP5K1C
3.33567e-06	13	70	6.05798	GO:0051932 Synaptic transmission gabaergic	https://amigo.geneontology.org/amigo/term/GO:0051932	GABRA1 GABRG2 PLCL2 GABRB3 PHF24 STXBP1 TPBG PRKCE HAPLN4 NF1 GABRB2 GABBR2 GABBR1
4.12268e-06	31	357	2.83254	GO:0070588 Calcium ion transmembrane transport	https://amigo.geneontology.org/amigo/term/GO:0070588	MICU1 SLC8A2 MICU3 MCU ATP2A2 SLC8A1 GNB5 ATP2B1 AFG3L2 LETM1 GRIN1 SPG7 CACNG3 ATP1A2 CBARP CORO1A SLC25A12 PTK2B CACNG8 ATP1B1 UBR3 CACNA2D1 ATP2B2 CACNG2 PRKCE PDE4B SLC25A23 GHITM VDAC1 PDE4D THY1
4.13677e-06	32	376	2.77616	GO:0031346 Positive regulation of cell projection organization	https://amigo.geneontology.org/amigo/term/GO:0031346	ARHGEF7 CDKL5 PLXNA1 PACSIN1 NTRK3 PLXNA4 ASAP1 ACTR2 ABI2 APBB1 ROBO2 CNTN1 PPP2R5B LIMK1 EPHB2 DAB2IP ITPKA PTPRD BRAF KALRN NEGR1 BAIAP2 SEMA4D AP2A1 DNM3 NCKIPSD PTK2B RETREG3 RUFY3 DLG4 GRIP1 NPTN
4.34551e-06	51	770	2.16054	GO:0051129 Negative regulation of cellular component organization	https://amigo.geneontology.org/amigo/term/GO:0051129	SLC25A5 SLC25A4 SLC25A6 ULK1 FLII CORO1A RTN4 TRIM32 ZNF365 OGT TOM1L2 SCAMP5 ARHGAP44 CLASP1 CORO2B PTPRS UBE3A TNR PACSIN1 BCL2L2 CAMSAP1 EPHB2 STXBP1 GLCE THY1 CDK5 VDAC2 SPTBN2 SYNGAP1 DNM3 OPA1 ROCK2 ARFGEF1 SCFD1 KLHL22 ARHGEF7 TUBB4A CLIP3 ARHGEF2 EVI5L TAOK1 GHITM SMCR8 RUFY3 NGEF STX1B PICK1 DLG4 ROBO2 CD47 SIRPA
4.46058e-06	8	23	11.3461	GO:2000786 Positive regulation of autophagosome assembly	https://amigo.geneontology.org/amigo/term/GO:2000786	SNX4 TRIM32 ULK1 RAB3GAP1 RAB3GAP2 SNX30 SNX7 PIP4K2B
4.59529e-06	13	72	5.88971	GO:0000423 Mitophagy	https://amigo.geneontology.org/amigo/term/GO:0000423	ATG13 ABI2 ARHGAP26 NIPSNAP1 PHB2 SLC25A5 MFN2 OGT SLC25A4 VDAC1 DNM1L OPTN TIMM23
4.59529e-06	96	1853	1.68997	GO:0042592 Homeostatic process	https://amigo.geneontology.org/amigo/term/GO:0042592	ATP1A2 ATP6V0A1 SLC4A8 ATP2B1 SLC4A4 DMXL2 ATP1A3 ATP13A1 MICU1 SLC12A5 VGF ATP1B1 SLC4A10 MICU3 MCU HK1 ATP2B2 ATP6V0D1 ATP1A1 PRDX3 LETM1 ATP2A2 TRIM32 OGT KCNMA1 BSG SLC8A1 ABCB8 STK39 SLC25A5 PDK2 ROGDI SLC25A40 RASAL2 BRINP1 SNX10 ATP6V1D CDK16 CORO1A PPP2R1A RAB11FIP2 DHRS7B NNT UBE3A RTN4 MFN2 SLC8A2 PTK2B SLC25A23 IMMT AP3B1 SCO1 ABCB10 MPC2 ILDR2 STXBP5L SLC25A27 PLCL2 ATP6V1C1 GRIA1 NPT…
4.60098e-06	105	2085	1.64273	GO:0141124 Intracellular signaling cassette	https://amigo.geneontology.org/amigo/term/GO:0141124	ARHGAP44 RASGRF1 MAP2K4 PDE4A MAP2K7 RAPGEF4 ARFGAP1 MAPK8 PPP1R9B MADD CAMKK2 CAP2 PDE4D FHL2 ARHGEF2 OPTN RAP2C RAP2A ROCK2 RALGPS1 GIT2 NTRK3 BRAF PPP1R9A RELL2 ATP2A2 TRAF6 PDE4B NKIRAS1 DAB2IP PLEKHA1 TMEM33 MFN2 TRIM32 DENND1A ARHGEF11 ABI2 OGT TAOK2 MCU TAOK1 ATAD3A CSNK2B PDK2 MAP4K3 ARFGEF1 DOCK3 SH2D3C SMPD3 PPP2R1A UBE3A SLC8A2 IQSEC3 PTK2B IQSEC2 GRIA3 DOCK4 EPHB2 AGAP2 GLCE RAB15 ATP…
4.6775e-06	25	251	3.249	GO:0006814 Sodium ion transport	https://amigo.geneontology.org/amigo/term/GO:0006814	ATP1A2 HCN2 ATP1A3 SLC8A2 SCN2A ATP1B1 SCN3A ATP1A1 HCN1 SLC8A1 NEDD4L SLC4A8 SLC4A4 TESC SCN2B GRIN1 STK39 CNTN1 SLC4A10 FXYD7 WNK2 ANK3 ACTN4 NDUFA9 PRKCE
4.8726e-06	29	323	2.92872	GO:0006874 Intracellular calcium ion homeostasis	https://amigo.geneontology.org/amigo/term/GO:0006874	ATP2B1 ATP13A1 MICU1 MICU3 MCU ATP2B2 ATP2A2 LETM1 CORO1A SLC8A2 PTK2B SLC25A23 IMMT ATP1B1 SLC25A27 GRIA1 NPTN SV2A PRKCB PRKCE SV2B ERC2 AFG3L2 STOML2 GHITM PDE4D THY1 SLC8A1 ATP1A2
4.91813e-06	12	61	6.41703	GO:0062237 Protein localization to postsynapse	https://amigo.geneontology.org/amigo/term/GO:0062237	ARHGAP44 GRIPAP1 STX1B GRIP1 IQSEC2 CACNG3 OLFM1 DLG4 OGT C1QL3 CACNG2 TRAF6
4.98583e-06	30	342	2.8614	GO:0048193 Golgi vesicle transport	https://amigo.geneontology.org/amigo/term/GO:0048193	RABEP1 AP3D1 EXOC5 BCAP29 EXOC1 SCFD1 EXOC2 EXOC8 EXOC4 EXOC6 EXOC6B STXBP5L ARFGAP2 VPS51 VPS52 ASAP1 CUL3 NRBP1 SCYL1 AP3S1 EHD3 OPTN ACSL3 STX17 ANK3 MYO5A GOPC AP2A1 VPS13A NAPG
5.22685e-06	15	98	4.99284	GO:0000281 Mitotic cytokinesis	https://amigo.geneontology.org/amigo/term/GO:0000281	ROCK2 PDCD6IP EXOC7 RHOB ANK3 TRIM36 EXOC5 EXOC1 EXOC2 EXOC8 EXOC4 EXOC6 EXOC6B EXOC3 TTC19
5.7919e-06	6	11	17.7927	GO:0016185 Synaptic vesicle budding from presynaptic endocytic zone membrane	https://amigo.geneontology.org/amigo/term/GO:0016185	DNM1 DNM3 AP3D1 AP3M2 AP3B2 AP3S1
5.83656e-06	12	62	6.31353	GO:0060998 Regulation of dendritic spine development	https://amigo.geneontology.org/amigo/term/GO:0060998	CDKL5 PTPRS UBE3A EPHB2 ITPKA ASAP1 PTPRD KALRN BAIAP2 DNM3 PPFIA2 NGEF
5.91321e-06	9	32	9.17435	GO:0017158 Regulation of calcium ion-dependent exocytosis	https://amigo.geneontology.org/amigo/term/GO:0017158	RPH3A CBARP SCAMP5 SYT1 STXBP1 CDK5 ATP2A2 STX1A RAB3GAP1
6.01607e-06	41	564	2.37131	GO:0098771 Inorganic ion homeostasis	https://amigo.geneontology.org/amigo/term/GO:0098771	ATP1A2 ATP2B1 ATP1A3 ATP13A1 MICU1 SLC12A5 ATP1B1 MICU3 MCU ATP2B2 ATP1A1 ATP2A2 KCNMA1 LETM1 SLC8A1 SNX10 CORO1A SLC8A2 PTK2B SLC25A23 IMMT AP3B1 SCO1 SLC25A27 GRIA1 NPTN SV2A PRKCB PRKCE SV2B ERC2 STK39 SCO2 AFG3L2 ATP6V0D1 STOML2 GHITM PDE4D ANK3 THY1 GRIN1
7.84884e-06	9	33	8.89634	GO:0099022 Vesicle tethering	https://amigo.geneontology.org/amigo/term/GO:0099022	EXOC4 EXOC6 EXOC6B EXOC5 EXOC1 EXOC2 EXOC8 EXOC3 EXOC7
8.46567e-06	11	53	6.77017	GO:2000785 Regulation of autophagosome assembly	https://amigo.geneontology.org/amigo/term/GO:2000785	SNX4 TRIM32 EPHB2 ULK1 SCFD1 RAB3GAP1 RAB3GAP2 SNX30 SNX7 SMCR8 PIP4K2B
8.77911e-06	8	25	10.4384	GO:0051590 Positive regulation of neurotransmitter transport	https://amigo.geneontology.org/amigo/term/GO:0051590	SLC4A8 SYT1 STX1B STX1A STXBP1 GPR158 MICU3 RAB3GAP1
9.04641e-06	36	470	2.49855	GO:0006816 Calcium ion transport	https://amigo.geneontology.org/amigo/term/GO:0006816	MICU1 SLC8A2 MICU3 MCU ATP2A2 SLC8A1 GNB5 ATP2B1 AFG3L2 CACNA2D1 CTNNB1 LETM1 GRIN1 SPG7 CACNG3 ATP1A2 DNM1L CBARP CORO1A SLC25A12 PTK2B CACNG8 ATP1B1 UBR3 ATP2B2 CDK5 PRKCB CACNG2 PRKCE PDE4B SLC25A23 GHITM VDAC1 CAMK2A PDE4D THY1
9.64032e-06	58	952	1.98735	GO:0032880 Regulation of protein localization	https://amigo.geneontology.org/amigo/term/GO:0032880	ATG13 GOPC GRIPAP1 BRSK2 NEDD4L DNM1L CD200 CORO2B MAPK8 RTN4 AAK1 IQSEC2 CTNNB1 BSG DPP10 ARHGAP44 RAPGEF4 CDK16 CLIP3 RAB11FIP2 PPP1R9B GNAZ OLFM1 SNAP25 DCLK1 EPHB2 AGAP2 CELSR2 MPC2 STXBP5L OGT TOMM70 CDK5 PRKCB CACNG2 MFF PRKCE TRAF6 PCSK1 SLC25A22 NF1 IPO7 ERLEC1 ACTN2 SCFD1 PICK1 ACSL3 GNAI1 ROCK2 MCU AP2M1 RUFY3 GPM6B ACSL4 SORBS1 ANK3 STX1A APBB1
1.08951e-05	6	12	16.31	GO:0006086 Acetyl-coa biosynthetic process from pyruvate	https://amigo.geneontology.org/amigo/term/GO:0006086	DLAT PDHB PDHX PDK2 MPC2 PDK3
1.12558e-05	10	44	7.41362	GO:2000300 Regulation of synaptic vesicle exocytosis	https://amigo.geneontology.org/amigo/term/GO:2000300	RIMS1 SLC4A8 SYT1 PPFIA2 STXBP5L BRAF PRKCB ATP2A2 SV2B RAB3GAP1
1.12769e-05	20	179	3.64468	GO:1990138 Neuron projection extension	https://amigo.geneontology.org/amigo/term/GO:1990138	CDKL5 NRN1 ULK1 NEDD4L SYT1 RIMS1 RTN4 UNC13A ITSN2 PTPRS LIMK1 PLXNA1 TNR DCLK1 CDK5 RAPH1 PLXNA4 CTNNB1 RUFY3 OLFM1
1.39706e-05	10	45	7.24887	GO:0099563 Modification of synaptic structure	https://amigo.geneontology.org/amigo/term/GO:0099563	ARHGAP44 GRIPAP1 CTTNBP2 DLGAP4 PRMT8 CAP2 DLGAP3 ITPKA RHOB BAIAP2
1.47168e-05	24	250	3.13151	GO:0006813 Potassium ion transport	https://amigo.geneontology.org/amigo/term/GO:0006813	ATP1A2 HCN2 ATP1A3 KCNT1 SLC12A5 DPP6 ATP1B1 KCNMA1 ATP1A1 HCN1 KCNJ4 KCNAB1 DPP10 NEDD4L ACTN2 PTK2B ABCB8 STK39 SNAP25 GHITM LETM1 RGS7 FXYD7 ANK3
1.49312e-05	7	19	12.0179	GO:0006085 Acetyl-coa biosynthetic process	https://amigo.geneontology.org/amigo/term/GO:0006085	MLYCD DLAT PDHB PDHX PDK2 MPC2 PDK3
1.49312e-05	7	19	12.0179	GO:0036444 Calcium import into the mitochondrion	https://amigo.geneontology.org/amigo/term/GO:0036444	MICU1 MICU3 MCU AFG3L2 SPG7 SLC25A23 VDAC1
1.49312e-05	7	19	12.0179	GO:0055119 Relaxation of cardiac muscle	https://amigo.geneontology.org/amigo/term/GO:0055119	SLC8A1 ATP2A2 ATP1B1 PDE4B PDE4D ATP1A2 ATP1A1
1.55325e-05	34	441	2.51491	GO:0051051 Negative regulation of transport	https://amigo.geneontology.org/amigo/term/GO:0051051	GPM6B CBARP NEDD4L ACSL4 GNB5 CD200 PTK2B STK39 SCAMP5 ATP1A2 STX1B CORO1A PACSIN1 GNAZ UBR3 STXBP5L BRAF KALRN CDK5 PRKCB NF1 GABBR1 GOPC ERLEC1 ACTN2 KCNAB1 VDAC1 DLG4 EPHB2 ANK3 CD47 SIRPA SMCR8 PRKCE
1.55886e-05	12	68	5.75646	GO:0006903 Vesicle targeting	https://amigo.geneontology.org/amigo/term/GO:0006903	ARFGAP2 EXOC4 EXOC6 EXOC6B CUL3 CLASP1 EXOC5 EXOC1 EXOC2 EXOC8 EXOC3 EXOC7
1.60896e-05	23	234	3.20623	GO:0048588 Developmental cell growth	https://amigo.geneontology.org/amigo/term/GO:0048588	CDKL5 NRN1 ULK1 NEDD4L SYT1 RIMS1 RTN4 UNC13A ITSN2 MAP2K4 PTPRS LIMK1 PLXNA1 TNR DCLK1 TOMM70 CDK5 RAPH1 PLXNA4 CTNNB1 SEMA4D RUFY3 OLFM1
1.6192e-05	8	27	9.66516	GO:0051560 Mitochondrial calcium ion homeostasis	https://amigo.geneontology.org/amigo/term/GO:0051560	MICU1 MICU3 MCU LETM1 IMMT SLC25A27 SLC25A23 AFG3L2
1.655e-05	9	36	8.15498	GO:0099010 Modification of postsynaptic structure	https://amigo.geneontology.org/amigo/term/GO:0099010	ARHGAP44 CTTNBP2 DLGAP4 PRMT8 CAP2 DLGAP3 ITPKA RHOB BAIAP2
1.66097e-05	18	152	3.86288	GO:0050770 Regulation of axonogenesis	https://amigo.geneontology.org/amigo/term/GO:0050770	CDKL5 RUFY3 PLXNA1 ULK1 PLXNA4 RTN4 ROBO2 PTPRS LIMK1 TNR EPHB2 BRAF BRSK1 CDK5 BRSK2 SEMA4D SYNGAP1 THY1
1.70744e-05	11	57	6.29507	GO:0035384 Thioester biosynthetic process	https://amigo.geneontology.org/amigo/term/GO:0035384	MLYCD DLAT PDHB PDHX PDK2 MPC2 ACACA PDK3 ACSL4 ACSL3 ACSF3
1.70744e-05	11	57	6.29507	GO:0071616 Acyl-coa biosynthetic process	https://amigo.geneontology.org/amigo/term/GO:0071616	MLYCD DLAT PDHB PDHX PDK2 MPC2 ACACA PDK3 ACSL4 ACSL3 ACSF3
1.85738e-05	6	13	15.0553	GO:0070142 Synaptic vesicle budding	https://amigo.geneontology.org/amigo/term/GO:0070142	AP3D1 DNM1 DNM3 AP3M2 AP3B2 AP3S1
1.8751e-05	14	95	4.80715	GO:0032456 Endocytic recycling	https://amigo.geneontology.org/amigo/term/GO:0032456	VPS50 ARHGAP44 EHD3 GRIPAP1 DENND1A SNX30 VPS51 GRIP1 SNX7 VPS52 ACTN2 SNX4 VPS53 LMTK2
2.00573e-05	22	220	3.26199	GO:0071805 Potassium ion transmembrane transport	https://amigo.geneontology.org/amigo/term/GO:0071805	ATP1A2 HCN2 ATP1A3 KCNT1 SLC12A5 DPP6 ATP1B1 KCNMA1 ATP1A1 HCN1 KCNJ4 KCNAB1 DPP10 NEDD4L ACTN2 ABCB8 STK39 SNAP25 GHITM RGS7 LETM1 ANK3
2.06742e-05	9	37	7.93457	GO:0007214 Gamma-aminobutyric acid signaling pathway	https://amigo.geneontology.org/amigo/term/GO:0007214	GABRA1 GABRG2 GABBR2 PLCL2 GABBR1 GABRB2 GABRB3 PHF24 SHISA7
2.06742e-05	9	37	7.93457	GO:0051968 Positive regulation of synaptic transmission glutamatergic	https://amigo.geneontology.org/amigo/term/GO:0051968	CACNG3 CACNG8 CACNG2 TNR PTK2B IQSEC2 STXBP1 GRIN1 RAB3GAP1
2.12071e-05	8	28	9.31998	GO:0044090 Positive regulation of vacuole organization	https://amigo.geneontology.org/amigo/term/GO:0044090	SNX4 TRIM32 ULK1 RAB3GAP1 RAB3GAP2 SNX30 SNX7 PIP4K2B
2.12071e-05	8	28	9.31998	GO:0048499 Synaptic vesicle membrane organization	https://amigo.geneontology.org/amigo/term/GO:0048499	AP3D1 STX1A SNAP25 SYT1 STX1B SYNGR1 ERC2 STXBP1
2.27067e-05	90	1772	1.65677	GO:1901700 Response to oxygen-containing compound	https://amigo.geneontology.org/amigo/term/GO:1901700	GNB5 BRINP1 STAT6 STAT2 TRAF6 ATP1A2 CUL3 CAMK2A RDH11 TESC HCN2 MAPK8 PLEKHA1 PDE4D UBE3A ARHGEF2 GOT2 GNAI1 LANCL2 DAB2IP AFG3L2 RHOB OGT KCNMA1 ATP1A1 HCN1 PRDX3 SLC27A4 CTNNB1 GRIN1 SLC8A1 NDUFA13 PDK2 MAP2K4 RASAL2 MAP2K7 UPRT CDK16 SMPD3 GDAP1 RAB11FIP2 PPP1R9B PTK2B VGF BCL2L2 EPHB2 AGAP2 STXBP1 MPC2 ILDR2 ATP5F1A TOMM70 GRIA1 AIFM1 BRAF GRM2 CDK5 PRKCB PRKCE BSG BRSK2 PCSK1 BAIAP2 TUFM CY…
2.36463e-05	27	313	2.81386	GO:0016197 Endosomal transport	https://amigo.geneontology.org/amigo/term/GO:0016197	VPS50 ARHGAP44 HEATR5B EHD3 FHIP1B AP3D1 GRIPAP1 DENND1A VPS25 VPS53 SNX30 VPS51 GRIP1 SNX7 SNX32 ITSN2 VPS52 PIK3C3 AGAP2 ACTN2 CORO1A SNAP25 TBC1D17 SNX4 LMTK2 UBXN6 DCLK1
2.37948e-05	12	71	5.51323	GO:0002028 Regulation of sodium ion transport	https://amigo.geneontology.org/amigo/term/GO:0002028	NEDD4L TESC ATP1B1 SCN2B STK39 CNTN1 WNK2 ATP1A2 ANK3 ATP1A1 ACTN4 PRKCE
2.66426e-05	14	98	4.65999	GO:0061337 Cardiac conduction	https://amigo.geneontology.org/amigo/term/GO:0061337	TMEM65 EHD3 SCN2B PDE4D CACNA2D1 SLC8A1 ATP1A2 ATP2B1 ATP1A3 SLC8A2 ATP1B1 ATP2B2 ATP1A1 ATP2A2
2.74065e-05	16	127	4.1096	GO:0061640 Cytoskeleton-dependent cytokinesis	https://amigo.geneontology.org/amigo/term/GO:0061640	ROCK2 PDCD6IP EXOC7 ACTR2 RHOB ANK3 TRIM36 EXOC5 EXOC1 EXOC2 EXOC8 EXOC4 EXOC6 EXOC6B EXOC3 TTC19
2.81766e-05	13	85	4.98893	GO:0045921 Positive regulation of exocytosis	https://amigo.geneontology.org/amigo/term/GO:0045921	CADPS2 CADPS SCAMP5 SLC4A8 SYT1 STXBP1 CDK5 RAB15 CLASP1 SNX4 PDCD6IP SMPD3 STX1A
3.019e-05	7	21	10.8733	GO:0048791 Calcium ion-regulated exocytosis of neurotransmitter	https://amigo.geneontology.org/amigo/term/GO:0048791	SYT1 RIMS1 UNC13A STX1B SNAP25 ATP2A2 RAB3GAP1
3.16499e-05	76	1431	1.73243	GO:0016310 Phosphorylation	https://amigo.geneontology.org/amigo/term/GO:0016310	HK1 DGKI CDKL5 MAP4K3 PDK3 CAMK2A MAPRE3 CSNK2A1 LIMK1 MAPK8 CCNY CAMKK2 AAK1 MARK1 ARHGEF2 PTK2B RAP2A ROCK2 AGAP2 DAB2IP ABI2 NTRK3 BRAF BRSK1 TAOK1 LMTK2 CDK5 WNK2 PRDX3 PRKCE BRSK2 TRAF6 ULK1 TBK1 SEMA4D STK39 CDC42BPB GRK5 CSNK2B AGK CAMK1G TRIO MAP2K4 PPP2R5B MAP2K7 MAST3 CDK16 SMPD3 PPP1R9B NRBP1 RAP2C DCLK1 EPHB2 SCYL1 TAOK2 CAMK4 ABR KALRN CCNYL1 STK32C PRKCB AATK VPS25 STAT2 PICK1 CLIP3…
3.16499e-05	12	73	5.36218	GO:0050805 Negative regulation of synaptic transmission	https://amigo.geneontology.org/amigo/term/GO:0050805	TNR PTK2B IQSEC2 STXBP1 GRIA1 DGKI GRM2 ARC PRRT1 GABBR1 PICK1 SHANK2
3.20117e-05	72	1332	1.76324	GO:0006468 Protein phosphorylation	https://amigo.geneontology.org/amigo/term/GO:0006468	CDKL5 MAP4K3 PDK3 CAMK2A MAPRE3 CSNK2A1 LIMK1 MAPK8 CCNY CAMKK2 AAK1 MARK1 ARHGEF2 PTK2B RAP2A ROCK2 AGAP2 DAB2IP ABI2 NTRK3 BRAF BRSK1 LMTK2 CDK5 WNK2 PRKCE BRSK2 TRAF6 ULK1 TBK1 SEMA4D STK39 CDC42BPB GRK5 CSNK2B CAMK1G TRIO MAP2K4 PPP2R5B MAP2K7 MAST3 CDK16 SMPD3 PPP1R9B NRBP1 RAP2C DCLK1 EPHB2 SCYL1 TAOK2 CAMK4 ABR KALRN TAOK1 CCNYL1 STK32C PRKCB AATK VPS25 STAT2 PICK1 CLIP3 PDE4D SLC8A2 DLG4 …
3.26617e-05	23	245	3.06228	GO:0031331 Positive regulation of cellular catabolic process	https://amigo.geneontology.org/amigo/term/GO:0031331	SNX4 ULK1 CAMKK2 CSNK2A1 CDK16 CCNY TRIM32 OPTN GPSM1 ATG13 TBK1 SLC25A5 NNT SLC25A4 SLC4A4 RAB3GAP1 RAB3GAP2 SNX30 LARP1 SNX7 SMCR8 VDAC1 PIP4K2B
3.26617e-05	18	160	3.66974	GO:1904375 Regulation of protein localization to cell periphery	https://amigo.geneontology.org/amigo/term/GO:1904375	GRIPAP1 IQSEC2 DPP10 ARHGAP44 CLIP3 RAB11FIP2 PPP1R9B OLFM1 OGT CDK5 CACNG2 TRAF6 ACSL3 GNAI1 AP2M1 SORBS1 EPHB2 PRKCE
3.35393e-05	113	2398	1.53714	GO:0070887 Cellular response to chemical stimulus	https://amigo.geneontology.org/amigo/term/GO:0070887	GNB5 BRINP1 FAM162A DOCK4 STAT6 TRAF6 STK39 ATP1A2 CUL3 CYP46A1 CAMK2A RDH11 TESC HCN2 KLHL22 SLC25A14 MAPK8 PLEKHA1 MICU1 PDE4D UBE3A ARHGEF2 RAP2A ACTN4 LANCL2 DAB2IP ITPKA AFG3L2 GUK1 RHOB OGT MICU3 BRAF ATP1A1 HCN1 PRDX3 GABRB3 PHB1 SLC27A4 CTNNB1 SLC8A1 NDUFA13 CSNK2B PDK2 CALCOCO1 MAP2K4 PDE4A SYT1 MAP2K7 CDK16 CORO1A SMPD3 GDAP1 RAB11FIP2 PPP1R9B NNT GABRG2 PTK2B PRXL2A SLC25A23 BCL2L2 DLG…
3.42235e-05	31	398	2.54075	GO:0016050 Vesicle organization	https://amigo.geneontology.org/amigo/term/GO:0016050	FHIP1B AP3D1 SNX10 STX1B STX1A DNM1 SNAP25 STX17 ARFGAP2 DNM3 SYT1 ATP6V0A1 ATP6V1D CORO1A DLG4 AP3B1 STXBP1 ATP6V1C1 ATP6V0D1 ERC2 PIP4K2B CUL3 AP1M1 EXOC8 AP2M1 PDCD6IP AP3M2 AP3B2 VPS25 AP3S1 AP1S2
3.57829e-05	13	87	4.87424	GO:0034766 Negative regulation of monoatomic ion transmembrane transport	https://amigo.geneontology.org/amigo/term/GO:0034766	NEDD4L GNB5 STK39 ATP1A2 CBARP UBR3 GOPC ACTN2 KCNAB1 VDAC1 EPHB2 ANK3 PRKCE
3.58082e-05	8	30	8.69864	GO:0099637 Neurotransmitter receptor transport	https://amigo.geneontology.org/amigo/term/GO:0099637	CACNG3 ARHGAP44 AP3D1 GRIPAP1 STX1B CACNG8 GRIP1 CACNG2
3.81026e-05	17	146	3.79821	GO:0043547 Positive regulation of gtpase activity	https://amigo.geneontology.org/amigo/term/GO:0043547	ARHGEF7 GNB5 RAB11FIP2 NTRK3 EVI5L ABR SLC27A4 RGS7 NF1 SRGAP2 ARHGAP44 RAB3GAP1 ASAP1 SEMA4D CDKL5 RASGRF1 THY1
4.04949e-05	48	768	2.03874	GO:0006897 Endocytosis	https://amigo.geneontology.org/amigo/term/GO:0006897	CACNG3 HEATR5B EHD3 SYT1 AP3M2 PIK3C3 DNM1L PICK1 ARFGAP1 DNM1 AAK1 DNAJC6 DENND1A PACSIN1 SH3GL1 CACNG8 AP2M1 CACNG2 CD47 AP2A1 DNM3 SIRPA ITSN2 NCKIPSD STX1A SCAMP5 RABEP1 SNX10 MTMR9 UBE3A ESYT2 SYNE1 GRIA1 PIP5K1C ARC CORO1A CLIP3 RAB11FIP2 NEDD4L STX1B OCIAD1 DLG4 AP3D1 AP3B2 AP3S1 LIMK1 CDK5 PRKCE
4.11865e-05	7	22	10.3791	GO:0030150 Protein import into mitochondrial matrix	https://amigo.geneontology.org/amigo/term/GO:0030150	TIMM21 TIMM44 TOMM40 TOMM70 TOMM40L DNAJC19 TIMM23
4.11865e-05	10	51	6.39606	GO:0032413 Negative regulation of ion transmembrane transporter activity	https://amigo.geneontology.org/amigo/term/GO:0032413	NEDD4L GNB5 STK39 CBARP GOPC ACTN2 KCNAB1 ATP1A2 EPHB2 ANK3
4.11865e-05	10	51	6.39606	GO:0060292 Long-term synaptic depression	https://amigo.geneontology.org/amigo/term/GO:0060292	PTK2B IQSEC2 STXBP1 GRIA1 DGKI GRM2 ARC PRRT1 PICK1 SHANK2
4.12949e-05	18	163	3.6022	GO:0010976 Positive regulation of neuron projection development	https://amigo.geneontology.org/amigo/term/GO:0010976	PACSIN1 NTRK3 APBB1 CNTN1 PPP2R5B EPHB2 DAB2IP ITPKA PTPRD BRAF KALRN NEGR1 BAIAP2 AP2A1 NCKIPSD PTK2B RETREG3 NPTN
4.14743e-05	23	249	3.01308	GO:0007033 Vacuole organization	https://amigo.geneontology.org/amigo/term/GO:0007033	FHIP1B ATG2B PIK3C3 SNX4 ATP2A2 ATG13 ULK1 MFN2 TRIM32 EPHB2 STX17 TRAF6 AP3B1 SCFD1 CORO1A RAB3GAP1 RAB3GAP2 SNX30 SNX7 SMCR8 PIP4K2B ATP6V0A1 ATP6V1D
4.5164e-05	61	1077	1.84755	GO:0033365 Protein localization to organelle	https://amigo.geneontology.org/amigo/term/GO:0033365	ATG13 CACNG3 AP3D1 TIMM21 BCAP29 MAPRE3 SAMM50 GDAP1 TIMM44 PEX5L OPTN TOMM40 VPS25 CACNG8 TIMM29 TOMM70 TOMM40L CACNG2 MFF SRPRA SGTB VPS13A IPO7 DNAJC19 TIMM23 AGK MTCH2 RTN4 MFN2 IQSEC2 SYNE1 EMC7 MTCH1 ASAP1 TMEM126A NDUFA13 PHB2 RABEP1 DNM1L PPP1R9B OLFM1 DLG4 AP3B1 DCLK1 VPS53 OGT AIFM1 CDK5 C1QL3 TRAF6 NF1 SNX10 ATP6V1D RAB3GAP1 RAB3GAP2 ROCK2 HK1 PIK3C3 MTX2 MTX1 MAPK8
5.07701e-05	11	64	5.60655	GO:0044088 Regulation of vacuole organization	https://amigo.geneontology.org/amigo/term/GO:0044088	SNX4 TRIM32 EPHB2 ULK1 SCFD1 RAB3GAP1 RAB3GAP2 SNX30 SNX7 SMCR8 PIP4K2B
5.4596e-05	20	200	3.26199	GO:0000910 Cytokinesis	https://amigo.geneontology.org/amigo/term/GO:0000910	ROCK2 PDCD6IP FSD1 EXOC7 ACTR2 CUL3 PIK3C3 RHOB ANK3 TRIM36 PRKCE EXOC5 EXOC1 EXOC2 EXOC8 EXOC4 EXOC6 EXOC6B EXOC3 TTC19
5.76105e-05	13	91	4.65999	GO:0008306 Associative learning	https://amigo.geneontology.org/amigo/term/GO:0008306	ATP1A2 NPTX2 TNR SNAP25 TPBG GRIA1 BRAF BRSK1 SHANK2 CDK5 NF1 SYNGAP1 GRIN1
5.80261e-05	9	42	6.98998	GO:0044743 Protein transmembrane import into intracellular organelle	https://amigo.geneontology.org/amigo/term/GO:0044743	TIMM21 TIMM44 PEX5L TOMM40 TOMM70 TOMM40L DNAJC19 TIMM23 AIFM1
5.80261e-05	60	1062	1.84293	GO:0060341 Regulation of cellular localization	https://amigo.geneontology.org/amigo/term/GO:0060341	ATG13 GOPC GRIPAP1 BRSK2 NEDD4L DNM1L CD200 CORO2B MAPK8 RTN4 AAK1 IQSEC2 CTNNB1 BSG DPP10 ARHGAP44 ACTN2 RAPGEF4 SCFD1 CDK16 CLIP3 RAB11FIP2 PPP1R9B GNAZ OLFM1 REEP2 SNAP25 DCLK1 EPHB2 AGAP2 CELSR2 MPC2 STXBP5L OGT TOMM70 CDK5 PRKCB CACNG2 MFF PRKCE TRAF6 PCSK1 SLC25A22 NF1 IPO7 ERLEC1 PICK1 ACSL3 GNAI1 ROCK2 MCU AP2M1 RUFY3 GPM6B ACSL4 SORBS1 ANK3 GRIN1 STX1A APBB1
5.80261e-05	10	53	6.1547	GO:0098815 Modulation of excitatory postsynaptic potential	https://amigo.geneontology.org/amigo/term/GO:0098815	STX1B STX1A SLC8A2 PTK2B SYNE1 GRIA1 BAIAP2 GRIN1 RIMS1 DLG4
5.80509e-05	8	32	8.15498	GO:2000649 Regulation of sodium ion transmembrane transporter activity	https://amigo.geneontology.org/amigo/term/GO:2000649	NEDD4L TESC ATP1B1 STK39 WNK2 ATP1A2 ANK3 ACTN4
7.02483e-05	6	16	12.2325	GO:0036376 Sodium ion export across plasma membrane	https://amigo.geneontology.org/amigo/term/GO:0036376	ATP1A2 ATP1A3 ATP1B1 ATP1A1 SLC8A1 SLC4A4
7.02483e-05	6	16	12.2325	GO:0048172 Regulation of short-term neuronal synaptic plasticity	https://amigo.geneontology.org/amigo/term/GO:0048172	SHISA7 SYNGR1 SLC8A2 SLC4A10 RAB3GAP1 PPFIA3
7.05053e-05	9	43	6.82742	GO:1902305 Regulation of sodium ion transmembrane transport	https://amigo.geneontology.org/amigo/term/GO:1902305	NEDD4L TESC ATP1B1 STK39 WNK2 ATP1A2 ANK3 ACTN4 PRKCE
0.000105088	6	17	11.5129	GO:0035641 Locomotory exploration behavior	https://amigo.geneontology.org/amigo/term/GO:0035641	ATP1A2 UBE3A TNR DLG4 SLC4A10 PRKCE
0.000105649	23	264	2.84189	GO:0022604 Regulation of cell morphogenesis	https://amigo.geneontology.org/amigo/term/GO:0022604	ARHGEF7 PLXNA1 PLXNA4 NEDD4L SYT1 RIMS1 UNC13A TAOK2 ITSN2 CORO1A EPHB2 ITPKA PTPRD KALRN BAIAP2 PTK2B CAMSAP1 SEMA4D ARC CDKL5 EPB41L3 DLG4 GRIP1
0.000115081	12	83	4.71613	GO:0086001 Cardiac muscle cell action potential	https://amigo.geneontology.org/amigo/term/GO:0086001	SCN2A SCN2B SCN3A HCN2 ATP1B1 ATP1A1 CACNA2D1 NEDD4L ANK3 ATP2A2 ATP1A2 SLC8A1
0.00013132	10	58	5.62412	GO:0032410 Negative regulation of transporter activity	https://amigo.geneontology.org/amigo/term/GO:0032410	NEDD4L GNB5 STK39 CBARP GOPC ACTN2 KCNAB1 ATP1A2 EPHB2 ANK3
0.000134604	7	26	8.78229	GO:1903779 Regulation of cardiac conduction	https://amigo.geneontology.org/amigo/term/GO:1903779	TMEM65 EHD3 ATP2B1 SLC8A2 ATP2B2 ATP2A2 SLC8A1
0.000145245	8	36	7.24887	GO:0006084 Acetyl-coa metabolic process	https://amigo.geneontology.org/amigo/term/GO:0006084	MLYCD DLAT PDHB PDHX PDK2 MPC2 ACACA PDK3
0.000145245	8	36	7.24887	GO:2000463 Positive regulation of excitatory postsynaptic potential	https://amigo.geneontology.org/amigo/term/GO:2000463	STX1B STX1A PTK2B GRIA1 BAIAP2 GRIN1 RIMS1 DLG4
0.000165999	15	131	3.7351	GO:0010821 Regulation of mitochondrion organization	https://amigo.geneontology.org/amigo/term/GO:0010821	SLC25A5 FAM162A SLC25A4 MFF SLC25A6 PGAM5 DDHD1 MICU1 DNM1L BCL2L2 OPA1 MCU GHITM STAT2 MTCH2
0.000179261	8	37	7.05295	GO:0035640 Exploration behavior	https://amigo.geneontology.org/amigo/term/GO:0035640	ATP1A2 BRINP1 UBE3A TNR DLG4 SLC4A10 PRKCE VPS13A
0.0001878	62	1155	1.75103	GO:1901698 Response to nitrogen compound	https://amigo.geneontology.org/amigo/term/GO:1901698	ERLEC1 GNB5 UGGT1 SYVN1 STAT6 STAT2 BRSK2 CUL3 CAMK2A HCN2 PDE4D ARHGEF2 AFG3L2 OGT HCN1 GABRB3 SLC27A4 CTNNB1 GRIN1 PDK2 UQCRC1 UPRT SMPD3 PPP1R9B GABRG2 UBE3A PTK2B VGF BCL2L2 EPHB2 AGAP2 ATP5F1A TOMM70 GRIA1 AIFM1 BRAF GRM2 CDK5 PRKCB PRKCE BSG PCSK1 BAIAP2 CYC1 RGS7 ARC CACNA2D1 ATP2B1 ACTN2 KLHL22 RFTN1 LARP1 UBXN6 PIP4K2B SORBS1 ATP1A3 GNAI1 ROCK2 GABRB2 SLC8A1 MYO5A AP3S1
0.000190375	33	478	2.252	GO:0051960 Regulation of nervous system development	https://amigo.geneontology.org/amigo/term/GO:0051960	CDKL5 PLXNA1 NCAN LRRC4B ULK1 HAPLN4 PLXNA4 RTN4 ROBO2 BRINP1 PTPRS LIMK1 TNR TRIM32 IQSEC2 EPHB2 ADGRB3 ITPKA ZNF365 TPBG PTPRD BRAF KALRN CDK5 CTNNB1 BAIAP2 SEMA4D NF1 SYNGAP1 LRRTM3 RUFY3 THY1 NPTN
0.000211041	6	19	10.301	GO:0032253 Dense core granule localization	https://amigo.geneontology.org/amigo/term/GO:0032253	UNC13A CADPS2 SNAP25 CADPS PPFIA2 KIF5A
0.000211041	14	118	3.87016	GO:0034763 Negative regulation of transmembrane transport	https://amigo.geneontology.org/amigo/term/GO:0034763	NEDD4L GNB5 STK39 ATP1A2 CBARP UBR3 PRKCB GOPC ACTN2 KCNAB1 VDAC1 EPHB2 ANK3 PRKCE
0.000211986	17	167	3.32059	GO:0098656 Monoatomic anion transmembrane transport	https://amigo.geneontology.org/amigo/term/GO:0098656	GABRA1 GABRG2 SLC12A5 GABRB2 GABRB3 LRRC8B SLC4A8 VDAC3 SLC4A4 SLC25A14 TTYH3 SLC4A10 SLC25A27 VDAC2 TTYH1 VDAC1 GOPC
0.00021637	8	38	6.86735	GO:0099633 Protein localization to postsynaptic specialization membrane	https://amigo.geneontology.org/amigo/term/GO:0099633	IQSEC2 CACNG3 OLFM1 DLG4 OGT C1QL3 CACNG2 TRAF6
0.00021637	8	38	6.86735	GO:0099645 Neurotransmitter receptor localization to postsynaptic specialization membrane	https://amigo.geneontology.org/amigo/term/GO:0099645	IQSEC2 CACNG3 OLFM1 DLG4 OGT C1QL3 CACNG2 TRAF6
0.000222011	18	185	3.17383	GO:0031345 Negative regulation of cell projection organization	https://amigo.geneontology.org/amigo/term/GO:0031345	ULK1 RTN4 TRIM32 ZNF365 ARHGAP44 PTPRS UBE3A TNR EPHB2 GLCE THY1 CDK5 SYNGAP1 DNM3 EVI5L RUFY3 NGEF STX1B
0.000232742	5	12	13.5916	GO:0098953 Receptor diffusion trapping	https://amigo.geneontology.org/amigo/term/GO:0098953	CACNG3 DLG4 CACNG8 CACNG2 SLC12A5
0.000232742	5	12	13.5916	GO:0098970 Postsynaptic neurotransmitter receptor diffusion trapping	https://amigo.geneontology.org/amigo/term/GO:0098970	CACNG3 DLG4 CACNG8 CACNG2 SLC12A5
0.000232742	5	12	13.5916	GO:0099628 Neurotransmitter receptor diffusion trapping	https://amigo.geneontology.org/amigo/term/GO:0099628	CACNG3 DLG4 CACNG8 CACNG2 SLC12A5
0.000253499	12	90	4.34932	GO:0006970 Response to osmotic stress	https://amigo.geneontology.org/amigo/term/GO:0006970	MAP2K7 SLC12A5 KCNMA1 STK39 PTK2B SCN2A ATP1A1 VPS13A MICU1 SLC25A23 LETM1 ARHGEF2
0.000256275	19	205	3.02331	GO:1905475 Regulation of protein localization to membrane	https://amigo.geneontology.org/amigo/term/GO:1905475	GRIPAP1 IQSEC2 DPP10 ARHGAP44 CLIP3 RAB11FIP2 PPP1R9B OLFM1 OGT CDK5 CACNG2 MFF TRAF6 ACSL3 AP2M1 SORBS1 EPHB2 ANK3 PRKCE
0.000267859	33	487	2.21038	GO:0015711 Organic anion transport	https://amigo.geneontology.org/amigo/term/GO:0015711	SLC4A8 SLC2A3 MPC1 SLC4A4 SLC25A11 SLC25A12 SLC16A7 SLC25A23 MPC2 SLC4A10 SFXN1 SLC27A4 SLC25A22 LRRC8B ACSL4 SLC7A8 ACSL3 SLC25A4 CD47 SLC25A5 SLC25A40 TTYH3 STXBP1 SV2A GRM2 TTYH1 SLC25A6 NF1 GABBR1 GOT2 RAB3GAP1 ATP1A2 CYB5R1
0.000302436	17	172	3.22406	GO:1903169 Regulation of calcium ion transmembrane transport	https://amigo.geneontology.org/amigo/term/GO:1903169	GNB5 AFG3L2 SPG7 ATP1A2 CBARP CORO1A PTK2B ATP1B1 UBR3 PRKCE PDE4B CACNA2D1 VDAC1 PDE4D THY1 GRIN1 SLC8A1
0.000313888	8	40	6.52398	GO:0099590 Neurotransmitter receptor internalization	https://amigo.geneontology.org/amigo/term/GO:0099590	CACNG3 CACNG8 CACNG2 RABEP1 SYNE1 AP2M1 ARC AP2A1
0.00033245	9	52	5.64575	GO:0008089 Anterograde axonal transport	https://amigo.geneontology.org/amigo/term/GO:0008089	AP3D1 AP3B2 AP3B1 AP3M2 KIF21A KIF5C AP3S1 SPG7 KIF5A
0.000349505	7	30	7.61131	GO:0086010 Membrane depolarization during action potential	https://amigo.geneontology.org/amigo/term/GO:0086010	SCN2B HCN2 SCN3A CACNA2D1 ANK3 ATP1A2 SLC8A1
0.000349505	7	30	7.61131	GO:1904862 Inhibitory synapse assembly	https://amigo.geneontology.org/amigo/term/GO:1904862	GABRA1 GABRG2 GABRB2 GABRB3 SRGAP2 HAPLN4 SEMA4D
0.000353983	18	192	3.05812	GO:0001764 Neuron migration	https://amigo.geneontology.org/amigo/term/GO:0001764	ABI2 ASTN1 NSMF SRGAP2 PHACTR1 PLXNA1 ACAP3 DCLK1 DAB2IP CELSR2 POMGNT2 KIRREL3 CDK5 CTNNB1 CAMK2A CDKL5 MARK1 ARHGEF2
0.000355004	5	13	12.5461	GO:0006122 Mitochondrial electron transport ubiquinol to cytochrome c	https://amigo.geneontology.org/amigo/term/GO:0006122	UQCRQ CYC1 UQCRC1 UQCR11 UQCRC2
0.000355004	5	13	12.5461	GO:0045956 Positive regulation of calcium ion-dependent exocytosis	https://amigo.geneontology.org/amigo/term/GO:0045956	SCAMP5 SYT1 STXBP1 CDK5 STX1A
0.000355004	5	13	12.5461	GO:0061000 Negative regulation of dendritic spine development	https://amigo.geneontology.org/amigo/term/GO:0061000	PTPRS UBE3A ASAP1 DNM3 NGEF
0.000355004	5	13	12.5461	GO:2000651 Positive regulation of sodium ion transmembrane transporter activity	https://amigo.geneontology.org/amigo/term/GO:2000651	TESC ATP1B1 WNK2 ANK3 ACTN4
0.000356177	11	79	4.54201	GO:0071806 Protein transmembrane transport	https://amigo.geneontology.org/amigo/term/GO:0071806	TIMM21 TIMM44 PEX5L TOMM40 TOMM70 TOMM40L DNAJC19 TIMM23 EXOC4 AIFM1 EXOC7
0.000356177	11	79	4.54201	GO:1904063 Negative regulation of cation transmembrane transport	https://amigo.geneontology.org/amigo/term/GO:1904063	NEDD4L GNB5 STK39 ATP1A2 CBARP UBR3 ACTN2 KCNAB1 VDAC1 ANK3 PRKCE
0.000359482	21	248	2.76217	GO:0060560 Developmental growth involved in morphogenesis	https://amigo.geneontology.org/amigo/term/GO:0060560	CDKL5 NRN1 ULK1 NEDD4L SYT1 RIMS1 RTN4 UNC13A ITSN2 PTPRS LIMK1 PLXNA1 TNR DCLK1 CDK5 RAPH1 PLXNA4 CTNNB1 SEMA4D RUFY3 OLFM1
0.000370906	18	193	3.04227	GO:0007034 Vacuolar transport	https://amigo.geneontology.org/amigo/term/GO:0007034	CACNG3 FHIP1B AP3D1 VPS25 CACNG8 VPS51 ATP6V0D1 CACNG2 VPS13A VPS52 SLC30A3 RHOB AP3B1 VPS53 AP3S1 EHD3 UBXN6 PIK3C3
0.000378397	14	125	3.65343	GO:0043271 Negative regulation of monoatomic ion transport	https://amigo.geneontology.org/amigo/term/GO:0043271	NEDD4L GNB5 PTK2B STK39 ATP1A2 CBARP UBR3 GOPC ACTN2 KCNAB1 VDAC1 EPHB2 ANK3 PRKCE
0.000423647	7	31	7.36579	GO:0008535 Respiratory chain complex iv assembly	https://amigo.geneontology.org/amigo/term/GO:0008535	COA1 SCO1 COX17 SCO2 FASTKD3 TIMM21 SLC25A46
0.000423647	7	31	7.36579	GO:0010765 Positive regulation of sodium ion transport	https://amigo.geneontology.org/amigo/term/GO:0010765	TESC ATP1B1 SCN2B CNTN1 WNK2 ANK3 ACTN4
0.000423647	7	31	7.36579	GO:1902683 Regulation of receptor localization to synapse	https://amigo.geneontology.org/amigo/term/GO:1902683	GRIPAP1 IQSEC2 ARHGAP44 OLFM1 OGT NPTN TRAF6
0.000425563	24	310	2.52541	GO:0051962 Positive regulation of nervous system development	https://amigo.geneontology.org/amigo/term/GO:0051962	CDKL5 PLXNA1 NCAN LRRC4B HAPLN4 PLXNA4 ROBO2 LIMK1 TRIM32 IQSEC2 EPHB2 ADGRB3 ITPKA ZNF365 TPBG PTPRD BRAF KALRN CTNNB1 BAIAP2 SEMA4D LRRTM3 RUFY3 NPTN
0.000450333	60	1143	1.71233	GO:0009894 Regulation of catabolic process	https://amigo.geneontology.org/amigo/term/GO:0009894	MTMR9 UBE3A SNX4 FASTKD3 TBRG4 ULK1 CAMKK2 PIK3C3 CSNK2A1 CDK16 CCNY TRIM32 PTK2B OPTN AGAP2 DAB2IP OGT GPSM1 ATG13 TBK1 CSNK2B SLC25A5 CUL3 NEDD4L MLYCD NNT CISD1 LRPPRC UBR3 SLC25A4 LARP1 AIFM1 PRKCE SMCR8 VDAC1 PIP4K2B SLC4A4 DNM1L NDUFA13 ATP6V0A1 SCFD1 KLHL22 RAB3GAP1 RAB3GAP2 SNX30 SNX7 PHB1 TECPR1 ROCK2 BSCL2 ATP6V1D ATP6V1C1 ATP6V0D1 SNX32 EXOC1 MAPK8 EXOC8 EXOC4 CDK5 EXOC7
0.000488353	6	22	8.89634	GO:0032252 Secretory granule localization	https://amigo.geneontology.org/amigo/term/GO:0032252	UNC13A CADPS2 SNAP25 CADPS PPFIA2 KIF5A
0.000488353	6	22	8.89634	GO:0086012 Membrane depolarization during cardiac muscle cell action potential	https://amigo.geneontology.org/amigo/term/GO:0086012	SCN2B HCN2 CACNA2D1 ANK3 ATP1A2 SLC8A1
0.00049146	10	68	4.79705	GO:0099518 Vesicle cytoskeletal trafficking	https://amigo.geneontology.org/amigo/term/GO:0099518	AP3D1 AP3B2 AP3B1 MYO5A AP3M2 AP3S1 ACTN4 PPFIA2 DYNC1I1 KIF5A
0.000497494	28	396	2.30646	GO:0050767 Regulation of neurogenesis	https://amigo.geneontology.org/amigo/term/GO:0050767	CDKL5 PLXNA1 NCAN ULK1 HAPLN4 PLXNA4 RTN4 ROBO2 BRINP1 PTPRS LIMK1 TNR TRIM32 EPHB2 ITPKA ZNF365 PTPRD BRAF KALRN CDK5 CTNNB1 BAIAP2 SEMA4D NF1 SYNGAP1 RUFY3 THY1 NPTN
0.000497565	9	55	5.3378	GO:0050771 Negative regulation of axonogenesis	https://amigo.geneontology.org/amigo/term/GO:0050771	ULK1 RTN4 PTPRS TNR EPHB2 CDK5 SYNGAP1 RUFY3 THY1
0.000510085	8	43	6.06882	GO:0017004 Cytochrome complex assembly	https://amigo.geneontology.org/amigo/term/GO:0017004	TTC19 COA1 SCO1 COX17 SCO2 FASTKD3 TIMM21 SLC25A46
0.00052632	13	113	3.75273	GO:0060079 Excitatory postsynaptic potential	https://amigo.geneontology.org/amigo/term/GO:0060079	STX1B STX1A SLC8A2 PTK2B SYNE1 GRIA1 DGKI CDK5 BAIAP2 GRIN1 RIMS1 RAB3GAP1 DLG4
0.000549752	21	256	2.67585	GO:1902115 Regulation of organelle assembly	https://amigo.geneontology.org/amigo/term/GO:1902115	SNX4 LRRC4B ASAP1 TRIM32 EPHB2 PTPRS PTK2B PTPRD CASKIN1 SPTBN2 ULK1 CDKL5 SCFD1 RAB3GAP1 RAB3GAP2 EVI5L SNX30 SNX7 PDCD6IP SMCR8 PIP4K2B
0.000558089	84	1776	1.54283	GO:0065009 Regulation of molecular function	https://amigo.geneontology.org/amigo/term/GO:0065009	ARHGEF7 NEDD4L ARFGEF1 GNB5 ACTN2 MAPRE3 TESC CD200 MTMR9 LIMK1 RAB11FIP2 MAPK8 CCNY FAM162A RAB3GAP1 ARHGEF2 TRIM32 AGAP2 DAB2IP NTRK3 CACNG8 EVI5L ATP1B1 AIFM1 ABR GPSM1 PRDX3 SLC27A4 TRAF6 RGS7 NF1 STK39 PHB2 SRGAP2 ARHGAP44 RASAL2 CBARP RAB3GAP2 ASAP1 RASA2 CCNYL1 SYNGAP1 ARC GOPC CAMK2A GRAMD4 CSNK2A1 PTK2B PRR7 VPS25 MTCH1 COX17 PTPRF WNK2 KCNAB1 ATP2A2 SEMA4D CACNG3 CDKL5 ATP1A2 RASGRF1 NG…
0.000589186	33	509	2.11485	GO:0016049 Cell growth	https://amigo.geneontology.org/amigo/term/GO:0016049	CDKL5 NRN1 ULK1 NEDD4L SYT1 ACSL4 RIMS1 CSNK2A1 PPP1R9B RTN4 TRIM32 UNC13A ITSN2 MAP2K4 PTPRS LIMK1 PLXNA1 TNR PTK2B DCLK1 TOMM70 CDK5 RAPH1 PLXNA4 KLHL22 PHB1 CTNNB1 SEMA4D ATAD3A RUFY3 OLFM1 ARHGEF11 TAOK2
0.000621389	6	23	8.50954	GO:0031629 Synaptic vesicle fusion to presynaptic active zone membrane	https://amigo.geneontology.org/amigo/term/GO:0031629	STX1A SNAP25 SYT1 STX1B ERC2 STXBP1
0.000621389	6	23	8.50954	GO:0032011 Arf protein signal transduction	https://amigo.geneontology.org/amigo/term/GO:0032011	ARFGAP1 GIT2 ARFGEF1 IQSEC3 IQSEC2 IQSEC1
0.000621389	6	23	8.50954	GO:0032012 Regulation of arf protein signal transduction	https://amigo.geneontology.org/amigo/term/GO:0032012	ARFGAP1 GIT2 ARFGEF1 IQSEC3 IQSEC2 IQSEC1
0.000621389	6	23	8.50954	GO:0035235 Ionotropic glutamate receptor signaling pathway	https://amigo.geneontology.org/amigo/term/GO:0035235	GRIN1 GRIA2 PTK2B GRIA3 GRIA4 GRIA1
0.000621389	6	23	8.50954	GO:0099150 Regulation of postsynaptic specialization assembly	https://amigo.geneontology.org/amigo/term/GO:0099150	LRRC4B PTPRS PTK2B PTPRD CASKIN1 SPTBN2
0.000693898	10	71	4.59435	GO:0032414 Positive regulation of ion transmembrane transporter activity	https://amigo.geneontology.org/amigo/term/GO:0032414	ACTN2 TESC ATP1B1 ARC COX17 WNK2 EPHB2 ANK3 STK39 ACTN4
0.000695641	8	45	5.7991	GO:0150052 Regulation of postsynapse assembly	https://amigo.geneontology.org/amigo/term/GO:0150052	PPP1R9B RTN4 MARK1 SLC12A5 DOCK4 DCLK1 UBE3B NCKIPSD
0.000695641	8	45	5.7991	GO:1904861 Excitatory synapse assembly	https://amigo.geneontology.org/amigo/term/GO:1904861	LRRC4B SRGAP2 PTPRS PTK2B PTPRD NPTN C1QL3 CASKIN1
0.000707451	14	133	3.43368	GO:0010977 Negative regulation of neuron projection development	https://amigo.geneontology.org/amigo/term/GO:0010977	ULK1 RTN4 ZNF365 PTPRS UBE3A TNR EPHB2 THY1 CDK5 SYNGAP1 DNM3 RUFY3 NGEF STX1B
0.000725117	5	15	10.8733	GO:0030007 Intracellular potassium ion homeostasis	https://amigo.geneontology.org/amigo/term/GO:0030007	ATP1A2 ATP1A3 ATP1B1 ATP1A1 KCNMA1
0.00074338	45	795	1.84641	GO:0007420 Brain development	https://amigo.geneontology.org/amigo/term/GO:0007420	ATP5PB INA NDUFS3 CNTN1 RTN4 RTN3 GIT2 AATK CEND1 VPS51 ATP1A2 BRINP1 PTPRS PPP1R9B PHACTR1 PLXNA1 TNR DCLK1 EPHB2 SCN2A DAB2IP ZNF365 CELSR2 SLC4A10 KIRREL3 GPR158 GRIA1 SLC25A46 UQCRQ CDK5 CTNNB1 NEGR1 SPTBN2 PCSK1 DNAJC30 NF1 MT-CO1 MT-ND4 PLXNA4 SRGAP2 ROBO2 ROGDI RAB3GAP1 GRIN1 UBE3A
0.000749991	7	34	6.71587	GO:0008053 Mitochondrial fusion	https://amigo.geneontology.org/amigo/term/GO:0008053	GDAP1 MFN2 OPA1 AFG3L2 STOML2 CHCHD3 MTCH2
0.000769683	10	72	4.53054	GO:0098930 Axonal transport	https://amigo.geneontology.org/amigo/term/GO:0098930	AP3D1 AP3B2 AP3B1 AP3M2 KIF21A KIF5C AP3S1 SPG7 KIF5A OPA1
0.000788257	6	24	8.15498	GO:0099500 Vesicle fusion to plasma membrane	https://amigo.geneontology.org/amigo/term/GO:0099500	STX1A SNAP25 SYT1 STX1B ERC2 STXBP1
0.00083602	9	59	4.97592	GO:0061462 Protein localization to lysosome	https://amigo.geneontology.org/amigo/term/GO:0061462	CACNG3 AP3D1 CACNG8 CACNG2 RTN4 AP3B1 VPS53 ROCK2 PIK3C3
0.00083679	89	1934	1.50112	GO:0010647 Positive regulation of cell communication	https://amigo.geneontology.org/amigo/term/GO:0010647	CACNG3 RIMS1 KLHL22 NTRK3 CACNG8 RELL2 CACNG2 ARC AGPAT1 CUL3 CAMK2A MAPK8 TMEM33 TRIM3 AAK1 TRIM32 LANCL2 DAB2IP OGT TAOK2 BRAF TAOK1 TRAF6 TBK1 CSNK2B CYP46A1 SLC4A8 MAP2K4 SYT1 PPP2R5B MAP2K7 RAPGEF4 STX1B ARHGEF7 PPP2R1A STX1A UBE3A RTN4 TNR SLC8A2 PTK2B IQSEC2 GRIA3 SNAP25 EPHB2 AGAP2 STXBP1 GLCE MPC2 TPBG GPR158 GRIA1 MICU3 DGKI GRM2 ADCY1 PRKCB PHB1 CTNNB1 PRKCE NEGR1 SYT12 BAIAP2 SEMA4D S…
0.000837437	47	848	1.80794	GO:0060322 Head development	https://amigo.geneontology.org/amigo/term/GO:0060322	ATP5PB INA NDUFS3 CNTN1 RTN4 RTN3 GIT2 AATK CEND1 VPS51 ATP1A2 BRINP1 PTPRS PLEKHA1 PPP1R9B PHACTR1 PLXNA1 TNR DCLK1 EPHB2 SCN2A DAB2IP ZNF365 CELSR2 SLC4A10 KIRREL3 GPR158 GRIA1 BRAF SLC25A46 UQCRQ CDK5 CTNNB1 NEGR1 SPTBN2 PCSK1 DNAJC30 NF1 MT-CO1 MT-ND4 PLXNA4 SRGAP2 ROBO2 ROGDI RAB3GAP1 GRIN1 UBE3A
0.000879112	64	1276	1.63611	GO:1901701 Cellular response to oxygen-containing compound	https://amigo.geneontology.org/amigo/term/GO:1901701	GNB5 BRINP1 STAT6 TRAF6 CUL3 CAMK2A RDH11 TESC HCN2 MAPK8 PLEKHA1 PDE4D ARHGEF2 LANCL2 DAB2IP AFG3L2 RHOB OGT HCN1 SLC27A4 CTNNB1 SLC8A1 NDUFA13 PDK2 MAP2K4 MAP2K7 CDK16 SMPD3 GDAP1 RAB11FIP2 PPP1R9B BCL2L2 EPHB2 AGAP2 MPC2 ATP5F1A GRIA1 AIFM1 PRKCB PRKCE BRSK2 BAIAP2 PDE4B PHB2 ACACA CACNA2D1 PDK3 ATP2B1 ACTN2 KLHL22 PTK2B ROCK2 LARP1 PRDX3 PIP4K2B SORBS1 ATP1A3 GNAI1 ADCY1 CDK5 MYO5A SIRPA CAMK…
0.000891908	7	35	6.52398	GO:0010644 Cell communication by electrical coupling	https://amigo.geneontology.org/amigo/term/GO:0010644	PDE4D ANK3 SLC8A1 ATP1A2 ATP1A3 ATP1B1 ATP1A1
0.000891908	7	35	6.52398	GO:0090075 Relaxation of muscle	https://amigo.geneontology.org/amigo/term/GO:0090075	SLC8A1 ATP2A2 ATP1B1 PDE4B PDE4D ATP1A2 ATP1A1
0.000891908	7	35	6.52398	GO:0140058 Neuron projection arborization	https://amigo.geneontology.org/amigo/term/GO:0140058	PHACTR1 ZNF365 TPBG TAOK2 VPS13A DLG4 GRIP1
0.000940071	9	60	4.89299	GO:0051058 Negative regulation of small gtpase mediated signal transduction	https://amigo.geneontology.org/amigo/term/GO:0051058	ARHGAP44 DAB2IP MFN2 EPHB2 RASA2 SCAI NF1 SYNGAP1 CUL3
0.000984834	6	25	7.82878	GO:0048169 Regulation of long-term neuronal synaptic plasticity	https://amigo.geneontology.org/amigo/term/GO:0048169	SYNGR1 DLG4 EPHB2 NF1 SYNGAP1 NPTN
0.000984834	6	25	7.82878	GO:1905244 Regulation of modification of synaptic structure	https://amigo.geneontology.org/amigo/term/GO:1905244	GRIPAP1 CTTNBP2 PRMT8 CAP2 RHOB BAIAP2
0.000986712	59	1154	1.66774	GO:0050790 Regulation of catalytic activity	https://amigo.geneontology.org/amigo/term/GO:0050790	ARHGEF7 ARFGEF1 GNB5 MAPRE3 MTMR9 LIMK1 RAB11FIP2 CCNY FAM162A RAB3GAP1 AGAP2 DAB2IP NTRK3 EVI5L AIFM1 ABR GPSM1 PRDX3 SLC27A4 TRAF6 RGS7 NF1 SRGAP2 ARHGAP44 RASAL2 RAB3GAP2 ASAP1 RASA2 CCNYL1 SYNGAP1 CD200 GRAMD4 CSNK2A1 MAPK8 PTK2B PRR7 VPS25 MTCH1 COX17 SEMA4D PHB2 CDKL5 RASGRF1 NGEF CAMK2A MAP2K7 SLC8A2 RAP2C DLG4 EPHB2 THY1 SLC8A1 CAMKK2 CAP2 GABBR2 TAOK2 GRM2 GRM3 IPO7
0.000986712	5	16	10.1937	GO:1901017 Negative regulation of potassium ion transmembrane transporter activity	https://amigo.geneontology.org/amigo/term/GO:1901017	NEDD4L STK39 ACTN2 KCNAB1 ANK3
0.0010572	10	75	4.34932	GO:0070050 Neuron cellular homeostasis	https://amigo.geneontology.org/amigo/term/GO:0070050	ATP6V0A1 ATP6V1D SLC8A2 IMMT ATP6V1C1 ATP6V0D1 ATP2A2 SV2B ERC2 TAOK1
0.00106686	8	48	5.43665	GO:0051938 L-glutamate import	https://amigo.geneontology.org/amigo/term/GO:0051938	SLC25A12 SLC25A22 TTYH3 STXBP1 TTYH1 NF1 RAB3GAP1 ATP1A2
0.00113685	16	175	2.98239	GO:0048284 Organelle fusion	https://amigo.geneontology.org/amigo/term/GO:0048284	STX1B GDAP1 STX1A MFN2 SNAP25 STX17 OPA1 SYT1 CORO1A STXBP1 AFG3L2 STOML2 ERC2 PIP4K2B CHCHD3 MTCH2
0.00116928	25	354	2.30367	GO:0006650 Glycerophospholipid metabolic process	https://amigo.geneontology.org/amigo/term/GO:0006650	DPM1 PIK3C3 CDIPT MTMR9 TAMM41 GDPD1 DGKI PIP5K1C AGPAT1 PIP4K2B EFR3B ITPKA CDS1 LPCAT4 INPP5A PIGS DDHD1 DHRS7B AGAP2 PHB2 SERAC1 ACSL3 DNAJC19 GDE1
0.00116928	17	194	2.85845	GO:0006820 Monoatomic anion transport	https://amigo.geneontology.org/amigo/term/GO:0006820	GABRA1 GABRG2 SLC12A5 GABRB2 GABRB3 LRRC8B SLC4A8 TTYH3 VDAC2 TTYH1 VDAC1 VDAC3 SLC4A4 SLC25A14 SLC4A10 SLC25A27 GOPC
0.00116928	11	91	3.94307	GO:0048041 Focal adhesion assembly	https://amigo.geneontology.org/amigo/term/GO:0048041	ARHGEF7 THY1 TAOK2 CORO2B PTK2B GPM6B ACTN1 CLASP1 ACTN2 SORBS1 ROCK2
0.00116928	11	91	3.94307	GO:0072665 Protein localization to vacuole	https://amigo.geneontology.org/amigo/term/GO:0072665	CACNG3 AP3D1 VPS25 CACNG8 CACNG2 VPS13A RTN4 AP3B1 VPS53 ROCK2 PIK3C3
0.00118546	9	62	4.73515	GO:0099084 Postsynaptic specialization organization	https://amigo.geneontology.org/amigo/term/GO:0099084	LRRC4B PTPRS PTK2B PTPRD SHANK2 C1QL3 CASKIN1 SPTBN2 SYNGAP1
0.00125058	21	273	2.50922	GO:0030072 Peptide hormone secretion	https://amigo.geneontology.org/amigo/term/GO:0030072	RAPGEF4 CDK16 ARHGEF7 SMPD3 STX1A RAB11FIP2 GNAZ VGF SNAP25 MPC2 ILDR2 STXBP5L KALRN PRKCB PRKCE BRSK2 SLC25A22 GABBR1 PICK1 MCU ACSL4
0.00125058	13	124	3.41983	GO:0099565 Chemical synaptic transmission postsynaptic	https://amigo.geneontology.org/amigo/term/GO:0099565	STX1B STX1A SLC8A2 PTK2B SYNE1 GRIA1 DGKI CDK5 BAIAP2 GRIN1 RIMS1 RAB3GAP1 DLG4
0.00132268	5	17	9.59409	GO:0098885 Modification of postsynaptic actin cytoskeleton	https://amigo.geneontology.org/amigo/term/GO:0098885	CTTNBP2 PRMT8 CAP2 ITPKA BAIAP2
0.00132268	5	17	9.59409	GO:1902307 Positive regulation of sodium ion transmembrane transport	https://amigo.geneontology.org/amigo/term/GO:1902307	TESC ATP1B1 WNK2 ANK3 ACTN4
0.00138053	88	1938	1.48119	GO:0023056 Positive regulation of signaling	https://amigo.geneontology.org/amigo/term/GO:0023056	CACNG3 RIMS1 KLHL22 NTRK3 CACNG8 RELL2 CACNG2 ARC AGPAT1 CUL3 CAMK2A MAPK8 TMEM33 TRIM3 AAK1 TRIM32 LANCL2 DAB2IP OGT TAOK2 BRAF TAOK1 TRAF6 TBK1 CSNK2B CYP46A1 SLC4A8 MAP2K4 SYT1 PPP2R5B MAP2K7 RAPGEF4 STX1B ARHGEF7 PPP2R1A STX1A UBE3A RTN4 TNR SLC8A2 PTK2B IQSEC2 GRIA3 SNAP25 EPHB2 AGAP2 STXBP1 GLCE MPC2 TPBG GPR158 GRIA1 MICU3 DGKI GRM2 ADCY1 PRKCB PHB1 CTNNB1 PRKCE NEGR1 SYT12 BAIAP2 SEMA4D S…
0.00140983	12	109	3.59118	GO:0150115 Cell-substrate junction organization	https://amigo.geneontology.org/amigo/term/GO:0150115	ARHGEF7 THY1 TAOK2 CORO2B PTK2B GPM6B ACTN1 CLASP1 ACTN2 SORBS1 IQSEC1 ROCK2
0.00141556	34	559	1.98404	GO:0010638 Positive regulation of organelle organization	https://amigo.geneontology.org/amigo/term/GO:0010638	LIMK1 FAM162A SNX4 MFF BAIAP2 PGAM5 ASAP1 DDHD1 MICU1 TRIM32 ABI2 SYT1 SMPD3 BRAF CTNNB1 PRKCE ULK1 ERC2 CUL3 MAP2K7 ACTN2 DNM1L RAB3GAP1 RAB3GAP2 PTK2B ROCK2 SNX30 MCU SNX7 PDCD6IP SMCR8 PIP4K2B CLASP1 CD47
0.00141556	34	559	1.98404	GO:0044089 Positive regulation of cellular component biogenesis	https://amigo.geneontology.org/amigo/term/GO:0044089	LIMK1 SNX4 LRRC4B THY1 BAIAP2 ASAP1 MAPK8 TRIM32 DAB2IP ACTR2 ABI2 PPP2R5B IQSEC2 EPHB2 ADGRB3 TPBG PTPRD BRAF PRKCE ULK1 SEMA4D DNM3 LRRTM3 CLASP1 RAB3GAP1 RAB3GAP2 PTK2B ROCK2 SNX30 SNX7 PDCD6IP PIP4K2B SMPD3 CD47
0.00142087	10	78	4.18204	GO:0015800 Acidic amino acid transport	https://amigo.geneontology.org/amigo/term/GO:0015800	SLC25A12 SLC25A22 TTYH3 STXBP1 GRM2 TTYH1 NF1 GABBR1 RAB3GAP1 ATP1A2
0.00147987	6	27	7.24887	GO:0033617 Mitochondrial cytochrome c oxidase assembly	https://amigo.geneontology.org/amigo/term/GO:0033617	COA1 SCO1 COX17 SCO2 FASTKD3 TIMM21
0.00147987	6	27	7.24887	GO:0046580 Negative regulation of ras protein signal transduction	https://amigo.geneontology.org/amigo/term/GO:0046580	DAB2IP MFN2 EPHB2 RASA2 NF1 SYNGAP1
0.00147987	6	27	7.24887	GO:0086064 Cell communication by electrical coupling involved in cardiac conduction	https://amigo.geneontology.org/amigo/term/GO:0086064	PDE4D SLC8A1 ATP1A2 ATP1A3 ATP1B1 ATP1A1
0.00156763	10	79	4.1291	GO:0032411 Positive regulation of transporter activity	https://amigo.geneontology.org/amigo/term/GO:0032411	ACTN2 TESC ATP1B1 ARC COX17 WNK2 EPHB2 ANK3 STK39 ACTN4
0.0015775	8	51	5.11685	GO:0007215 Glutamate receptor signaling pathway	https://amigo.geneontology.org/amigo/term/GO:0007215	GRM2 GRIN1 GRM3 GRIA2 PTK2B GRIA3 GRIA4 GRIA1
0.0015775	8	51	5.11685	GO:1903307 Positive regulation of regulated secretory pathway	https://amigo.geneontology.org/amigo/term/GO:1903307	SCAMP5 SLC4A8 SYT1 STXBP1 CDK5 RAB15 SNX4 STX1A
0.00158868	34	563	1.96994	GO:0051336 Regulation of hydrolase activity	https://amigo.geneontology.org/amigo/term/GO:0051336	ARHGEF7 ARFGEF1 GNB5 MTMR9 RAB11FIP2 FAM162A RAB3GAP1 NTRK3 EVI5L AIFM1 ABR GPSM1 SLC27A4 RGS7 NF1 SRGAP2 ARHGAP44 RASAL2 RAB3GAP2 DAB2IP ASAP1 RASA2 SYNGAP1 CD200 GRAMD4 CSNK2A1 PRR7 MTCH1 SEMA4D CDKL5 RASGRF1 NGEF CAMK2A THY1
0.00163172	21	279	2.45526	GO:0002790 Peptide secretion	https://amigo.geneontology.org/amigo/term/GO:0002790	RAPGEF4 CDK16 ARHGEF7 SMPD3 STX1A RAB11FIP2 GNAZ VGF SNAP25 MPC2 ILDR2 STXBP5L KALRN PRKCB PRKCE BRSK2 SLC25A22 GABBR1 PICK1 MCU ACSL4
0.00172218	5	18	9.06109	GO:0034727 Piecemeal microautophagy of the nucleus	https://amigo.geneontology.org/amigo/term/GO:0034727	ATG2B SNX30 SNX7 ATG13 ULK1
0.00172218	5	18	9.06109	GO:0099159 Regulation of modification of postsynaptic structure	https://amigo.geneontology.org/amigo/term/GO:0099159	CTTNBP2 PRMT8 CAP2 RHOB BAIAP2
0.00174608	56	1105	1.65314	GO:0070925 Organelle assembly	https://amigo.geneontology.org/amigo/term/GO:0070925	EHD3 ATG2B CLASP1 PIK3C3 MAPRE3 SNX10 SNX4 MRPS7 LRRC4B ASAP1 ATP2A2 ATG13 ULK1 FLII MFN2 TRIM32 EPHB2 STX17 BSCL2 TRAF6 SYT1 EXOC5 VDAC3 PTPRS ELMOD1 PTK2B DCLK1 CELSR2 PTPRD CDS1 C1QL3 CASKIN1 NEGR1 SPTBN2 CDKL5 ACTN2 SCFD1 ATP6V1D CORO1A RAB3GAP1 RAB3GAP2 MRPS2 ACTR2 EVI5L SNX30 SNX7 PDCD6IP SMCR8 PIP4K2B ATP6V0D1 AP3D1 AP1M1 VPS25 AP3B1 AP3S1 AP1S2
0.00176399	12	112	3.49499	GO:0006835 Dicarboxylic acid transport	https://amigo.geneontology.org/amigo/term/GO:0006835	SLC25A11 SLC25A12 SLC25A22 LRRC8B TTYH3 STXBP1 GRM2 TTYH1 NF1 GABBR1 RAB3GAP1 ATP1A2
0.00177918	13	129	3.28728	GO:0006090 Pyruvate metabolic process	https://amigo.geneontology.org/amigo/term/GO:0006090	PFKP DLAT ME3 HK1 PDHB PDHX OGT PDK2 MPC2 OGDHL SLC4A4 PDK3 VDAC1
0.00178778	6	28	6.98998	GO:0043267 Negative regulation of potassium ion transport	https://amigo.geneontology.org/amigo/term/GO:0043267	NEDD4L PTK2B STK39 ACTN2 KCNAB1 ANK3
0.00197835	7	40	5.70849	GO:0098698 Postsynaptic specialization assembly	https://amigo.geneontology.org/amigo/term/GO:0098698	LRRC4B PTPRS PTK2B PTPRD C1QL3 CASKIN1 SPTBN2
0.00203232	8	53	4.92376	GO:0097106 Postsynaptic density organization	https://amigo.geneontology.org/amigo/term/GO:0097106	LRRC4B PTPRS PTK2B PTPRD SHANK2 C1QL3 CASKIN1 SYNGAP1
0.0020355	21	284	2.41204	GO:0097305 Response to alcohol	https://amigo.geneontology.org/amigo/term/GO:0097305	GOT2 GNAI1 LANCL2 CTNNB1 GRIN1 PPP1R9B PTK2B ATP5F1A GRIA1 AIFM1 PRKCB PRKCE TUFM RGS7 ARC STK39 MT-ND4 GABBR1 ACACA LARP1 ADCY1
0.0020355	32	525	1.98826	GO:1903829 Positive regulation of protein localization	https://amigo.geneontology.org/amigo/term/GO:1903829	ATG13 DNM1L CORO2B RTN4 BSG DPP10 RAPGEF4 CLIP3 RAB11FIP2 PPP1R9B SNAP25 EPHB2 AGAP2 MPC2 TOMM70 CDK5 PRKCB CACNG2 MFF PRKCE PCSK1 IPO7 ACSL3 GNAI1 ROCK2 MCU RUFY3 ACSL4 SORBS1 ANK3 MAPK8 APBB1
0.00206575	18	224	2.62124	GO:0007626 Locomotory behavior	https://amigo.geneontology.org/amigo/term/GO:0007626	CNTN1 ATP1A2 APBA2 ROGDI UBE3A TNR DLG4 SNAP25 SLC4A10 ASTN1 GRIA1 KALRN SHANK2 SLC25A46 PRKCE NEGR1 CEND1 VPS13A
0.00206575	10	82	3.97804	GO:0086003 Cardiac muscle cell contraction	https://amigo.geneontology.org/amigo/term/GO:0086003	SCN2A SCN2B SCN3A ATP1A2 PDE4D PDE4B CACNA2D1 NEDD4L ATP2A2 ATP1A1
0.00216079	6	29	6.74895	GO:0099558 Maintenance of synapse structure	https://amigo.geneontology.org/amigo/term/GO:0099558	ERC2 ADGRB3 SHANK2 BSN SYNGAP1 PLXNA4
0.002195	24	349	2.2432	GO:0070482 Response to oxygen levels	https://amigo.geneontology.org/amigo/term/GO:0070482	FAM162A HMOX2 KCNMA1 DPM1 SCFD1 PTK2B AIFM1 NDUFS2 PRKCE NF1 MT-CO2 MT-ND5 MT-CO1 MT-ND4 MT-ND1 MT-ATP6 SDHD PHB2 PDK3 ATP6V0D1 PICK1 RTN4 ROCK2 SCN2A
0.00221072	5	19	8.58419	GO:0099151 Regulation of postsynaptic density assembly	https://amigo.geneontology.org/amigo/term/GO:0099151	LRRC4B PTPRS PTK2B PTPRD CASKIN1
0.002228	22	307	2.33758	GO:0015833 Peptide transport	https://amigo.geneontology.org/amigo/term/GO:0015833	RAPGEF4 CDK16 ARHGEF7 SMPD3 STX1A RAB11FIP2 GNAZ VGF SNAP25 MPC2 ILDR2 STXBP5L KALRN PRKCB PRKCE BRSK2 SLC25A22 ABCB8 GABBR1 PICK1 MCU ACSL4
0.00225672	9	68	4.31734	GO:0072666 Establishment of protein localization to vacuole	https://amigo.geneontology.org/amigo/term/GO:0072666	CACNG3 AP3D1 VPS25 CACNG8 CACNG2 VPS13A AP3B1 VPS53 PIK3C3
0.00226936	24	350	2.23679	GO:0051345 Positive regulation of hydrolase activity	https://amigo.geneontology.org/amigo/term/GO:0051345	ARHGEF7 GNB5 MTMR9 RAB11FIP2 FAM162A NTRK3 EVI5L AIFM1 ABR SLC27A4 RGS7 NF1 SRGAP2 ARHGAP44 RAB3GAP1 ASAP1 CD200 GRAMD4 PRR7 MTCH1 SEMA4D CDKL5 RASGRF1 THY1
0.00237475	12	116	3.37447	GO:1905477 Positive regulation of protein localization to membrane	https://amigo.geneontology.org/amigo/term/GO:1905477	DPP10 CLIP3 RAB11FIP2 PPP1R9B CDK5 CACNG2 MFF ACSL3 SORBS1 EPHB2 ANK3 PRKCE
0.00243329	4	11	11.8618	GO:0010248 Establishment or maintenance of transmembrane electrochemical gradient	https://amigo.geneontology.org/amigo/term/GO:0010248	ATP1A2 ATP1A3 ATP1B1 ATP1A1
0.00243329	4	11	11.8618	GO:0010807 Regulation of synaptic vesicle priming	https://amigo.geneontology.org/amigo/term/GO:0010807	STX1B STX1A STXBP1 BRSK1
0.00243329	4	11	11.8618	GO:0019673 Gdp-mannose metabolic process	https://amigo.geneontology.org/amigo/term/GO:0019673	DPM1 PMM1 GUK1 HK1
0.00243329	4	11	11.8618	GO:1903059 Regulation of protein lipidation	https://amigo.geneontology.org/amigo/term/GO:1903059	ATG13 ULK1 RAB3GAP1 RAB3GAP2
0.00245515	10	84	3.88332	GO:1904377 Positive regulation of protein localization to cell periphery	https://amigo.geneontology.org/amigo/term/GO:1904377	DPP10 CLIP3 RAB11FIP2 PPP1R9B CACNG2 ACSL3 GNAI1 SORBS1 EPHB2 PRKCE
0.00250925	14	152	3.00447	GO:0007041 Lysosomal transport	https://amigo.geneontology.org/amigo/term/GO:0007041	CACNG3 FHIP1B AP3D1 CACNG8 VPS51 CACNG2 VPS52 SLC30A3 RHOB AP3B1 VPS53 EHD3 UBXN6 PIK3C3
0.00255512	6	30	6.52398	GO:1901679 Nucleotide transmembrane transport	https://amigo.geneontology.org/amigo/term/GO:1901679	SLC25A36 LRRC8B SLC25A23 SLC25A4 SLC25A5 SLC25A6
0.00256009	59	1202	1.60114	GO:0009628 Response to abiotic stimulus	https://amigo.geneontology.org/amigo/term/GO:0009628	MAPK8 FAM162A SLC25A27 MAP4K3 MAP2K7 HMOX2 SLC12A5 RHOB KCNMA1 BRSK1 STK39 DPM1 ATP1A2 GNB5 SCFD1 TRIM32 PTK2B PHF24 VGF SYNE1 SCN2A SLC4A10 SCN2B GRIA1 AIFM1 BRAF BABAM2 NDUFS2 RDH13 ATP1A1 CDK5 PRKCE NF1 SYNGAP1 VPS13A MT-CO2 MT-ND5 MT-CO1 MT-ND4 MT-ND1 MT-ATP6 SDHD PHB2 MAP2K4 PDK3 MICU1 SLC25A23 ATP6V0D1 LETM1 SLC8A1 PICK1 RTN4 ARHGEF2 ROCK2 NSMF GRIN1 CDS1 DNAJB4 CTNNB1
0.00257649	76	1653	1.49977	GO:0007010 Cytoskeleton organization	https://amigo.geneontology.org/amigo/term/GO:0007010	ARHGAP44 ACTN1 CLASP1 ACTN2 EPB41L3 MAPRE3 MAST3 PICK1 CORO1A TUBB4A FSD1 CLIP3 LIMK1 PPP1R9B PHACTR1 CAP2 MARK1 ARHGEF2 IQSEC3 IQSEC2 PACSIN1 ACTN4 ROCK2 ACTR2 RHOB IQSEC1 INA TUBA3E TRIM36 PPP1R9A GPSM1 TAOK1 CORO6 SPTBN2 BAIAP2 FLII MYO5A ARC CDC42BPB CORO2B RAP2A CAMSAP1 AGAP2 ABI2 TAOK2 CTNNB1 TLN2 PPP2R1A TRIM32 PTK2B DCLK1 ITPKA ANK3 BRAF BRSK1 ABLIM2 PRKCE BRSK2 NF1 SRGAP2 CUL3 GPM6B ARFG…
0.00257668	7	42	5.43665	GO:0031111 Negative regulation of microtubule polymerization or depolymerization	https://amigo.geneontology.org/amigo/term/GO:0031111	CAMSAP1 CLASP1 ARHGEF7 TUBB4A CLIP3 ARHGEF2 TAOK1
0.00257668	7	42	5.43665	GO:0099601 Regulation of neurotransmitter receptor activity	https://amigo.geneontology.org/amigo/term/GO:0099601	CACNG8 ARC CACNG3 DLG4 EPHB2 CACNG2 PRRT1
0.00266757	20	270	2.41629	GO:0051924 Regulation of calcium ion transport	https://amigo.geneontology.org/amigo/term/GO:0051924	GNB5 AFG3L2 CACNA2D1 CTNNB1 SPG7 ATP1A2 ATP2B1 CBARP CORO1A PTK2B ATP1B1 UBR3 PRKCE PDE4B VDAC1 CAMK2A PDE4D THY1 GRIN1 SLC8A1
0.00274185	5	20	8.15498	GO:0048490 Anterograde synaptic vesicle transport	https://amigo.geneontology.org/amigo/term/GO:0048490	AP3D1 AP3B2 AP3B1 AP3M2 AP3S1
0.00274185	5	20	8.15498	GO:0061003 Positive regulation of dendritic spine morphogenesis	https://amigo.geneontology.org/amigo/term/GO:0061003	EPHB2 ITPKA PTPRD KALRN BAIAP2
0.00274185	5	20	8.15498	GO:0099514 Synaptic vesicle cytoskeletal transport	https://amigo.geneontology.org/amigo/term/GO:0099514	AP3D1 AP3B2 AP3B1 AP3M2 AP3S1
0.00274185	5	20	8.15498	GO:0099517 Synaptic vesicle transport along microtubule	https://amigo.geneontology.org/amigo/term/GO:0099517	AP3D1 AP3B2 AP3B1 AP3M2 AP3S1
0.00274185	5	20	8.15498	GO:1903232 Melanosome assembly	https://amigo.geneontology.org/amigo/term/GO:1903232	AP3D1 AP1M1 AP3B1 AP3S1 AP1S2
0.00281495	8	56	4.65999	GO:0071470 Cellular response to osmotic stress	https://amigo.geneontology.org/amigo/term/GO:0071470	STK39 SCN2A ATP1A1 VPS13A MICU1 SLC25A23 LETM1 ARHGEF2
0.00282104	19	251	2.46924	GO:0060047 Heart contraction	https://amigo.geneontology.org/amigo/term/GO:0060047	SCN2A SCN2B SCN3A TMEM65 ATP2A2 SLC8A1 EHD3 ATP1A2 DNM1L PDE4D ATP1B1 ATP1A1 PDE4B CACNA2D1 NEDD4L ATP2B1 ATP1A3 SLC8A2 ATP2B2
0.00284752	11	102	3.51783	GO:0007044 Cell-substrate junction assembly	https://amigo.geneontology.org/amigo/term/GO:0007044	ARHGEF7 THY1 TAOK2 CORO2B PTK2B GPM6B ACTN1 CLASP1 ACTN2 SORBS1 ROCK2
0.00287141	10	86	3.79301	GO:0008088 Axo-dendritic transport	https://amigo.geneontology.org/amigo/term/GO:0008088	AP3D1 AP3B2 AP3B1 KIF5A KIF5C AP3M2 KIF21A AP3S1 SPG7 OPA1
0.00287141	12	119	3.2894	GO:0048675 Axon extension	https://amigo.geneontology.org/amigo/term/GO:0048675	CDKL5 ULK1 RTN4 PTPRS LIMK1 TNR DCLK1 CDK5 RAPH1 PLXNA4 RUFY3 OLFM1
0.00289577	25	379	2.15171	GO:0032535 Regulation of cellular component size	https://amigo.geneontology.org/amigo/term/GO:0032535	CDKL5 SLC12A5 BAIAP2 ULK1 FLII RTN4 KCNMA1 ABCB8 STK39 CORO1A PTPRS LIMK1 DNM1 TNR CDK5 PRKCE SPTBN2 PLXNA4 ARFGEF1 ACTN2 PTK2B AP2M1 SEMA4D RUFY3 OLFM1
0.00314317	10	87	3.74942	GO:0051952 Regulation of amine transport	https://amigo.geneontology.org/amigo/term/GO:0051952	SYT1 STXBP1 SV2A GRM2 PRKCB SDHD GABBR1 STX1A RAB3GAP1 ATP1A2
0.00321548	15	175	2.79599	GO:0001508 Action potential	https://amigo.geneontology.org/amigo/term/GO:0001508	SCN2A SCN2B SCN3A HCN2 ATP1B1 ATP1A1 ATP1A2 SLC8A2 GRIA1 HCN1 CACNA2D1 NEDD4L ANK3 ATP2A2 SLC8A1
0.00338652	4	12	10.8733	GO:0140059 Dendrite arborization	https://amigo.geneontology.org/amigo/term/GO:0140059	PHACTR1 ZNF365 TPBG TAOK2
0.00338652	4	12	10.8733	GO:2000009 Negative regulation of protein localization to cell surface	https://amigo.geneontology.org/amigo/term/GO:2000009	GOPC NEDD4L ACTN2 GPM6B
0.00339392	27	428	2.0578	GO:0001558 Regulation of cell growth	https://amigo.geneontology.org/amigo/term/GO:0001558	CDKL5 ULK1 NEDD4L SYT1 ACSL4 RIMS1 CSNK2A1 PPP1R9B RTN4 TRIM32 UNC13A ITSN2 PTPRS LIMK1 TNR PTK2B TOMM70 CDK5 PLXNA4 KLHL22 PHB1 SEMA4D ATAD3A RUFY3 OLFM1 ARHGEF11 TAOK2
0.00341082	17	215	2.57925	GO:0043270 Positive regulation of monoatomic ion transport	https://amigo.geneontology.org/amigo/term/GO:0043270	ACTN2 TESC ATP1B1 SCN2B CNTN1 ATP2B1 RGS7 ARC STK39 COX17 WNK2 CAMK2A EPHB2 ANK3 THY1 GRIN1 ACTN4
0.00341082	5	21	7.76665	GO:0071474 Cellular hyperosmotic response	https://amigo.geneontology.org/amigo/term/GO:0071474	STK39 MICU1 SLC25A23 LETM1 ARHGEF2
0.00341082	5	21	7.76665	GO:0090141 Positive regulation of mitochondrial fission	https://amigo.geneontology.org/amigo/term/GO:0090141	MFF PGAM5 DDHD1 DNM1L MCU
0.00353348	30	498	1.96506	GO:0007015 Actin filament organization	https://amigo.geneontology.org/amigo/term/GO:0007015	PICK1 CORO1A LIMK1 PPP1R9B PHACTR1 CAP2 ARHGEF2 ACTR2 RHOB PPP1R9A CORO6 BAIAP2 FLII MYO5A ABI2 ACTN1 CORO2B PTK2B PACSIN1 BRAF PRKCE SPTBN2 CUL3 ARFGEF1 CLASP1 ACTN2 ROCK2 RUFY3 SORBS1 CD47
0.00353348	12	122	3.20852	GO:1903076 Regulation of protein localization to plasma membrane	https://amigo.geneontology.org/amigo/term/GO:1903076	GRIPAP1 DPP10 ARHGAP44 CLIP3 RAB11FIP2 PPP1R9B CDK5 ACSL3 AP2M1 SORBS1 EPHB2 PRKCE
0.00367117	19	257	2.41159	GO:0050769 Positive regulation of neurogenesis	https://amigo.geneontology.org/amigo/term/GO:0050769	CDKL5 PLXNA1 NCAN HAPLN4 PLXNA4 ROBO2 LIMK1 TRIM32 EPHB2 ITPKA ZNF365 PTPRD BRAF KALRN CTNNB1 BAIAP2 SEMA4D RUFY3 NPTN
0.00370632	25	386	2.11269	GO:0010639 Negative regulation of organelle organization	https://amigo.geneontology.org/amigo/term/GO:0010639	SLC25A5 SLC25A4 SLC25A6 FLII CORO1A TRIM32 TOM1L2 CLASP1 CORO2B BCL2L2 CAMSAP1 SPTBN2 OPA1 ARFGEF1 SCFD1 KLHL22 ARHGEF7 TUBB4A CLIP3 ARHGEF2 EVI5L TAOK1 GHITM SMCR8 PICK1
0.00371877	33	570	1.88852	GO:0070201 Regulation of establishment of protein localization	https://amigo.geneontology.org/amigo/term/GO:0070201	ATG13 GRIPAP1 BRSK2 DNM1L CD200 CORO2B BSG ARHGAP44 RAPGEF4 CDK16 GNAZ SNAP25 MPC2 STXBP5L TOMM70 CDK5 PRKCB MFF PRKCE PCSK1 SLC25A22 NF1 ERLEC1 SCFD1 PICK1 ACSL3 MCU RUFY3 ACSL4 ANK3 STX1A MAPK8 APBB1
0.0037739	12	123	3.18243	GO:0031644 Regulation of nervous system process	https://amigo.geneontology.org/amigo/term/GO:0031644	STX1B STX1A TNR SLC8A2 PTK2B SYNE1 GRIA1 BAIAP2 GRIN1 RIMS1 DLG4 ROCK2
0.00377729	7	45	5.07421	GO:1990573 Potassium ion import across plasma membrane	https://amigo.geneontology.org/amigo/term/GO:1990573	ATP1A2 ATP1A3 SLC12A5 ATP1B1 ATP1A1 KCNJ4 HCN2
0.00381434	11	106	3.38509	GO:0006885 Regulation of ph	https://amigo.geneontology.org/amigo/term/GO:0006885	ATP6V0A1 SLC4A8 SLC4A4 DMXL2 SLC4A10 ATP6V0D1 PDK2 ROGDI UBE3A SLC12A5 ATP6V1D
0.00381434	11	106	3.38509	GO:0061387 Regulation of extent of cell growth	https://amigo.geneontology.org/amigo/term/GO:0061387	CDKL5 ULK1 RTN4 PTPRS LIMK1 TNR CDK5 PLXNA4 SEMA4D RUFY3 OLFM1
0.00386077	8	59	4.42304	GO:0046578 Regulation of ras protein signal transduction	https://amigo.geneontology.org/amigo/term/GO:0046578	DAB2IP MFN2 RASGRF1 EPHB2 RASA2 DGKI NF1 SYNGAP1
0.00395627	23	344	2.18098	GO:0062197 Cellular response to chemical stress	https://amigo.geneontology.org/amigo/term/GO:0062197	SLC25A14 MAPK8 PLEKHA1 RHOB PRDX3 SLC8A1 STK39 MAP2K4 SMPD3 SCN2A AIFM1 ATP1A1 STAT6 ATP2A2 VPS13A PDK2 MICU1 SLC25A23 LETM1 VKORC1L1 ARHGEF2 SIRPA CAMKK2
0.00406331	6	33	5.93089	GO:0090140 Regulation of mitochondrial fission	https://amigo.geneontology.org/amigo/term/GO:0090140	MFF PGAM5 DDHD1 DNM1L MCU STAT2
0.00406331	6	33	5.93089	GO:0097107 Postsynaptic density assembly	https://amigo.geneontology.org/amigo/term/GO:0097107	LRRC4B PTPRS PTK2B PTPRD C1QL3 CASKIN1
0.00406331	6	33	5.93089	GO:0099170 Postsynaptic modulation of chemical synaptic transmission	https://amigo.geneontology.org/amigo/term/GO:0099170	TRIO PTK2B SNX14 INA BRAF GRM3
0.00408883	53	1072	1.61274	GO:0044093 Positive regulation of molecular function	https://amigo.geneontology.org/amigo/term/GO:0044093	ARHGEF7 GNB5 ACTN2 MAPRE3 TESC CD200 MTMR9 RAB11FIP2 CCNY FAM162A ARHGEF2 TRIM32 AGAP2 DAB2IP NTRK3 EVI5L ATP1B1 AIFM1 ABR GPSM1 PRDX3 SLC27A4 TRAF6 RGS7 NF1 PHB2 SRGAP2 ARHGAP44 RAB3GAP1 ASAP1 ARC CAMK2A GRAMD4 MAPK8 PTK2B PRR7 MTCH1 COX17 WNK2 SEMA4D CDKL5 RASGRF1 MAP2K7 SLC8A2 DLG4 EPHB2 ANK3 THY1 ADCY1 STK39 ACTN4 CAP2 TAOK2
0.00412509	19	260	2.38376	GO:0003015 Heart process	https://amigo.geneontology.org/amigo/term/GO:0003015	SCN2A SCN2B SCN3A TMEM65 ATP2A2 SLC8A1 EHD3 ATP1A2 DNM1L PDE4D ATP1B1 ATP1A1 PDE4B CACNA2D1 NEDD4L ATP2B1 ATP1A3 SLC8A2 ATP2B2
0.00413733	5	22	7.41362	GO:0006883 Intracellular sodium ion homeostasis	https://amigo.geneontology.org/amigo/term/GO:0006883	ATP1A2 ATP1A3 ATP1B1 ATP1A1 SLC8A1
0.00413733	5	22	7.41362	GO:1901380 Negative regulation of potassium ion transmembrane transport	https://amigo.geneontology.org/amigo/term/GO:1901380	NEDD4L STK39 ACTN2 KCNAB1 ANK3
0.00420879	33	575	1.8721	GO:0044057 Regulation of system process	https://amigo.geneontology.org/amigo/term/GO:0044057	TMEM65 ATP2A2 SLC8A1 EHD3 ATP1A2 ATP2B1 STX1B CORO2B STX1A PDE4D GLS TNR SLC8A2 PTK2B SYNE1 ATP1B1 MLIP SCN2B TOMM70 GRIA1 ATP1A1 NEGR1 BAIAP2 PDE4B STK39 DOCK4 CACNA2D1 GRIN1 RIMS1 DLG4 ROCK2 ATP1A3 ATP2B2
0.00437096	11	108	3.3224	GO:0006637 Acyl-coa metabolic process	https://amigo.geneontology.org/amigo/term/GO:0006637	ACSL4 MLYCD ACSL3 DLAT PDHB PDHX PDK2 MPC2 ACACA PDK3 ACSF3
0.00437096	11	108	3.3224	GO:0035383 Thioester metabolic process	https://amigo.geneontology.org/amigo/term/GO:0035383	ACSL4 MLYCD ACSL3 DLAT PDHB PDHX PDK2 MPC2 ACACA PDK3 ACSF3
0.00451691	13	144	2.94485	GO:0034767 Positive regulation of monoatomic ion transmembrane transport	https://amigo.geneontology.org/amigo/term/GO:0034767	ACTN2 TESC ATP1B1 RGS7 ARC COX17 WNK2 EPHB2 ANK3 THY1 GRIN1 STK39 ACTN4
0.00451691	4	13	10.0369	GO:0106049 Regulation of cellular response to osmotic stress	https://amigo.geneontology.org/amigo/term/GO:0106049	MICU1 SLC25A23 LETM1 ARHGEF2
0.00469153	6	34	5.75646	GO:0016188 Synaptic vesicle maturation	https://amigo.geneontology.org/amigo/term/GO:0016188	ATP6V0A1 ATP6V1D DLG4 STXBP1 ATP6V1C1 ATP6V0D1
0.00469153	6	34	5.75646	GO:0055075 Potassium ion homeostasis	https://amigo.geneontology.org/amigo/term/GO:0055075	ATP1A2 ATP1A3 SLC12A5 ATP1B1 ATP1A1 KCNMA1
0.00469153	6	34	5.75646	GO:1902473 Regulation of protein localization to synapse	https://amigo.geneontology.org/amigo/term/GO:1902473	GRIPAP1 IQSEC2 ARHGAP44 OLFM1 OGT TRAF6
0.00476602	7	47	4.85829	GO:2000008 Regulation of protein localization to cell surface	https://amigo.geneontology.org/amigo/term/GO:2000008	GOPC NEDD4L CTNNB1 EPHB2 AGAP2 ACTN2 GPM6B
0.00478682	38	701	1.76827	GO:1901699 Cellular response to nitrogen compound	https://amigo.geneontology.org/amigo/term/GO:1901699	GNB5 STAT6 CUL3 CAMK2A HCN2 PDE4D ARHGEF2 AFG3L2 OGT HCN1 GABRB3 SLC27A4 CTNNB1 PDK2 PPP1R9B GABRG2 BCL2L2 EPHB2 AGAP2 ATP5F1A GRIA1 AIFM1 PRKCB BAIAP2 CACNA2D1 ATP2B1 ACTN2 KLHL22 LARP1 PIP4K2B SORBS1 ATP1A3 ROCK2 GABRB2 CDK5 SLC8A1 MYO5A AP3S1
0.00490134	16	203	2.57103	GO:0034764 Positive regulation of transmembrane transport	https://amigo.geneontology.org/amigo/term/GO:0034764	ACTN2 TESC ATP1B1 BRAF CLIP3 RGS7 ARC COX17 WNK2 SORBS1 EPHB2 ANK3 THY1 GRIN1 STK39 ACTN4
0.00503094	5	23	7.09129	GO:0061709 Reticulophagy	https://amigo.geneontology.org/amigo/term/GO:0061709	ATG2B SNX30 SNX7 ULK1 RETREG3
0.00505095	9	77	3.81272	GO:0140115 Export across plasma membrane	https://amigo.geneontology.org/amigo/term/GO:0140115	ATP1A2 ATP1A3 ATP1B1 ATP1A1 ATP2B1 TMEM163 SLC8A1 SLC8A2 SLC4A4
0.00505603	15	184	2.65923	GO:0018105 Peptidyl-serine phosphorylation	https://amigo.geneontology.org/amigo/term/GO:0018105	PDK3 CSNK2A1 MAPK8 NTRK3 BRAF BRSK1 LMTK2 CDK5 PRKCE ULK1 TBK1 STK39 CAMK2A PDE4D MARK1
0.0051843	8	62	4.20902	GO:0099172 Presynapse organization	https://amigo.geneontology.org/amigo/term/GO:0099172	LRRC4B BSN PTPRD TLN2 LRRTM3 CAP2 LRFN3 PPFIA2
0.00534392	17	225	2.46462	GO:0030073 Insulin secretion	https://amigo.geneontology.org/amigo/term/GO:0030073	RAPGEF4 CDK16 STX1A RAB11FIP2 GNAZ VGF SNAP25 MPC2 ILDR2 STXBP5L PRKCB PRKCE BRSK2 SLC25A22 PICK1 MCU ACSL4
0.00534392	17	225	2.46462	GO:0090276 Regulation of peptide hormone secretion	https://amigo.geneontology.org/amigo/term/GO:0090276	RAPGEF4 CDK16 ARHGEF7 GNAZ SNAP25 MPC2 STXBP5L KALRN PRKCB PRKCE BRSK2 SLC25A22 GABBR1 PICK1 MCU ACSL4 STX1A
0.00535644	13	147	2.88475	GO:0060048 Cardiac muscle contraction	https://amigo.geneontology.org/amigo/term/GO:0060048	SCN2A SCN2B SCN3A ATP2A2 EHD3 ATP1A2 PDE4D ATP1B1 PDE4B CACNA2D1 NEDD4L SLC8A1 ATP1A1
0.00538713	6	35	5.59199	GO:0050775 Positive regulation of dendrite morphogenesis	https://amigo.geneontology.org/amigo/term/GO:0050775	EPHB2 ITPKA PTPRD KALRN BAIAP2 CDKL5
0.00538713	6	35	5.59199	GO:0099560 Synaptic membrane adhesion	https://amigo.geneontology.org/amigo/term/GO:0099560	CDH10 PTPRS LRRC4B PTPRF PTPRD LRFN3
0.00547023	9	78	3.76384	GO:0019226 Transmission of nerve impulse	https://amigo.geneontology.org/amigo/term/GO:0019226	CACNG3 CACNG8 CACNG2 ATP1A2 TNR GRIA1 HCN1 SCN2A ANK3
0.00566671	13	148	2.86526	GO:0031623 Receptor internalization	https://amigo.geneontology.org/amigo/term/GO:0031623	CACNG3 PICK1 DNM1 CACNG8 CACNG2 DNM3 RABEP1 SYNE1 GRIA1 AP2M1 ARC DLG4 AP2A1
0.00572414	11	112	3.20374	GO:0008637 Apoptotic mitochondrial changes	https://amigo.geneontology.org/amigo/term/GO:0008637	SLC25A5 DNM1L FAM162A BCL2L2 SLC25A4 SLC25A6 BCL2L2-PABPN1 OPA1 VDAC2 GHITM CAMK2A
0.005926	4	14	9.31998	GO:0010766 Negative regulation of sodium ion transport	https://amigo.geneontology.org/amigo/term/GO:0010766	NEDD4L STK39 ATP1A2 PRKCE
0.005926	4	14	9.31998	GO:0015866 Adp transport	https://amigo.geneontology.org/amigo/term/GO:0015866	SLC25A23 SLC25A4 SLC25A5 SLC25A6
0.00597095	7	49	4.65999	GO:0047496 Vesicle transport along microtubule	https://amigo.geneontology.org/amigo/term/GO:0047496	AP3D1 AP3B2 AP3B1 AP3M2 AP3S1 DYNC1I1 KIF5A
0.00598131	5	24	6.79582	GO:0016237 Microautophagy	https://amigo.geneontology.org/amigo/term/GO:0016237	ATG2B SNX30 SNX7 ATG13 ULK1
0.00598131	5	24	6.79582	GO:0044804 Nucleophagy	https://amigo.geneontology.org/amigo/term/GO:0044804	ATG2B SNX30 SNX7 ATG13 ULK1
0.00598131	27	447	1.97033	GO:0046486 Glycerolipid metabolic process	https://amigo.geneontology.org/amigo/term/GO:0046486	DPM1 PIK3C3 CDIPT MTMR9 TAMM41 GDPD1 DGKI PIP5K1C GK AGPAT1 PIP4K2B EFR3B ITPKA CDS1 LPCAT4 AGK INPP5A PIGS DDHD1 DHRS7B AGAP2 PHB2 SERAC1 ACSL3 DNAJC19 GDE1
0.00598131	5	24	6.79582	GO:1903861 Positive regulation of dendrite extension	https://amigo.geneontology.org/amigo/term/GO:1903861	NEDD4L SYT1 RIMS1 UNC13A ITSN2
0.00602448	17	228	2.43219	GO:0002791 Regulation of peptide secretion	https://amigo.geneontology.org/amigo/term/GO:0002791	RAPGEF4 CDK16 ARHGEF7 GNAZ SNAP25 MPC2 STXBP5L KALRN PRKCB PRKCE BRSK2 SLC25A22 GABBR1 PICK1 MCU ACSL4 STX1A
0.00602448	17	228	2.43219	GO:0090087 Regulation of peptide transport	https://amigo.geneontology.org/amigo/term/GO:0090087	RAPGEF4 CDK16 ARHGEF7 GNAZ SNAP25 MPC2 STXBP5L KALRN PRKCB PRKCE BRSK2 SLC25A22 GABBR1 PICK1 MCU ACSL4 STX1A
0.00608806	23	357	2.10156	GO:0009914 Hormone transport	https://amigo.geneontology.org/amigo/term/GO:0009914	SLC7A8 RAPGEF4 CDK16 ARHGEF7 SMPD3 STX1A RAB11FIP2 GNAZ VGF SNAP25 MPC2 ILDR2 STXBP5L KALRN PRKCB PRKCE BRSK2 SLC25A22 GABBR1 PICK1 SNX4 MCU ACSL4
0.00642611	9	80	3.66974	GO:1901379 Regulation of potassium ion transmembrane transport	https://amigo.geneontology.org/amigo/term/GO:1901379	DPP6 KCNAB1 DPP10 NEDD4L ACTN2 ATP1B1 STK39 RGS7 ANK3
0.00649707	25	404	2.01856	GO:0009306 Protein secretion	https://amigo.geneontology.org/amigo/term/GO:0009306	RAB15 DNM1L CD200 OLFM2 BSG SLC4A8 RAPGEF4 CDK16 STX1A RAB11FIP2 GNAZ VGF SNAP25 MPC2 ILDR2 STXBP5L PRKCB PRKCE BRSK2 PCSK1 SLC25A22 PICK1 MCU ACSL4 APBB1
0.00649707	12	132	2.96545	GO:0045471 Response to ethanol	https://amigo.geneontology.org/amigo/term/GO:0045471	GOT2 GRIN1 PTK2B ATP5F1A GRIA1 PRKCB PRKCE TUFM RGS7 ARC MT-ND4 GABBR1
0.00660891	10	97	3.36288	GO:0021954 Central nervous system neuron development	https://amigo.geneontology.org/amigo/term/GO:0021954	BRINP1 PLXNA1 DCLK1 EPHB2 SLC4A10 TAOK1 UQCRQ CDK5 PLXNA4 ROBO2
0.00660891	10	97	3.36288	GO:0043266 Regulation of potassium ion transport	https://amigo.geneontology.org/amigo/term/GO:0043266	DPP6 KCNAB1 DPP10 NEDD4L ACTN2 PTK2B ATP1B1 STK39 RGS7 ANK3
0.00660891	10	97	3.36288	GO:0051899 Membrane depolarization	https://amigo.geneontology.org/amigo/term/GO:0051899	HCN2 SCN2B HCN1 NEDD4L SCN3A ATP1A2 CACNG2 CACNA2D1 ANK3 SLC8A1
0.00670354	15	190	2.57526	GO:0008361 Regulation of cell size	https://amigo.geneontology.org/amigo/term/GO:0008361	CDKL5 SLC12A5 ULK1 RTN4 KCNMA1 ABCB8 STK39 PTPRS LIMK1 TNR CDK5 PLXNA4 SEMA4D RUFY3 OLFM1
0.00694369	9	81	3.62444	GO:0034394 Protein localization to cell surface	https://amigo.geneontology.org/amigo/term/GO:0034394	GOPC NEDD4L CTNNB1 AP3B1 EPHB2 AGAP2 PRRT1 ACTN2 GPM6B
0.00696998	6	37	5.28972	GO:0006099 Tricarboxylic acid cycle	https://amigo.geneontology.org/amigo/term/GO:0006099	CS OGDHL SDHD DLAT PDHB NNT
0.00696998	6	37	5.28972	GO:0010770 Positive regulation of cell morphogenesis	https://amigo.geneontology.org/amigo/term/GO:0010770	EPHB2 ITPKA PTPRD KALRN BAIAP2 CDKL5
0.00696998	6	37	5.28972	GO:0015868 Purine ribonucleotide transport	https://amigo.geneontology.org/amigo/term/GO:0015868	SLC25A23 LRRC8B SLC25A4 CD47 SLC25A5 SLC25A6
0.00696998	13	152	2.78986	GO:0051961 Negative regulation of nervous system development	https://amigo.geneontology.org/amigo/term/GO:0051961	ULK1 RTN4 BRINP1 PTPRS TNR EPHB2 CDK5 CTNNB1 NF1 SYNGAP1 RUFY3 THY1 ROBO2
0.00696998	6	37	5.28972	GO:1990806 Ligand-gated ion channel signaling pathway	https://amigo.geneontology.org/amigo/term/GO:1990806	GRIN1 GRIA2 PTK2B GRIA3 GRIA4 GRIA1
0.00701627	5	25	6.52398	GO:0015867 Atp transport	https://amigo.geneontology.org/amigo/term/GO:0015867	SLC25A23 SLC25A4 CD47 SLC25A5 SLC25A6
0.00701627	25	407	2.00368	GO:0035592 Establishment of protein localization to extracellular region	https://amigo.geneontology.org/amigo/term/GO:0035592	RAB15 DNM1L CD200 OLFM2 BSG SLC4A8 RAPGEF4 CDK16 STX1A RAB11FIP2 GNAZ VGF SNAP25 MPC2 ILDR2 STXBP5L PRKCB PRKCE BRSK2 PCSK1 SLC25A22 PICK1 MCU ACSL4 APBB1
0.00701627	5	25	6.52398	GO:0046058 Camp metabolic process	https://amigo.geneontology.org/amigo/term/GO:0046058	ADCY1 PDE4A ADCY9 PDE4D PDE4B
0.00701627	5	25	6.52398	GO:1904889 Regulation of excitatory synapse assembly	https://amigo.geneontology.org/amigo/term/GO:1904889	LRRC4B PTPRS PTK2B PTPRD CASKIN1
0.00701627	5	25	6.52398	GO:2000311 Regulation of ampa receptor activity	https://amigo.geneontology.org/amigo/term/GO:2000311	CACNG8 ARC CACNG3 CACNG2 PRRT1
0.00718017	14	172	2.65511	GO:0006865 Amino acid transport	https://amigo.geneontology.org/amigo/term/GO:0006865	SLC7A8 SLC25A12 SFXN1 SLC25A22 LRRC8B TTYH3 STXBP1 SV2A GRM2 TTYH1 NF1 GABBR1 RAB3GAP1 ATP1A2
0.00718017	12	134	2.92119	GO:0007613 Memory	https://amigo.geneontology.org/amigo/term/GO:0007613	ROGDI BRINP1 SLC8A2 SNAP25 SCN2A GRIA1 KALRN ADCY1 SHISA7 ARC CAMK4 RASGRF1
0.00724051	7	51	4.47724	GO:0006862 Nucleotide transport	https://amigo.geneontology.org/amigo/term/GO:0006862	SLC25A36 SLC25A23 LRRC8B SLC25A4 CD47 SLC25A5 SLC25A6
0.00742451	4	15	8.69864	GO:0010155 Regulation of proton transport	https://amigo.geneontology.org/amigo/term/GO:0010155	TESC COX17 PHB2 ACTN4
0.00742451	4	15	8.69864	GO:0043278 Response to morphine	https://amigo.geneontology.org/amigo/term/GO:0043278	PPP1R9B GRIA1 PRKCE ARC
0.00742451	4	15	8.69864	GO:0047484 Regulation of response to osmotic stress	https://amigo.geneontology.org/amigo/term/GO:0047484	MICU1 SLC25A23 LETM1 ARHGEF2
0.0074699	10	99	3.29494	GO:0042542 Response to hydrogen peroxide	https://amigo.geneontology.org/amigo/term/GO:0042542	PLEKHA1 RHOB PRDX3 SMPD3 UBE3A PTK2B AIFM1 STAT6 MT-ND5 SIRPA
0.0074699	10	99	3.29494	GO:1902117 Positive regulation of organelle assembly	https://amigo.geneontology.org/amigo/term/GO:1902117	SNX4 ASAP1 TRIM32 ULK1 RAB3GAP1 RAB3GAP2 SNX30 SNX7 PDCD6IP PIP4K2B
0.00760752	30	527	1.85692	GO:0090066 Regulation of anatomical structure size	https://amigo.geneontology.org/amigo/term/GO:0090066	CDKL5 SLC12A5 KCNMA1 BAIAP2 ULK1 FLII RTN4 ABCB8 STK39 ATP1A2 ATP2B1 CORO1A PTPRS LIMK1 DNM1 TNR CDK5 PRKCE SPTBN2 PLXNA4 ARFGEF1 ACTN2 PTK2B DOCK4 AP2M1 SEMA4D RUFY3 OLFM1 ROCK2 SLC8A1
0.00801757	8	67	3.89492	GO:0051965 Positive regulation of synapse assembly	https://amigo.geneontology.org/amigo/term/GO:0051965	LRRC4B IQSEC2 EPHB2 ADGRB3 TPBG PTPRD SEMA4D LRRTM3
0.00801829	10	100	3.26199	GO:0015837 Amine transport	https://amigo.geneontology.org/amigo/term/GO:0015837	SYT1 STXBP1 SV2A GRM2 PRKCB SDHD GABBR1 STX1A RAB3GAP1 ATP1A2
0.00801829	7	52	4.39114	GO:0072583 Clathrin-dependent endocytosis	https://amigo.geneontology.org/amigo/term/GO:0072583	AAK1 DNAJC6 AP2M1 AP2A1 ITSN2 DNM1 PIP5K1C
0.00803071	23	366	2.04989	GO:0042886 Amide transport	https://amigo.geneontology.org/amigo/term/GO:0042886	SLC25A40 RAPGEF4 CDK16 ARHGEF7 SMPD3 STX1A RAB11FIP2 GNAZ VGF SNAP25 MPC2 ILDR2 STXBP5L KALRN PRKCB PRKCE BRSK2 SLC25A22 ABCB8 GABBR1 PICK1 MCU ACSL4
0.00821512	5	26	6.27306	GO:0035020 Regulation of rac protein signal transduction	https://amigo.geneontology.org/amigo/term/GO:0035020	ARHGAP44 OGT RASGRF1 NF1 RTN4
0.00821512	5	26	6.27306	GO:0060155 Platelet dense granule organization	https://amigo.geneontology.org/amigo/term/GO:0060155	AP3B1 AP3D1 AP1M1 AP3S1 AP1S2
0.00821512	5	26	6.27306	GO:1905874 Regulation of postsynaptic density organization	https://amigo.geneontology.org/amigo/term/GO:1905874	LRRC4B PTPRS PTK2B PTPRD CASKIN1
0.00826586	14	175	2.60959	GO:0030307 Positive regulation of cell growth	https://amigo.geneontology.org/amigo/term/GO:0030307	CDKL5 NEDD4L SYT1 ACSL4 RIMS1 CSNK2A1 TRIM32 UNC13A ITSN2 LIMK1 PTK2B KLHL22 SEMA4D RUFY3
0.00834153	25	413	1.97457	GO:0071692 Protein localization to extracellular region	https://amigo.geneontology.org/amigo/term/GO:0071692	RAB15 DNM1L CD200 OLFM2 BSG SLC4A8 RAPGEF4 CDK16 STX1A RAB11FIP2 GNAZ VGF SNAP25 MPC2 ILDR2 STXBP5L PRKCB PRKCE BRSK2 PCSK1 SLC25A22 PICK1 MCU ACSL4 APBB1
0.00846475	13	156	2.71833	GO:0016482 Cytosolic transport	https://amigo.geneontology.org/amigo/term/GO:0016482	HEATR5B VPS53 VPS51 SNX32 VPS52 VPS50 ACTR2 EHD3 TBC1D17 PPFIA2 KIF5A AP2A1 VPS13A
0.00868261	15	196	2.49642	GO:0018209 Peptidyl-serine modification	https://amigo.geneontology.org/amigo/term/GO:0018209	PDK3 CSNK2A1 MAPK8 NTRK3 BRAF BRSK1 LMTK2 CDK5 PRKCE ULK1 TBK1 STK39 CAMK2A PDE4D MARK1
0.00868261	22	346	2.0741	GO:0046879 Hormone secretion	https://amigo.geneontology.org/amigo/term/GO:0046879	RAPGEF4 CDK16 ARHGEF7 SMPD3 STX1A RAB11FIP2 GNAZ VGF SNAP25 MPC2 ILDR2 STXBP5L KALRN PRKCB PRKCE BRSK2 SLC25A22 GABBR1 PICK1 SNX4 MCU ACSL4
0.00879454	26	438	1.93634	GO:0006979 Response to oxidative stress	https://amigo.geneontology.org/amigo/term/GO:0006979	HMOX2 PRDX3 NDUFA12 NDUFA6 SLC25A14 MAPK8 PLEKHA1 TRIM32 RHOB SLC8A1 MAP2K4 SMPD3 UBE3A PTK2B AIFM1 STAT6 ETFDH ATP2A2 MT-ND5 MT-CO1 MT-ND1 PDK2 GGT7 VKORC1L1 SIRPA CAMKK2
0.00882629	6	39	5.01845	GO:0099171 Presynaptic modulation of chemical synaptic transmission	https://amigo.geneontology.org/amigo/term/GO:0099171	APBA2 DGKI GRM2 ADCY1 PRKCB SYT12
0.00896364	47	960	1.59702	GO:0040007 Growth	https://amigo.geneontology.org/amigo/term/GO:0040007	CDKL5 NRN1 ULK1 NEDD4L SYT1 ACSL4 RIMS1 CSNK2A1 PPP1R9B RTN4 TRIM32 UNC13A ITSN2 APBA2 MAP2K4 RASAL2 SMPD3 PTPRS LIMK1 PLEKHA1 UBE3A PLXNA1 TNR PTK2B SLC12A5 DCLK1 PTGFRN AFG3L2 SLC4A10 TOMM70 CDK5 PRKCB RAPH1 SPTBN2 VPS13A PLXNA4 KLHL22 RFTN1 PHB1 CTNNB1 SEMA4D ATAD3A RUFY3 OLFM1 PPP2R1A ARHGEF11 TAOK2
0.00919749	27	463	1.90224	GO:0051223 Regulation of protein transport	https://amigo.geneontology.org/amigo/term/GO:0051223	GRIPAP1 BRSK2 DNM1L CD200 BSG ARHGAP44 RAPGEF4 CDK16 GNAZ SNAP25 MPC2 STXBP5L CDK5 PRKCB PRKCE PCSK1 SLC25A22 NF1 ERLEC1 SCFD1 PICK1 ACSL3 MCU RUFY3 ACSL4 STX1A APBB1
0.00921117	9	85	3.45387	GO:0018107 Peptidyl-threonine phosphorylation	https://amigo.geneontology.org/amigo/term/GO:0018107	CSNK2A1 MAPK8 LMTK2 ULK1 TBK1 STK39 CSNK2B CAMK2A CDK5
0.00927082	4	16	8.15498	GO:0014072 Response to isoquinoline alkaloid	https://amigo.geneontology.org/amigo/term/GO:0014072	PPP1R9B GRIA1 PRKCE ARC
0.00927082	4	16	8.15498	GO:0045039 Protein insertion into mitochondrial inner membrane	https://amigo.geneontology.org/amigo/term/GO:0045039	TIMM29 TOMM70 AGK NDUFA13
0.00927082	4	16	8.15498	GO:1902514 Regulation of calcium ion transmembrane transport via high voltage-gated calcium channel	https://amigo.geneontology.org/amigo/term/GO:1902514	UBR3 PDE4B CACNA2D1 PDE4D
0.00938883	12	139	2.81611	GO:0030048 Actin filament-based movement	https://amigo.geneontology.org/amigo/term/GO:0030048	SCN2A SCN2B SCN3A MYO5A ATP1A2 PDE4D PDE4B ACTN4 CACNA2D1 NEDD4L ATP2A2 ATP1A1
0.00938883	12	139	2.81611	GO:0051592 Response to calcium ion	https://amigo.geneontology.org/amigo/term/GO:0051592	MICU1 SLC25A12 ITPKA MICU3 KCNMA1 BRAF SYT1 PTK2B SLC25A23 CACNG2 PCSK1 ADCY1
0.00953555	53	1121	1.54224	GO:0007417 Central nervous system development	https://amigo.geneontology.org/amigo/term/GO:0007417	ATP5PB INA NDUFS3 CNTN1 GPM6B RTN4 NCAN RTN3 GIT2 AATK CEND1 HAPLN4 VPS51 CDK5 ATP1A2 BRINP1 PTPRS PPP1R9B PHACTR1 PLXNA1 TNR DCLK1 EPHB2 SCN2A DAB2IP ZNF365 SCYL1 CELSR2 SLC4A10 KIRREL3 GPR158 GRIA1 TAOK1 SLC25A46 UQCRQ CTNNB1 NEGR1 SPTBN2 PCSK1 DNAJC30 NF1 VPS13A MT-CO1 MT-ND4 PLXNA4 SRGAP2 ROBO2 ROGDI RAB3GAP1 GRIN1 UBE3A SH3GL1 SHC3
0.00953925	5	27	6.04073	GO:1903859 Regulation of dendrite extension	https://amigo.geneontology.org/amigo/term/GO:1903859	NEDD4L SYT1 RIMS1 UNC13A ITSN2
0.00955825	40	784	1.66428	GO:0006412 Translation	https://amigo.geneontology.org/amigo/term/GO:0006412	LARS2 IARS2 MRPS34 MRPL22 SARS2 TRIM3 TSFM AARS2 MRPS7 PTCD3 MRPL44 MRPL47 LRPPRC LARP1 TUFM MRPS11 MRPL23 YARS2 CSNK2A1 FASTKD3 OGT MRPL43 MRPS35 MRPL4 MRPS27 MRPL3 MRPL19 MRPS15 PTK2B MRPS2 MRPS9 MRPL15 MRPL17 MRPS18B MRPL28 MRPS25 DAP3 MRPL39 MRPS22 MRPL38
0.0097806	26	442	1.91882	GO:0006644 Phospholipid metabolic process	https://amigo.geneontology.org/amigo/term/GO:0006644	DPM1 GDE1 PIK3C3 SMPD3 CDIPT MTMR9 TAMM41 GDPD1 DGKI PIP5K1C AGPAT1 PIP4K2B EFR3B ITPKA CDS1 LPCAT4 INPP5A PIGS DDHD1 DHRS7B SERAC1 AGAP2 PHB2 ACSL3 DNAJC19
0.0103733	10	104	3.13653	GO:0015807 L-amino acid transport	https://amigo.geneontology.org/amigo/term/GO:0015807	SLC25A12 SLC25A22 SLC7A8 SFXN1 TTYH3 STXBP1 TTYH1 NF1 RAB3GAP1 ATP1A2
0.0103733	10	104	3.13653	GO:0043279 Response to alkaloid	https://amigo.geneontology.org/amigo/term/GO:0043279	UQCRC1 PPP1R9B UBE3A PTK2B GRIA1 GRM2 CDK5 PRKCE ARC SLC8A1
0.0104205	19	285	2.17466	GO:0050708 Regulation of protein secretion	https://amigo.geneontology.org/amigo/term/GO:0050708	DNM1L CD200 BSG RAPGEF4 CDK16 GNAZ SNAP25 MPC2 STXBP5L PRKCB PRKCE BRSK2 PCSK1 SLC25A22 PICK1 MCU ACSL4 STX1A APBB1
0.0104339	92	2201	1.36349	GO:0008219 Cell death	https://amigo.geneontology.org/amigo/term/GO:0008219	SLC25A5 DNM1L MAPK8 MTCH2 MADD FAM162A BCL2L2 AGAP2 MTCH1 SLC25A4 AIFM1 CDK5 SLC25A6 BCL2L2-PABPN1 FHL2 TRIM32 OLFM1 DAB2IP OGT TOMM70 BRAF BABAM2 TAOK1 SYVN1 PRDX3 APBB1 SLC27A4 CTNNB1 OPA1 GRK5 VDAC1 RABEP1 CUL3 MAP2K4 EXOC5 GRAMD4 BCAP29 MAP2K7 EPB41L3 CSNK2A1 CORO1A PPP2R1A NNT UNC5A MFN2 PTK2B NDUFAF4 SYNE1 DAP3 RTN3 SCN2A STXBP1 RHOB SLC25A27 VDAC2 GHITM PRKCB PDCD6IP ATP2A2 BRSK2 TRAF6 NDU…
0.0105934	37	713	1.69276	GO:0043085 Positive regulation of catalytic activity	https://amigo.geneontology.org/amigo/term/GO:0043085	ARHGEF7 GNB5 MAPRE3 MTMR9 RAB11FIP2 CCNY FAM162A AGAP2 DAB2IP NTRK3 EVI5L AIFM1 ABR SLC27A4 TRAF6 RGS7 NF1 SRGAP2 ARHGAP44 RAB3GAP1 ASAP1 CD200 GRAMD4 MAPK8 PTK2B PRR7 MTCH1 COX17 SEMA4D CDKL5 RASGRF1 MAP2K7 SLC8A2 DLG4 THY1 CAP2 TAOK2
0.0109887	89	2120	1.36942	GO:0006915 Apoptotic process	https://amigo.geneontology.org/amigo/term/GO:0006915	SLC25A5 DNM1L MAPK8 MTCH2 MADD FAM162A BCL2L2 AGAP2 MTCH1 SLC25A4 AIFM1 CDK5 SLC25A6 BCL2L2-PABPN1 FHL2 TRIM32 OLFM1 DAB2IP OGT TOMM70 BRAF BABAM2 TAOK1 SYVN1 PRDX3 APBB1 SLC27A4 CTNNB1 OPA1 GRK5 VDAC1 RABEP1 CUL3 MAP2K4 EXOC5 GRAMD4 BCAP29 MAP2K7 EPB41L3 CSNK2A1 CORO1A PPP2R1A NNT UNC5A MFN2 PTK2B NDUFAF4 SYNE1 DAP3 RTN3 SCN2A STXBP1 RHOB SLC25A27 VDAC2 GHITM PRKCB PDCD6IP ATP2A2 BRSK2 TRAF6 NDU…
0.0110974	6	41	4.77365	GO:0006901 Vesicle coating	https://amigo.geneontology.org/amigo/term/GO:0006901	ARFGAP2 CUL3 AP3D1 AP3M2 AP3B2 AP3S1
0.0110974	5	28	5.82498	GO:0006972 Hyperosmotic response	https://amigo.geneontology.org/amigo/term/GO:0006972	STK39 MICU1 SLC25A23 LETM1 ARHGEF2
0.0110974	6	41	4.77365	GO:0007616 Long-term memory	https://amigo.geneontology.org/amigo/term/GO:0007616	SNAP25 GRIA1 ADCY1 ARC CAMK4 RASGRF1
0.0110974	6	41	4.77365	GO:0051503 Adenine nucleotide transport	https://amigo.geneontology.org/amigo/term/GO:0051503	SLC25A23 LRRC8B SLC25A4 CD47 SLC25A5 SLC25A6
0.0110974	6	41	4.77365	GO:1901016 Regulation of potassium ion transmembrane transporter activity	https://amigo.geneontology.org/amigo/term/GO:1901016	NEDD4L ACTN2 ATP1B1 STK39 KCNAB1 ANK3
0.0113295	16	223	2.34044	GO:0030705 Cytoskeleton-dependent intracellular transport	https://amigo.geneontology.org/amigo/term/GO:0030705	AP3D1 AP3B2 AP3B1 KIF5A DYNC1I1 KIF5C MYO5A AP3M2 KIF21A AP3S1 SPG7 CLIP3 ACTN4 PPFIA2 LRPPRC OPA1
0.0113917	4	17	7.67527	GO:0030252 Growth hormone secretion	https://amigo.geneontology.org/amigo/term/GO:0030252	CDK16 ARHGEF7 KALRN GABBR1
0.0113917	4	17	7.67527	GO:0034497 Protein localization to phagophore assembly site	https://amigo.geneontology.org/amigo/term/GO:0034497	ATG13 MFN2 STX17 PIK3C3
0.0113917	4	17	7.67527	GO:0050746 Regulation of lipoprotein metabolic process	https://amigo.geneontology.org/amigo/term/GO:0050746	ATG13 ULK1 RAB3GAP1 RAB3GAP2
0.0113917	4	17	7.67527	GO:0098969 Neurotransmitter receptor transport to postsynaptic membrane	https://amigo.geneontology.org/amigo/term/GO:0098969	ARHGAP44 GRIPAP1 STX1B GRIP1
0.0114805	11	124	2.8937	GO:0051261 Protein depolymerization	https://amigo.geneontology.org/amigo/term/GO:0051261	DNAJC6 SH3GL1 FLII PPP1R9B CAMSAP1 SPTBN2 CLASP1 ACTN2 ARHGEF2 KIF21A TAOK1
0.0116463	90	2154	1.36295	GO:1902531 Regulation of intracellular signal transduction	https://amigo.geneontology.org/amigo/term/GO:1902531	ARHGAP44 GRAMD4 KLHL22 ARFGAP1 MADD FHL2 ARHGEF2 OPTN GIT2 NTRK3 RELL2 TRAF6 DAB2IP CUL3 UBE2D1 PPP2R1A MAPK8 TMEM33 TRIM3 MFN2 TRIM32 DENND1A RAP2A RALGPS1 OGT TAOK2 BRAF TAOK1 SYVN1 PHB1 TBK1 CSNK2B PDK2 RASGRF1 MAP2K4 PDE4A ARFGEF1 MAP2K7 SMPD3 PDE4D UBE3A RTN4 SLC8A2 IQSEC3 PTK2B IQSEC2 ARHGEF11 EPHB2 AGAP2 GLCE IQSEC1 TPBG RASA2 DGKI GRM2 VDAC2 PRKCB CTNNB1 PRKCE NEGR1 SCAI SEMA4D NF1 SYNGAP…
0.0119212	8	72	3.62444	GO:1903078 Positive regulation of protein localization to plasma membrane	https://amigo.geneontology.org/amigo/term/GO:1903078	DPP10 CLIP3 RAB11FIP2 PPP1R9B ACSL3 SORBS1 EPHB2 PRKCE
0.0121236	9	89	3.29864	GO:0030516 Regulation of axon extension	https://amigo.geneontology.org/amigo/term/GO:0030516	CDKL5 RTN4 PTPRS LIMK1 TNR CDK5 PLXNA4 RUFY3 OLFM1
0.0121236	24	403	1.94263	GO:0032970 Regulation of actin filament-based process	https://amigo.geneontology.org/amigo/term/GO:0032970	ARHGAP44 PICK1 LIMK1 BAIAP2 FLII CORO1A CORO2B ABI2 ATP1A2 PDE4D PTK2B ROCK2 TAOK2 BRAF PRKCE SPTBN2 PDE4B GPM6B ARFGEF1 CLASP1 ACTN2 TAOK1 ATP2A2 CD47
0.0121673	12	144	2.71833	GO:0050768 Negative regulation of neurogenesis	https://amigo.geneontology.org/amigo/term/GO:0050768	ULK1 RTN4 BRINP1 PTPRS TNR EPHB2 CDK5 CTNNB1 NF1 SYNGAP1 RUFY3 THY1
0.0129264	11	126	2.84777	GO:0043200 Response to amino acid	https://amigo.geneontology.org/amigo/term/GO:0043200	CUL3 KLHL22 GRIN1 PPP1R9B BCL2L2 AGAP2 TOMM70 GRIA1 AIFM1 BAIAP2 NSMF
0.013412	23	383	1.9589	GO:0031589 Cell-substrate adhesion	https://amigo.geneontology.org/amigo/term/GO:0031589	ARHGEF7 SORBS1 THY1 RELL2 CORO2B TAOK2 AJAP1 PTK2B BRAF CDK5 TTYH1 CTNNB1 PRKCE NF1 GPM6B ACTN1 CLASP1 ACTN2 CORO1A ACTN4 SRGAP2 ROCK2 PPFIA2
0.0139088	15	207	2.36376	GO:0000302 Response to reactive oxygen species	https://amigo.geneontology.org/amigo/term/GO:0000302	MAPK8 PLEKHA1 RHOB PRDX3 SLC8A1 MAP2K4 SMPD3 UBE3A PTK2B AIFM1 STAT6 MT-ND5 PDK2 SIRPA CAMKK2
0.0139088	6	43	4.55162	GO:0015865 Purine nucleotide transport	https://amigo.geneontology.org/amigo/term/GO:0015865	SLC25A23 LRRC8B SLC25A4 CD47 SLC25A5 SLC25A6
0.0139088	6	43	4.55162	GO:0051955 Regulation of amino acid transport	https://amigo.geneontology.org/amigo/term/GO:0051955	STXBP1 SV2A GRM2 GABBR1 RAB3GAP1 ATP1A2
0.0139179	91	2197	1.35112	GO:0012501 Programmed cell death	https://amigo.geneontology.org/amigo/term/GO:0012501	SLC25A5 DNM1L MAPK8 MTCH2 MADD FAM162A BCL2L2 AGAP2 MTCH1 SLC25A4 AIFM1 CDK5 SLC25A6 BCL2L2-PABPN1 FHL2 TRIM32 OLFM1 DAB2IP OGT TOMM70 BRAF BABAM2 TAOK1 SYVN1 PRDX3 APBB1 SLC27A4 CTNNB1 OPA1 GRK5 VDAC1 RABEP1 CUL3 MAP2K4 EXOC5 GRAMD4 BCAP29 MAP2K7 EPB41L3 CSNK2A1 CORO1A PPP2R1A NNT UNC5A MFN2 PTK2B NDUFAF4 SYNE1 DAP3 RTN3 SCN2A STXBP1 RHOB SLC25A27 VDAC2 GHITM PRKCB PDCD6IP ATP2A2 BRSK2 TRAF6 NDU…
0.0139179	9	91	3.22615	GO:0051453 Regulation of intracellular ph	https://amigo.geneontology.org/amigo/term/GO:0051453	ATP6V0A1 SLC4A8 SLC4A4 DMXL2 SLC4A10 ATP6V0D1 UBE3A SLC12A5 ATP6V1D
0.0139179	4	18	7.24887	GO:0097091 Synaptic vesicle clustering	https://amigo.geneontology.org/amigo/term/GO:0097091	BSN CTNNB1 BRSK1 BRSK2
0.0139179	4	18	7.24887	GO:0098877 Neurotransmitter receptor transport to plasma membrane	https://amigo.geneontology.org/amigo/term/GO:0098877	ARHGAP44 GRIPAP1 STX1B GRIP1
0.0139179	4	18	7.24887	GO:1903540 Establishment of protein localization to postsynaptic membrane	https://amigo.geneontology.org/amigo/term/GO:1903540	ARHGAP44 GRIPAP1 STX1B GRIP1
0.0139444	7	58	3.93689	GO:0019933 Camp-mediated signaling	https://amigo.geneontology.org/amigo/term/GO:0019933	PDE4A CAP2 PDE4D PDE4B PEX5L GNAI1 ADCY1
0.0139444	7	58	3.93689	GO:0086065 Cell communication involved in cardiac conduction	https://amigo.geneontology.org/amigo/term/GO:0086065	PDE4D CACNA2D1 SLC8A1 ATP1A2 ATP1A3 ATP1B1 ATP1A1
0.0141355	22	362	1.98243	GO:0010038 Response to metal ion	https://amigo.geneontology.org/amigo/term/GO:0010038	SLC30A3 MICU1 SLC25A12 ITPKA MICU3 KCNMA1 BRAF ATP1A2 SYT1 SMPD3 PTK2B SLC25A23 DLG4 GRIA1 CACNG2 BSG PCSK1 STK39 MT-CO1 MAPK8 ANK3 ADCY1
0.0146411	5	30	5.43665	GO:1903421 Regulation of synaptic vesicle recycling	https://amigo.geneontology.org/amigo/term/GO:1903421	GRIPAP1 STX1B AP2M1 DNM3 CDK5
0.0148427	14	188	2.42914	GO:0043604 Amide biosynthetic process	https://amigo.geneontology.org/amigo/term/GO:0043604	AGK MLYCD DLAT PDHB PDHX PDK2 ASNS GGT7 MPC2 ACACA PDK3 ACSL4 ACSL3 ACSF3
0.0148601	9	92	3.19108	GO:0006900 Vesicle budding from membrane	https://amigo.geneontology.org/amigo/term/GO:0006900	AP3D1 DNM1 ARFGAP2 DNM3 CUL3 AP2M1 AP3M2 AP3B2 AP3S1
0.0149161	12	148	2.64486	GO:0098661 Inorganic anion transmembrane transport	https://amigo.geneontology.org/amigo/term/GO:0098661	GABRA1 SLC25A3 SLC25A11 GABRG2 SLC12A5 GABRB2 GABRB3 SLC4A8 SLC25A14 TTYH3 SLC25A27 TTYH1
0.0149389	15	209	2.34114	GO:0008016 Regulation of heart contraction	https://amigo.geneontology.org/amigo/term/GO:0008016	TMEM65 ATP2A2 SLC8A1 EHD3 ATP1A2 PDE4D ATP1B1 SCN2B ATP1A1 PDE4B CACNA2D1 ATP2B1 ATP1A3 SLC8A2 ATP2B2
0.0149702	13	168	2.52416	GO:0008277 Regulation of g protein-coupled receptor signaling pathway	https://amigo.geneontology.org/amigo/term/GO:0008277	GIT2 RGS7 PDE4D GPR158 PDE4A INPP5A PPP1R9B PHF24 PDE4B PHB1 CAMK2A ROCK2 GRK5
0.0149702	13	168	2.52416	GO:0051494 Negative regulation of cytoskeleton organization	https://amigo.geneontology.org/amigo/term/GO:0051494	FLII CORO1A CLASP1 CORO2B CAMSAP1 SPTBN2 ARFGEF1 ARHGEF7 TUBB4A CLIP3 ARHGEF2 TAOK1 PICK1
0.0151278	18	274	2.14291	GO:0032984 Protein-containing complex disassembly	https://amigo.geneontology.org/amigo/term/GO:0032984	DNAJC6 SNX14 SH3GL1 FLII TECPR1 PIK3C3 STX17 ATP2A2 PPP1R9B CAMSAP1 SPTBN2 CLASP1 ACTN2 ARHGEF2 KIF21A TAOK1 SMCR8 KLC1
0.0152392	6	44	4.44817	GO:0050433 Regulation of catecholamine secretion	https://amigo.geneontology.org/amigo/term/GO:0050433	SYT1 GRM2 PRKCB SDHD GABBR1 STX1A
0.0152392	6	44	4.44817	GO:0060999 Positive regulation of dendritic spine development	https://amigo.geneontology.org/amigo/term/GO:0060999	CDKL5 EPHB2 ITPKA PTPRD KALRN BAIAP2
0.0153654	14	189	2.41629	GO:0015698 Inorganic anion transport	https://amigo.geneontology.org/amigo/term/GO:0015698	GABRA1 SLC25A3 SLC25A11 GABRG2 SLC12A5 GABRB2 GABRB3 SLC4A8 SLC25A14 TTYH3 TTYH1 SLC4A4 SLC4A10 SLC25A27
0.0157108	10	111	2.93873	GO:0021549 Cerebellum development	https://amigo.geneontology.org/amigo/term/GO:0021549	CEND1 CNTN1 PTPRS ZNF365 SLC25A46 UQCRQ CDK5 SPTBN2 MT-CO1 MT-ND4
0.0166311	5	31	5.26128	GO:0014047 Glutamate secretion	https://amigo.geneontology.org/amigo/term/GO:0014047	STXBP1 GRM2 NF1 GABBR1 RAB3GAP1
0.0166311	4	19	6.86735	GO:0014048 Regulation of glutamate secretion	https://amigo.geneontology.org/amigo/term/GO:0014048	STXBP1 GRM2 GABBR1 RAB3GAP1
0.0166311	5	31	5.26128	GO:0032367 Intracellular cholesterol transport	https://amigo.geneontology.org/amigo/term/GO:0032367	RELCH VPS53 VPS51 VPS52 SERAC1
0.0166311	4	19	6.86735	GO:0061577 Calcium ion transmembrane transport via high voltage-gated calcium channel	https://amigo.geneontology.org/amigo/term/GO:0061577	UBR3 PDE4B CACNA2D1 PDE4D
0.0166311	10	112	2.91249	GO:0070252 Actin-mediated cell contraction	https://amigo.geneontology.org/amigo/term/GO:0070252	SCN2A SCN2B SCN3A ATP1A2 PDE4D PDE4B CACNA2D1 NEDD4L ATP2A2 ATP1A1
0.0166311	4	19	6.86735	GO:1903599 Positive regulation of autophagy of mitochondrion	https://amigo.geneontology.org/amigo/term/GO:1903599	CAMKK2 SLC25A5 SLC25A4 VDAC1
0.0166855	11	131	2.73908	GO:0021761 Limbic system development	https://amigo.geneontology.org/amigo/term/GO:0021761	ATP1A2 PTPRS PPP1R9B PLXNA1 SCN2A KIRREL3 UQCRQ CDK5 CTNNB1 NF1 RAB3GAP1
0.0166855	14	191	2.39099	GO:0044272 Sulfur compound biosynthetic process	https://amigo.geneontology.org/amigo/term/GO:0044272	MLYCD GLCE DLAT PDHB PDHX PDK2 GGT7 MPC2 ACACA PDK3 CTNNB1 ACSL4 ACSL3 ACSF3
0.0166855	14	191	2.39099	GO:0050796 Regulation of insulin secretion	https://amigo.geneontology.org/amigo/term/GO:0050796	RAPGEF4 CDK16 GNAZ SNAP25 MPC2 STXBP5L PRKCB PRKCE BRSK2 SLC25A22 PICK1 MCU ACSL4 STX1A
0.0166889	20	322	2.02608	GO:0036293 Response to decreased oxygen levels	https://amigo.geneontology.org/amigo/term/GO:0036293	FAM162A HMOX2 KCNMA1 SCFD1 PTK2B AIFM1 PRKCE NF1 MT-CO2 MT-ND5 MT-CO1 MT-ND4 MT-ND1 SDHD PHB2 PDK3 PICK1 RTN4 ROCK2 SCN2A
0.0166965	9	94	3.12318	GO:0072384 Organelle transport along microtubule	https://amigo.geneontology.org/amigo/term/GO:0072384	AP3D1 AP3B2 AP3B1 AP3M2 AP3S1 DYNC1I1 KIF5A LRPPRC OPA1
0.0174006	14	192	2.37854	GO:0046777 Protein autophosphorylation	https://amigo.geneontology.org/amigo/term/GO:0046777	CDKL5 CAMKK2 PTK2B RAP2A LMTK2 WNK2 ULK1 GRK5 PPP2R5B RAP2C CAMK2A STK39 TAOK1 TAOK2
0.0178696	9	95	3.09031	GO:0018210 Peptidyl-threonine modification	https://amigo.geneontology.org/amigo/term/GO:0018210	CSNK2A1 MAPK8 LMTK2 ULK1 TBK1 STK39 CSNK2B CAMK2A CDK5
0.0178696	9	95	3.09031	GO:0030641 Regulation of cellular ph	https://amigo.geneontology.org/amigo/term/GO:0030641	ATP6V0A1 SLC4A8 SLC4A4 DMXL2 SLC4A10 ATP6V0D1 UBE3A SLC12A5 ATP6V1D
0.0178782	7	61	3.74327	GO:0034142 Toll-like receptor 4 signaling pathway	https://amigo.geneontology.org/amigo/term/GO:0034142	RAB11FIP2 TRIM32 DAB2IP TRAF6 TBK1 PRKCE TMEM126A
0.0178984	30	563	1.73818	GO:0051493 Regulation of cytoskeleton organization	https://amigo.geneontology.org/amigo/term/GO:0051493	ARHGAP44 MAPRE3 PICK1 FSD1 LIMK1 TAOK1 BAIAP2 FLII CORO1A CORO2B CAMSAP1 ABI2 CLASP1 PTK2B ROCK2 TAOK2 BRAF PRKCE SPTBN2 GPM6B ARFGEF1 ACTN2 ARHGEF7 TUBB4A CLIP3 ARHGEF2 GNAI1 KIF21A TRIM36 CD47
0.0181759	19	302	2.05225	GO:0051259 Protein complex oligomerization	https://amigo.geneontology.org/amigo/term/GO:0051259	ATL1 DNM1 MICU1 PRMT8 GLS GRIA3 MCU HCN1 STOML2 PDCD6IP OPA1 SYT1 LETM1 SGTB ARC ACACA DNM1L EHD3 GRIN1
0.018209	22	371	1.93433	GO:0046942 Carboxylic acid transport	https://amigo.geneontology.org/amigo/term/GO:0046942	MPC1 SLC25A11 SLC25A12 SLC16A7 MPC2 SFXN1 SLC27A4 SLC25A22 LRRC8B ACSL4 SLC7A8 ACSL3 TTYH3 STXBP1 SV2A GRM2 TTYH1 NF1 GABBR1 GOT2 RAB3GAP1 ATP1A2
0.0185574	10	114	2.8614	GO:0007029 Endoplasmic reticulum organization	https://amigo.geneontology.org/amigo/term/GO:0007029	TMEM33 RTN4 REEP2 RTN3 ATL1 EMC7 ESYT2 RETREG3 RAB3GAP1 RAB3GAP2
0.0187251	22	372	1.92913	GO:0015849 Organic acid transport	https://amigo.geneontology.org/amigo/term/GO:0015849	MPC1 SLC25A11 SLC25A12 SLC16A7 MPC2 SFXN1 SLC27A4 SLC25A22 LRRC8B ACSL4 SLC7A8 ACSL3 TTYH3 STXBP1 SV2A GRM2 TTYH1 NF1 GABBR1 GOT2 RAB3GAP1 ATP1A2
0.0187251	22	372	1.92913	GO:0021700 Developmental maturation	https://amigo.geneontology.org/amigo/term/GO:0021700	ADGRB3 TDRKH CEND1 SEMA4D ATP6V0A1 DLGAP4 SNX10 ATP6V1D PPP2R1A IGSF21 PTK2B DLG4 DAB2IP STXBP1 ATP6V1C1 ATP6V0D1 CTNNB1 NF1 AP3D1 AP1M1 MTCH1 PICK1
0.0194183	7	62	3.68289	GO:0043113 Receptor clustering	https://amigo.geneontology.org/amigo/term/GO:0043113	PICK1 DLG4 GRIPAP1 CDK5 SHISA7 SYNGAP1 THY1
0.0194711	13	174	2.43712	GO:1902904 Negative regulation of supramolecular fiber organization	https://amigo.geneontology.org/amigo/term/GO:1902904	FLII CORO1A CLASP1 CORO2B CAMSAP1 SPTBN2 ARFGEF1 ARHGEF7 TUBB4A CLIP3 ARHGEF2 TAOK1 PICK1
0.0196648	14	195	2.34194	GO:0006941 Striated muscle contraction	https://amigo.geneontology.org/amigo/term/GO:0006941	SCN2A SCN2B SCN3A ATP2A2 EHD3 ATP1A2 PDE4D ATP1B1 ATP1A1 PDE4B CACNA2D1 NEDD4L SLC8A1 ARHGEF11
0.0196648	12	154	2.54181	GO:0034614 Cellular response to reactive oxygen species	https://amigo.geneontology.org/amigo/term/GO:0034614	MAPK8 PLEKHA1 RHOB SLC8A1 MAP2K4 SMPD3 AIFM1 STAT6 PDK2 PRDX3 SIRPA CAMKK2
0.0196648	4	20	6.52398	GO:0098696 Regulation of neurotransmitter receptor localization to postsynaptic specialization membrane	https://amigo.geneontology.org/amigo/term/GO:0098696	IQSEC2 OLFM1 OGT TRAF6
0.0197085	8	79	3.30328	GO:0043954 Cellular component maintenance	https://amigo.geneontology.org/amigo/term/GO:0043954	PICK1 ERC2 ADGRB3 ITPKA SHANK2 BSN SYNGAP1 PLXNA4
0.0197085	8	79	3.30328	GO:0090559 Regulation of membrane permeability	https://amigo.geneontology.org/amigo/term/GO:0090559	SLC25A5 SLC25A4 SLC25A6 BCL2L2 VDAC2 SPG7 CAMK2A PDCD6IP
0.0212223	5	33	4.94241	GO:0070570 Regulation of neuron projection regeneration	https://amigo.geneontology.org/amigo/term/GO:0070570	PTPRS TNR PTPRF THY1 BRAF
0.0220095	10	117	2.78803	GO:0030038 Contractile actin filament bundle assembly	https://amigo.geneontology.org/amigo/term/GO:0030038	LIMK1 PHACTR1 CORO2B PTK2B BRAF CUL3 CLASP1 ROCK2 SORBS1 CD47
0.0220095	10	117	2.78803	GO:0043149 Stress fiber assembly	https://amigo.geneontology.org/amigo/term/GO:0043149	LIMK1 PHACTR1 CORO2B PTK2B BRAF CUL3 CLASP1 ROCK2 SORBS1 CD47
0.0220476	19	308	2.01227	GO:0001666 Response to hypoxia	https://amigo.geneontology.org/amigo/term/GO:0001666	FAM162A HMOX2 KCNMA1 SCFD1 PTK2B AIFM1 PRKCE NF1 MT-CO2 MT-ND5 MT-CO1 MT-ND4 MT-ND1 SDHD PHB2 PDK3 RTN4 ROCK2 SCN2A
0.0224301	63	1449	1.41826	GO:0051094 Positive regulation of developmental process	https://amigo.geneontology.org/amigo/term/GO:0051094	ARHGEF7 CDKL5 TESC PLXNA1 ARHGEF2 PACSIN1 NCAN LRRC4B MFF HAPLN4 PLXNA4 PGAM5 NEDD4L SYT1 RIMS1 DDHD1 UNC13A TRAF6 ROBO2 ITSN2 AP3D1 ATP2B1 BRINP1 LIMK1 TRIM32 PTK2B IQSEC2 AP3B1 EPHB2 ADGRB3 AGAP2 ABCB10 DAB2IP ITPKA ZNF365 RHOB TPBG PTPRD BRAF KALRN CDS1 PRKCB STAT6 CTNNB1 BAIAP2 SEMA4D LRRTM3 OPA1 IPO7 CLASP1 GPM6B DNM1L OLFM2 RTN4 MCU SLC8A1 RUFY3 MTCH2 OLFM1 DLG4 GRIP1 NPTN OGT
0.0225346	24	426	1.83774	GO:1902903 Regulation of supramolecular fiber organization	https://amigo.geneontology.org/amigo/term/GO:1902903	PICK1 LIMK1 BAIAP2 FLII CORO1A CAMSAP1 ABI2 CLASP1 CORO2B BRAF PRKCE SPTBN2 ARFGEF1 ACTN2 MAPRE3 ARHGEF7 TUBB4A CLIP3 ARHGEF2 PTK2B ROCK2 KIF21A TAOK1 CD47
0.0228147	7	64	3.5678	GO:0046902 Regulation of mitochondrial membrane permeability	https://amigo.geneontology.org/amigo/term/GO:0046902	SLC25A5 SLC25A4 SLC25A6 BCL2L2 VDAC2 SPG7 CAMK2A
0.0228527	9	99	2.96545	GO:0021675 Nerve development	https://amigo.geneontology.org/amigo/term/GO:0021675	PLXNA1 EPHB2 SCN2A AFG3L2 GABRB2 SLC25A46 CTNNB1 PLXNA4 TMEM126A
0.022942	16	242	2.15669	GO:0046474 Glycerophospholipid biosynthetic process	https://amigo.geneontology.org/amigo/term/GO:0046474	DPM1 PIK3C3 CDIPT TAMM41 DGKI PIP5K1C AGPAT1 PIP4K2B EFR3B ITPKA CDS1 PIGS DHRS7B ACSL3 LPCAT4
0.022979	45	962	1.52588	GO:0009725 Response to hormone	https://amigo.geneontology.org/amigo/term/GO:0009725	STAT6 STAT2 ATP1A2 CUL3 CAMK2A UBE3A GNAI1 ACTN4 LANCL2 OGT ATP1A1 PHB1 SLC27A4 CSNK2B PDK2 CALCOCO1 UPRT PPP1R9B PTK2B VGF ATP5F1A TOMM70 GRIA1 AIFM1 BRAF NSMF PRKCB PRKCE BSG PCSK1 CYC1 STK39 PHB2 ACACA ROBO2 ATP2B1 ACTN2 FHL2 PIP4K2B SORBS1 ROCK2 MYO5A ATP1A3 BAIAP2 AP3S1
0.0232434	4	21	6.21332	GO:0045822 Negative regulation of heart contraction	https://amigo.geneontology.org/amigo/term/GO:0045822	ATP1A2 ATP1A1 ATP2A2 PDE4D
0.0237304	12	158	2.47746	GO:1905039 Carboxylic acid transmembrane transport	https://amigo.geneontology.org/amigo/term/GO:1905039	MPC1 SLC25A11 SLC25A12 SLC16A7 MPC2 SFXN1 SLC25A22 LRRC8B SLC7A8 TTYH3 TTYH1 ATP1A2
0.0237535	5	34	4.79705	GO:0032366 Intracellular sterol transport	https://amigo.geneontology.org/amigo/term/GO:0032366	RELCH VPS53 VPS51 VPS52 SERAC1
0.0237535	5	34	4.79705	GO:0098884 Postsynaptic neurotransmitter receptor internalization	https://amigo.geneontology.org/amigo/term/GO:0098884	RABEP1 SYNE1 AP2M1 ARC AP2A1
0.0237535	5	34	4.79705	GO:0140239 Postsynaptic endocytosis	https://amigo.geneontology.org/amigo/term/GO:0140239	RABEP1 SYNE1 AP2M1 ARC AP2A1
0.0241181	68	1594	1.39156	GO:0023057 Negative regulation of signaling	https://amigo.geneontology.org/amigo/term/GO:0023057	SLC25A5 ARHGAP44 GRAMD4 FHL2 TPBG SLC25A4 SLC25A6 DAB2IP UBE2D1 PPP2R1A PDE4D MFN2 TRIM32 OGT SYVN1 PHB1 SLC27A4 RGS7 TBK1 INPP5A SMPD3 UBE3A TNR PTK2B OPTN IQSEC2 GNAZ BCL2L2 EPHB2 AGAP2 STXBP1 STXBP5L PTPRD THY1 PLCL2 GRIA1 RASA2 DGKI KALRN GRM2 VDAC2 PRKCB CTNNB1 SCAI PDE4B RGS7BP NF1 SYNGAP1 NKIRAS1 ARC OPA1 PRRT1 GABBR1 PHB2 CUL3 PTPRS PLEKHA1 VPS25 SHANK2 WNK2 GHITM STAT2 CTNND1 PIP4K2B PIC…
0.0241181	9	100	2.93579	GO:0033555 Multicellular organismal response to stress	https://amigo.geneontology.org/amigo/term/GO:0033555	ATP1A2 VDAC3 BRINP1 EPHB2 SCN3A GRIA1 HCN1 VDAC1 ADAM11
0.0242179	34	678	1.63581	GO:0048589 Developmental growth	https://amigo.geneontology.org/amigo/term/GO:0048589	CDKL5 NRN1 ULK1 NEDD4L SYT1 RIMS1 RTN4 UNC13A ITSN2 APBA2 MAP2K4 RASAL2 SMPD3 PTPRS LIMK1 PLEKHA1 UBE3A PLXNA1 TNR SLC12A5 DCLK1 PTGFRN AFG3L2 SLC4A10 TOMM70 CDK5 RAPH1 SPTBN2 VPS13A PLXNA4 CTNNB1 SEMA4D RUFY3 OLFM1
0.0243641	68	1595	1.39069	GO:0010648 Negative regulation of cell communication	https://amigo.geneontology.org/amigo/term/GO:0010648	SLC25A5 ARHGAP44 GRAMD4 FHL2 TPBG SLC25A4 SLC25A6 DAB2IP UBE2D1 PPP2R1A PDE4D MFN2 TRIM32 OGT SYVN1 PHB1 SLC27A4 RGS7 TBK1 INPP5A SMPD3 UBE3A TNR PTK2B OPTN IQSEC2 GNAZ BCL2L2 EPHB2 AGAP2 STXBP1 STXBP5L PTPRD THY1 PLCL2 GRIA1 RASA2 DGKI KALRN GRM2 VDAC2 PRKCB CTNNB1 SCAI PDE4B RGS7BP NF1 SYNGAP1 NKIRAS1 ARC OPA1 PRRT1 GABBR1 PHB2 CUL3 PTPRS PLEKHA1 VPS25 SHANK2 WNK2 GHITM STAT2 CTNND1 PIP4K2B PIC…
0.024629	18	289	2.03169	GO:0046883 Regulation of hormone secretion	https://amigo.geneontology.org/amigo/term/GO:0046883	RAPGEF4 CDK16 ARHGEF7 GNAZ SNAP25 MPC2 STXBP5L KALRN PRKCB PRKCE BRSK2 SLC25A22 GABBR1 PICK1 SNX4 MCU ACSL4 STX1A
0.0253982	16	245	2.13028	GO:0097485 Neuron projection guidance	https://amigo.geneontology.org/amigo/term/GO:0097485	CNTN1 TRIO UNC5A EPHB2 KIF5A KALRN KIF5C SEMA4D NECTIN1 PLXNA1 NTRK3 CDK5 PLXNA4 KIF21A ROBO2 TNR
0.0256214	10	120	2.71833	GO:0098659 Inorganic cation import across plasma membrane	https://amigo.geneontology.org/amigo/term/GO:0098659	ATP1A2 ATP1A3 SLC8A2 SLC12A5 ATP1B1 ATP1A1 KCNJ4 SLC8A1 HCN2 CACNA2D1
0.0256214	10	120	2.71833	GO:0099587 Inorganic ion import across plasma membrane	https://amigo.geneontology.org/amigo/term/GO:0099587	ATP1A2 ATP1A3 SLC8A2 SLC12A5 ATP1B1 ATP1A1 KCNJ4 SLC8A1 HCN2 CACNA2D1
0.0258011	8	83	3.14409	GO:0015844 Monoamine transport	https://amigo.geneontology.org/amigo/term/GO:0015844	GPM6B PICK1 SYT1 GRM2 PRKCB SDHD GABBR1 STX1A
0.0258011	8	83	3.14409	GO:0050772 Positive regulation of axonogenesis	https://amigo.geneontology.org/amigo/term/GO:0050772	CDKL5 PLXNA1 PLXNA4 ROBO2 LIMK1 BRAF SEMA4D RUFY3
0.0258435	3	11	8.89634	GO:0014049 Positive regulation of glutamate secretion	https://amigo.geneontology.org/amigo/term/GO:0014049	STXBP1 GABBR1 RAB3GAP1
0.0258435	3	11	8.89634	GO:0062111 Zinc ion import into organelle	https://amigo.geneontology.org/amigo/term/GO:0062111	SLC30A3 TMEM163 AP3D1
0.0259572	11	140	2.56299	GO:0001101 Response to acid chemical	https://amigo.geneontology.org/amigo/term/GO:0001101	CUL3 KLHL22 GRIN1 PPP1R9B BCL2L2 AGAP2 TOMM70 GRIA1 AIFM1 BAIAP2 NSMF
0.02611	15	224	2.18437	GO:0032271 Regulation of protein polymerization	https://amigo.geneontology.org/amigo/term/GO:0032271	BAIAP2 FLII CAMSAP1 CORO1A VDAC2 PRKCE SPTBN2 ARFGEF1 MAPRE3 ARHGEF7 TUBB4A CLIP3 PTK2B KIF21A CLASP1
0.0262246	7	66	3.45969	GO:0002931 Response to ischemia	https://amigo.geneontology.org/amigo/term/GO:0002931	MLYCD SLC8A2 PTK2B BCL2L2 AIFM1 CAMK2A ROCK2
0.0268362	4	22	5.93089	GO:0016024 Cdp-diacylglycerol biosynthetic process	https://amigo.geneontology.org/amigo/term/GO:0016024	TAMM41 CDS1 AGPAT1
0.0268362	10	121	2.69586	GO:0022037 Metencephalon development	https://amigo.geneontology.org/amigo/term/GO:0022037	CEND1 CNTN1 PTPRS ZNF365 SLC25A46 UQCRQ CDK5 SPTBN2 MT-CO1 MT-ND4
0.0268362	4	22	5.93089	GO:0046341 Cdp-diacylglycerol metabolic process	https://amigo.geneontology.org/amigo/term/GO:0046341	TAMM41 CDS1 AGPAT1
0.026839	9	102	2.87823	GO:0010469 Regulation of signaling receptor activity	https://amigo.geneontology.org/amigo/term/GO:0010469	CACNG8 ARC VPS25 CACNG3 DLG4 EPHB2 CACNG2 SHISA7 PRRT1
0.0269274	13	182	2.32999	GO:0046488 Phosphatidylinositol metabolic process	https://amigo.geneontology.org/amigo/term/GO:0046488	DPM1 PIK3C3 CDIPT MTMR9 PIP5K1C PIP4K2B EFR3B ITPKA CDS1 INPP5A PIGS DDHD1 AGAP2
0.0280031	12	162	2.41629	GO:1903825 Organic acid transmembrane transport	https://amigo.geneontology.org/amigo/term/GO:1903825	MPC1 SLC25A11 SLC25A12 SLC16A7 MPC2 SFXN1 SLC25A22 LRRC8B SLC7A8 TTYH3 TTYH1 ATP1A2
0.0280137	15	226	2.16504	GO:0031032 Actomyosin structure organization	https://amigo.geneontology.org/amigo/term/GO:0031032	EPB41L3 LIMK1 PHACTR1 ROCK2 FLII CDC42BPB CORO2B PTK2B BRAF CUL3 CLASP1 ACTN2 SORBS1 PDCD6IP CD47
0.0280757	13	183	2.31726	GO:0010970 Transport along microtubule	https://amigo.geneontology.org/amigo/term/GO:0010970	AP3D1 AP3B2 AP3B1 KIF5A DYNC1I1 KIF5C AP3M2 KIF21A AP3S1 SPG7 CLIP3 LRPPRC OPA1
0.0290472	6	51	3.83764	GO:0006497 Protein lipidation	https://amigo.geneontology.org/amigo/term/GO:0006497	ATG13 ULK1 PIK3C3 CLIP3 RAB3GAP1 RAB3GAP2
0.0290472	6	51	3.83764	GO:0008542 Visual learning	https://amigo.geneontology.org/amigo/term/GO:0008542	ATP1A2 BRAF CDK5 NF1 SYNGAP1 GRIN1
0.0290472	25	461	1.76898	GO:0043254 Regulation of protein-containing complex assembly	https://amigo.geneontology.org/amigo/term/GO:0043254	BAIAP2 FLII MAPK8 CAMSAP1 DAB2IP OGT ULK1 PPP2R5B STX1B CORO1A STX1A STXBP1 BRSK1 VDAC2 PRKCE SPTBN2 ARFGEF1 MAPRE3 ARHGEF7 TUBB4A CLIP3 DNAJC6 PTK2B KIF21A CLASP1
0.0290472	6	51	3.83764	GO:0050432 Catecholamine secretion	https://amigo.geneontology.org/amigo/term/GO:0050432	SYT1 GRM2 PRKCB SDHD GABBR1 STX1A
0.0290472	15	227	2.1555	GO:1903828 Negative regulation of protein localization	https://amigo.geneontology.org/amigo/term/GO:1903828	GOPC NEDD4L CD200 CORO2B GRIPAP1 GNAZ DCLK1 STXBP5L CDK5 NF1 ERLEC1 ACTN2 ROCK2 AP2M1 GPM6B
0.0293287	5	36	4.53054	GO:0031114 Regulation of microtubule depolymerization	https://amigo.geneontology.org/amigo/term/GO:0031114	CAMSAP1 CLASP1 ARHGEF2 KIF21A TAOK1
0.0311172	4	23	5.67303	GO:0003159 Morphogenesis of an endothelium	https://amigo.geneontology.org/amigo/term/GO:0003159	BSG RHOB CTNNB1 CSNK2B
0.0311172	4	23	5.67303	GO:0061154 Endothelial tube morphogenesis	https://amigo.geneontology.org/amigo/term/GO:0061154	BSG RHOB CTNNB1 CSNK2B
0.0312249	11	144	2.4918	GO:0006821 Chloride transport	https://amigo.geneontology.org/amigo/term/GO:0006821	GABRA1 GABRG2 SLC12A5 GABRB2 GABRB3 SLC4A8 TTYH3 TTYH1 SLC25A14 SLC25A27 SLC4A10
0.0317285	6	52	3.76384	GO:0031279 Regulation of cyclase activity	https://amigo.geneontology.org/amigo/term/GO:0031279	MAPK8 NF1 CAP2 GABBR2 GRM2 GRM3
0.0317285	6	52	3.76384	GO:0034331 Cell junction maintenance	https://amigo.geneontology.org/amigo/term/GO:0034331	ERC2 ADGRB3 SHANK2 BSN SYNGAP1 PLXNA4
0.0322973	3	12	8.15498	GO:0006863 Purine nucleobase transport	https://amigo.geneontology.org/amigo/term/GO:0006863	SLC25A5 SLC25A4 VDAC3
0.0322973	3	12	8.15498	GO:0031630 Regulation of synaptic vesicle fusion to presynaptic active zone membrane	https://amigo.geneontology.org/amigo/term/GO:0031630	SYT1 ERC2 STXBP1
0.0322973	3	12	8.15498	GO:0034776 Response to histamine	https://amigo.geneontology.org/amigo/term/GO:0034776	GABRB3 GABRG2 GABRB2
0.0322973	3	12	8.15498	GO:0098887 Neurotransmitter receptor transport endosome to postsynaptic membrane	https://amigo.geneontology.org/amigo/term/GO:0098887	ARHGAP44 GRIPAP1 GRIP1
0.0322973	3	12	8.15498	GO:0099532 Synaptic vesicle endosomal processing	https://amigo.geneontology.org/amigo/term/GO:0099532	AP3D1 GRIPAP1 ITSN2
0.0322973	3	12	8.15498	GO:0099639 Neurotransmitter receptor transport endosome to plasma membrane	https://amigo.geneontology.org/amigo/term/GO:0099639	ARHGAP44 GRIPAP1 GRIP1
0.0322973	3	12	8.15498	GO:1901632 Regulation of synaptic vesicle membrane organization	https://amigo.geneontology.org/amigo/term/GO:1901632	SYT1 ERC2 STXBP1
0.0323064	7	69	3.30927	GO:0140895 Cell surface toll-like receptor signaling pathway	https://amigo.geneontology.org/amigo/term/GO:0140895	RAB11FIP2 TRIM32 DAB2IP TRAF6 TBK1 PRKCE TMEM126A
0.0324183	5	37	4.4081	GO:0097484 Dendrite extension	https://amigo.geneontology.org/amigo/term/GO:0097484	NEDD4L SYT1 RIMS1 UNC13A ITSN2
0.0326826	16	253	2.06292	GO:0019722 Calcium-mediated signaling	https://amigo.geneontology.org/amigo/term/GO:0019722	PPP1R9B CAMKK2 FHL2 PPP1R9A ATP2A2 MCU PDK2 SLC8A2 GRIA3 ATP1B1 GRIA1 NEGR1 GRIN1 ADGRB2 SLC8A1 ATP1A2
0.0328306	12	166	2.35807	GO:0030902 Hindbrain development	https://amigo.geneontology.org/amigo/term/GO:0030902	CEND1 CNTN1 PTPRS EPHB2 ZNF365 SLC25A46 UQCRQ CDK5 CTNNB1 SPTBN2 MT-CO1 MT-ND4
0.033826	16	254	2.0548	GO:0043523 Regulation of neuron apoptotic process	https://amigo.geneontology.org/amigo/term/GO:0043523	AGAP2 CTNNB1 MAP2K4 MAP2K7 CORO1A PTK2B STXBP1 SLC25A27 AIFM1 BRAF NF1 SYNGAP1 PCDHGC5 PHB1 CDK5 NSMF
0.0346759	7	70	3.26199	GO:0046847 Filopodium assembly	https://amigo.geneontology.org/amigo/term/GO:0046847	SRGAP2 ARHGAP44 EPHB2 TTYH1 DNM3 PPP1R9B PPP1R16B
0.0346759	7	70	3.26199	GO:0061951 Establishment of protein localization to plasma membrane	https://amigo.geneontology.org/amigo/term/GO:0061951	ARHGAP44 GRIPAP1 GRIP1 ASAP1 OPTN ACSL3 ANK3
0.0350635	18	301	1.95069	GO:0021537 Telencephalon development	https://amigo.geneontology.org/amigo/term/GO:0021537	ATP1A2 PTPRS PPP1R9B PHACTR1 RTN4 TNR EPHB2 SCN2A DAB2IP KIRREL3 GRIA1 UQCRQ CDK5 CTNNB1 NF1 PLXNA4 SRGAP2 ROBO2
0.0350635	20	348	1.87471	GO:1904951 Positive regulation of establishment of protein localization	https://amigo.geneontology.org/amigo/term/GO:1904951	ATG13 DNM1L CORO2B BSG RAPGEF4 SNAP25 MPC2 TOMM70 CDK5 PRKCB MFF PRKCE PCSK1 ACSL3 MCU RUFY3 ACSL4 ANK3 MAPK8 APBB1
0.0359111	10	127	2.5685	GO:1902476 Chloride transmembrane transport	https://amigo.geneontology.org/amigo/term/GO:1902476	GABRA1 GABRG2 SLC12A5 GABRB2 GABRB3 SLC4A8 SLC25A14 TTYH3 SLC25A27 TTYH1
0.0359501	5	38	4.29209	GO:0015813 L-glutamate transmembrane transport	https://amigo.geneontology.org/amigo/term/GO:0015813	SLC25A12 SLC25A22 TTYH3 TTYH1 ATP1A2
0.0370538	14	212	2.15415	GO:0021953 Central nervous system neuron differentiation	https://amigo.geneontology.org/amigo/term/GO:0021953	CEND1 BRINP1 PLXNA1 DCLK1 EPHB2 SCYL1 SLC4A10 TAOK1 SLC25A46 UQCRQ CDK5 CTNNB1 PLXNA4 ROBO2
0.0370716	6	54	3.62444	GO:0000959 Mitochondrial rna metabolic process	https://amigo.geneontology.org/amigo/term/GO:0000959	TFB1M SARS2 YARS2 LRPPRC AARS2 TBRG4
0.0370716	6	54	3.62444	GO:0086009 Membrane repolarization	https://amigo.geneontology.org/amigo/term/GO:0086009	ATP1B1 ATP1A1 NEDD4L SCN2B CACNA2D1 ATP1A2
0.0370716	6	54	3.62444	GO:2001222 Regulation of neuron migration	https://amigo.geneontology.org/amigo/term/GO:2001222	NSMF SRGAP2 PHACTR1 DAB2IP CAMK2A ARHGEF2
0.0371448	12	169	2.31621	GO:0071453 Cellular response to oxygen levels	https://amigo.geneontology.org/amigo/term/GO:0071453	FAM162A AIFM1 NDUFS2 PRKCE SDHD PHB2 PDK3 ATP6V0D1 PICK1 RTN4 ROCK2 SCN2A
0.0375847	46	1021	1.46965	GO:0019220 Regulation of phosphate metabolic process	https://amigo.geneontology.org/amigo/term/GO:0019220	MAPRE3 MTMR9 CCNY ARHGEF2 RAP2A AGAP2 DAB2IP NTRK3 OGT BRAF PRDX3 TRAF6 SEMA4D PDK2 PPP2R5B DNM1L SMPD3 PPP1R9B PTK2B RAP2C EPHB2 CCNYL1 PRKCE DNAJC30 PHB2 SLC4A4 PDK3 CAMKK2 ACSL3 VPS25 ROCK2 STAT2 MAP2K7 CLIP3 PDE4D SLC8A2 DLG4 THY1 NPTN SLC8A1 NF1 SIRPA DNAJC19 TBK1 TAOK2 IPO7
0.0381849	46	1022	1.46822	GO:0051174 Regulation of phosphorus metabolic process	https://amigo.geneontology.org/amigo/term/GO:0051174	MAPRE3 MTMR9 CCNY ARHGEF2 RAP2A AGAP2 DAB2IP NTRK3 OGT BRAF PRDX3 TRAF6 SEMA4D PDK2 PPP2R5B DNM1L SMPD3 PPP1R9B PTK2B RAP2C EPHB2 CCNYL1 PRKCE DNAJC30 PHB2 SLC4A4 PDK3 CAMKK2 ACSL3 VPS25 ROCK2 STAT2 MAP2K7 CLIP3 PDE4D SLC8A2 DLG4 THY1 NPTN SLC8A1 NF1 SIRPA DNAJC19 TBK1 TAOK2 IPO7
0.0393019	15	236	2.0733	GO:0051651 Maintenance of location in cell	https://amigo.geneontology.org/amigo/term/GO:0051651	VPS13A SYNE1 LETM1 CORO1A PTK2B SLC25A23 CDK5 PRKCE ANK3 HK1 GHITM PDE4D THY1 SLC8A1 ATP1A2
0.0395829	3	13	7.52767	GO:0014051 Gamma-aminobutyric acid secretion	https://amigo.geneontology.org/amigo/term/GO:0014051	SV2A NF1 GABBR1
0.0395829	3	13	7.52767	GO:0015851 Nucleobase transport	https://amigo.geneontology.org/amigo/term/GO:0015851	SLC25A5 SLC25A4 VDAC3
0.0395829	5	39	4.18204	GO:0021801 Cerebral cortex radial glia-guided migration	https://amigo.geneontology.org/amigo/term/GO:0021801	RTN4 DAB2IP CDK5 CTNNB1 SRGAP2
0.0395829	5	39	4.18204	GO:0022030 Telencephalon glial cell migration	https://amigo.geneontology.org/amigo/term/GO:0022030	RTN4 DAB2IP CDK5 CTNNB1 SRGAP2
0.0395829	3	13	7.52767	GO:0031115 Negative regulation of microtubule polymerization	https://amigo.geneontology.org/amigo/term/GO:0031115	ARHGEF7 TUBB4A CLIP3
0.0395829	5	39	4.18204	GO:0032228 Regulation of synaptic transmission gabaergic	https://amigo.geneontology.org/amigo/term/GO:0032228	PLCL2 PHF24 STXBP1 PRKCE NF1
0.0395829	3	13	7.52767	GO:0045838 Positive regulation of membrane potential	https://amigo.geneontology.org/amigo/term/GO:0045838	NNT GRIA1 ANK3
0.0398943	6	55	3.55854	GO:0016601 Rac protein signal transduction	https://amigo.geneontology.org/amigo/term/GO:0016601	ARHGAP44 ABI2 OGT RASGRF1 NF1 RTN4
0.0407433	16	260	2.00738	GO:0007160 Cell-matrix adhesion	https://amigo.geneontology.org/amigo/term/GO:0007160	ARHGEF7 THY1 TAOK2 AJAP1 CORO2B PTK2B CDK5 CTNNB1 NF1 GPM6B ACTN1 CLASP1 ACTN2 SORBS1 ROCK2 PPFIA2
0.0408171	9	110	2.6689	GO:0000041 Transition metal ion transport	https://amigo.geneontology.org/amigo/term/GO:0000041	SLC30A3 TMEM163 ATP13A1 NECTIN1 SFXN1 TTYH1 AP3D1 LMTK2 COX17
0.0408171	9	110	2.6689	GO:0031110 Regulation of microtubule polymerization or depolymerization	https://amigo.geneontology.org/amigo/term/GO:0031110	MAPRE3 CAMSAP1 CLASP1 ARHGEF7 TUBB4A CLIP3 ARHGEF2 KIF21A TAOK1
0.0410692	31	629	1.60766	GO:0040008 Regulation of growth	https://amigo.geneontology.org/amigo/term/GO:0040008	CDKL5 ULK1 NEDD4L SYT1 ACSL4 RIMS1 CSNK2A1 PPP1R9B RTN4 TRIM32 UNC13A ITSN2 PTPRS LIMK1 TNR PTK2B AFG3L2 TOMM70 CDK5 PRKCB PLXNA4 KLHL22 RFTN1 PHB1 SEMA4D ATAD3A RUFY3 OLFM1 PPP2R1A ARHGEF11 TAOK2
0.0418132	17	284	1.9526	GO:0006898 Receptor-mediated endocytosis	https://amigo.geneontology.org/amigo/term/GO:0006898	CACNG3 PICK1 DNM1 AAK1 DNAJC6 CACNG8 AP2M1 CACNG2 AP2A1 DNM3 ITSN2 RABEP1 SYNE1 GRIA1 ARC DLG4 PIP5K1C
0.0418132	17	284	1.9526	GO:0045017 Glycerolipid biosynthetic process	https://amigo.geneontology.org/amigo/term/GO:0045017	DPM1 PIK3C3 CDIPT TAMM41 DGKI PIP5K1C AGPAT1 PIP4K2B EFR3B ITPKA CDS1 PIGS DHRS7B ACSL3 LPCAT4 GK
0.0425239	30	605	1.61752	GO:0010817 Regulation of hormone levels	https://amigo.geneontology.org/amigo/term/GO:0010817	PCSK1 CYP46A1 SLC7A8 RDH11 RAPGEF4 CDK16 ARHGEF7 SMPD3 STX1A RAB11FIP2 PLEKHA1 GNAZ VGF SNAP25 MPC2 ILDR2 STXBP5L KALRN RDH13 ATP1A1 PRKCB PRKCE BRSK2 SLC25A22 GABBR1 RDH14 PICK1 SNX4 MCU ACSL4
0.0430814	6	56	3.49499	GO:0021695 Cerebellar cortex development	https://amigo.geneontology.org/amigo/term/GO:0021695	CEND1 ZNF365 SLC25A46 UQCRQ CDK5 SPTBN2
0.0431885	30	606	1.61485	GO:0009896 Positive regulation of catabolic process	https://amigo.geneontology.org/amigo/term/GO:0009896	SNX4 ULK1 CAMKK2 CSNK2A1 CDK16 CCNY TRIM32 OPTN GPSM1 ATG13 TBK1 SLC25A5 NEDD4L NNT PTK2B DAB2IP UBR3 SLC25A4 PRKCE SLC4A4 NDUFA13 RAB3GAP1 RAB3GAP2 SNX30 LARP1 SNX7 SMCR8 VDAC1 PIP4K2B ROCK2
0.0431885	5	40	4.07749	GO:0021696 Cerebellar cortex morphogenesis	https://amigo.geneontology.org/amigo/term/GO:0021696	CEND1 ZNF365 SLC25A46 CDK5 SPTBN2
0.0431885	5	40	4.07749	GO:0032438 Melanosome organization	https://amigo.geneontology.org/amigo/term/GO:0032438	AP3D1 AP3B1 AP1M1 AP3S1 AP1S2
0.0431885	5	40	4.07749	GO:0046471 Phosphatidylglycerol metabolic process	https://amigo.geneontology.org/amigo/term/GO:0046471	TAMM41 PHB2 SERAC1 DNAJC19 LPCAT4
0.0434511	11	152	2.36065	GO:0050714 Positive regulation of protein secretion	https://amigo.geneontology.org/amigo/term/GO:0050714	DNM1L BSG RAPGEF4 SNAP25 MPC2 PRKCB PRKCE PCSK1 MCU ACSL4 APBB1
0.0447625	7	74	3.08567	GO:0008333 Endosome to lysosome transport	https://amigo.geneontology.org/amigo/term/GO:0008333	CACNG3 FHIP1B AP3D1 CACNG8 CACNG2 RHOB UBXN6
0.0448982	12	174	2.24965	GO:0051017 Actin filament bundle assembly	https://amigo.geneontology.org/amigo/term/GO:0051017	LIMK1 PHACTR1 BAIAP2 ACTN1 CORO2B PTK2B BRAF CUL3 CLASP1 ROCK2 SORBS1 CD47
0.0451682	4	26	5.01845	GO:0006896 Golgi to vacuole transport	https://amigo.geneontology.org/amigo/term/GO:0006896	AP3D1 VPS52 AP3S1 EHD3
0.0451682	4	26	5.01845	GO:0014059 Regulation of dopamine secretion	https://amigo.geneontology.org/amigo/term/GO:0014059	SYT1 GRM2 PRKCB GABBR1
0.0451682	4	26	5.01845	GO:0031338 Regulation of vesicle fusion	https://amigo.geneontology.org/amigo/term/GO:0031338	SYT1 CORO1A STXBP1 ERC2
0.0451682	4	26	5.01845	GO:0070129 Regulation of mitochondrial translation	https://amigo.geneontology.org/amigo/term/GO:0070129	LRPPRC TSFM FASTKD3 MRPS27
0.0451682	4	26	5.01845	GO:0097401 Synaptic vesicle lumen acidification	https://amigo.geneontology.org/amigo/term/GO:0097401	ATP6V0A1 ATP6V1D ATP6V1C1 ATP6V0D1
0.0457605	6	57	3.43368	GO:0042158 Lipoprotein biosynthetic process	https://amigo.geneontology.org/amigo/term/GO:0042158	ATG13 ULK1 PIK3C3 CLIP3 RAB3GAP1 RAB3GAP2
0.0457605	67	1621	1.34826	GO:0042981 Regulation of apoptotic process	https://amigo.geneontology.org/amigo/term/GO:0042981	SLC25A5 MAPK8 MTCH2 MADD AGAP2 MTCH1 SLC25A4 SLC25A6 FAM162A FHL2 TRIM32 BCL2L2 OLFM1 DAB2IP TOMM70 BRAF BABAM2 SYVN1 PRDX3 APBB1 SLC27A4 CTNNB1 OPA1 GRK5 VDAC1 BCL2L2-PABPN1 MAP2K4 MAP2K7 CORO1A PPP2R1A NNT PTK2B NDUFAF4 SYNE1 STXBP1 RHOB SLC25A27 AIFM1 VDAC2 ATP2A2 TRAF6 NF1 SYNGAP1 PHB2 PCDHGC5 GRIA4 PHB1 NDUFA13 ASNS CSNK2A1 ARHGEF7 CLIP3 MFN2 PRR7 GLS2 KCNMA1 GHITM ATAD3A CAMK2A ARHGEF2 CDK5…
0.0457605	24	457	1.71308	GO:0043434 Response to peptide hormone	https://amigo.geneontology.org/amigo/term/GO:0043434	STAT6 STAT2 CUL3 CAMK2A OGT SLC27A4 PDK2 UPRT VGF GRIA1 BRAF PRKCB BSG PCSK1 CYC1 ATP2B1 ACTN2 PIP4K2B SORBS1 GNAI1 ROCK2 MYO5A BAIAP2 AP3S1
0.0457605	6	57	3.43368	GO:0051452 Intracellular ph reduction	https://amigo.geneontology.org/amigo/term/GO:0051452	ATP6V0A1 DMXL2 ATP6V0D1 UBE3A SLC12A5 ATP6V1D
0.0457605	6	57	3.43368	GO:0051646 Mitochondrion localization	https://amigo.geneontology.org/amigo/term/GO:0051646	DNM1L MFN2 MARK1 MSTO1 LRPPRC OPA1
0.0457605	6	57	3.43368	GO:0140894 Endolysosomal toll-like receptor signaling pathway	https://amigo.geneontology.org/amigo/term/GO:0140894	GRAMD4 TRIM3 RTN4 PTPRS RFTN1 TRAF6
0.0457605	8	93	2.80601	GO:1901879 Regulation of protein depolymerization	https://amigo.geneontology.org/amigo/term/GO:1901879	FLII CAMSAP1 SPTBN2 CLASP1 ACTN2 ARHGEF2 KIF21A TAOK1
0.0469179	5	41	3.97804	GO:0048753 Pigment granule organization	https://amigo.geneontology.org/amigo/term/GO:0048753	AP3D1 AP3B1 AP1M1 AP3S1 AP1S2
0.04699	18	312	1.88192	GO:0051402 Neuron apoptotic process	https://amigo.geneontology.org/amigo/term/GO:0051402	FAM162A AGAP2 CDK5 CTNNB1 MAP2K4 MAP2K7 CORO1A PTK2B SCN2A STXBP1 SLC25A27 AIFM1 BRAF NF1 SYNGAP1 PCDHGC5 PHB1 NSMF
0.0469986	7	75	3.04453	GO:0031113 Regulation of microtubule polymerization	https://amigo.geneontology.org/amigo/term/GO:0031113	CAMSAP1 MAPRE3 ARHGEF7 TUBB4A CLIP3 KIF21A CLASP1
0.0469986	20	360	1.81222	GO:0032956 Regulation of actin cytoskeleton organization	https://amigo.geneontology.org/amigo/term/GO:0032956	ARHGAP44 PICK1 LIMK1 BAIAP2 FLII CORO1A CORO2B ABI2 PTK2B ROCK2 TAOK2 BRAF PRKCE SPTBN2 GPM6B ARFGEF1 CLASP1 ACTN2 TAOK1 CD47
0.0469986	3	14	6.98998	GO:0034982 Mitochondrial protein processing	https://amigo.geneontology.org/amigo/term/GO:0034982	AFG3L2 SPG7 STOML2
0.0469986	3	14	6.98998	GO:0042762 Regulation of sulfur metabolic process	https://amigo.geneontology.org/amigo/term/GO:0042762	PDK2 PDK3 CTNNB1
0.0469986	3	14	6.98998	GO:0071472 Cellular response to salt stress	https://amigo.geneontology.org/amigo/term/GO:0071472	MICU1 SLC25A23 LETM1
0.0474064	73	1796	1.32587	GO:0007155 Cell adhesion	https://amigo.geneontology.org/amigo/term/GO:0007155	ARHGEF7 CNTN1 CDH10 TESC CD200 SORBS1 PTPRS NECTIN1 PLXNA1 IGSF21 PTK2B LRRC4B DLG4 PTPRF CELSR2 KIRREL3 ASTN1 PTPRD THY1 CADM3 RELL2 CTNNB1 TLN2 CADM2 ROBO2 CD47 SIRPA CTNND1 PLXNA4 PCDHGC5 KLHL22 CORO2B RTN4 ILDR2 TAOK2 SEMA4D AJAP1 AP3D1 CORO1A TNR KLC1 LRFN3 NCAN AP3B1 NTRK3 ATP1B1 RHOB NPTN BRAF CDK5 TTYH1 PRKCE NEGR1 TRAF6 BAIAP2 NTM PIP5K1C HAPLN4 NF1 OPA1 GPM6B ACTN1 CLASP1 ACTN2 ACTN4 EP…
0.0484732	68	1655	1.34027	GO:0016477 Cell migration	https://amigo.geneontology.org/amigo/term/GO:0016477	ARHGEF7 CDH10 CORO1A PLXNA1 PTK2B RAP2C RAP2A DOCK4 ABI2 ASTN1 NSMF CORO6 CEND1 SEMA4D SRGAP3 STK39 PLXNA4 SRGAP2 RUFY3 RTN4 TRIM32 GNAI1 NTRK3 RHOB THY1 BSG CSNK2B PHB2 SMPD3 PHACTR1 TNR ACAP3 DCLK1 EPHB2 DAB2IP CELSR2 POMGNT2 TPBG KIRREL3 BRAF CDK5 CTNNB1 PRKCE SCAI PDE4B NF1 CDC42BPB ATP5F1A CUL3 CAMK2A CLASP1 DNM1L PPP1R9B ACTN4 ROCK2 PTPRF MCU ARC CDKL5 CD200 MARK1 ARHGEF2 IQSEC1 CD47 SIRPA …
0.0489153	6	58	3.37447	GO:0007632 Visual behavior	https://amigo.geneontology.org/amigo/term/GO:0007632	ATP1A2 BRAF CDK5 NF1 SYNGAP1 GRIN1
0.0489153	17	290	1.9122	GO:0008654 Phospholipid biosynthetic process	https://amigo.geneontology.org/amigo/term/GO:0008654	DPM1 PIK3C3 CDIPT TAMM41 DGKI PIP5K1C AGPAT1 PIP4K2B EFR3B ITPKA CDS1 PIGS DHRS7B SERAC1 LPCAT4 ACSL3
0.0489153	6	58	3.37447	GO:0035176 Social behavior	https://amigo.geneontology.org/amigo/term/GO:0035176	BRINP1 DLG4 KALRN SHANK2 NEGR1 VPS13A
0.0489153	6	58	3.37447	GO:1900271 Regulation of long-term synaptic potentiation	https://amigo.geneontology.org/amigo/term/GO:1900271	ARC CYP46A1 EPHB2 ADCY1 SHISA7 NF1
0.049378	15	244	2.00532	GO:0007411 Axon guidance	https://amigo.geneontology.org/amigo/term/GO:0007411	CNTN1 TRIO UNC5A EPHB2 KIF5A KALRN KIF5C SEMA4D NECTIN1 NTRK3 CDK5 PLXNA4 KIF21A ROBO2 TNR
0.0494717	13	199	2.13095	GO:0098739 Import across plasma membrane	https://amigo.geneontology.org/amigo/term/GO:0098739	ATP1A2 ATP1A3 SLC8A2 SLC12A5 ATP1B1 ATP1A1 KCNJ4 SLC8A1 LRRC8B SLC7A8 HCN2 SLC2A3 CACNA2D1
0.0496911	7	76	3.00447	GO:0002752 Cell surface pattern recognition receptor signaling pathway	https://amigo.geneontology.org/amigo/term/GO:0002752	RAB11FIP2 TRIM32 DAB2IP TRAF6 TBK1 PRKCE TMEM126A
0.0501638	4	27	4.83258	GO:0002026 Regulation of the force of heart contraction	https://amigo.geneontology.org/amigo/term/GO:0002026	SLC8A1 ATP1A2 ATP1A1 ATP2A2
0.0506162	5	42	3.88332	GO:0034389 Lipid droplet organization	https://amigo.geneontology.org/amigo/term/GO:0034389	BSCL2 PTGFRN CDS1 NEGR1 RAB3GAP1
0.0506162	5	42	3.88332	GO:0051954 Positive regulation of amine transport	https://amigo.geneontology.org/amigo/term/GO:0051954	SYT1 STXBP1 GABBR1 STX1A RAB3GAP1
0.0506162	5	42	3.88332	GO:0052652 Cyclic purine nucleotide metabolic process	https://amigo.geneontology.org/amigo/term/GO:0052652	ADCY1 PDE4A ADCY9 PDE4D PDE4B
0.0506162	16	268	1.94746	GO:1903522 Regulation of blood circulation	https://amigo.geneontology.org/amigo/term/GO:1903522	TMEM65 ATP2A2 SLC8A1 EHD3 ATP1A2 ATP2B1 PDE4D ATP1B1 SCN2B ATP1A1 PDE4B DOCK4 CACNA2D1 ATP1A3 SLC8A2 ATP2B2
0.0510303	12	178	2.1991	GO:0061572 Actin filament bundle organization	https://amigo.geneontology.org/amigo/term/GO:0061572	LIMK1 PHACTR1 BAIAP2 ACTN1 CORO2B PTK2B BRAF CUL3 CLASP1 ROCK2 SORBS1 CD47
0.0523341	10	136	2.39852	GO:0007265 Ras protein signal transduction	https://amigo.geneontology.org/amigo/term/GO:0007265	RASGRF1 RAPGEF4 RALGPS1 DAB2IP MFN2 EPHB2 RASA2 DGKI NF1 SYNGAP1
0.0523341	6	59	3.31728	GO:0042220 Response to cocaine	https://amigo.geneontology.org/amigo/term/GO:0042220	UBE3A PTK2B GRIA1 GRM2 CDK5 ARC
0.0548561	10	137	2.38102	GO:0051282 Regulation of sequestering of calcium ion	https://amigo.geneontology.org/amigo/term/GO:0051282	LETM1 CORO1A PTK2B SLC25A23 PRKCE GHITM PDE4D THY1 SLC8A1 ATP1A2
0.0549052	13	202	2.0993	GO:0061025 Membrane fusion	https://amigo.geneontology.org/amigo/term/GO:0061025	STX1B STX1A SNAP25 STX17 SYT1 CORO1A STXBP1 ERC2 OPA1 PIP4K2B RIMS1 RABEP1 NAPG
0.0550002	5	43	3.79301	GO:0009187 Cyclic nucleotide metabolic process	https://amigo.geneontology.org/amigo/term/GO:0009187	ADCY1 PDE4A ADCY9 PDE4D PDE4B
0.0550002	3	15	6.52398	GO:0009214 Cyclic nucleotide catabolic process	https://amigo.geneontology.org/amigo/term/GO:0009214	PDE4A PDE4D PDE4B
0.0550002	8	97	2.6903	GO:0010232 Vascular transport	https://amigo.geneontology.org/amigo/term/GO:0010232	SLC2A3 SLC27A4 ATP1A2 SLC4A8 SLC4A4 SLC7A8 SLC8A2 SLC16A7
0.0550002	6	60	3.26199	GO:0031102 Neuron projection regeneration	https://amigo.geneontology.org/amigo/term/GO:0031102	PTPRS TNR PTPRF THY1 BRAF ULK1
0.0550002	4	28	4.65999	GO:0033598 Mammary gland epithelial cell proliferation	https://amigo.geneontology.org/amigo/term/GO:0033598	AGAP2 STAT6 PHB2 RTN4
0.0550002	5	43	3.79301	GO:0035459 Vesicle cargo loading	https://amigo.geneontology.org/amigo/term/GO:0035459	AP3D1 AP3M2 AP3B2 AP3B1 AP3S1
0.0550002	4	28	4.65999	GO:0035795 Negative regulation of mitochondrial membrane permeability	https://amigo.geneontology.org/amigo/term/GO:0035795	SLC25A5 SLC25A4 SLC25A6 BCL2L2
0.0550002	3	15	6.52398	GO:0043650 Dicarboxylic acid biosynthetic process	https://amigo.geneontology.org/amigo/term/GO:0043650	GLS GLS2 GOT2
0.0550002	18	319	1.84062	GO:0048638 Regulation of developmental growth	https://amigo.geneontology.org/amigo/term/GO:0048638	CDKL5 ULK1 NEDD4L SYT1 RIMS1 RTN4 UNC13A ITSN2 PTPRS LIMK1 TNR AFG3L2 TOMM70 CDK5 PLXNA4 SEMA4D RUFY3 OLFM1
0.0550002	6	60	3.26199	GO:0051480 Regulation of cytosolic calcium ion concentration	https://amigo.geneontology.org/amigo/term/GO:0051480	ATP2B1 ATP2B2 SLC8A2 GRIA1 SV2B ERC2
0.0550002	3	15	6.52398	GO:0051481 Negative regulation of cytosolic calcium ion concentration	https://amigo.geneontology.org/amigo/term/GO:0051481	ATP1A2 ATP2B1 SLC8A1
0.0550002	6	60	3.26199	GO:0051703 Biological process involved in intraspecies interaction between organisms	https://amigo.geneontology.org/amigo/term/GO:0051703	BRINP1 DLG4 KALRN SHANK2 NEGR1 VPS13A
0.0550002	7	78	2.92743	GO:0055117 Regulation of cardiac muscle contraction	https://amigo.geneontology.org/amigo/term/GO:0055117	ATP2A2 EHD3 ATP1A2 PDE4D ATP1B1 PDE4B SLC8A1
0.0550002	3	15	6.52398	GO:0060123 Regulation of growth hormone secretion	https://amigo.geneontology.org/amigo/term/GO:0060123	ARHGEF7 KALRN GABBR1
0.0550002	4	28	4.65999	GO:0060544 Regulation of necroptotic process	https://amigo.geneontology.org/amigo/term/GO:0060544	AIFM1 SLC25A4 ARHGEF2 OGT
0.0550002	5	43	3.79301	GO:0072530 Purine-containing compound transmembrane transport	https://amigo.geneontology.org/amigo/term/GO:0072530	LRRC8B SLC25A23 SLC25A4 SLC25A5 SLC25A6
0.0550002	6	60	3.26199	GO:0086002 Cardiac muscle cell action potential involved in contraction	https://amigo.geneontology.org/amigo/term/GO:0086002	SCN2A SCN2B SCN3A CACNA2D1 NEDD4L ATP1A1
0.0550002	3	15	6.52398	GO:0098840 Protein transport along microtubule	https://amigo.geneontology.org/amigo/term/GO:0098840	KIF5C CLIP3 KIF5A
0.0550002	3	15	6.52398	GO:0099118 Microtubule-based protein transport	https://amigo.geneontology.org/amigo/term/GO:0099118	KIF5C CLIP3 KIF5A
0.0550002	8	97	2.6903	GO:0150104 Transport across blood-brain barrier	https://amigo.geneontology.org/amigo/term/GO:0150104	SLC2A3 SLC27A4 ATP1A2 SLC4A8 SLC4A4 SLC7A8 SLC8A2 SLC16A7
0.0550002	9	117	2.50922	GO:1901890 Positive regulation of cell junction assembly	https://amigo.geneontology.org/amigo/term/GO:1901890	LRRC4B THY1 IQSEC2 EPHB2 ADGRB3 TPBG PTPRD SEMA4D LRRTM3
0.0550002	4	28	4.65999	GO:1903523 Negative regulation of blood circulation	https://amigo.geneontology.org/amigo/term/GO:1903523	ATP1A2 ATP1A1 ATP2A2 PDE4D
0.0552094	23	442	1.69742	GO:0030900 Forebrain development	https://amigo.geneontology.org/amigo/term/GO:0030900	ATP1A2 PTPRS PPP1R9B PHACTR1 PLXNA1 RTN4 TNR DCLK1 EPHB2 SCN2A DAB2IP SLC4A10 KIRREL3 GRIA1 UQCRQ CDK5 CTNNB1 PCSK1 NF1 PLXNA4 SRGAP2 RAB3GAP1 ROBO2
0.0557972	10	138	2.36376	GO:0043244 Regulation of protein-containing complex disassembly	https://amigo.geneontology.org/amigo/term/GO:0043244	FLII CAMSAP1 SPTBN2 CLASP1 ACTN2 ARHGEF2 KIF21A TAOK1 SMCR8 TECPR1
0.0585652	68	1674	1.32506	GO:0043067 Regulation of programmed cell death	https://amigo.geneontology.org/amigo/term/GO:0043067	SLC25A5 MAPK8 MTCH2 MADD AGAP2 MTCH1 SLC25A4 SLC25A6 FAM162A FHL2 TRIM32 BCL2L2 OLFM1 DAB2IP TOMM70 BRAF BABAM2 SYVN1 PRDX3 APBB1 SLC27A4 CTNNB1 OPA1 GRK5 VDAC1 BCL2L2-PABPN1 MAP2K4 MAP2K7 CORO1A PPP2R1A NNT PTK2B NDUFAF4 SYNE1 STXBP1 RHOB SLC25A27 AIFM1 VDAC2 ATP2A2 TRAF6 NF1 SYNGAP1 PHB2 PCDHGC5 GRIA4 PHB1 NDUFA13 ASNS CSNK2A1 ARHGEF7 CLIP3 MFN2 PRR7 GLS2 KCNMA1 GHITM ATAD3A CAMK2A ARHGEF2 CDK5…
0.0591317	5	44	3.70681	GO:1903146 Regulation of autophagy of mitochondrion	https://amigo.geneontology.org/amigo/term/GO:1903146	CAMKK2 SLC25A5 SLC25A4 VDAC1 DNM1L
0.0594537	30	625	1.56576	GO:0003013 Circulatory system process	https://amigo.geneontology.org/amigo/term/GO:0003013	SCN2A SCN2B SCN3A KCNMA1 TMEM65 ATP2A2 SLC8A1 EHD3 ATP1A2 ATP2B1 DNM1L CORO2B PDE4D ATP1B1 ATP1A1 PDE4B STK39 SLC2A3 DOCK4 CACNA2D1 SLC27A4 NEDD4L ROCK2 SLC4A8 SLC4A4 SLC7A8 SLC8A2 SLC16A7 ATP1A3 ATP2B2
0.0602809	12	183	2.13901	GO:0070507 Regulation of microtubule cytoskeleton organization	https://amigo.geneontology.org/amigo/term/GO:0070507	MAPRE3 FSD1 CAMSAP1 CLASP1 ARHGEF7 TUBB4A CLIP3 ARHGEF2 GNAI1 KIF21A TRIM36 TAOK1
0.0603949	9	119	2.46705	GO:0090277 Positive regulation of peptide hormone secretion	https://amigo.geneontology.org/amigo/term/GO:0090277	RAPGEF4 ARHGEF7 SNAP25 MPC2 PRKCB PRKCE GABBR1 MCU ACSL4
0.0606878	8	99	2.63595	GO:0007589 Body fluid secretion	https://amigo.geneontology.org/amigo/term/GO:0007589	UPRT CELSR2 KALRN PRKCE NEGR1 MTX1 STK39 MT-CO2
0.0613846	4	29	4.4993	GO:0010882 Regulation of cardiac muscle contraction by calcium ion signaling	https://amigo.geneontology.org/amigo/term/GO:0010882	ATP2A2 ATP1B1 SLC8A1 ATP1A2
0.0613846	4	29	4.4993	GO:0021854 Hypothalamus development	https://amigo.geneontology.org/amigo/term/GO:0021854	PLXNA1 UQCRQ CTNNB1 RAB3GAP1
0.0613846	4	29	4.4993	GO:0038095 Fc-epsilon receptor signaling pathway	https://amigo.geneontology.org/amigo/term/GO:0038095	MAP2K4 MAP2K7 MAPK8 TRAF6
0.0614336	7	80	2.85424	GO:0032272 Negative regulation of protein polymerization	https://amigo.geneontology.org/amigo/term/GO:0032272	FLII VDAC2 SPTBN2 ARFGEF1 ARHGEF7 TUBB4A CLIP3
0.0614336	7	80	2.85424	GO:0032890 Regulation of organic acid transport	https://amigo.geneontology.org/amigo/term/GO:0032890	ACSL4 STXBP1 SV2A GRM2 GABBR1 RAB3GAP1 ATP1A2
0.0614336	7	80	2.85424	GO:0071277 Cellular response to calcium ion	https://amigo.geneontology.org/amigo/term/GO:0071277	MICU1 ITPKA MICU3 BRAF SYT1 SLC25A23 ADCY1
0.0632763	10	141	2.31347	GO:0051208 Sequestering of calcium ion	https://amigo.geneontology.org/amigo/term/GO:0051208	LETM1 CORO1A PTK2B SLC25A23 PRKCE GHITM PDE4D THY1 SLC8A1 ATP1A2
0.0638658	5	45	3.62444	GO:0001662 Behavioral fear response	https://amigo.geneontology.org/amigo/term/GO:0001662	ATP1A2 VDAC3 BRINP1 EPHB2 VDAC1
0.0638658	5	45	3.62444	GO:0009225 Nucleotide-sugar metabolic process	https://amigo.geneontology.org/amigo/term/GO:0009225	DPM1 PMM1 UGGT1 GUK1 HK1
0.0640067	3	16	6.11623	GO:0034163 Regulation of toll-like receptor 9 signaling pathway	https://amigo.geneontology.org/amigo/term/GO:0034163	GRAMD4 RTN4 PTPRS
0.0640067	3	16	6.11623	GO:0140042 Lipid droplet formation	https://amigo.geneontology.org/amigo/term/GO:0140042	BSCL2 CDS1 NEGR1
0.0640067	3	16	6.11623	GO:1901526 Positive regulation of mitophagy	https://amigo.geneontology.org/amigo/term/GO:1901526	SLC25A5 SLC25A4 VDAC1
0.06563	23	450	1.66724	GO:0003012 Muscle system process	https://amigo.geneontology.org/amigo/term/GO:0003012	SCN2A SCN2B SCN3A ATP2A2 SLC8A1 KCNMA1 EHD3 ATP1A2 MAP2K4 ATP2B1 PDE4D ROCK2 ATP1B1 MLIP TOMM70 ATP1A1 PDE4B SCO2 DOCK4 CACNA2D1 NEDD4L APBB1 ARHGEF11
0.0656732	9	121	2.42627	GO:0002793 Positive regulation of peptide secretion	https://amigo.geneontology.org/amigo/term/GO:0002793	RAPGEF4 ARHGEF7 SNAP25 MPC2 PRKCB PRKCE GABBR1 MCU ACSL4
0.0667389	8	101	2.58376	GO:0006942 Regulation of striated muscle contraction	https://amigo.geneontology.org/amigo/term/GO:0006942	ATP2A2 EHD3 ATP1A2 PDE4D ATP1B1 ATP1A1 PDE4B SLC8A1
0.0675813	4	30	4.34932	GO:0007026 Negative regulation of microtubule depolymerization	https://amigo.geneontology.org/amigo/term/GO:0007026	CAMSAP1 CLASP1 ARHGEF2 TAOK1
0.0675813	4	30	4.34932	GO:0009651 Response to salt stress	https://amigo.geneontology.org/amigo/term/GO:0009651	PTK2B MICU1 SLC25A23 LETM1
0.0675813	4	30	4.34932	GO:0015740 C4-dicarboxylate transport	https://amigo.geneontology.org/amigo/term/GO:0015740	SLC25A11 SLC25A12 SLC25A22 LRRC8B
0.0675813	4	30	4.34932	GO:0034695 Response to prostaglandin e	https://amigo.geneontology.org/amigo/term/GO:0034695	GNAI1 PPP1R9B PRKCE ACACA
0.0675813	4	30	4.34932	GO:0048679 Regulation of axon regeneration	https://amigo.geneontology.org/amigo/term/GO:0048679	PTPRS TNR PTPRF BRAF
0.0675813	4	30	4.34932	GO:0086011 Membrane repolarization during action potential	https://amigo.geneontology.org/amigo/term/GO:0086011	ATP1B1 ATP1A1 SCN2B CACNA2D1
0.0675813	4	30	4.34932	GO:1905709 Negative regulation of membrane permeability	https://amigo.geneontology.org/amigo/term/GO:1905709	SLC25A5 SLC25A4 SLC25A6 BCL2L2
0.068647	5	46	3.54564	GO:0002209 Behavioral defense response	https://amigo.geneontology.org/amigo/term/GO:0002209	ATP1A2 VDAC3 BRINP1 EPHB2 VDAC1
0.068647	5	46	3.54564	GO:0045761 Regulation of adenylate cyclase activity	https://amigo.geneontology.org/amigo/term/GO:0045761	NF1 CAP2 GABBR2 GRM2 GRM3
0.0690706	32	687	1.51941	GO:0032870 Cellular response to hormone stimulus	https://amigo.geneontology.org/amigo/term/GO:0032870	STAT6 ATP1A2 CUL3 CAMK2A UBE3A ACTN4 LANCL2 OGT ATP1A1 PHB1 SLC27A4 CSNK2B PDK2 CALCOCO1 ATP5F1A GRIA1 AIFM1 NSMF PRKCB PRKCE PHB2 ACACA ROBO2 ATP2B1 ACTN2 PIP4K2B SORBS1 ROCK2 MYO5A ATP1A3 BAIAP2 AP3S1
0.0696178	8	102	2.55842	GO:0007032 Endosome organization	https://amigo.geneontology.org/amigo/term/GO:0007032	FHIP1B SNX10 DNM1 EXOC8 ATP6V0A1 ATP6V1D VPS25 PDCD6IP
0.0712924	6	64	3.05812	GO:0021545 Cranial nerve development	https://amigo.geneontology.org/amigo/term/GO:0021545	PLXNA1 EPHB2 SLC25A46 CTNNB1 PLXNA4 TMEM126A
0.072344	7	83	2.75108	GO:0051279 Regulation of release of sequestered calcium ion into cytosol	https://amigo.geneontology.org/amigo/term/GO:0051279	CORO1A PTK2B PRKCE PDE4D THY1 SLC8A1 ATP1A2
0.0734487	3	17	5.75646	GO:0006744 Ubiquinone biosynthetic process	https://amigo.geneontology.org/amigo/term/GO:0006744	COQ9 COQ6 NDUFA9
0.0734487	3	17	5.75646	GO:0007194 Negative regulation of adenylate cyclase activity	https://amigo.geneontology.org/amigo/term/GO:0007194	GABBR2 GRM2 GRM3
0.0734487	3	17	5.75646	GO:0010649 Regulation of cell communication by electrical coupling	https://amigo.geneontology.org/amigo/term/GO:0010649	PDE4D ANK3 SLC8A1
0.0734487	5	47	3.4702	GO:0021587 Cerebellum morphogenesis	https://amigo.geneontology.org/amigo/term/GO:0021587	CEND1 ZNF365 SLC25A46 CDK5 SPTBN2
0.0734487	3	17	5.75646	GO:0033599 Regulation of mammary gland epithelial cell proliferation	https://amigo.geneontology.org/amigo/term/GO:0033599	AGAP2 PHB2 RTN4
0.0734487	5	47	3.4702	GO:0055078 Sodium ion homeostasis	https://amigo.geneontology.org/amigo/term/GO:0055078	ATP1A2 ATP1A3 ATP1B1 ATP1A1 SLC8A1
0.0734487	3	17	5.75646	GO:0070571 Negative regulation of neuron projection regeneration	https://amigo.geneontology.org/amigo/term/GO:0070571	PTPRS TNR THY1
0.0734487	12	189	2.07111	GO:0097553 Calcium ion transmembrane import into cytosol	https://amigo.geneontology.org/amigo/term/GO:0097553	SLC8A2 SLC8A1 LETM1 GRIN1 CORO1A PTK2B PRKCE GHITM PDE4D CACNA2D1 THY1 ATP1A2
0.0734487	3	17	5.75646	GO:1901663 Quinone biosynthetic process	https://amigo.geneontology.org/amigo/term/GO:1901663	COQ9 COQ6 NDUFA9
0.0734487	3	17	5.75646	GO:1902065 Response to l-glutamate	https://amigo.geneontology.org/amigo/term/GO:1902065	GRIA1 AIFM1 BAIAP2
0.0734487	5	47	3.4702	GO:1902686 Mitochondrial outer membrane permeabilization involved in programmed cell death	https://amigo.geneontology.org/amigo/term/GO:1902686	SLC25A5 SLC25A4 SLC25A6 VDAC2 SPG7
0.0734487	5	47	3.4702	GO:1903170 Negative regulation of calcium ion transmembrane transport	https://amigo.geneontology.org/amigo/term/GO:1903170	GNB5 ATP1A2 CBARP UBR3 VDAC1
0.0734487	5	47	3.4702	GO:1904646 Cellular response to amyloid-beta	https://amigo.geneontology.org/amigo/term/GO:1904646	BCL2L2 EPHB2 CACNA2D1 ATP1A3 CDK5
0.0739041	4	31	4.20902	GO:0014046 Dopamine secretion	https://amigo.geneontology.org/amigo/term/GO:0014046	SYT1 GRM2 PRKCB GABBR1
0.0739041	4	31	4.20902	GO:0021680 Cerebellar purkinje cell layer development	https://amigo.geneontology.org/amigo/term/GO:0021680	CEND1 SLC25A46 UQCRQ SPTBN2
0.0749689	6	65	3.01107	GO:0033059 Cellular pigmentation	https://amigo.geneontology.org/amigo/term/GO:0033059	AP3D1 AP3B1 AP1M1 AP3S1 AP1S2 MYO5A
0.0749689	6	65	3.01107	GO:0097352 Autophagosome maturation	https://amigo.geneontology.org/amigo/term/GO:0097352	SNX14 TECPR1 PIK3C3 STX17 ATP2A2 SMCR8
0.075715	10	146	2.23424	GO:0021987 Cerebral cortex development	https://amigo.geneontology.org/amigo/term/GO:0021987	PTPRS PPP1R9B PHACTR1 RTN4 DAB2IP GRIA1 CDK5 CTNNB1 NF1 SRGAP2
0.0779814	13	214	1.98158	GO:0021543 Pallium development	https://amigo.geneontology.org/amigo/term/GO:0021543	PTPRS PPP1R9B PHACTR1 RTN4 SCN2A DAB2IP KIRREL3 GRIA1 UQCRQ CDK5 CTNNB1 NF1 SRGAP2
0.0792394	5	48	3.39791	GO:0003254 Regulation of membrane depolarization	https://amigo.geneontology.org/amigo/term/GO:0003254	HCN2 HCN1 NEDD4L SCN2B ANK3
0.0792394	5	48	3.39791	GO:0021799 Cerebral cortex radially oriented cell migration	https://amigo.geneontology.org/amigo/term/GO:0021799	RTN4 DAB2IP CDK5 CTNNB1 SRGAP2
0.0803313	9	126	2.32999	GO:0048259 Regulation of receptor-mediated endocytosis	https://amigo.geneontology.org/amigo/term/GO:0048259	PICK1 AAK1 RABEP1 DNAJC6 SYNE1 AP2M1 AP2A1 ARC DLG4
0.0804742	16	286	1.82489	GO:0110053 Regulation of actin filament organization	https://amigo.geneontology.org/amigo/term/GO:0110053	PICK1 LIMK1 BAIAP2 FLII CORO1A ABI2 CORO2B BRAF PRKCE SPTBN2 ARFGEF1 CLASP1 ACTN2 PTK2B ROCK2 CD47
0.0814077	19	360	1.72161	GO:0006936 Muscle contraction	https://amigo.geneontology.org/amigo/term/GO:0006936	SCN2A SCN2B SCN3A ATP2A2 KCNMA1 EHD3 ATP1A2 ATP2B1 PDE4D ROCK2 ATP1B1 ATP1A1 PDE4B DOCK4 CACNA2D1 NEDD4L APBB1 SLC8A1 ARHGEF11
0.0843557	17	312	1.77737	GO:0002221 Pattern recognition receptor signaling pathway	https://amigo.geneontology.org/amigo/term/GO:0002221	GRAMD4 RAB11FIP2 MAPK8 TRIM3 TRIM32 DAB2IP OGT PHB1 TRAF6 TBK1 PHB2 RTN4 AP3B1 PRKCE TMEM126A PTPRS RFTN1
0.0847383	3	18	5.43665	GO:0031280 Negative regulation of cyclase activity	https://amigo.geneontology.org/amigo/term/GO:0031280	GABBR2 GRM2 GRM3
0.0847383	3	18	5.43665	GO:1902170 Cellular response to reactive nitrogen species	https://amigo.geneontology.org/amigo/term/GO:1902170	ATP5F1A AIFM1 STAT6
0.084905	5	49	3.32856	GO:0006623 Protein targeting to vacuole	https://amigo.geneontology.org/amigo/term/GO:0006623	AP3D1 VPS13A AP3B1 VPS53 PIK3C3
0.084905	5	49	3.32856	GO:0008038 Neuron recognition	https://amigo.geneontology.org/amigo/term/GO:0008038	RTN4 EPHB2 NTRK3 ROBO2 NTM
0.084905	5	49	3.32856	GO:0032365 Intracellular lipid transport	https://amigo.geneontology.org/amigo/term/GO:0032365	RELCH VPS53 VPS51 VPS52 SERAC1
0.084905	5	49	3.32856	GO:0035794 Positive regulation of mitochondrial membrane permeability	https://amigo.geneontology.org/amigo/term/GO:0035794	SLC25A5 SLC25A4 SLC25A6 VDAC2 SPG7
0.084905	5	49	3.32856	GO:0070266 Necroptotic process	https://amigo.geneontology.org/amigo/term/GO:0070266	AIFM1 PGAM5 SLC25A4 ARHGEF2 OGT
0.084905	6	67	2.92119	GO:0070301 Cellular response to hydrogen peroxide	https://amigo.geneontology.org/amigo/term/GO:0070301	PLEKHA1 RHOB SMPD3 AIFM1 STAT6 SIRPA
0.0869852	9	128	2.29359	GO:0006906 Vesicle fusion	https://amigo.geneontology.org/amigo/term/GO:0006906	STX1B STX1A SNAP25 STX17 SYT1 CORO1A STXBP1 ERC2 PIP4K2B
0.0881451	7	87	2.62459	GO:0071230 Cellular response to amino acid stimulus	https://amigo.geneontology.org/amigo/term/GO:0071230	CUL3 KLHL22 BCL2L2 AGAP2 GRIA1 BAIAP2 NSMF
0.0882258	30	649	1.50785	GO:0044092 Negative regulation of molecular function	https://amigo.geneontology.org/amigo/term/GO:0044092	NEDD4L ARFGEF1 GNB5 CD200 LIMK1 MAPK8 DAB2IP GPSM1 PRDX3 STK39 CBARP GOPC ACTN2 CSNK2A1 VPS25 PTPRF KCNAB1 ATP2A2 PHB2 ATP1A2 CAMK2A EPHB2 ANK3 THY1 SLC8A1 NF1 GABBR2 GRM2 GRM3 IPO7
0.0892303	4	33	3.95393	GO:0062098 Regulation of programmed necrotic cell death	https://amigo.geneontology.org/amigo/term/GO:0062098	AIFM1 SLC25A4 ARHGEF2 OGT
0.0892303	4	33	3.95393	GO:2001258 Negative regulation of cation channel activity	https://amigo.geneontology.org/amigo/term/GO:2001258	GNB5 CBARP KCNAB1 ANK3
0.0914046	5	50	3.26199	GO:0021575 Hindbrain morphogenesis	https://amigo.geneontology.org/amigo/term/GO:0021575	CEND1 ZNF365 SLC25A46 CDK5 SPTBN2
0.0917266	14	243	1.87934	GO:0007163 Establishment or maintenance of cell polarity	https://amigo.geneontology.org/amigo/term/GO:0007163	DLG4 GPSM1 BRSK1 BRSK2 CLASP1 ACTR2 ARFGEF1 RAB11FIP2 RUFY3 PDCD6IP ARHGEF11 CAP2 ROCK2 CDC42BPB
0.0918745	42	979	1.39942	GO:0000278 Mitotic cell cycle	https://amigo.geneontology.org/amigo/term/GO:0000278	CLASP1 BRINP1 TUBB4A FSD1 ROCK2 TUBA3E GPSM1 PDCD6IP ASNS CCNY BRSK1 TOM1L2 EXOC7 CUL3 SMPD3 PPP2R1A BABAM2 TTYH1 CTNNB1 KLHL22 GNAI1 HECW2 RHOB TAOK2 ANK3 TRIM36 TAOK1 BRSK2 PHB2 CAMK2A EXOC5 EXOC1 PPP1R9B EXOC2 EXOC8 EXOC4 EXOC6 EXOC6B EXOC3 TTC19 CUL2 PRKCB
0.0925815	7	88	2.59477	GO:0051591 Response to camp	https://amigo.geneontology.org/amigo/term/GO:0051591	HCN2 PDE4D HCN1 PTK2B BRAF BSG VGF
0.0943094	9	130	2.2583	GO:0090174 Organelle membrane fusion	https://amigo.geneontology.org/amigo/term/GO:0090174	STX1B STX1A SNAP25 STX17 SYT1 CORO1A STXBP1 ERC2 PIP4K2B
0.0951647	8	109	2.39412	GO:0038202 Torc1 signaling	https://amigo.geneontology.org/amigo/term/GO:0038202	KLHL22 CUL3 UBE2D1 OGT TBK1 UBE3A LARP1 SMCR8
0.0958492	3	19	5.15051	GO:0002756 Myd88-independent toll-like receptor signaling pathway	https://amigo.geneontology.org/amigo/term/GO:0002756	RAB11FIP2 PRKCE TRAF6
0.0958492	3	19	5.15051	GO:0006743 Ubiquinone metabolic process	https://amigo.geneontology.org/amigo/term/GO:0006743	COQ9 COQ6 NDUFA9
0.0958492	3	19	5.15051	GO:0032048 Cardiolipin metabolic process	https://amigo.geneontology.org/amigo/term/GO:0032048	TAMM41 PHB2 DNAJC19
0.0958492	3	19	5.15051	GO:0035338 Long-chain fatty-acyl-coa biosynthetic process	https://amigo.geneontology.org/amigo/term/GO:0035338	ACSL4 ACSL3 ACSF3
0.0958492	3	19	5.15051	GO:0090201 Negative regulation of release of cytochrome c from mitochondria	https://amigo.geneontology.org/amigo/term/GO:0090201	BCL2L2 OPA1 GHITM
0.0958492	3	19	5.15051	GO:0099638 Endosome to plasma membrane protein transport	https://amigo.geneontology.org/amigo/term/GO:0099638	ARHGAP44 GRIPAP1 GRIP1
0.0972117	5	51	3.19803	GO:0007019 Microtubule depolymerization	https://amigo.geneontology.org/amigo/term/GO:0007019	CAMSAP1 CLASP1 ARHGEF2 KIF21A TAOK1
0.0972117	4	34	3.83764	GO:0030517 Negative regulation of axon extension	https://amigo.geneontology.org/amigo/term/GO:0030517	RTN4 PTPRS TNR CDK5
0.0972117	5	51	3.19803	GO:0042596 Fear response	https://amigo.geneontology.org/amigo/term/GO:0042596	ATP1A2 VDAC3 BRINP1 EPHB2 VDAC1
0.0972117	5	51	3.19803	GO:1902108 Regulation of mitochondrial membrane permeability involved in apoptotic process	https://amigo.geneontology.org/amigo/term/GO:1902108	SLC25A5 SLC25A4 SLC25A6 VDAC2 CAMK2A
0.0975743	10	153	2.13202	GO:0036294 Cellular response to decreased oxygen levels	https://amigo.geneontology.org/amigo/term/GO:0036294	FAM162A AIFM1 PRKCE SDHD PHB2 PDK3 PICK1 RTN4 ROCK2 SCN2A
0.09859	36	819	1.43384	GO:1903047 Mitotic cell cycle process	https://amigo.geneontology.org/amigo/term/GO:1903047	CLASP1 FSD1 ROCK2 GPSM1 PDCD6IP CCNY BRSK1 TOM1L2 EXOC7 SMPD3 PPP2R1A BABAM2 CUL3 KLHL22 GNAI1 HECW2 RHOB TAOK2 ANK3 TRIM36 TAOK1 BRSK2 PHB2 CAMK2A EXOC5 EXOC1 PPP1R9B EXOC2 EXOC8 EXOC4 EXOC6 EXOC6B EXOC3 TTC19 CUL2 PRKCB
0.0986621	47	1125	1.36279	GO:0031399 Regulation of protein modification process	https://amigo.geneontology.org/amigo/term/GO:0031399	UBE2D1 MAPRE3 LIMK1 CCNY UBE3A ARHGEF2 RAP2A AGAP2 DAB2IP NTRK3 BRAF CTNNB1 TRAF6 ATG13 ULK1 SEMA4D PPP2R5B SMPD3 PPP1R9B PTK2B RAP2C EPHB2 OGT CCNYL1 CDK5 PRKCE CUL3 CAMKK2 RAB3GAP1 RAB3GAP2 VPS25 ROCK2 TAOK1 STAT2 MAP2K7 CLIP3 PDE4D SLC8A2 DLG4 THY1 NPTN SLC8A1 NF1 SIRPA TBK1 TAOK2 IPO7
0.0987865	14	246	1.85642	GO:0009743 Response to carbohydrate	https://amigo.geneontology.org/amigo/term/GO:0009743	OGT MAP2K4 RASAL2 CDK16 RAB11FIP2 PTK2B MPC2 ILDR2 GRIA1 PRKCB PRKCE BRSK2 PCSK1 PDK3
0.0999387	6	70	2.79599	GO:0051937 Catecholamine transport	https://amigo.geneontology.org/amigo/term/GO:0051937	SYT1 GRM2 PRKCB SDHD GABBR1 STX1A
0.100921	41	959	1.39459	GO:0014070 Response to organic cyclic compound	https://amigo.geneontology.org/amigo/term/GO:0014070	GNB5 ATP1A2 HCN2 PDE4D UBE3A ATP1A1 HCN1 GABRB3 PHB1 CTNNB1 CALCOCO1 GDAP1 PPP1R9B GABRG2 PTK2B BCL2L2 STXBP1 ATP5F1A TOMM70 GRIA1 AIFM1 BRAF GRM2 CDK5 PRKCB PRKCE BSG PCSK1 ARC STK39 MT-ND1 PHB2 VGF RFTN1 ROCK2 LARP1 GNAI1 GABRB2 ADCY1 SLC8A1 ATP1A3
0.100921	10	154	2.11818	GO:0046887 Positive regulation of hormone secretion	https://amigo.geneontology.org/amigo/term/GO:0046887	RAPGEF4 ARHGEF7 SNAP25 MPC2 PRKCB PRKCE GABBR1 SNX4 MCU ACSL4
0.100921	9	132	2.22409	GO:1904064 Positive regulation of cation transmembrane transport	https://amigo.geneontology.org/amigo/term/GO:1904064	ACTN2 TESC ATP1B1 RGS7 WNK2 ANK3 THY1 GRIN1 ACTN4
0.100953	15	271	1.80553	GO:0045927 Positive regulation of growth	https://amigo.geneontology.org/amigo/term/GO:0045927	CDKL5 NEDD4L SYT1 ACSL4 RIMS1 CSNK2A1 TRIM32 UNC13A ITSN2 LIMK1 PTK2B KLHL22 RFTN1 SEMA4D RUFY3
0.102077	12	200	1.95719	GO:0071248 Cellular response to metal ion	https://amigo.geneontology.org/amigo/term/GO:0071248	MICU1 ITPKA MICU3 BRAF SYT1 SMPD3 SLC25A23 DLG4 STK39 MAPK8 ANK3 ADCY1
0.103657	5	52	3.13653	GO:0099054 Presynapse assembly	https://amigo.geneontology.org/amigo/term/GO:0099054	LRRC4B BSN PTPRD LRRTM3 LRFN3
0.105273	4	35	3.72799	GO:0051291 Protein heterooligomerization	https://amigo.geneontology.org/amigo/term/GO:0051291	GRIA3 SYT1 SGTB GRIN1
0.105273	4	35	3.72799	GO:0062125 Regulation of mitochondrial gene expression	https://amigo.geneontology.org/amigo/term/GO:0062125	LRPPRC TSFM FASTKD3 MRPS27
0.105273	4	35	3.72799	GO:0086004 Regulation of cardiac muscle cell contraction	https://amigo.geneontology.org/amigo/term/GO:0086004	ATP1A2 PDE4D PDE4B ATP2A2
0.106012	7	91	2.50922	GO:0032024 Positive regulation of insulin secretion	https://amigo.geneontology.org/amigo/term/GO:0032024	RAPGEF4 SNAP25 MPC2 PRKCB PRKCE MCU ACSL4
0.10698	8	112	2.32999	GO:0097306 Cellular response to alcohol	https://amigo.geneontology.org/amigo/term/GO:0097306	LANCL2 CTNNB1 AIFM1 PRKCE ACACA LARP1 GNAI1 ADCY1
0.107252	3	20	4.89299	GO:0007635 Chemosensory behavior	https://amigo.geneontology.org/amigo/term/GO:0007635	UBR3 TPBG ADAM11
0.107252	3	20	4.89299	GO:0048266 Behavioral response to pain	https://amigo.geneontology.org/amigo/term/GO:0048266	SCN3A GRIA1 ADAM11
0.107252	3	20	4.89299	GO:0051350 Negative regulation of lyase activity	https://amigo.geneontology.org/amigo/term/GO:0051350	GABBR2 GRM2 GRM3
0.107252	3	20	4.89299	GO:0071625 Vocalization behavior	https://amigo.geneontology.org/amigo/term/GO:0071625	BRINP1 DLG4 SHANK2
0.107252	3	20	4.89299	GO:2001224 Positive regulation of neuron migration	https://amigo.geneontology.org/amigo/term/GO:2001224	NSMF DAB2IP ARHGEF2
0.108371	9	134	2.19089	GO:0051209 Release of sequestered calcium ion into cytosol	https://amigo.geneontology.org/amigo/term/GO:0051209	LETM1 CORO1A PTK2B PRKCE GHITM PDE4D THY1 SLC8A1 ATP1A2
0.10846	15	274	1.78576	GO:0034599 Cellular response to oxidative stress	https://amigo.geneontology.org/amigo/term/GO:0034599	SLC25A14 MAPK8 PLEKHA1 RHOB PRDX3 SLC8A1 MAP2K4 SMPD3 AIFM1 STAT6 ATP2A2 PDK2 VKORC1L1 SIRPA CAMKK2
0.109111	13	226	1.87637	GO:0099111 Microtubule-based transport	https://amigo.geneontology.org/amigo/term/GO:0099111	AP3D1 AP3B2 AP3B1 KIF5A DYNC1I1 KIF5C AP3M2 KIF21A AP3S1 SPG7 CLIP3 LRPPRC OPA1
0.109968	5	53	3.07735	GO:1990090 Cellular response to nerve growth factor stimulus	https://amigo.geneontology.org/amigo/term/GO:1990090	NTRK3 CORO1A UBE3A GRIA1 BRAF
0.110514	24	504	1.55333	GO:0010720 Positive regulation of cell development	https://amigo.geneontology.org/amigo/term/GO:0010720	CDKL5 TESC PLXNA1 NCAN HAPLN4 PLXNA4 TRAF6 ROBO2 AP3D1 LIMK1 TRIM32 AP3B1 EPHB2 ITPKA ZNF365 PTPRD BRAF KALRN CTNNB1 BAIAP2 SEMA4D OPA1 RUFY3 NPTN
0.110514	6	72	2.71833	GO:0045806 Negative regulation of endocytosis	https://amigo.geneontology.org/amigo/term/GO:0045806	SCAMP5 PACSIN1 STX1B DLG4 CD47 SIRPA
0.110706	8	113	2.30937	GO:0003333 Amino acid transmembrane transport	https://amigo.geneontology.org/amigo/term/GO:0003333	SLC7A8 SLC25A12 SFXN1 SLC25A22 LRRC8B TTYH3 TTYH1 ATP1A2
0.111903	13	227	1.8681	GO:0010810 Regulation of cell-substrate adhesion	https://amigo.geneontology.org/amigo/term/GO:0010810	ARHGEF7 THY1 RELL2 CORO2B AJAP1 BRAF PRKCE NF1 GPM6B CLASP1 PTK2B ACTN4 ROCK2
0.111903	13	227	1.8681	GO:0051260 Protein homooligomerization	https://amigo.geneontology.org/amigo/term/GO:0051260	ATL1 DNM1 MICU1 PRMT8 GLS GRIA3 HCN1 PDCD6IP LETM1 SGTB ARC ACACA EHD3
0.111986	9	135	2.17466	GO:0051283 Negative regulation of sequestering of calcium ion	https://amigo.geneontology.org/amigo/term/GO:0051283	LETM1 CORO1A PTK2B PRKCE GHITM PDE4D THY1 SLC8A1 ATP1A2
0.112495	61	1538	1.29377	GO:0006629 Lipid metabolic process	https://amigo.geneontology.org/amigo/term/GO:0006629	DPM1 GDE1 AGK CYP46A1 ACSL4 PIK3C3 SMPD3 MLYCD CDIPT MTMR9 ABHD11 ACSL3 OPA3 SCCPDH TAMM41 TM7SF2 GDPD1 DGKI RDH13 BDH1 SLC27A4 ACSF3 PIP5K1C GK AGPAT1 PIP4K2B ACACA RDH11 EFR3B GNAI1 ITPKA CDS1 LPCAT4 NDUFAB1 PDK2 INPP5A PIGS DDHD1 PLEKHA1 DHRS7B HDLBP SERAC1 AGAP2 NCEH1 OGT ATP5F1A PLCL2 CYB5R1 ATP1A1 BSCL2 PRKCE PHB2 RDH14 PDK3 ETFDH SORBS1 GGT7 DNAJC19 OSBPL3 OSBPL6
0.112799	4	36	3.62444	GO:0007035 Vacuolar acidification	https://amigo.geneontology.org/amigo/term/GO:0007035	ATP6V0A1 DMXL2 ATP6V0D1 ATP6V1D
0.112799	4	36	3.62444	GO:0015701 Bicarbonate transport	https://amigo.geneontology.org/amigo/term/GO:0015701	SLC4A8 SLC4A4 SLC4A10 CYB5R1
0.112799	4	36	3.62444	GO:0032743 Positive regulation of interleukin-2 production	https://amigo.geneontology.org/amigo/term/GO:0032743	STOML2 PDE4D TRAF6 PDE4B
0.112799	4	36	3.62444	GO:0046949 Fatty-acyl-coa biosynthetic process	https://amigo.geneontology.org/amigo/term/GO:0046949	ACSL4 ACSL3 ACSF3 ACACA
0.112799	4	36	3.62444	GO:0099505 Regulation of presynaptic membrane potential	https://amigo.geneontology.org/amigo/term/GO:0099505	GRIA3 GRIA4 GRIA1 GABBR1
0.114212	10	158	2.06455	GO:0031333 Negative regulation of protein-containing complex assembly	https://amigo.geneontology.org/amigo/term/GO:0031333	FLII OGT ULK1 STXBP1 VDAC2 SPTBN2 ARFGEF1 ARHGEF7 TUBB4A CLIP3
0.114603	11	181	1.98243	GO:0051048 Negative regulation of secretion	https://amigo.geneontology.org/amigo/term/GO:0051048	CBARP ACSL4 CD200 GNAZ STXBP5L BRAF KALRN NF1 STK39 GABBR1 SMCR8
0.115484	5	54	3.02036	GO:0001836 Release of cytochrome c from mitochondria	https://amigo.geneontology.org/amigo/term/GO:0001836	FAM162A BCL2L2 BCL2L2-PABPN1 OPA1 GHITM
0.115484	6	73	2.68109	GO:0022029 Telencephalon cell migration	https://amigo.geneontology.org/amigo/term/GO:0022029	RTN4 TNR DAB2IP CDK5 CTNNB1 SRGAP2
0.115484	6	73	2.68109	GO:0038093 Fc receptor signaling pathway	https://amigo.geneontology.org/amigo/term/GO:0038093	MAP2K4 MAP2K7 LIMK1 MAPK8 PRKCE TRAF6
0.115484	5	54	3.02036	GO:0048013 Ephrin receptor signaling pathway	https://amigo.geneontology.org/amigo/term/GO:0048013	EPHB2 ANKS1B NGEF ARHGEF7 KALRN
0.115484	5	54	3.02036	GO:0051339 Regulation of lyase activity	https://amigo.geneontology.org/amigo/term/GO:0051339	NF1 CAP2 GABBR2 GRM2 GRM3
0.115484	39	915	1.39036	GO:0060284 Regulation of cell development	https://amigo.geneontology.org/amigo/term/GO:0060284	CDKL5 TESC PLXNA1 NCAN ULK1 HAPLN4 PLXNA4 RTN4 PRXL2A TRAF6 ROBO2 AP3D1 BRINP1 CLPTM1 PTPRS LIMK1 TNR TRIM32 AP3B1 EPHB2 ABCB10 ITPKA ZNF365 PTPRD BRAF KALRN CDK5 CTNNB1 BAIAP2 SEMA4D NF1 SYNGAP1 OPA1 ROCK2 PTK2B RUFY3 THY1 NPTN CAMK4
0.115484	6	73	2.68109	GO:1900076 Regulation of cellular response to insulin stimulus	https://amigo.geneontology.org/amigo/term/GO:1900076	CUL3 SLC27A4 PRKCB ATP2B1 PIP4K2B SORBS1
0.115484	5	54	3.02036	GO:1905710 Positive regulation of membrane permeability	https://amigo.geneontology.org/amigo/term/GO:1905710	SLC25A5 SLC25A4 SLC25A6 VDAC2 SPG7
0.115984	17	327	1.69584	GO:0030100 Regulation of endocytosis	https://amigo.geneontology.org/amigo/term/GO:0030100	PICK1 ARFGAP1 AAK1 PACSIN1 CD47 SIRPA SCAMP5 RABEP1 DNAJC6 SYNE1 AP2M1 AP2A1 ARC CLIP3 NEDD4L STX1B DLG4
0.11636	33	750	1.43528	GO:1902532 Negative regulation of intracellular signal transduction	https://amigo.geneontology.org/amigo/term/GO:1902532	ARHGAP44 GRAMD4 FHL2 DAB2IP UBE2D1 PPP2R1A MFN2 TRIM32 OGT SYVN1 PHB1 TBK1 SMPD3 PDE4D UBE3A OPTN EPHB2 RASA2 VDAC2 CTNNB1 SCAI NF1 SYNGAP1 NKIRAS1 OPA1 PHB2 CUL3 PTPRS PLEKHA1 SHANK2 WNK2 ARHGEF2 SIRPA
0.117487	3	21	4.65999	GO:0015810 Aspartate transmembrane transport	https://amigo.geneontology.org/amigo/term/GO:0015810	SLC25A12 SLC25A22 LRRC8B
0.117487	3	21	4.65999	GO:0015812 Gamma-aminobutyric acid transport	https://amigo.geneontology.org/amigo/term/GO:0015812	SV2A NF1 GABBR1
0.117487	3	21	4.65999	GO:0021554 Optic nerve development	https://amigo.geneontology.org/amigo/term/GO:0021554	EPHB2 SLC25A46 TMEM126A
0.117487	3	21	4.65999	GO:0021692 Cerebellar purkinje cell layer morphogenesis	https://amigo.geneontology.org/amigo/term/GO:0021692	CEND1 SLC25A46 SPTBN2
0.117487	3	21	4.65999	GO:0034260 Negative regulation of gtpase activity	https://amigo.geneontology.org/amigo/term/GO:0034260	ARFGEF1 GPSM1 DAB2IP
0.117487	3	21	4.65999	GO:0035864 Response to potassium ion	https://amigo.geneontology.org/amigo/term/GO:0035864	ATP1A2 DLG4 STK39
0.117487	3	21	4.65999	GO:0048670 Regulation of collateral sprouting	https://amigo.geneontology.org/amigo/term/GO:0048670	ULK1 PTPRS SEMA4D
0.117487	3	21	4.65999	GO:0098814 Spontaneous synaptic transmission	https://amigo.geneontology.org/amigo/term/GO:0098814	RPH3A SYT1 STX1B
0.117487	3	21	4.65999	GO:0106070 Regulation of adenylate cyclase-activating g protein-coupled receptor signaling pathway	https://amigo.geneontology.org/amigo/term/GO:0106070	PDE4D PDE4A PDE4B
0.117487	3	21	4.65999	GO:1901029 Negative regulation of mitochondrial outer membrane permeabilization involved in apoptotic signaling pathway	https://amigo.geneontology.org/amigo/term/GO:1901029	SLC25A5 SLC25A4 SLC25A6
0.11887	23	483	1.55333	GO:0022411 Cellular component disassembly	https://amigo.geneontology.org/amigo/term/GO:0022411	DNAJC6 SNX14 SH3GL1 FLII TECPR1 PIK3C3 STX17 ATP2A2 PPP1R9B CAMSAP1 ADGRB3 AIFM1 SPTBN2 CLASP1 ACTN2 ARHGEF2 EXOC8 KIF21A TAOK1 SMCR8 KLC1 IQSEC1 PRKCB
0.11966	4	37	3.52648	GO:0006884 Cell volume homeostasis	https://amigo.geneontology.org/amigo/term/GO:0006884	SLC12A5 KCNMA1 ABCB8 STK39
0.11966	4	37	3.52648	GO:0031952 Regulation of protein autophosphorylation	https://amigo.geneontology.org/amigo/term/GO:0031952	RAP2A PPP2R5B RAP2C TAOK2
0.11966	6	74	2.64486	GO:0034248 Regulation of amide metabolic process	https://amigo.geneontology.org/amigo/term/GO:0034248	RTN4 RTN3 PDK2 LRRTM3 PDK3 ROCK2
0.11966	6	74	2.64486	GO:0043525 Positive regulation of neuron apoptotic process	https://amigo.geneontology.org/amigo/term/GO:0043525	CTNNB1 MAP2K4 AIFM1 NF1 PHB1 CDK5
0.11966	4	37	3.52648	GO:1901524 Regulation of mitophagy	https://amigo.geneontology.org/amigo/term/GO:1901524	SLC25A5 SLC25A4 VDAC1 DNM1L
0.11966	10	160	2.03874	GO:1903531 Negative regulation of secretion by cell	https://amigo.geneontology.org/amigo/term/GO:1903531	CBARP ACSL4 CD200 GNAZ STXBP5L BRAF KALRN NF1 GABBR1 SMCR8
0.11966	4	37	3.52648	GO:1903725 Regulation of phospholipid metabolic process	https://amigo.geneontology.org/amigo/term/GO:1903725	MTMR9 PHB2 ACSL3 DNAJC19
0.121246	5	55	2.96545	GO:1990089 Response to nerve growth factor	https://amigo.geneontology.org/amigo/term/GO:1990089	NTRK3 CORO1A UBE3A GRIA1 BRAF
0.121572	8	116	2.24965	GO:0042147 Retrograde transport endosome to golgi	https://amigo.geneontology.org/amigo/term/GO:0042147	HEATR5B VPS53 VPS51 SNX32 VPS52 VPS50 EHD3 TBC1D17
0.121572	8	116	2.24965	GO:1901655 Cellular response to ketone	https://amigo.geneontology.org/amigo/term/GO:1901655	ATP5F1A AIFM1 PRKCE ACACA ROCK2 LARP1 GNAI1 ADCY1
0.121833	47	1146	1.33782	GO:0040012 Regulation of locomotion	https://amigo.geneontology.org/amigo/term/GO:0040012	ARHGEF7 PLXNA1 PTK2B RAP2C RAP2A NSMF SEMA4D SRGAP3 STK39 PLXNA4 SRGAP2 RUFY3 RTN4 TRIM32 NTRK3 RHOB THY1 BSG ROBO2 CSNK2B CORO1A SMPD3 PHACTR1 TNR DAB2IP TPBG GRIA1 BRAF CDK5 PRKCE SCAI NF1 EPHB2 ATP5F1A CAMK2A CLASP1 DNM1L DOCK4 ACTN4 ROCK2 KIF21A MCU CD200 ARHGEF2 IQSEC1 CD47 OGT
0.122891	7	95	2.40357	GO:0071229 Cellular response to acid chemical	https://amigo.geneontology.org/amigo/term/GO:0071229	CUL3 KLHL22 BCL2L2 AGAP2 GRIA1 BAIAP2 NSMF
0.125158	15	281	1.74128	GO:0007188 Adenylate cyclase-modulating g protein-coupled receptor signaling pathway	https://amigo.geneontology.org/amigo/term/GO:0007188	ADGRB2 GNAI1 GNAZ ADGRB3 ADCY9 ADCY1 PDE4D GABBR2 GABBR1 PDE4A RAPGEF4 GRM2 PDE4B GRM3 GRK5
0.125282	43	1035	1.35522	GO:0030334 Regulation of cell migration	https://amigo.geneontology.org/amigo/term/GO:0030334	ARHGEF7 PLXNA1 PTK2B RAP2C RAP2A NSMF SEMA4D SRGAP3 STK39 PLXNA4 SRGAP2 RUFY3 RTN4 TRIM32 NTRK3 RHOB THY1 BSG CSNK2B CORO1A SMPD3 PHACTR1 TNR DAB2IP BRAF CDK5 PRKCE SCAI NF1 EPHB2 ATP5F1A CAMK2A CLASP1 DNM1L DOCK4 ACTN4 ROCK2 MCU CD200 ARHGEF2 IQSEC1 CD47 OGT
0.125388	6	75	2.60959	GO:0008347 Glial cell migration	https://amigo.geneontology.org/amigo/term/GO:0008347	RTN4 DAB2IP CDK5 CTNNB1 NF1 SRGAP2
0.125388	6	75	2.60959	GO:1901880 Negative regulation of protein depolymerization	https://amigo.geneontology.org/amigo/term/GO:1901880	FLII CAMSAP1 SPTBN2 CLASP1 ARHGEF2 TAOK1
0.128253	12	209	1.87291	GO:0009749 Response to glucose	https://amigo.geneontology.org/amigo/term/GO:0009749	OGT RASAL2 CDK16 RAB11FIP2 PTK2B MPC2 ILDR2 PRKCB PRKCE BRSK2 PCSK1 PDK3
0.128266	7	96	2.37854	GO:0042475 Odontogenesis of dentin-containing tooth	https://amigo.geneontology.org/amigo/term/GO:0042475	ROGDI SMPD3 NECTIN1 PRKCB CTNNB1 BSG TRAF6
0.128266	7	96	2.37854	GO:1901264 Carbohydrate derivative transport	https://amigo.geneontology.org/amigo/term/GO:1901264	SLC25A23 LRRC8B SLC25A4 CD47 SLC25A5 GUK1 SLC25A6
0.128466	4	38	3.43368	GO:0019228 Neuronal action potential	https://amigo.geneontology.org/amigo/term/GO:0019228	GRIA1 HCN1 SCN2A ANK3
0.128466	4	38	3.43368	GO:0034694 Response to prostaglandin	https://amigo.geneontology.org/amigo/term/GO:0034694	GNAI1 PPP1R9B PRKCE ACACA
0.128466	4	38	3.43368	GO:0045823 Positive regulation of heart contraction	https://amigo.geneontology.org/amigo/term/GO:0045823	ATP1A1 ATP1A2 PDE4D ATP2A2
0.128466	4	38	3.43368	GO:0051654 Establishment of mitochondrion localization	https://amigo.geneontology.org/amigo/term/GO:0051654	DNM1L MARK1 LRPPRC OPA1
0.129366	3	22	4.44817	GO:0002089 Lens morphogenesis in camera-type eye	https://amigo.geneontology.org/amigo/term/GO:0002089	NECTIN1 CTNNB1 ABI2
0.129366	3	22	4.44817	GO:0032482 Rab protein signal transduction	https://amigo.geneontology.org/amigo/term/GO:0032482	MADD DENND1A RAB15
0.129366	3	22	4.44817	GO:0048485 Sympathetic nervous system development	https://amigo.geneontology.org/amigo/term/GO:0048485	CTNNB1 NF1 PLXNA4
0.130941	27	596	1.47775	GO:0002757 Immune response-activating signaling pathway	https://amigo.geneontology.org/amigo/term/GO:0002757	GRAMD4 RAB11FIP2 MAPK8 PLEKHA1 TRIM3 TRIM32 DAB2IP OGT PHB1 TRAF6 TBK1 PHB2 RTN4 RFTN1 AP3B1 THY1 PLCL2 BRAF PRKCB PRKCE TMEM126A PTPRS PDE4D STOML2 PDE4B CD47 LIMK1
0.131128	6	76	2.57526	GO:0021885 Forebrain cell migration	https://amigo.geneontology.org/amigo/term/GO:0021885	RTN4 TNR DAB2IP CDK5 CTNNB1 SRGAP2
0.133234	40	956	1.36485	GO:0097435 Supramolecular fiber organization	https://amigo.geneontology.org/amigo/term/GO:0097435	PICK1 CORO1A CLIP3 LIMK1 PPP1R9B PHACTR1 CAP2 ARHGEF2 ACTR2 RHOB INA PPP1R9A CORO6 BAIAP2 FLII MYO5A CAMSAP1 ABI2 ACTN1 CLASP1 CORO2B PTK2B PACSIN1 BRAF PRKCE SPTBN2 NF1 CUL3 ARFGEF1 ACTN2 MAPRE3 ARHGEF7 TUBB4A FSD1 ROCK2 KIF21A TAOK1 RUFY3 SORBS1 CD47
0.133234	7	97	2.35401	GO:1990830 Cellular response to leukemia inhibitory factor	https://amigo.geneontology.org/amigo/term/GO:1990830	SLC25A5 PFKP SNX10 SYNGR1 PMM1 MRPL15 INA
0.133964	30	679	1.44123	GO:0071396 Cellular response to lipid	https://amigo.geneontology.org/amigo/term/GO:0071396	BRINP1 TRAF6 ATP1A2 TESC MAPK8 UBE3A LANCL2 DAB2IP ATP1A1 PHB1 NDUFA13 CALCOCO1 MAP2K7 GDAP1 PPP1R9B BCL2L2 EPHB2 ATP5F1A AIFM1 PRKCE PDE4B PHB2 ACACA PDK3 PTK2B ROCK2 GNAI1 ADCY1 SIRPA ATP1A3
0.135554	5	57	2.8614	GO:0061028 Establishment of endothelial barrier	https://amigo.geneontology.org/amigo/term/GO:0061028	PPP1R16B PTPRS RAP2C ROCK2 PDE4D
0.136645	29	653	1.44866	GO:0007169 Cell surface receptor protein tyrosine kinase signaling pathway	https://amigo.geneontology.org/amigo/term/GO:0007169	PTK2B EPHB2 SHC3 STAT6 ANKS1B NTRK3 OGT BRAF SLC27A4 GFRA2 PDK2 PPP2R5B SMPD3 PLEKHA1 DAB2IP PRKCB CTNNB1 VPS13A RTN4 VPS25 PIP4K2B NGEF SORBS1 NPTN DOCK3 ARHGEF7 KALRN BAIAP2 AP3S1
0.137737	13	236	1.79686	GO:0090257 Regulation of muscle system process	https://amigo.geneontology.org/amigo/term/GO:0090257	ATP2A2 EHD3 ATP1A2 ATP2B1 PDE4D ATP1B1 MLIP TOMM70 ATP1A1 PDE4B DOCK4 ROCK2 SLC8A1
0.1381	4	39	3.34563	GO:1903524 Positive regulation of blood circulation	https://amigo.geneontology.org/amigo/term/GO:1903524	ATP1A1 ATP1A2 PDE4D ATP2A2
0.139034	9	142	2.06746	GO:0048593 Camera-type eye morphogenesis	https://amigo.geneontology.org/amigo/term/GO:0048593	NECTIN1 MFN2 EPHB2 THY1 RDH13 HCN1 CTNNB1 NF1 ABI2
0.139372	18	362	1.62198	GO:0051235 Maintenance of location	https://amigo.geneontology.org/amigo/term/GO:0051235	BSCL2 VPS13A SYNE1 LETM1 CORO1A PTK2B SLC25A23 CDS1 CDK5 PRKCE NEGR1 ANK3 HK1 GHITM PDE4D THY1 SLC8A1 ATP1A2
0.139544	15	286	1.71083	GO:0051896 Regulation of phosphatidylinositol 3-kinase/protein kinase b signal transduction	https://amigo.geneontology.org/amigo/term/GO:0051896	NTRK3 DAB2IP SMPD3 PPP2R1A UBE3A PTK2B AGAP2 TPBG GRM2 PPP1R16B PLEKHA1 RTN4 SEMA4D PHB1 PIP5K1C
0.141548	26	574	1.47756	GO:0071407 Cellular response to organic cyclic compound	https://amigo.geneontology.org/amigo/term/GO:0071407	GNB5 ATP1A2 HCN2 PDE4D UBE3A ATP1A1 HCN1 GABRB3 PHB1 CTNNB1 CALCOCO1 GDAP1 PPP1R9B GABRG2 BCL2L2 ATP5F1A GRIA1 AIFM1 PHB2 ROCK2 LARP1 GNAI1 GABRB2 ADCY1 SLC8A1 ATP1A3
0.141573	11	189	1.89851	GO:0007254 Jnk cascade	https://amigo.geneontology.org/amigo/term/GO:0007254	MAPK8 RAP2A DAB2IP TAOK2 TAOK1 MAP2K4 MAP2K7 PTK2B SIRPA MAP4K3 SH2D3C
0.142864	5	58	2.81206	GO:0006418 Trna aminoacylation for protein translation	https://amigo.geneontology.org/amigo/term/GO:0006418	LARS2 IARS2 SARS2 AARS2 YARS2

## Sheet: EA-EOAD_up_enrichment_all
Enrichment FDR	nGenes	Pathway Genes	Fold Enrichment	Pathway	URL	Genes
1.43515e-60	335	1946	2.60157	GO:0044281 Small molecule metabolic process	https://amigo.geneontology.org/amigo/term/GO:0044281	AASS PGM3 MDH1 DERA ADSS2 MRI1 CTPS2 RRM2B ACAA1 BCAT1 ME1 PKM HSD17B10 ENO1 ACAT1 NT5C2 BCKDHB OXCT1 MGST2 SEPHS1 FH ECHDC1 ACOT7 MTAP GSTZ1 MTHFD1 SAMHD1 PGK1 ACSBG1 FAH CA2 DECR1 ETFB GCDH ISYNA1 NAMPT HIBADH PTGR1 PNPO GALK1 ENO3 BLMH ALDOC AADAT LTA4H GAPDH TPI1 ENO2 LDHB ALDH5A1 DNPH1 GMDS GNPDA1 NIT2 UMPS SPR PARK7 AMPD2 CTH MTR UAP1 HMGCL GALE GDA KDSR ALDH6A1 GOT1 ACAT2 ACO1 ACADS ACOT9 …
8.65525e-39	190	989	2.90329	GO:0043436 Oxoacid metabolic process	https://amigo.geneontology.org/amigo/term/GO:0043436	AASS MDH1 MRI1 ACAA1 BCAT1 ME1 PKM HSD17B10 ENO1 ACAT1 BCKDHB MGST2 SEPHS1 FH ECHDC1 ACOT7 MTAP GSTZ1 PGK1 ACSBG1 FAH DECR1 ETFB GCDH HIBADH PTGR1 ENO3 BLMH ALDOC AADAT LTA4H GAPDH TPI1 ENO2 LDHB ALDH5A1 GNPDA1 NIT2 PARK7 CTH MTR HMGCL ALDH6A1 GOT1 ACAT2 ACO1 ACADS ASL ECHS1 GAD1 GAMT ASS1 HSD17B4 PSAT1 IDH1 HADH SDSL PTGR2 ETFA PGD PKLR EPHX1 ENOPH1 CBR4 MMUT GLUD1 GSTO1 AASDHPPT ALDOA QDPR AKR1…
1.04666e-38	187	967	2.92246	GO:0019752 Carboxylic acid metabolic process	https://amigo.geneontology.org/amigo/term/GO:0019752	AASS MDH1 MRI1 ACAA1 BCAT1 ME1 PKM HSD17B10 ENO1 ACAT1 BCKDHB MGST2 SEPHS1 FH ECHDC1 ACOT7 MTAP GSTZ1 PGK1 ACSBG1 FAH DECR1 ETFB GCDH HIBADH PTGR1 ENO3 BLMH ALDOC AADAT LTA4H GAPDH TPI1 ENO2 LDHB ALDH5A1 GNPDA1 NIT2 PARK7 CTH MTR HMGCL ALDH6A1 GOT1 ACAT2 ACO1 ACADS ASL ECHS1 GAD1 GAMT ASS1 HSD17B4 PSAT1 IDH1 HADH SDSL PTGR2 ETFA PGD PKLR EPHX1 ENOPH1 CBR4 MMUT GLUD1 GSTO1 AASDHPPT ALDOA QDPR AKR1…
1.06747e-38	190	995	2.88579	GO:0006082 Organic acid metabolic process	https://amigo.geneontology.org/amigo/term/GO:0006082	AASS MDH1 MRI1 ACAA1 BCAT1 ME1 PKM HSD17B10 ENO1 ACAT1 BCKDHB MGST2 SEPHS1 FH ECHDC1 ACOT7 MTAP GSTZ1 PGK1 ACSBG1 FAH DECR1 ETFB GCDH HIBADH PTGR1 ENO3 BLMH ALDOC AADAT LTA4H GAPDH TPI1 ENO2 LDHB ALDH5A1 GNPDA1 NIT2 PARK7 CTH MTR HMGCL ALDH6A1 GOT1 ACAT2 ACO1 ACADS ASL ECHS1 GAD1 GAMT ASS1 HSD17B4 PSAT1 IDH1 HADH SDSL PTGR2 ETFA PGD PKLR EPHX1 ENOPH1 CBR4 MMUT GLUD1 GSTO1 AASDHPPT ALDOA QDPR AKR1…
8.99157e-33	149	735	3.0636	GO:0055086 Nucleobase-containing small molecule metabolic process	https://amigo.geneontology.org/amigo/term/GO:0055086	PGM3 MDH1 DERA ADSS2 CTPS2 RRM2B PKM ENO1 NT5C2 ACOT7 SAMHD1 PGK1 GCDH NAMPT ENO3 ALDOC GAPDH TPI1 ENO2 DNPH1 GMDS UMPS AMPD2 UAP1 GDA ALDH6A1 ACOT9 NT5C PANK2 PPCS PAICS PPAT DUT PGLS MACROD1 CMPK2 ENTPD1 ATIC IDH1 PRPSAP2 PGD PKLR DPYS NAPRT AK3 ALDOA NADK2 ACSS1 FCSK GART G6PD FDXR PRPSAP1 CMPK1 GMPS TKT GUCY1A1 NUDT5 HPRT1 MVD GPD1 PGM2 HINT1 UGP2 MACROD2 SUCLG2 GMPPB TALDO1 MPI PFAS NUDT14 U…
1.44075e-29	100	394	3.83564	GO:0044282 Small molecule catabolic process	https://amigo.geneontology.org/amigo/term/GO:0044282	ACAA1 ACAT1 BCKDHB ECHDC1 ACOT7 GSTZ1 FAH DECR1 ETFB GCDH HIBADH BLMH TPI1 ALDH5A1 GNPDA1 HMGCL GALE ALDH6A1 ACAT2 ACADS ECHS1 HSD17B4 HADH SDSL SORD ETFA PGD GALM GLUD1 TKFC QDPR ACOX1 ASRGL1 GNPDA2 LDHD ACAA2 ECI1 GATD1 ABAT ADH5 HIBCH SNX17 DERA HSD17B10 ENO1 PARK7 GOT1 NQO2 GAD1 ALDH1L1 DDAH1 CBS BDH2 NUDT5 PGAM1 SHMT1 MPI AKR1C3 PNP PDXP NUDT3 AASS HEXB HAGH PKM OXCT1 RENBP PGK1 HAGHL ECH1 G…
2.21295e-29	116	516	3.39736	GO:0008380 Rna splicing	https://amigo.geneontology.org/amigo/term/GO:0008380	GEMIN5 LUC7L PTBP1 U2AF2 CLNS1A ZNF638 SART3 SNRPA HNRNPH3 SNU13 DDX17 ACIN1 PRPF6 HNRNPL SNRNP70 PRPF31 BUD31 LUC7L3 SRSF3 QKI NCBP2 NCL SRSF7 SFPQ PTBP2 HNRNPA2B1 SMU1 AHNAK SNRPB LSM8 LSM4 SRRM1 HNRNPA1 SRSF1 TRA2B PRPF4 SNRNP200 DDX46 LUC7L2 RBMX SON SRSF2 MAGOH RBM15 LSM6 TRA2A HNRNPK SF1 HNRNPF HNRNPA3 LSM3 PLRG1 RBM4 PRPF8 DDX23 SART1 PUF60 SF3A3 RBM12B SRSF10 SF3B3 PRPF40A DDX39B LSM2 RNP…
4.10484e-29	139	707	2.97118	GO:0006753 Nucleoside phosphate metabolic process	https://amigo.geneontology.org/amigo/term/GO:0006753	PGM3 MDH1 DERA ADSS2 CTPS2 RRM2B PKM ENO1 NT5C2 ACOT7 SAMHD1 PGK1 GCDH NAMPT ENO3 ALDOC GAPDH TPI1 ENO2 DNPH1 GMDS UMPS AMPD2 UAP1 ACOT9 NT5C PANK2 PPCS PAICS PPAT DUT PGLS CMPK2 ENTPD1 ATIC IDH1 PRPSAP2 PGD PKLR NAPRT AK3 ALDOA NADK2 ACSS1 FCSK GART G6PD FDXR PRPSAP1 CMPK1 GMPS TKT GUCY1A1 NUDT5 HPRT1 MVD GPD1 HINT1 UGP2 SUCLG2 GMPPB TALDO1 MPI PFAS NUDT14 UAP1L1 APRT ADSL NUDT3 ME1 ACAT1 GMPR2 …
5.36515e-29	94	359	3.95701	GO:0000375 Rna splicing via transesterification reactions	https://amigo.geneontology.org/amigo/term/GO:0000375	GEMIN5 LUC7L U2AF2 CLNS1A SART3 SNRPA SNU13 DDX17 PRPF6 SNRNP70 PRPF31 BUD31 LUC7L3 SRSF3 QKI NCBP2 NCL SRSF7 SFPQ HNRNPA2B1 SNRPB LSM8 LSM4 SRRM1 HNRNPA1 SRSF1 TRA2B PRPF4 SNRNP200 DDX46 LUC7L2 RBMX SON SRSF2 RBM15 LSM6 TRA2A HNRNPK SF1 HNRNPA3 LSM3 PLRG1 RBM4 PRPF8 DDX23 SART1 PUF60 SF3A3 SRSF10 SF3B3 PRPF40A DDX39B LSM2 RNPS1 RBMXL1 RBM14 MTREX PABPC1 HNRNPC HNRNPM SF3A1 PNN HNRNPR HNRNPU MAGO…
4.7102e-28	92	355	3.91646	GO:0000377 Rna splicing via transesterification reactions with bulged adenosine as nucleophile	https://amigo.geneontology.org/amigo/term/GO:0000377	GEMIN5 LUC7L U2AF2 CLNS1A SART3 SNRPA SNU13 DDX17 PRPF6 SNRNP70 PRPF31 BUD31 LUC7L3 SRSF3 QKI NCBP2 NCL SRSF7 SFPQ HNRNPA2B1 SNRPB LSM8 LSM4 SRRM1 HNRNPA1 SRSF1 TRA2B PRPF4 SNRNP200 DDX46 LUC7L2 RBMX SON SRSF2 RBM15 LSM6 TRA2A HNRNPK SF1 HNRNPA3 LSM3 PLRG1 RBM4 PRPF8 DDX23 SART1 PUF60 SF3A3 SRSF10 SF3B3 PRPF40A DDX39B LSM2 RNPS1 RBMXL1 RBM14 MTREX PABPC1 HNRNPC HNRNPM SF3A1 PNN HNRNPR HNRNPU MAGO…
4.7102e-28	92	355	3.91646	GO:0000398 Mrna splicing via spliceosome	https://amigo.geneontology.org/amigo/term/GO:0000398	GEMIN5 LUC7L U2AF2 CLNS1A SART3 SNRPA SNU13 DDX17 PRPF6 SNRNP70 PRPF31 BUD31 LUC7L3 SRSF3 QKI NCBP2 NCL SRSF7 SFPQ HNRNPA2B1 SNRPB LSM8 LSM4 SRRM1 HNRNPA1 SRSF1 TRA2B PRPF4 SNRNP200 DDX46 LUC7L2 RBMX SON SRSF2 RBM15 LSM6 TRA2A HNRNPK SF1 HNRNPA3 LSM3 PLRG1 RBM4 PRPF8 DDX23 SART1 PUF60 SF3A3 SRSF10 SF3B3 PRPF40A DDX39B LSM2 RNPS1 RBMXL1 RBM14 MTREX PABPC1 HNRNPC HNRNPM SF3A1 PNN HNRNPR HNRNPU MAGO…
4.28668e-27	152	856	2.68351	GO:0016071 Mrna metabolic process	https://amigo.geneontology.org/amigo/term/GO:0016071	GEMIN5 UPF1 LUC7L MRTO4 U2AF2 CLNS1A SART3 SNRPA CNOT3 XRN2 SNU13 DDX17 PRPF6 RPRD1B SNRNP70 PRPF31 ZC3HAV1 BUD31 LUC7L3 DCPS CPSF6 SRSF3 QKI NCBP2 NCL SRSF7 SFPQ HNRNPA2B1 UPF3B SNRPB LSM8 LSM4 DKC1 SRRM1 HNRNPA1 DHX9 SRSF1 TRA2B PRPF4 NCBP1 RPRD1A SNRNP200 DDX46 LUC7L2 RBMX CPSF7 UPF2 CARHSP1 SMG1 SON SAFB SRSF2 RBM15 LSM6 TRA2A HNRNPK NUDT21 SF1 HNRNPA3 LSM3 PLRG1 RBM4 PRPF8 DDX23 LSM1 SART1 P…
2.63528e-26	116	559	3.13603	GO:0006397 Mrna processing	https://amigo.geneontology.org/amigo/term/GO:0006397	GEMIN5 LUC7L U2AF2 CLNS1A SART3 SNRPA SNU13 DDX17 PRPF6 RPRD1B SNRNP70 PRPF31 BUD31 LUC7L3 CPSF6 SRSF3 QKI NCBP2 NCL SRSF7 SFPQ HNRNPA2B1 SNRPB LSM8 LSM4 SRRM1 HNRNPA1 DHX9 SRSF1 TRA2B PRPF4 NCBP1 RPRD1A SNRNP200 DDX46 LUC7L2 RBMX CPSF7 SON SAFB SRSF2 RBM15 LSM6 TRA2A HNRNPK NUDT21 SF1 HNRNPA3 LSM3 PLRG1 RBM4 PRPF8 DDX23 SART1 PUF60 SF3A3 SRSF10 SF3B3 PRPF40A DDX39B LSM2 RNPS1 RBMXL1 RBM14 MTREX …
3.47227e-25	183	1188	2.32792	GO:0019637 Organophosphate metabolic process	https://amigo.geneontology.org/amigo/term/GO:0019637	PGM3 MDH1 DERA ADSS2 CTPS2 RRM2B DGKG PKM ENO1 NT5C2 SYNJ2 ACOT7 SAMHD1 PGK1 GCDH NAMPT PNPO ENO3 ALDOC GAPDH TPI1 ENO2 DNPH1 GMDS UMPS AMPD2 UAP1 OCRL ACOT9 PLCG1 NT5C PANK2 PPCS PAICS PPAT DUT PLD2 PGLS CMPK2 DGKB ENTPD1 ATIC IDH1 PRPSAP2 PGD PKLR ITPKB NAPRT AK3 ALDOA PLBD2 NADK2 ACSS1 PI4K2A FCSK GART PDXK G6PD NAPEPLD FDXR PRPSAP1 CMPK1 GMPS TKT GUCY1A1 NUDT5 HPRT1 MVD GPD1 HINT1 UGP2 MTM1 S…
7.23579e-25	172	1088	2.38909	GO:0006396 Rna processing	https://amigo.geneontology.org/amigo/term/GO:0006396	GEMIN5 LUC7L PTBP1 MTREX MRTO4 U2AF2 THUMPD1 TRNT1 CLNS1A ZNF638 SART3 SNRPA SRRT HNRNPH3 SNU13 DDX17 ACIN1 PRPF6 RPRD1B HNRNPL SNRNP70 FBL PRPF31 BUD31 LUC7L3 GAR1 CPSF6 SRSF3 QKI NCBP2 NCL SRSF7 SFPQ ERI3 PTBP2 HEATR1 HNRNPA2B1 SMU1 AHNAK SNRPB LSM8 LSM4 DKC1 SRRM1 HNRNPA1 DHX9 SRSF1 TRA2B PRPF4 NCBP1 SSB RPRD1A RPS8 SNRNP200 TPRKB DDX46 NHP2 LUC7L2 RBMX CPSF7 SON SAFB SRSF2 MAGOH RBM15 TYW5 LS…
2.90741e-23	82	334	3.71023	GO:0006520 Amino acid metabolic process	https://amigo.geneontology.org/amigo/term/GO:0006520	AASS SARS1 MRI1 BCAT1 BCKDHB SEPHS1 MTAP GSTZ1 FAH ETFB HIBADH GARS1 BLMH AADAT CARS1 ALDH5A1 TARS1 NIT2 DARS1 CTH MTR HMGCL ALDH6A1 GOT1 ASL GAD1 ASS1 NARS1 PSAT1 SDSL WARS1 ENOPH1 GLUD1 AASDHPPT QDPR DDAH1 CBS ASRGL1 SRR HARS1 SHMT1 MTHFR ABAT TARS3 HIBCH GCLC GCLM HSD17B10 ETFA MMUT KYAT1 ADSS2 CTPS2 PHGDH MTHFD1 GCDH ASPA PPAT MPST SCLY PCBD2 GGH ACAD8 ALDH4A1 GMPS PCBD1 GPT MECP2 PFAS DDAH2 …
1.75941e-22	207	1501	2.08412	GO:0046907 Intracellular transport	https://amigo.geneontology.org/amigo/term/GO:0046907	RANGAP1 UBE2I RANBP2 ARF5 LAMP2 PAFAH1B1 TPR TRAPPC3 FBXW11 DYNC1I2 RAB21 TNPO1 EPS15 SNX5 EZR ARCN1 IFT27 RAE1 KPNA3 NUTF2 NUP93 STX4 EHD4 COPE WDR91 NUP88 EHD1 NUP98 COPZ1 NUP155 TFG SNX17 SCP2 DENND10 ARL1 COPA VPS26A STAU1 STX16 NUP85 THOC2 PCID2 THOC6 ARL8B SORT1 WASHC4 VPS45 NCBP1 RDX BBS7 NUP54 ANP32A RAB13 ARF1 ARL8A MSN SNX12 RAB6B SEC13 CHTOP LMNA NXF1 PEF1 NUP35 IWS1 FYCO1 ARFIP1 ABCE1…
2.11493e-22	262	2104	1.88187	GO:0043933 Protein-containing complex organization	https://amigo.geneontology.org/amigo/term/GO:0043933	RSF1 GEMIN5 SMARCA5 LAMP2 LUC7L GABARAPL2 CAPG VAMP3 U2AF2 PFN2 WDR1 CLNS1A CAPZB ADD1 SNAP23 PLTP PRPF6 COTL1 MTPN PFN1 LUC7L3 HSPA8 PSMD9 CAPZA1 ETF1 WASHC3 PFDN5 VASP DSTN EIF2S2 TMEM35A LSM4 EIF2S3 CLIP1 NES NASP PDCL UQCC2 NUP54 GABARAPL1 DENR SNRNP200 LUC7L2 GSN ADD3 FERMT3 TWF1 NUP205 VBP1 TPPP3 PEF1 NUP35 FYCO1 ABCE1 VCP CFL2 BMERB1 GABARAP ATPAF2 CFL1 RPL38 PRPF8 RUVBL1 RPS27 CDC42EP4 PU…
3.55617e-22	116	623	2.81387	GO:0072521 Purine-containing compound metabolic process	https://amigo.geneontology.org/amigo/term/GO:0072521	MDH1 ADSS2 PKM ENO1 NT5C2 ACOT7 SAMHD1 PGK1 GCDH NAMPT ENO3 ALDOC GAPDH TPI1 ENO2 AMPD2 GDA ACOT9 PANK2 PPCS PAICS PPAT PGLS MACROD1 ATIC IDH1 PRPSAP2 PGD PKLR NAPRT AK3 ALDOA NADK2 ACSS1 GART G6PD FDXR PRPSAP1 GMPS TKT GUCY1A1 HPRT1 MVD GPD1 PGM2 HINT1 MACROD2 SUCLG2 TALDO1 PFAS APRT ADSL NUDT3 ME1 ACAT1 GMPR2 HSPA8 HSD17B4 OLA1 PARP1 ALDH1L1 NUDT5 PGAM1 SHMT1 PNP HSPA1A AK2 AASS PRTFDC1 MTAP MT…
2.52791e-21	82	357	3.4712	GO:0006913 Nucleocytoplasmic transport	https://amigo.geneontology.org/amigo/term/GO:0006913	RANGAP1 UBE2I RANBP2 TPR TNPO1 RAE1 KPNA3 NUTF2 NUP93 NUP88 NUP98 NUP155 NUP85 THOC2 PCID2 THOC6 NCBP1 NUP54 ANP32A SEC13 CHTOP NXF1 NUP35 IWS1 ABCE1 DDX19A NMD3 PTTG1IP KPNA4 DDX39B NUP62 EIF6 HNRNPA1 NUP160 WNK1 MAVS YWHAE SRSF3 SUMO1 HNRNPA2B1 TRIM28 DHX9 APPL1 STAT3 RBM4 CALR APOD ELAVL1 RANBP1 PPM1A HSPA8 EPM2A TARDBP TXN PPP3CA NUP58 EIF4E LMNA SQSTM1 FBXO22 PTPN11 PPP1CC PPP3R1 PARK7 PABPN…
2.52791e-21	82	357	3.4712	GO:0051169 Nuclear transport	https://amigo.geneontology.org/amigo/term/GO:0051169	RANGAP1 UBE2I RANBP2 TPR TNPO1 RAE1 KPNA3 NUTF2 NUP93 NUP88 NUP98 NUP155 NUP85 THOC2 PCID2 THOC6 NCBP1 NUP54 ANP32A SEC13 CHTOP NXF1 NUP35 IWS1 ABCE1 DDX19A NMD3 PTTG1IP KPNA4 DDX39B NUP62 EIF6 HNRNPA1 NUP160 WNK1 MAVS YWHAE SRSF3 SUMO1 HNRNPA2B1 TRIM28 DHX9 APPL1 STAT3 RBM4 CALR APOD ELAVL1 RANBP1 PPM1A HSPA8 EPM2A TARDBP TXN PPP3CA NUP58 EIF4E LMNA SQSTM1 FBXO22 PTPN11 PPP1CC PPP3R1 PARK7 PABPN…
3.86761e-21	263	2160	1.84008	GO:0051649 Establishment of localization in cell	https://amigo.geneontology.org/amigo/term/GO:0051649	OPHN1 RANGAP1 UBE2I RANBP2 ARF5 LAMP2 PAFAH1B1 SYN1 TPR TRAPPC3 FBXW11 SNCB DYNC1I2 SYNJ2 RAB21 TNPO1 EPS15 SNX5 SNAP23 EZR ARCN1 IFT27 RAE1 KPNA3 NUTF2 NUP93 STX4 EHD4 COPE WDR91 NUP88 EHD1 NUP98 COPZ1 NUP155 TFG SNX17 SCP2 RIMS3 DENND10 PDZD11 ARL1 COPA VPS26A STAU1 STX16 NUP85 THOC2 PCID2 RAP1B SYT5 THOC6 ARL8B SORT1 WASHC4 VPS45 NCBP1 NUMA1 RDX BBS7 NUP54 ANP32A RAB13 ARF1 ARL8A SNCA MSN SNX1…
1.51981e-20	175	1222	2.16422	GO:0044248 Cellular catabolic process	https://amigo.geneontology.org/amigo/term/GO:0044248	LAMP2 GABARAPL2 HEXB ACAA1 ACAT1 BCKDHB NSFL1C ECHDC1 ACOT7 GSTZ1 FAH CPQ DECR1 ETFB GCDH HIBADH BLMH LTA4H ALDH5A1 GNPDA1 RRAGC HMGCL PRDX1 ALDH6A1 ACAT2 CAT ACADS PRDX4 ATG4C PRDX5 ECHS1 PLD2 GFAP HSD17B4 UBQLN1 HADH GABARAPL1 SDSL ETFA NPEPPS WDR45B PGD GLUD1 PLBD2 QDPR RRAGA SQSTM1 ACOX1 ASRGL1 GNPDA2 FYCO1 VCP LDHD ACAA2 PRDX2 ECI1 GABARAP MTM1 GATD1 SGSH ABAT HBA2 ATG7 ADH5 HIBCH ATG9A HBA1…
1.55027e-20	64	236	4.09828	GO:1901605 Alpha-amino acid metabolic process	https://amigo.geneontology.org/amigo/term/GO:1901605	AASS MRI1 BCAT1 SEPHS1 MTAP GSTZ1 FAH HIBADH BLMH AADAT NIT2 CTH MTR HMGCL ALDH6A1 GOT1 ASL ASS1 PSAT1 SDSL ENOPH1 GLUD1 AASDHPPT QDPR DDAH1 CBS ASRGL1 SRR SHMT1 MTHFR HIBCH GCLC GCLM HSD17B10 GAD1 MMUT KYAT1 ADSS2 CTPS2 PHGDH MTHFD1 GCDH ASPA ALDH5A1 PPAT MPST SCLY PCBD2 GGH ACAD8 ALDH4A1 GMPS PCBD1 GPT MECP2 PFAS DDAH2 ACAT1 PARK7 SMS CRYM RIDA HNMT MSRA
2.48043e-20	103	542	2.87192	GO:0009117 Nucleotide metabolic process	https://amigo.geneontology.org/amigo/term/GO:0009117	MDH1 DERA ADSS2 CTPS2 RRM2B PKM ENO1 NT5C2 SAMHD1 PGK1 NAMPT ENO3 ALDOC GAPDH TPI1 ENO2 UMPS AMPD2 NT5C PAICS PPAT DUT PGLS CMPK2 ATIC IDH1 PRPSAP2 PGD PKLR NAPRT AK3 ALDOA NADK2 FCSK GART G6PD FDXR PRPSAP1 CMPK1 GMPS TKT GUCY1A1 HPRT1 GPD1 HINT1 TALDO1 PFAS APRT ADSL NUDT3 ME1 GMPR2 GARS1 HSPA8 PARK7 OLA1 PARP1 ALDH1L1 NUDT5 PGAM1 PNP HSPA1A AK2 MTHFD1 AK1 LIPA GALK1 LDHB DNPH1 MACROH2A1 PDE1A G…
3.36276e-20	208	1581	1.98822	GO:0009057 Macromolecule catabolic process	https://amigo.geneontology.org/amigo/term/GO:0009057	UPF1 LAMP2 NUB1 UBR2 RNASET2 UBA6 MTREX PSMA4 HSPA5 MRTO4 PYGM OPHN1 CNOT3 NSFL1C XRN2 PSME1 PYGL PSMA3 PSMB5 PSMA6 PSME2 PYGB PSMA7 USP14 CCDC22 ZC3HAV1 PSMA2 UBE2R2 FBXL20 DCPS SKP1 RAD23B CLU UPF3B CLPP PSMF1 PSMB2 PSMA1 NEDD8 UBA1 GFAP UBQLN1 FBXL8 PSMB7 NCBP1 CSNK1D WDR45B PSMB6 PSMA5 UBC UPF2 CARHSP1 SMG1 PSMD4 PSMB4 NAE1 UBXN1 WDR26 CTSB VCP FBXO22 DDB1 GAA RNF213 LSM1 CALR RAD23A SGSH NPL…
5.22958e-20	61	221	4.1713	GO:0006403 Rna localization	https://amigo.geneontology.org/amigo/term/GO:0006403	NHP2 RUVBL1 RUVBL2 TPR RAE1 NUP93 NUP88 NUP98 NUP155 HNRNPA2B1 STAU1 NUP85 THOC2 PCID2 THOC6 NCBP1 CHTOP NXF1 IWS1 DDX19A DDX39B NUP62 HNRNPA1 NUP160 WNK1 YBX1 SRSF3 QKI TST DHX9 SEH1L KHSRP NUTF2 FUBP3 NCBP2 SRSF7 NUP43 UPF3B NUP210 SRSF1 NUP54 NUP58 CETN2 EIF4E HNRNPU RANBP2 NUP205 SEC13 MAGOH NUP35 RBM8A NOP58 PABPN1 PRPF6 FBL CPSF6 DKC1 SSB UPF1 UPF2 SMG1
4.75929e-19	111	635	2.6417	GO:0044283 Small molecule biosynthetic process	https://amigo.geneontology.org/amigo/term/GO:0044283	AASS MRI1 BCAT1 MGST2 SEPHS1 MTAP PGK1 ACSBG1 ISYNA1 PNPO LTA4H TPI1 SPR PARK7 CTH MTR HMGCL GOT1 ASL GAD1 GAMT ASS1 PSAT1 SDSL ITPKB LBR ENOPH1 CBR4 AASDHPPT QDPR PRXL2B CBS PDXK SRR PGM2 FASN GATM SHMT1 MTHFR DKK3 HSD17B10 GSTP1 ACOT7 MAPK1 MTHFD1 ASAH1 PTGDS FGF1 SCP2 APOE SORD SNCA ERLIN2 GLUD1 G6PD QNG1 PGP AKR1C3 PNP GSTM2 MIF ADCYAP1R1 AKR1B1 PHGDH PRTFDC1 CYB5R3 PLTP LIPA ALDOC QKI RBP1 A…
6.57297e-19	66	267	3.73565	GO:0016054 Organic acid catabolic process	https://amigo.geneontology.org/amigo/term/GO:0016054	ACAA1 ACAT1 BCKDHB ECHDC1 ACOT7 GSTZ1 FAH DECR1 ETFB GCDH HIBADH BLMH ALDH5A1 GNPDA1 HMGCL ALDH6A1 ACAT2 ACADS ECHS1 HSD17B4 HADH SDSL ETFA PGD GLUD1 QDPR ACOX1 ASRGL1 GNPDA2 LDHD ACAA2 ECI1 ABAT HIBCH HSD17B10 GOT1 GAD1 ALDH1L1 DDAH1 CBS BDH2 SHMT1 AASS HEXB RENBP ECH1 AADAT AKR1A1 NAGK SCLY SORD ACAD8 ALDH4A1 AMDHD2 CRYL1 GPT DCXR KYAT1 ECI2 AASDHPPT SCP2 CRYM MPST TST RIDA HNMT
6.57297e-19	66	267	3.73565	GO:0046395 Carboxylic acid catabolic process	https://amigo.geneontology.org/amigo/term/GO:0046395	ACAA1 ACAT1 BCKDHB ECHDC1 ACOT7 GSTZ1 FAH DECR1 ETFB GCDH HIBADH BLMH ALDH5A1 GNPDA1 HMGCL ALDH6A1 ACAT2 ACADS ECHS1 HSD17B4 HADH SDSL ETFA PGD GLUD1 QDPR ACOX1 ASRGL1 GNPDA2 LDHD ACAA2 ECI1 ABAT HIBCH HSD17B10 GOT1 GAD1 ALDH1L1 DDAH1 CBS BDH2 SHMT1 AASS HEXB RENBP ECH1 AADAT AKR1A1 NAGK SCLY SORD ACAD8 ALDH4A1 AMDHD2 CRYL1 GPT DCXR KYAT1 ECI2 AASDHPPT SCP2 CRYM MPST TST RIDA HNMT
7.47262e-19	47	142	5.002	GO:0051028 Mrna transport	https://amigo.geneontology.org/amigo/term/GO:0051028	TPR NUP93 NUP88 HNRNPA2B1 NUP85 THOC2 PCID2 THOC6 NCBP1 CHTOP NXF1 IWS1 DDX19A DDX39B NUP160 WNK1 SRSF3 QKI SEH1L KHSRP NUTF2 NUP98 NUP155 NCBP2 SRSF7 NUP43 UPF3B NUP210 HNRNPA1 DHX9 SRSF1 NUP54 NUP58 CETN2 EIF4E RANBP2 NUP205 SEC13 MAGOH NUP35 NUP62 RBM8A PABPN1 UPF1 RAE1 UPF2 SMG1
1.41569e-18	253	2141	1.78582	GO:0051246 Regulation of protein metabolic process	https://amigo.geneontology.org/amigo/term/GO:0051246	NUB1 OPHN1 PSME1 PSME2 USP14 XIAP CCDC22 DDX6 CLU UPF3B NEDD8 GFAP EEFSEC SSB CSNK1D MSI2 UBXN1 FBXO22 PAIP1 HSPA1A CSNK1E CYFIP1 SERPINB1 CD44 WNK1 U2AF2 YBX1 ELAVL1 ATXN3 PABPC1 FBLN1 UBE2K NRDC XRCC5 GSTP1 MT3 MAVS ERP29 MAP3K20 TF AGO1 MAPK1 PSMD10 UBE2I PYCARD EIF3B BCCIP WFS1 UFSP2 GAPDH TPD52L1 QKI SKP1 FGF1 CSNK1A1 KNG1 NCBP2 HTRA2 SUMO1 PARK7 CTSD RAD23B PFDN5 AGO2 SERPINB6 PSMF1 PRMT1 M…
2.89847e-18	53	184	4.35303	GO:0072524 Pyridine-containing compound metabolic process	https://amigo.geneontology.org/amigo/term/GO:0072524	MDH1 PKM ENO1 PGK1 NAMPT PNPO ENO3 ALDOC GAPDH TPI1 ENO2 PGLS IDH1 PGD PKLR NAPRT ALDOA NADK2 PDXK G6PD FDXR TKT GPD1 TALDO1 ME1 ALDH1L1 PGAM1 PNP PDXP LIPA GALK1 LDHB MACROH2A1 PRKAA1 COL6A1 GPD1L STAT3 DCXR BPGM NQO1 SHPK NAXD PGAM4 EIF6 APP NCOR1 UCHL1 NAXE VCP ARL2 PSAT1 DERA PGM1
1.07866e-17	51	176	4.37916	GO:0050657 Nucleic acid transport	https://amigo.geneontology.org/amigo/term/GO:0050657	TPR RAE1 NUP93 NUP88 NUP98 NUP155 HNRNPA2B1 NUP85 THOC2 PCID2 THOC6 NCBP1 CHTOP NXF1 IWS1 DDX19A DDX39B NUP62 HNRNPA1 NUP160 WNK1 YBX1 SRSF3 QKI TST DHX9 SEH1L KHSRP NUTF2 NCBP2 SRSF7 NUP43 UPF3B NUP210 SRSF1 NUP54 NUP58 CETN2 EIF4E RANBP2 NUP205 SEC13 MAGOH NUP35 RBM8A PABPN1 CPSF6 SSB UPF1 UPF2 SMG1
1.07866e-17	51	176	4.37916	GO:0050658 Rna transport	https://amigo.geneontology.org/amigo/term/GO:0050658	TPR RAE1 NUP93 NUP88 NUP98 NUP155 HNRNPA2B1 NUP85 THOC2 PCID2 THOC6 NCBP1 CHTOP NXF1 IWS1 DDX19A DDX39B NUP62 HNRNPA1 NUP160 WNK1 YBX1 SRSF3 QKI TST DHX9 SEH1L KHSRP NUTF2 NCBP2 SRSF7 NUP43 UPF3B NUP210 SRSF1 NUP54 NUP58 CETN2 EIF4E RANBP2 NUP205 SEC13 MAGOH NUP35 RBM8A PABPN1 CPSF6 SSB UPF1 UPF2 SMG1
1.51212e-17	90	477	2.8514	GO:0006163 Purine nucleotide metabolic process	https://amigo.geneontology.org/amigo/term/GO:0006163	MDH1 ADSS2 PKM ENO1 NT5C2 SAMHD1 PGK1 NAMPT ENO3 ALDOC GAPDH TPI1 ENO2 AMPD2 PAICS PPAT PGLS ATIC IDH1 PRPSAP2 PGD PKLR NAPRT AK3 ALDOA NADK2 GART G6PD FDXR PRPSAP1 GMPS TKT GUCY1A1 HPRT1 GPD1 HINT1 TALDO1 PFAS APRT ADSL NUDT3 ME1 GMPR2 HSPA8 OLA1 PARP1 ALDH1L1 NUDT5 PGAM1 PNP HSPA1A AK2 MTHFD1 AK1 LIPA GALK1 LDHB MACROH2A1 PDE1A GDA TJP2 NT5C PRKAA1 GMPR COL6A1 NME7 GPD1L VCP STAT3 DCXR BPGM NQO…
1.51212e-17	102	583	2.64402	GO:0034655 Nucleobase-containing compound catabolic process	https://amigo.geneontology.org/amigo/term/GO:0034655	UPF1 DERA RNASET2 MTREX MRTO4 PKM ENO1 CNOT3 XRN2 SAMHD1 PGK1 ZC3HAV1 ENO3 ALDOC DCPS GAPDH TPI1 ENO2 DNPH1 UPF3B NT5C DUT NCBP1 ENTPD1 PKLR ALDOA UPF2 CARHSP1 SMG1 HINT1 LSM1 SND1 NUDT16 EXOSC6 NUDT3 YBX1 ELAVL1 PABPC1 TRNT1 ACAT1 NT5C2 KHSRP FUS AGO1 ACOT7 APEX1 QKI NCBP2 TARDBP AGO2 RIDA DHX9 HNRNPD SKIC8 FTO HNRNPU DFFA MAGOH WDR82 LSM6 NUDT5 HPRT1 PGAM1 PAIP1 HNRNPAB PNP HSPA1A LSM2 RNPS1 RB…
1.74281e-17	54	198	4.12157	GO:0043484 Regulation of rna splicing	https://amigo.geneontology.org/amigo/term/GO:0043484	PTBP1 ZNF638 HNRNPH3 HNRNPL QKI NCL PTBP2 AHNAK SRRM1 TRA2B RBMX SON RBM15 TRA2A HNRNPK SF1 HNRNPF PUF60 RBM12B RBMXL1 RBM12 U2AF2 FUS ACIN1 SRSF3 SRSF7 RBM39 HNRNPA1 HNRNPU RBM4 SRSF10 RPS26 HSPA1A RNPS1 UPF1 SNRNP70 HSPA8 HNRNPA2B1 UPF3B SRSF1 SRSF2 PRDX6 FAM50A DDX17 NUP98 NCBP1 MAGOH ZNF326 RBM8A SMU1 CLNS1A PRMT5 SF3B3 TRRAP
1.93541e-17	111	668	2.51119	GO:0032787 Monocarboxylic acid metabolic process	https://amigo.geneontology.org/amigo/term/GO:0032787	ACAA1 ME1 PKM HSD17B10 ENO1 ACAT1 ECHDC1 ACOT7 PGK1 ACSBG1 FAH DECR1 ETFB GCDH PTGR1 ENO3 ALDOC GAPDH TPI1 ENO2 LDHB ALDH5A1 PARK7 ACAT2 ACADS ECHS1 GAD1 GAMT HSD17B4 HADH PTGR2 ETFA PGD PKLR EPHX1 CBR4 MMUT ALDOA AKR1C2 DBI PRXL2B ACOX1 LDHD ACSF2 ACAA2 ECI1 FASN GATM ACBD7 GATD1 ABAT AKR1C3 GSTP1 PTGDS GRHPR BDH2 SRR PGAM1 ADH5 GSTM2 GPX1 MIF LYPLA2 HEXB HAGH AKR1B1 PHGDH HAGHL ASAH1 ECH1 LIPA …
2.13793e-17	51	179	4.30577	GO:0051236 Establishment of rna localization	https://amigo.geneontology.org/amigo/term/GO:0051236	TPR RAE1 NUP93 NUP88 NUP98 NUP155 HNRNPA2B1 NUP85 THOC2 PCID2 THOC6 NCBP1 CHTOP NXF1 IWS1 DDX19A DDX39B NUP62 HNRNPA1 NUP160 WNK1 YBX1 SRSF3 QKI TST DHX9 SEH1L KHSRP NUTF2 NCBP2 SRSF7 NUP43 UPF3B NUP210 SRSF1 NUP54 NUP58 CETN2 EIF4E RANBP2 NUP205 SEC13 MAGOH NUP35 RBM8A PABPN1 CPSF6 SSB UPF1 UPF2 SMG1
2.23819e-17	206	1653	1.88334	GO:0007010 Cytoskeleton organization	https://amigo.geneontology.org/amigo/term/GO:0007010	THSD7A PAFAH1B1 PHLDB1 RNH1 VIM CAPG TPR MAP4 LIMA1 ROCK1 PFN2 WDR1 FBXW11 FSCN1 CAPZB NEBL OPHN1 CARMIL1 EPB41L2 ITGB5 ADD1 ASAP3 RANBP1 PACSIN2 COTL1 DCTN6 ARHGEF10 TBCB MTPN PFN1 CHORDC1 ARHGEF17 DPYSL3 CAPZA1 CNN3 PTPA WASHC3 PDLIM2 CALD1 EML2 VASP DSTN MACF1 GMFG CLIP1 GFAP PDLIM4 KRT34 NES MAP7 DYNC1LI2 LCP1 NUMA1 FGD4 TPM1 IQGAP1 ARHGAP17 CSNK1D SHROOM2 CETN2 GSN ADD3 TWF1 DST PDLIM3 TAGLN…
4.265e-17	54	202	4.03995	GO:0170033 L-amino acid metabolic process	https://amigo.geneontology.org/amigo/term/GO:0170033	AASS MRI1 BCAT1 SEPHS1 MTAP GSTZ1 FAH NIT2 CTH MTR HMGCL GOT1 ASS1 PSAT1 SDSL ENOPH1 GLUD1 AASDHPPT QDPR CBS ASRGL1 SHMT1 MTHFR GCLC GCLM AADAT ASL GAD1 DDAH1 SRR ADSS2 CTPS2 PHGDH MTHFD1 GCDH ASPA ALDH5A1 PPAT MPST SCLY PCBD2 GGH ALDH4A1 GMPS PCBD1 GPT MECP2 KYAT1 PFAS PARK7 SMS RIDA HNMT MSRA
8.69913e-17	226	1900	1.79758	GO:0065003 Protein-containing complex assembly	https://amigo.geneontology.org/amigo/term/GO:0065003	RSF1 GEMIN5 SMARCA5 LUC7L CAPG VAMP3 U2AF2 PFN2 CLNS1A CAPZB ADD1 SNAP23 PRPF6 COTL1 MTPN PFN1 LUC7L3 PSMD9 CAPZA1 WASHC3 PFDN5 VASP EIF2S2 TMEM35A LSM4 EIF2S3 CLIP1 NASP PDCL UQCC2 DENR SNRNP200 LUC7L2 GSN ADD3 FERMT3 TWF1 VBP1 TPPP3 PEF1 ATPAF2 RPL38 PRPF8 RUVBL1 RPS27 CDC42EP4 PUF60 RUVBL2 PSMG1 ATL3 LYRM7 HLA-DRB1 RPL23A CAPZA2 NAP1L4 MCTS1 EIF6 TBCE DDX23 LAMP2 MAP4 ME1 ELAVL1 HSD17B10 FSCN1…
2.1019e-16	52	195	4.02998	GO:0170039 Proteinogenic amino acid metabolic process	https://amigo.geneontology.org/amigo/term/GO:0170039	AASS MRI1 BCAT1 SEPHS1 MTAP GSTZ1 FAH NIT2 CTH MTR HMGCL GOT1 ASS1 PSAT1 SDSL ENOPH1 GLUD1 AASDHPPT QDPR CBS ASRGL1 SHMT1 MTHFR GCLC GCLM AADAT ASL GAD1 DDAH1 SRR ADSS2 CTPS2 PHGDH MTHFD1 GCDH ASPA ALDH5A1 PPAT MPST SCLY PCBD2 GGH ALDH4A1 GMPS PCBD1 GPT MECP2 PFAS SMS RIDA HNMT MSRA
3.28655e-16	43	138	4.70894	GO:0050684 Regulation of mrna processing	https://amigo.geneontology.org/amigo/term/GO:0050684	QKI NCL SRRM1 DHX9 TRA2B NCBP1 RBMX SON SAFB RBM15 TRA2A HNRNPK SF1 PUF60 RBMXL1 PTBP1 U2AF2 ACIN1 SRSF3 SRSF7 RBM39 HNRNPU MAGOH RBM4 SRSF10 RNPS1 RBM8A UPF1 SNRNP70 HSPA8 HNRNPA2B1 UPF3B SRSF2 PRDX6 DDX17 HNRNPL NUP98 NCBP2 HNRNPA1 IWS1 SMU1 CLNS1A PRMT5
4.37932e-16	39	115	5.12508	GO:0048024 Regulation of mrna splicing via spliceosome	https://amigo.geneontology.org/amigo/term/GO:0048024	QKI NCL SRRM1 TRA2B RBMX SON RBM15 TRA2A HNRNPK SF1 PUF60 RBMXL1 PTBP1 U2AF2 ACIN1 SRSF3 SRSF7 RBM39 HNRNPU RBM4 SRSF10 RNPS1 UPF1 SNRNP70 HSPA8 HNRNPA2B1 UPF3B SRSF2 PRDX6 DDX17 HNRNPL NUP98 HNRNPA1 NCBP1 MAGOH RBM8A SMU1 CLNS1A PRMT5
4.83381e-16	101	604	2.52708	GO:0005975 Carbohydrate metabolic process	https://amigo.geneontology.org/amigo/term/GO:0005975	DERA PKM PYGM ENO1 PGM1 PYGL PYGB PGK1 GALK1 ENO3 ALDOC GAPDH TPI1 ENO2 GBE1 GALE PPP1R3D SORD MAN2C1 WDR45B PGD PKLR GALM GSTO1 TKFC B3GAT3 ALDOA HS2ST1 G6PD GYG1 DCXR UGP2 GAA FUCA1 SHPK PPP1R3E SNCA NUDT5 GLB1 PGAM1 MPI PGP APOD GCLC PGM3 PHKA2 HEXB ADCYAP1R1 AKR1B1 GANAB NANS TPD52L2 RENBP PHKB LIPA EPM2A GNPDA1 LANCL1 AKR1A1 GOT1 NAGK PGLS PRKAA1 IDH1 GABARAPL1 COL6A1 PARP1 GPD1L RANBP2 FCSK…
1.56306e-15	49	183	4.04649	GO:0051168 Nuclear export	https://amigo.geneontology.org/amigo/term/GO:0051168	RANGAP1 UBE2I RANBP2 TPR RAE1 NUP93 NUP88 NUP98 NUP155 NUP85 THOC2 PCID2 THOC6 NCBP1 CHTOP NXF1 IWS1 ABCE1 DDX19A NMD3 DDX39B NUP62 EIF6 HNRNPA1 NUP160 WNK1 NUTF2 YWHAE SRSF3 HNRNPA2B1 DHX9 CALR PPM1A TXN EIF4E PTPN11 PARK7 PABPN1 CPSF6 ANP32B SSB BAG3 NCBP2 WASHC4 MAGOH RBM8A UPF1 UPF2 SMG1
1.71309e-15	80	426	2.83801	GO:1902903 Regulation of supramolecular fiber organization	https://amigo.geneontology.org/amigo/term/GO:1902903	RNH1 CAPG PFN2 CAPZB CARMIL1 ADD1 ASAP3 COTL1 ARHGEF10 MTPN PFN1 CAPZA1 VASP GMFG CLIP1 GSN ADD3 TWF1 ARFIP1 BMERB1 CDC42EP4 GMFB CAPZA2 LIMA1 WDR1 HSPA8 CLU SORBS3 PFDN5 EML2 APOE PFDN2 SNCA VBP1 CIB1 MAPT DCTN1 ARL2 FKBP4 PYCARD TJP1 SDC4 DSTN SWAP70 RDX SMAD4 COL6A1 EPS8 ARPC5 HDGFL3 S1PR1 GRB2 MAP6D1 FLNA KANK2 LPAR1 CYFIP1 FERMT2 CGNL1 NUMA1 APP NME7 CFL2 MECP2 PAK2 DRG1 NF2 ARAP1 HSPA1A PDX…
1.76372e-15	48	177	4.09828	GO:0019362 Pyridine nucleotide metabolic process	https://amigo.geneontology.org/amigo/term/GO:0019362	MDH1 PKM ENO1 PGK1 NAMPT ENO3 ALDOC GAPDH TPI1 ENO2 PGLS IDH1 PGD PKLR NAPRT ALDOA NADK2 G6PD FDXR TKT GPD1 TALDO1 ME1 ALDH1L1 PGAM1 LIPA GALK1 LDHB MACROH2A1 PRKAA1 COL6A1 GPD1L STAT3 DCXR BPGM NQO1 SHPK NAXD PGAM4 EIF6 APP NCOR1 UCHL1 NAXE VCP ARL2 DERA PGM1
1.76372e-15	48	177	4.09828	GO:0046496 Nicotinamide nucleotide metabolic process	https://amigo.geneontology.org/amigo/term/GO:0046496	MDH1 PKM ENO1 PGK1 NAMPT ENO3 ALDOC GAPDH TPI1 ENO2 PGLS IDH1 PGD PKLR NAPRT ALDOA NADK2 G6PD FDXR TKT GPD1 TALDO1 ME1 ALDH1L1 PGAM1 LIPA GALK1 LDHB MACROH2A1 PRKAA1 COL6A1 GPD1L STAT3 DCXR BPGM NQO1 SHPK NAXD PGAM4 EIF6 APP NCOR1 UCHL1 NAXE VCP ARL2 DERA PGM1
1.76372e-15	57	241	3.5743	GO:0071826 Protein-rna complex organization	https://amigo.geneontology.org/amigo/term/GO:0071826	GEMIN5 LUC7L U2AF2 CLNS1A PRPF6 LUC7L3 EIF2S2 LSM4 EIF2S3 DENR SNRNP200 LUC7L2 RPL38 PRPF8 RUVBL1 RPS27 PUF60 RUVBL2 RPL23A MCTS1 EIF6 DDX23 SART3 XRCC5 AGO1 SF3A1 HTATSF1 PRPF31 AGO2 SNRPB SRSF1 DDX46 PSIP1 VCP SF3A3 SRSF10 DDX39B LSM2 PRKDC MRTO4 SNU13 EIF3D EIF3E EIF3B PTBP2 EIF3G EIF3H USP39 KIF5B FMC1-LUC7L2 PRMT5 DHX9 NCBP1 DDX1 SF1 SF3B3 SART1
2.38936e-15	109	695	2.37015	GO:0090407 Organophosphate biosynthetic process	https://amigo.geneontology.org/amigo/term/GO:0090407	PGM3 ADSS2 CTPS2 RRM2B DGKG GCDH NAMPT PNPO TPI1 GMDS UMPS AMPD2 UAP1 PANK2 PPCS PAICS PPAT DUT CMPK2 DGKB ATIC PRPSAP2 ITPKB NAPRT AK3 ACSS1 PI4K2A FCSK GART PDXK PRPSAP1 CMPK1 GMPS GUCY1A1 HPRT1 MVD GMPPB MPI PFAS PCYT2 UAP1L1 APRT ADSL FABP3 ENO1 ACAT1 ACOT7 GFUS GARS1 SCP2 SNCA SMG1 AMDHD2 TKT MOCS2 NME2 AK2 HEXB SYNJ2 ADCYAP1R1 PYGL MTHFD1 GMPR2 ISYNA1 AK1 LIPA GNPDA1 PIKFYVE AKR1A1 OCRL PLD…
4.52582e-15	55	231	3.59819	GO:0022618 Protein-rna complex assembly	https://amigo.geneontology.org/amigo/term/GO:0022618	GEMIN5 LUC7L U2AF2 CLNS1A PRPF6 LUC7L3 EIF2S2 LSM4 EIF2S3 DENR SNRNP200 LUC7L2 RPL38 PRPF8 RUVBL1 RPS27 PUF60 RUVBL2 RPL23A MCTS1 EIF6 DDX23 SART3 XRCC5 AGO1 SF3A1 HTATSF1 PRPF31 AGO2 SNRPB SRSF1 DDX46 PSIP1 SF3A3 SRSF10 DDX39B LSM2 PRKDC MRTO4 SNU13 EIF3D EIF3E EIF3B PTBP2 EIF3G EIF3H USP39 FMC1-LUC7L2 PRMT5 DHX9 NCBP1 DDX1 SF1 SF3B3 SART1
1.3638e-14	126	882	2.15892	GO:0030029 Actin filament-based process	https://amigo.geneontology.org/amigo/term/GO:0030029	THSD7A RNH1 CAPG LIMA1 ROCK1 PFN2 WDR1 FSCN1 CAPZB NEBL OPHN1 CARMIL1 EPB41L2 ITGB5 ADD1 ASAP3 COTL1 ARHGEF10 MTPN PFN1 ARHGEF17 DPYSL3 CAPZA1 CNN3 WASHC3 PDLIM2 CALD1 VASP DSTN GMFG PDLIM4 LCP1 TPM1 IQGAP1 ARHGAP17 ABRACL SHROOM2 GSN ADD3 TWF1 PDLIM3 TAGLN2 EPB41 CSRP1 ARPC5 PDLIM5 ARFIP1 CFL2 TPM4 CFL1 MARCKSL1 CDC42EP4 WASHC1 MYO6 PDLIM7 GMFB PARVA CD2AP TPM2 CAPZA2 ARPC4 MARCKS FLNA PHPT1 EZR…
1.58965e-14	70	357	2.96322	GO:1901293 Nucleoside phosphate biosynthetic process	https://amigo.geneontology.org/amigo/term/GO:1901293	PGM3 ADSS2 CTPS2 RRM2B GCDH NAMPT GMDS UMPS AMPD2 UAP1 PANK2 PPCS PAICS PPAT DUT CMPK2 ATIC PRPSAP2 NAPRT AK3 ACSS1 FCSK GART PRPSAP1 CMPK1 GMPS GUCY1A1 HPRT1 GMPPB MPI PFAS UAP1L1 APRT ADSL ENO1 ACAT1 ACOT7 GFUS GARS1 AMDHD2 NME2 AK2 MTHFD1 GMPR2 AK1 LIPA GNPDA1 NME7 GMPPA SNCA MMUT NADK2 GNPDA2 SHMT1 NME1 PNP NANS CMAS NAGK PARP1 ALDOA VCP NDUFS4 NDUFA7 ME1 ACSBG1 PPT1 CBR4 FASN NAXD
3.33353e-14	143	1070	2.0197	GO:1901135 Carbohydrate derivative metabolic process	https://amigo.geneontology.org/amigo/term/GO:1901135	PGM3 DERA ADSS2 CTPS2 RRM2B HEXB PKM ENO1 NT5C2 GANAB SAMHD1 RENBP PGK1 ENO3 ALDOC GAPDH TPI1 ENO2 GMDS GNPDA1 UMPS AMPD2 UAP1 NT5C PAICS DUT PRKCSH PGLS MACROD1 CMPK2 STT3A B4GALNT1 ATIC PRPSAP2 PGD PKLR AK3 B3GAT3 ALDOA AKR1C2 HS2ST1 FCSK G6PD PRPSAP1 AMDHD2 CMPK1 TYW5 GNPDA2 GMPS TKT GUCY1A1 NUDT5 HPRT1 FN3K GPD1 PGM2 HINT1 UGP2 MACROD2 GMPPB B4GAT1 TALDO1 MPI FUCA1 SGSH NUDT14 AKR1C3 UAP1L1 A…
5.31791e-14	87	516	2.54802	GO:0006091 Generation of precursor metabolites and energy	https://amigo.geneontology.org/amigo/term/GO:0006091	MDH1 PKM PYGM ENO1 FH ACO2 PYGL PYGB PGK1 ENO3 ALDOC GAPDH TPI1 ENO2 GBE1 HMGCL ACO1 PGLS PPP1R3D WDR45B PGD PKLR ALDOA G6PD GYG1 TKT IDH3A UGP2 GAA SUCLG2 TALDO1 SLC25A18 PPP1R3E NDUFA7 ACAT1 ETFB ETFA ALDH1L1 PGAM1 LYRM7 PHKA2 OXCT1 PHKB LIPA GALK1 EPM2A MACROH2A1 PARK7 CAT PANK2 COX6B1 PRKAA1 UQCC2 IDH1 GABARAPL1 COL6A1 SNCA NDUFS4 PHKG1 FXN GPD1 STAT3 PGM2 BPGM PLEC PPP1R2 PPP1CC SHPK PPP1CB …
6.41883e-14	66	333	2.99525	GO:1903311 Regulation of mrna metabolic process	https://amigo.geneontology.org/amigo/term/GO:1903311	CNOT3 ZC3HAV1 DCPS QKI NCL SRRM1 DHX9 TRA2B NCBP1 RBMX CARHSP1 SON SAFB RBM15 TRA2A HNRNPK SF1 LSM1 PUF60 RBMXL1 UPF1 PTBP1 U2AF2 YBX1 ELAVL1 PABPC1 KHSRP FUS ACIN1 SRSF3 SRSF7 TARDBP AGO2 RBM39 RIDA HNRNPD FTO HNRNPU MAGOH PAIP1 RBM4 SRSF10 HNRNPAB RNPS1 RBM8A ROCK1 AGO1 SNRNP70 HSPA8 HNRNPA2B1 UPF3B SRSF2 PRDX6 VIM HNRNPC DDX17 APEX1 HNRNPL NUP98 NCBP2 PCID2 HNRNPA1 IWS1 SMU1 CLNS1A PRMT5
1.17908e-13	114	785	2.19467	GO:0030036 Actin cytoskeleton organization	https://amigo.geneontology.org/amigo/term/GO:0030036	THSD7A RNH1 CAPG LIMA1 ROCK1 PFN2 WDR1 FSCN1 CAPZB NEBL OPHN1 CARMIL1 EPB41L2 ITGB5 ADD1 ASAP3 COTL1 ARHGEF10 MTPN PFN1 ARHGEF17 DPYSL3 CAPZA1 CNN3 WASHC3 PDLIM2 CALD1 VASP DSTN GMFG PDLIM4 LCP1 TPM1 IQGAP1 ARHGAP17 SHROOM2 GSN ADD3 TWF1 PDLIM3 TAGLN2 EPB41 CSRP1 ARPC5 PDLIM5 ARFIP1 CFL2 TPM4 CFL1 MARCKSL1 CDC42EP4 WASHC1 MYO6 PDLIM7 GMFB PARVA CD2AP TPM2 CAPZA2 ARPC4 MARCKS PHPT1 EZR MYH14 WASL …
1.54983e-13	91	563	2.44268	GO:0051493 Regulation of cytoskeleton organization	https://amigo.geneontology.org/amigo/term/GO:0051493	PHLDB1 RNH1 CAPG TPR PFN2 CAPZB CARMIL1 ADD1 ASAP3 COTL1 ARHGEF10 MTPN PFN1 CAPZA1 VASP GMFG CLIP1 NES ARHGAP17 GSN ADD3 TWF1 ARFIP1 BMERB1 CDC42EP4 MAP6D1 GMFB CAPZA2 LIMA1 ROCK1 WDR1 FSCN1 SORBS3 EML2 NUMA1 PFDN2 SNCA PLXNB1 CRK CIB1 MAPT DCTN1 ARL2 FKBP4 PAFAH1B1 MAPK1 MAPK3 NUBP1 PYCARD TJP1 SDC4 DSTN PRKAA1 SWAP70 RDX SMAD4 EPS8 ARPC5 HDGFL3 S1PR1 GRB2 FLNA KANK2 CD2AP LPAR1 HSPA1A CYFIP1 FE…
2.20822e-13	33	99	5.03747	GO:0006405 Rna export from nucleus	https://amigo.geneontology.org/amigo/term/GO:0006405	TPR RAE1 NUP93 NUP88 NUP98 NUP155 NUP85 THOC2 PCID2 THOC6 NCBP1 CHTOP NXF1 IWS1 DDX19A DDX39B NUP62 HNRNPA1 NUP160 WNK1 SRSF3 HNRNPA2B1 DHX9 EIF4E PABPN1 CPSF6 SSB NCBP2 MAGOH RBM8A UPF1 UPF2 SMG1
4.56423e-13	129	956	2.03923	GO:0097435 Supramolecular fiber organization	https://amigo.geneontology.org/amigo/term/GO:0097435	FUS APP SNCA MAPT RNH1 VIM CAPG LIMA1 PFN2 WDR1 FSCN1 CAPZB NEBL CARMIL1 ITGB5 ADD1 ASAP3 COTL1 ARHGEF10 TBCB MTPN PFN1 DPYSL3 CAPZA1 CNN3 WASHC3 CALD1 VASP DSTN GMFG CLIP1 GFAP KRT34 LCP1 TPM1 IQGAP1 SHROOM2 GSN ADD3 TWF1 TAGLN2 CSRP1 TPPP3 ARPC5 ARFIP1 CFL2 BMERB1 TPM4 CFL1 MARCKSL1 CDC42EP4 WASHC1 MYO6 GMFB CD2AP TPM2 CAPZA2 ARPC4 MARCKS MAP4 BAX FKBP1A EZR WASL HSPA8 CLU SORBS3 TARDBP PFDN5 E…
1.15416e-12	253	2398	1.59443	GO:0070887 Cellular response to chemical stimulus	https://amigo.geneontology.org/amigo/term/GO:0070887	ACAA1 PKM CPNE3 MT3 GNAS CPNE6 GSR LAMTOR3 SOD3 PDGFRB PIKFYVE LAMTOR2 PRDX1 CPNE5 PRDX5 RAP1B LGALS3 LAMTOR5 ANXA1 EGLN1 CPNE8 CPNE2 SOD1 PKLR LAMTOR1 GNAQ APPL1 ITGB2 SAFB PRDX2 STAT3 RELA CCS MSRA KANK2 SHPK ADH5 CPNE1 SRXN1 SNCA UBR2 CTNNA1 WNK1 MYLK ENO1 GSTP1 AKR1B1 ADD1 BLVRB ICAM1 DDT GSTZ1 PGK1 PYCARD STX4 CA2 TNS2 ALDH2 FGF1 CSNK1A1 HTRA2 SUMO1 PARK7 CRYZ PADI2 CREB1 UFM1 CAT HVCN1 PRMT…
2.24205e-12	75	438	2.58774	GO:0006979 Response to oxidative stress	https://amigo.geneontology.org/amigo/term/GO:0006979	GSR SOD3 PARK7 PRDX1 CAT PRDX4 PRDX5 SOD1 PRDX2 CCS MSRA APOD GPX1 SRXN1 SNCA GCLC GCLM XRCC1 MT3 STX4 ATE1 PTPRK CYGB FXN RELA BANF1 NQO1 HBA2 PPIA MAP3K5 HBA1 HP RRM2B TOP2B ADCYAP1R1 TXN2 PSMB5 HSPA8 MACROH2A1 HTRA2 ADPRS STAU1 APOE PRKAA1 PCNA EIF2S1 ANXA1 RIPK1 IDH1 COL6A1 APP ALAD CAPN2 PSIP1 CRK HDAC2 ERO1A CD2AP TXNRD1 RACK1 SOD2 TPM1 TXN MAPK1 MAPK3 PRDX6 C19orf12 PARP1 NAPRT G6PD GSTP1 …
2.37008e-12	154	1250	1.86185	GO:0010629 Negative regulation of gene expression	https://amigo.geneontology.org/amigo/term/GO:0010629	UPF1 SERPINB1 MRTO4 SRRT CNOT3 XRN2 AGO1 CBX5 ZC3HAV1 CBX1 DCPS DDX6 MACROH2A1 CBX3 AGO2 UPF3B SMYD5 NCBP1 UPF2 CARHSP1 SMG1 LMNA LGALS9 LSM1 LMNB2 H2AC20 HDAC2 SND1 NUDT16 EXOSC6 PTBP1 SARS1 U2AF2 YBX1 ELAVL1 PABPC1 FBLN1 GSTP1 KHSRP ERP29 FUS MAP3K20 ACIN1 XIAP GAPDH QKI NCBP2 SRSF7 PARK7 TSNAX PTBP2 TARDBP HNRNPA2B1 RIDA DHX9 GPNMB RIPK1 ARRB1 HNRNPD SKIC8 FTO SNX12 HNRNPU MAGOH RBM15 LSM6 HNR…
2.81319e-12	37	133	4.2042	GO:1990748 Cellular detoxification	https://amigo.geneontology.org/amigo/term/GO:1990748	SOD3 PRDX1 SOD1 PRDX2 CCS ADH5 MT3 GSTZ1 PARK7 CAT GSTM3 CYGB NQO1 GSTM2 CP GSTP1 MGST2 GSR LANCL1 AKR1A1 PRDX6 PRDX4 PRDX5 TXNDC17 APOE ESD GSTO1 ALB HBA2 TXNRD1 HBA1 GPX1 HP SRXN1 SOD2 TXN ALDH1A1
3.17973e-12	72	414	2.62825	GO:0019693 Ribose phosphate metabolic process	https://amigo.geneontology.org/amigo/term/GO:0019693	ADSS2 CTPS2 PKM ENO1 NT5C2 PGK1 ENO3 ALDOC GAPDH TPI1 ENO2 UMPS AMPD2 PAICS ATIC PRPSAP2 PKLR AK3 ALDOA PRPSAP1 CMPK1 GMPS GUCY1A1 NUDT5 HPRT1 HINT1 NUDT14 APRT ADSL NUDT3 GMPR2 HSPA8 OLA1 PARP1 GART PGAM1 PFAS PNP HSPA1A AK2 PYGL MTHFD1 AK1 LIPA GALK1 PDE1A GDA TJP2 NT5C PPAT PRKAA1 COL6A1 NME7 DPYS VCP GPD1 STAT3 BPGM PGAM4 NME1 EIF6 NME2 APP NCOR1 UCHL1 G6PD ARL2 NDUFS4 NDUFA7 PGM1 ABHD14B BPN…
3.58783e-12	65	353	2.78274	GO:0006790 Sulfur compound metabolic process	https://amigo.geneontology.org/amigo/term/GO:0006790	GCLC GCLM MRI1 MAT2B HAGH ACOT7 MTAP GSTZ1 AHCY GSR GCDH ETHE1 BLMH CTH MTR ACOT9 PANK2 PPCS ENOPH1 GSTO1 HS2ST1 ACSS1 CBS MVD MAT2A SUCLG2 MTHFR OPLAH SGSH GPX1 THTPA ACAT1 GSTP1 MGST2 HSD17B4 GSTM3 MMUT B3GAT3 GSTM2 AASS HEXB PHGDH MTHFD1 GSS AADAT GLO1 MPST IDH1 SOD1 SNCA SOD2 G6PD SMS ACSBG1 ABHD14B AKR1A1 TST PPT1 CBR4 BPNT1 ACSF2 FASN GLB1 B4GAT1 MSRA
3.77098e-12	45	191	3.56052	GO:1901292 Nucleoside phosphate catabolic process	https://amigo.geneontology.org/amigo/term/GO:1901292	DERA PKM ENO1 SAMHD1 PGK1 ENO3 ALDOC GAPDH TPI1 ENO2 DNPH1 NT5C DUT ENTPD1 PKLR ALDOA HINT1 NUDT3 ACAT1 NT5C2 ACOT7 NUDT5 HPRT1 PGAM1 PNP LIPA GALK1 PDE1A GDA PRKAA1 COL6A1 DPYS GPD1 STAT3 BPGM PGAM4 EIF6 APP NCOR1 UCHL1 VCP ARL2 NUDT16 SUCLG2 PGM1
3.9663e-12	91	595	2.31131	GO:0010608 Post-transcriptional regulation of gene expression	https://amigo.geneontology.org/amigo/term/GO:0010608	CNOT3 AGO1 DCPS DDX6 AGO2 UPF3B EEFSEC SSB CARHSP1 MSI2 PAIP1 LSM1 CYFIP1 UPF1 YBX1 ELAVL1 PABPC1 KHSRP FUS MAP3K20 EIF3B GAPDH QKI NCBP2 TARDBP PRMT1 RIDA DHX9 NCBP1 RIPK1 UQCC2 HNRNPD FTO EIF4E HNRNPU EIF5B RBM4 SHMT1 CALR CP PKM ROCK1 GEMIN5 CDC37 WFS1 ACO1 ILF3 UNK EIF2S1 APP SRP9 LSM14B ACE MAGOH ABCE1 NUDT21 MECP2 PA2G4 RPL38 RACK1 MCTS1 EIF6 PRKDC RBM8A TIAL1 VIM SARS1 TPR HNRNPC APEX1 GSP…
5.87534e-12	223	2069	1.62884	GO:0071705 Nitrogen compound transport	https://amigo.geneontology.org/amigo/term/GO:0071705	ARF5 LAMP2 TPR RAB21 TNPO1 PLTP RAE1 KPNA3 NUTF2 NUP93 STX4 SHOC2 NUP88 RAB34 NUP98 COPZ1 NUP155 SNX17 DENND10 ARL1 COPA HNRNPA2B1 VPS26A STX16 NUP85 THOC2 PCID2 THOC6 VPS45 NCBP1 NUP54 RAB13 ARF1 RANBP2 RAB6B SEC13 CHTOP NXF1 NUP35 IWS1 ARFIP1 VCP RAB8B RAB31 DDX19A ASPSCR1 STX8 RAB6A SCRIB COPG1 SLC25A18 PTTG1IP TANGO2 COPB2 KPNA4 SLC38A3 TECPR2 DDX39B NUP62 RAB6C HNRNPA1 NUP160 WNK1 YBX1 MAVS …
8.33854e-12	53	258	3.10449	GO:0015931 Nucleobase-containing compound transport	https://amigo.geneontology.org/amigo/term/GO:0015931	TPR RAE1 NUP93 SHOC2 NUP88 NUP98 NUP155 HNRNPA2B1 NUP85 THOC2 PCID2 THOC6 NCBP1 CHTOP NXF1 IWS1 DDX19A DDX39B NUP62 HNRNPA1 NUP160 WNK1 YBX1 SRSF3 QKI TST DHX9 SEH1L KHSRP NUTF2 NCBP2 SRSF7 NUP43 UPF3B NUP210 SRSF1 NUP54 NUP58 CETN2 EIF4E RANBP2 NUP205 SEC13 MAGOH NUP35 RBM8A PABPN1 CPSF6 RIPK1 SSB UPF1 UPF2 SMG1
8.33854e-12	53	258	3.10449	GO:0046434 Organophosphate catabolic process	https://amigo.geneontology.org/amigo/term/GO:0046434	DERA PKM ENO1 SAMHD1 PGK1 ENO3 ALDOC GAPDH TPI1 ENO2 DNPH1 NT5C DUT PLD2 ENTPD1 PKLR ALDOA PLBD2 HINT1 NUDT3 ACAT1 NT5C2 ACOT7 NUDT5 HPRT1 PGAM1 PNP PDXP LIPA GALK1 PDE1A GDA PLCG1 PRKAA1 IDH1 COL6A1 DPYS GPD1L NAPEPLD GPD1 STAT3 BPGM PGAM4 EIF6 APP PRDX6 NCOR1 UCHL1 VCP ARL2 NUDT16 SUCLG2 PGM1
8.4812e-12	231	2174	1.60578	GO:0032879 Regulation of localization	https://amigo.geneontology.org/amigo/term/GO:0032879	OPHN1 HTRA2 NPEPPS SAE1 UBE2L3 RAB27B RAB27A EZR PACSIN2 PLIN3 RIMS3 DENND10 ITPR2 PLCG1 TMEM35A RAP1B PLD2 LGALS3 RDX MSN BORCS5 RAB26 SEPTIN2 GPC5 CIB1 NF2 PLCD1 TCAF1 TAX1BP3 GSTO1 GSTM2 ITGA3 FHL1 TPR VAMP3 WNK1 MYLK FERMT2 SRI RAB21 FKBP1A MAVS ERP29 TF RANGAP1 PLTP STX4 CSK CA2 YWHAE WFS1 TMEM30A MACROH2A1 SUMO1 SCP2 PARK7 CTSD APOE TRIM28 LAMTOR5 ANXA1 DHX9 LCP1 NUMA1 ITGAV FGF2 TMX1 SNCA …
1.54702e-11	44	191	3.48139	GO:0016052 Carbohydrate catabolic process	https://amigo.geneontology.org/amigo/term/GO:0016052	DERA PKM PYGM ENO1 PYGL PYGB PGK1 ENO3 ALDOC GAPDH TPI1 ENO2 GALE SORD MAN2C1 WDR45B PGD PKLR GALM TKFC ALDOA GAA NUDT5 PGAM1 MPI HEXB LIPA GALK1 PRKAA1 PPP1R3D GABARAPL1 COL6A1 GPD1 STAT3 PGM2 GLB1 BPGM PGAM4 EIF6 APP PGM1 NCOR1 UCHL1 ARL2
1.58959e-11	90	600	2.26686	GO:1901615 Organic hydroxy compound metabolic process	https://amigo.geneontology.org/amigo/term/GO:1901615	CRYM FAH CPQ ISYNA1 LIPA PNPO TPI1 LDHB SPR PARK7 APOE IMPA1 IDH1 SORD ITPKB LBR TKFC QDPR AKR1C2 PDXK NAPEPLD IDH3A LDHD GATD1 AKR1C3 SHPK NUDT3 SNX17 DKK3 HSD17B10 MAPK1 ASAH1 FGF1 SCP2 AKR1A1 SNCA ERLIN2 NQO1 PGP PDXP LIMA1 HAGH MAOB SNCB ADCYAP1R1 AKR1B1 DDT CYB5R3 ACO2 ITPK1 PLTP HAGHL MTPN GALK1 ALDH2 RBP1 CREB1 GOT1 CAT PDE1B PRKAA1 PCBD2 APP FDXR CTSB ALDH1A1 HPRT1 PCBD1 CYB5R2 MVD GPD1 M…
2.12112e-11	27	78	5.23122	GO:0006406 Mrna export from nucleus	https://amigo.geneontology.org/amigo/term/GO:0006406	TPR NUP93 NUP88 NUP85 THOC2 PCID2 THOC6 NCBP1 CHTOP NXF1 IWS1 DDX19A DDX39B NUP160 WNK1 SRSF3 HNRNPA2B1 NUP155 EIF4E PABPN1 NCBP2 MAGOH RBM8A UPF1 RAE1 UPF2 SMG1
2.50531e-11	79	498	2.39735	GO:0007015 Actin filament organization	https://amigo.geneontology.org/amigo/term/GO:0007015	RNH1 CAPG LIMA1 PFN2 WDR1 FSCN1 CAPZB NEBL CARMIL1 ITGB5 ADD1 ASAP3 COTL1 ARHGEF10 MTPN PFN1 DPYSL3 CAPZA1 CNN3 WASHC3 CALD1 VASP DSTN GMFG LCP1 TPM1 IQGAP1 SHROOM2 GSN ADD3 TWF1 TAGLN2 ARPC5 ARFIP1 CFL2 TPM4 CFL1 MARCKSL1 CDC42EP4 WASHC1 MYO6 GMFB CD2AP TPM2 CAPZA2 ARPC4 MARCKS EZR WASL SORBS3 FLNA PDXP TF PYCARD TJP1 SDC4 SWAP70 RDX ARHGAP17 EPS8 S1PR1 GRB2 PLEC KANK2 LPAR1 CYFIP1 FERMT2 CGNL1 …
2.75885e-11	37	143	3.9102	GO:0097237 Cellular response to toxic substance	https://amigo.geneontology.org/amigo/term/GO:0097237	SOD3 PRDX1 SOD1 PRDX2 CCS ADH5 MT3 GSTZ1 PARK7 CAT GSTM3 CYGB NQO1 GSTM2 CP GSTP1 MGST2 GSR LANCL1 AKR1A1 PRDX6 PRDX4 PRDX5 TXNDC17 APOE ESD GSTO1 ALB HBA2 TXNRD1 HBA1 GPX1 HP SRXN1 SOD2 TXN ALDH1A1
4.01866e-11	151	1263	1.80679	GO:0033043 Regulation of organelle organization	https://amigo.geneontology.org/amigo/term/GO:0033043	PHLDB1 RNH1 CAPG TPR PFN2 CAPZB CARMIL1 ADD1 ASAP3 MAP3K20 EZR COTL1 ARHGEF10 MTPN PFN1 VAT1 CAPZA1 VASP GMFG CLIP1 TERF2 NES RDX ARHGAP17 MSN GSN ADD3 TWF1 BUB3 FYCO1 ARFIP1 BMERB1 MTM1 CDC42EP4 MAP6D1 NF2 GMFB CAPZA2 MAPT LIMA1 ROCK1 WDR1 FSCN1 BAX HCK PYCARD SSBP1 SUB1 MACROH2A1 SORBS3 EML2 DKC1 ANXA1 HNRNPA1 NUMA1 PFDN2 SNCA SMARCA5 PLXNB1 TERF2IP CRK ACAA2 RCC1 CIB1 LPAR1 HSPA1A DCTN1 ARL2 G…
4.94892e-11	39	160	3.68365	GO:0072523 Purine-containing compound catabolic process	https://amigo.geneontology.org/amigo/term/GO:0072523	PKM ENO1 SAMHD1 PGK1 ENO3 ALDOC GAPDH TPI1 ENO2 PKLR ALDOA HINT1 NUDT3 ACAT1 NT5C2 ACOT7 HPRT1 PGAM1 PNP LIPA GALK1 PDE1A GDA NT5C PRKAA1 COL6A1 GPD1 STAT3 BPGM PGAM4 EIF6 APP NCOR1 UCHL1 ARL2 NUDT16 SUCLG2 PGM1 DNPH1
5.03524e-11	34	125	4.11058	GO:0009063 Amino acid catabolic process	https://amigo.geneontology.org/amigo/term/GO:0009063	BCKDHB GSTZ1 FAH ETFB HIBADH BLMH ALDH5A1 HMGCL ALDH6A1 SDSL GLUD1 QDPR ASRGL1 ABAT HIBCH HSD17B10 GOT1 GAD1 ETFA DDAH1 CBS SHMT1 AASS AADAT SCLY ACAD8 ALDH4A1 GPT KYAT1 ACAT1 CRYM ECHS1 RIDA HNMT
5.51532e-11	27	81	5.03747	GO:0008652 Amino acid biosynthetic process	https://amigo.geneontology.org/amigo/term/GO:0008652	AASS MRI1 BCAT1 SEPHS1 MTAP CTH MTR GOT1 ASL GAD1 ASS1 PSAT1 SDSL ENOPH1 AASDHPPT CBS SRR SHMT1 MTHFR GLUD1 PHGDH PCBD2 PCBD1 ABAT MTHFD1 PARK7 ALDH1A1
5.51532e-11	40	168	3.59819	GO:0009166 Nucleotide catabolic process	https://amigo.geneontology.org/amigo/term/GO:0009166	DERA PKM ENO1 SAMHD1 PGK1 ENO3 ALDOC GAPDH TPI1 ENO2 NT5C DUT PKLR ALDOA HINT1 NUDT3 NT5C2 HPRT1 PGAM1 PNP LIPA GALK1 PDE1A GDA PRKAA1 COL6A1 DPYS GPD1 STAT3 BPGM PGAM4 EIF6 APP NCOR1 UCHL1 VCP ARL2 NUDT16 PGM1 DNPH1
6.84293e-11	105	770	2.06078	GO:0051129 Negative regulation of cellular component organization	https://amigo.geneontology.org/amigo/term/GO:0051129	CAPG CAPZB ADD1 MTPN VAT1 CAPZA1 GMFG LGALS3 TERF2 GSN ADD3 TWF1 BUB3 BMERB1 MTM1 GMFB CAPZA2 LAMP2 LIMA1 PFN2 MT3 WASL PFN1 HSPA8 SUB1 CLU PFDN5 EML2 HSPA2 APOE PFDN2 SNCA SPOCK1 SMARCA5 VBP1 TERF2IP ACAA2 CIB1 LPAR1 HSPA1A GCLC FKBP4 ITGA3 PAFAH1B1 VIM NEO1 XRCC1 CARMIL1 PACSIN2 NUBP1 CSK TJP1 DPYSL3 THOC2 PCID2 PRKCSH GFAP SWAP70 RDX PPP3CA SMAD4 CARM1 PTPRG EPS8 APPL1 ACE LMNA HDGFL3 ANTXR1 S…
7.86198e-11	31	107	4.37836	GO:0098869 Cellular oxidant detoxification	https://amigo.geneontology.org/amigo/term/GO:0098869	SOD3 PRDX1 SOD1 PRDX2 CCS MT3 PARK7 CAT CYGB NQO1 CP GSTP1 MGST2 GSTZ1 GSR PRDX6 PRDX4 PRDX5 TXNDC17 APOE GSTO1 ALB HBA2 TXNRD1 HBA1 GSTM2 GPX1 HP SRXN1 SOD2 TXN
7.95083e-11	201	1860	1.63312	GO:0045184 Establishment of protein localization	https://amigo.geneontology.org/amigo/term/GO:0045184	HTRA2 NPEPPS SAE1 UBE2L3 ARF5 LAMP2 TOMM34 RAB21 TNPO1 KPNA3 NUTF2 NUP93 STX4 NUP88 RAB34 NUP98 COPZ1 NUP155 SNX17 DENND10 ARL1 COPA VPS26A STX16 NUP85 VPS45 NUP54 SRP14 RAB13 SRP9 ARF1 RANBP2 RAB6B SEC13 NUP35 ARFIP1 VCP RAB8B RAB31 ASPSCR1 STX8 SRP72 RAB6A SCRIB COPG1 PTTG1IP TANGO2 COPB2 LAMP1 KPNA4 NACA TECPR2 TCAF1 NUP62 RAB6C WNK1 MAVS ERP29 RANGAP1 EMC9 CSK YWHAE HSPA8 TMEM30A GORASP2 SUMO…
9.42032e-11	20	45	6.71663	GO:0009066 Aspartate family amino acid metabolic process	https://amigo.geneontology.org/amigo/term/GO:0009066	AASS MRI1 MTAP NIT2 MTR GOT1 SDSL ENOPH1 AASDHPPT ASRGL1 MTHFR ADSS2 PHGDH MTHFD1 ASPA AADAT ASS1 SMS RIDA MSRA
9.42032e-11	20	45	6.71663	GO:0009167 Purine ribonucleoside monophosphate metabolic process	https://amigo.geneontology.org/amigo/term/GO:0009167	ADSS2 NT5C2 AMPD2 PAICS ATIC AK3 GMPS HPRT1 APRT ADSL GMPR2 GART PFAS PNP AK2 AK1 GDA TJP2 NT5C PPAT
1.00038e-10	27	83	4.91609	GO:0009123 Nucleoside monophosphate metabolic process	https://amigo.geneontology.org/amigo/term/GO:0009123	ADSS2 NT5C2 DNPH1 UMPS AMPD2 PAICS DUT ATIC AK3 GMPS HPRT1 APRT ADSL GMPR2 GART PFAS PNP AK2 AK1 GDA TJP2 NT5C PPAT CMPK2 DPYS CMPK1 SHMT1
1.20348e-10	36	143	3.80452	GO:0006195 Purine nucleotide catabolic process	https://amigo.geneontology.org/amigo/term/GO:0006195	PKM ENO1 SAMHD1 PGK1 ENO3 ALDOC GAPDH TPI1 ENO2 PKLR ALDOA HINT1 NUDT3 NT5C2 HPRT1 PGAM1 PNP LIPA GALK1 PDE1A GDA NT5C PRKAA1 COL6A1 GPD1 STAT3 BPGM PGAM4 EIF6 APP NCOR1 UCHL1 ARL2 NUDT16 PGM1 DNPH1
1.36892e-10	193	1776	1.64228	GO:0065009 Regulation of molecular function	https://amigo.geneontology.org/amigo/term/GO:0065009	CAPN1 SERPINB1 FHL1 CD44 RSF1 PHPT1 ROCK1 PFN2 XRCC1 SRI NRDC XRCC5 GSTP1 BAX MT3 ADD1 ASAP3 FKBP1A MAVS ERP29 RANGAP1 EEF1A2 PSMD10 XIAP UBE2I PYCARD ARHGEF10 SSBP1 BUD31 BCCIP PFN1 YWHAE GAPDH TPD52L1 EPM2A SKP1 FGF1 HTRA2 SUMO1 MSH6 CTSD CNRIP1 COPS5 SERPINB6 MAP2K2 APOE TERF2 MTSS2 PCNA NES APCS SORT1 LAMTOR5 AGT EGLN1 TXN NIBAN2 ARRB1 FGF2 ANXA3 WARS1 ARRB2 SIRT3 SOD1 TOR1AIP1 PARP1 SNCA MMU…
1.50617e-10	35	137	3.86083	GO:0009132 Nucleoside diphosphate metabolic process	https://amigo.geneontology.org/amigo/term/GO:0009132	PKM ENO1 PGK1 ENO3 ALDOC GAPDH TPI1 ENO2 CMPK2 ENTPD1 PKLR ALDOA CMPK1 RRM2B NUDT5 PGAM1 AK2 AK1 LIPA GALK1 UMPS TJP2 PRKAA1 COL6A1 AK3 GPD1 STAT3 BPGM PGAM4 EIF6 APP NCOR1 UCHL1 ARL2 PGM1
1.68664e-10	139	1153	1.82188	GO:0030163 Protein catabolic process	https://amigo.geneontology.org/amigo/term/GO:0030163	LAMP2 NUB1 UBR2 UBA6 PSMA4 HSPA5 OPHN1 NSFL1C PSME1 PSMA3 PSMB5 PSMA6 PSME2 PSMA7 USP14 CCDC22 PSMA2 UBE2R2 FBXL20 SKP1 RAD23B CLU CLPP PSMF1 PSMB2 PSMA1 NEDD8 UBA1 GFAP UBQLN1 FBXL8 PSMB7 CSNK1D PSMB6 PSMA5 UBC PSMD4 PSMB4 NAE1 UBXN1 WDR26 CTSB VCP FBXO22 DDB1 RNF213 CALR RAD23A SGSH NPLOC4 FAF1 UBE2L3 UBE2H PSMB8 HSPA1A CSNK1E PSMB9 PSMB3 LYPLA2 ATXN3 FBXW11 NRDC TF PSMD10 ATE1 WFS1 UFSP2 HSPA8…
2.12561e-10	67	406	2.49392	GO:0009259 Ribonucleotide metabolic process	https://amigo.geneontology.org/amigo/term/GO:0009259	ADSS2 CTPS2 PKM ENO1 NT5C2 PGK1 ENO3 ALDOC GAPDH TPI1 ENO2 UMPS AMPD2 PAICS ATIC PKLR AK3 ALDOA CMPK1 GMPS GUCY1A1 HPRT1 HINT1 APRT ADSL NUDT3 GMPR2 HSPA8 OLA1 PARP1 GART NUDT5 PGAM1 PFAS PNP HSPA1A AK2 MTHFD1 AK1 LIPA GALK1 PDE1A GDA TJP2 NT5C PPAT PRKAA1 COL6A1 NME7 DPYS VCP GPD1 STAT3 BPGM PGAM4 NME1 EIF6 NME2 APP NCOR1 UCHL1 ARL2 NDUFS4 NDUFA7 PGM1 ABHD14B BPNT1
2.36812e-10	20	47	6.43081	GO:0009126 Purine nucleoside monophosphate metabolic process	https://amigo.geneontology.org/amigo/term/GO:0009126	ADSS2 NT5C2 AMPD2 PAICS ATIC AK3 GMPS HPRT1 APRT ADSL GMPR2 GART PFAS PNP AK2 AK1 GDA TJP2 NT5C PPAT
2.90746e-10	107	811	1.99387	GO:0051248 Negative regulation of protein metabolic process	https://amigo.geneontology.org/amigo/term/GO:0051248	OPHN1 DDX6 UBXN1 SERPINB1 WNK1 U2AF2 FBLN1 GSTP1 MAP3K20 AGO1 XIAP PYCARD UFSP2 GAPDH QKI KNG1 PARK7 CLU PFDN5 AGO2 SERPINB6 PSMF1 APOE APCS LAMTOR5 ARRB1 WARS1 ARRB2 PFDN2 SNX12 EIF3H ALAD SPOCK1 UCHL1 DBI VBP1 CSTB SQSTM1 RBM4 SHMT1 CALR PAK2 NQO1 AIDA NF2 APOD SF3B3 PPIA HSPA1A GCLC TMEM132A CP BAX WFS1 EPM2A ACO1 ILF3 PRKAA1 EIF2S1 HINT2 SMAD4 SRP9 EIF4E CD109 MTM1 RELA CIB1 HDAC2 DMD MIF PRK…
2.96608e-10	214	2047	1.5799	GO:0033554 Cellular response to stress	https://amigo.geneontology.org/amigo/term/GO:0033554	DDB1 RECQL LAMP2 GABARAPL2 HSPA5 NUCKS1 XRCC1 XRCC5 SEH1L BAX APEX1 GSR RPA3 WFS1 SOD3 MSH6 RRAGC PRDX1 RPA2 WRNIP1 DEK PRDX5 UBA1 PRKAA1 RPA1 TERF2 PCNA MACROD1 UBQLN1 EGLN1 GABARAPL1 SOD1 PARP1 CETN2 ERLIN2 HSPB8 PDIA4 RRAGA NAE1 VCP TERF2IP PDIA3 PRDX2 UBE2V2 GABARAP MACROD2 CCS MSRA UBE2N CALR FAF1 TRRAP XRCC6 ATG7 PRKDC LYN MAP1LC3B2 SRXN1 SNCA UPF1 CD44 TPR RRM2B WNK1 MYLK ATXN3 ENO1 DDX1 A…
3.34189e-10	60	346	2.62065	GO:0046394 Carboxylic acid biosynthetic process	https://amigo.geneontology.org/amigo/term/GO:0046394	AASS MRI1 BCAT1 MGST2 SEPHS1 MTAP ACSBG1 LTA4H PARK7 CTH MTR GOT1 ASL GAD1 GAMT ASS1 PSAT1 SDSL ENOPH1 CBR4 AASDHPPT PRXL2B CBS SRR FASN GATM SHMT1 MTHFR HSD17B10 GSTP1 ACOT7 MTHFD1 PTGDS GLUD1 AKR1C3 GSTM2 MIF AKR1B1 PHGDH QKI RBP1 AKR1A1 PRKAB2 PRKAA1 PCBD2 ANXA1 PKLR ACSS1 FABP5 PCBD1 GATD1 ABAT HSD17B8 EIF6 NANS ERLIN2 ALDH1A1 PYCARD SCP2 CBR1
4.24305e-10	53	286	2.80055	GO:0110053 Regulation of actin filament organization	https://amigo.geneontology.org/amigo/term/GO:0110053	RNH1 CAPG PFN2 CAPZB CARMIL1 ADD1 ASAP3 COTL1 ARHGEF10 MTPN PFN1 CAPZA1 VASP GMFG GSN ADD3 TWF1 ARFIP1 CDC42EP4 GMFB CAPZA2 LIMA1 WDR1 SORBS3 PYCARD TJP1 SDC4 DSTN SWAP70 RDX EPS8 ARPC5 S1PR1 GRB2 FLNA KANK2 LPAR1 CYFIP1 FERMT2 CGNL1 CFL2 PAK2 NF2 ARAP1 PDXP TPM1 ARF1 INPPL1 WASHC3 WASHC4 WASHC1 ROCK1 HCK
4.31584e-10	51	269	2.86518	GO:1901136 Carbohydrate derivative catabolic process	https://amigo.geneontology.org/amigo/term/GO:1901136	DERA HEXB PKM ENO1 SAMHD1 PGK1 ENO3 ALDOC GAPDH TPI1 ENO2 GNPDA1 NT5C DUT PKLR ALDOA AMDHD2 GNPDA2 HINT1 FUCA1 SGSH NUDT3 CD44 NT5C2 FGF2 ALDH1A1 HPRT1 PGAM1 PNP RENBP LIPA GALK1 PDE1A GDA NAGK PRKAA1 COL6A1 DPYS GPD1L GPD1 STAT3 BPGM PGAM4 EIF6 APP NCOR1 UCHL1 ARL2 NUDT16 PGM1 GLB1
4.70902e-10	60	349	2.59812	GO:0016053 Organic acid biosynthetic process	https://amigo.geneontology.org/amigo/term/GO:0016053	AASS MRI1 BCAT1 MGST2 SEPHS1 MTAP ACSBG1 LTA4H PARK7 CTH MTR GOT1 ASL GAD1 GAMT ASS1 PSAT1 SDSL ENOPH1 CBR4 AASDHPPT PRXL2B CBS SRR FASN GATM SHMT1 MTHFR HSD17B10 GSTP1 ACOT7 MTHFD1 PTGDS GLUD1 AKR1C3 GSTM2 MIF AKR1B1 PHGDH QKI RBP1 AKR1A1 PRKAB2 PRKAA1 PCBD2 ANXA1 PKLR ACSS1 FABP5 PCBD1 GATD1 ABAT HSD17B8 EIF6 NANS ERLIN2 ALDH1A1 PYCARD SCP2 CBR1
5.40578e-10	23	65	5.34747	GO:0009161 Ribonucleoside monophosphate metabolic process	https://amigo.geneontology.org/amigo/term/GO:0009161	ADSS2 NT5C2 UMPS AMPD2 PAICS ATIC AK3 GMPS HPRT1 APRT ADSL GMPR2 GART PFAS PNP AK2 AK1 GDA TJP2 NT5C PPAT DPYS CMPK1
6.3642e-10	68	426	2.41231	GO:0006417 Regulation of translation	https://amigo.geneontology.org/amigo/term/GO:0006417	DDX6 UPF3B EEFSEC SSB MSI2 PAIP1 CYFIP1 YBX1 ELAVL1 PABPC1 MAP3K20 AGO1 EIF3B GAPDH QKI NCBP2 AGO2 PRMT1 DHX9 NCBP1 UQCC2 HNRNPD EIF4E HNRNPU EIF5B RBM4 SHMT1 CALR CP PKM GEMIN5 CNOT3 WFS1 ACO1 ILF3 UNK EIF2S1 APP SRP9 LSM14B MAGOH ABCE1 PA2G4 RPL38 RACK1 MCTS1 EIF6 PRKDC RBM8A UPF1 SARS1 TPR GSPT1 NCL ETF1 SH3BGRL EEF2 PLXNB2 EIF3D EIF3E RIDA DDX1 MTPN EIF1B HSPB1 RPS6KA1 EIF3H EIF4A2
6.78189e-10	33	130	3.83623	GO:0009185 Ribonucleoside diphosphate metabolic process	https://amigo.geneontology.org/amigo/term/GO:0009185	PKM ENO1 PGK1 ENO3 ALDOC GAPDH TPI1 ENO2 PKLR ALDOA CMPK1 RRM2B NUDT5 PGAM1 AK2 AK1 LIPA GALK1 UMPS TJP2 PRKAA1 COL6A1 AK3 GPD1 STAT3 BPGM PGAM4 EIF6 APP NCOR1 UCHL1 ARL2 PGM1
7.14007e-10	221	2154	1.55053	GO:1902531 Regulation of intracellular signal transduction	https://amigo.geneontology.org/amigo/term/GO:1902531	PPP5C FKBP1A MAVS LGALS1 PPM1A TFG CC2D1A GJA1 LGALS9 FLNA CD44 SEH1L MT3 PEBP1 CRKL NDRG4 SHOC2 LAMTOR3 LAMTOR2 RRAGC PAK4 AKAP12 PRKAA1 LAMTOR5 ARRB1 PPM1B ARHGAP17 ARRB2 LAMTOR1 EPS8 RRAGA SEC13 S100B GRB2 PTPN11 PAK2 CIB1 NF2 S100A13 KANK2 CPNE1 PARK7 GPNMB TXN LAMP2 ATXN3 FBXW11 FERMT2 ENO1 FBLN1 GSTP1 ERP29 MAP3K20 PSMD10 XIAP MAPK3 NUP93 PYCARD BMPR1A YWHAE NHERF1 WFS1 DHX15 HSPA8 GAPDH TP…
7.82279e-10	37	160	3.49474	GO:0098754 Detoxification	https://amigo.geneontology.org/amigo/term/GO:0098754	MT3 SOD3 PRDX1 SOD1 PRDX2 CCS ADH5 GSTZ1 PARK7 CAT GSTM3 CYGB NQO1 GSTM2 CP GSTP1 MGST2 GSR LANCL1 AKR1A1 PRDX6 PRDX4 PRDX5 TXNDC17 APOE ESD GSTO1 ALB HBA2 TXNRD1 HBA1 GPX1 HP SRXN1 SOD2 TXN ALDH1A1
7.97623e-10	24	72	5.03747	GO:1901607 Alpha-amino acid biosynthetic process	https://amigo.geneontology.org/amigo/term/GO:1901607	AASS MRI1 BCAT1 SEPHS1 MTAP CTH MTR GOT1 ASL ASS1 PSAT1 SDSL ENOPH1 AASDHPPT CBS SRR SHMT1 MTHFR GLUD1 PHGDH PCBD2 PCBD1 MTHFD1 PARK7
8.4929e-10	103	784	1.98543	GO:0006412 Translation	https://amigo.geneontology.org/amigo/term/GO:0006412	SARS1 EIF3D EEF1A2 GSPT1 EIF3E GARS1 EIF3B DRG2 DDX6 CARS1 EIF2B1 TARS1 RPL24 DARS1 ETF1 UPF3B EIF2S2 EIF2S3 EEFSEC EIF2S1 NARS1 SSB DENR WARS1 EIF3H EIF4E MSI2 EEF1A1 EIF4A2 EIF5B EIF4A1 ABCE1 EEF2 HARS1 PAIP1 TARS3 DRG1 RPL12 RACK1 MCTS1 CYFIP1 EIF3G RPS8 RPL27A RPL38 RPS27 RPS26 RPL23A YBX1 ELAVL1 PABPC1 TRNT1 MAP3K20 AGO1 UFSP2 GAPDH QKI NCBP2 AGO2 PRMT1 DHX9 NCBP1 UQCC2 HNRNPD SKIC8 HNRNPU R…
1.06967e-09	51	276	2.79251	GO:0032386 Regulation of intracellular transport	https://amigo.geneontology.org/amigo/term/GO:0032386	EZR DENND10 RDX MSN BORCS5 NF2 TPR WNK1 MAVS RANGAP1 YWHAE TMEM30A SUMO1 SCP2 TRIM28 DHX9 LCP1 SNX12 RBM4 APOD ASPH MAPK1 PPM1A MAPK3 NDRG4 EHD1 EPM2A TARDBP THOC2 MAP2K2 TXN NUP54 NUP58 MAP2K1 MECP2 PTPN11 PPP1CC PARK7 RAB21 CPSF6 UFM1 ANP32B NUMA1 B3GAT3 BAG3 IWS1 ARFIP1 LAMP1 FLNA CEP290 NCBP2
1.13083e-09	128	1062	1.82146	GO:0060341 Regulation of cellular localization	https://amigo.geneontology.org/amigo/term/GO:0060341	HTRA2 NPEPPS SAE1 UBE2L3 EZR DENND10 TMEM35A RDX MSN BORCS5 GPC5 CIB1 NF2 TCAF1 TAX1BP3 ITGA3 TPR WNK1 FERMT2 MAVS ERP29 RANGAP1 STX4 CSK YWHAE TMEM30A MACROH2A1 SUMO1 SCP2 PARK7 CTSD TRIM28 LGALS3 LAMTOR5 DHX9 LCP1 NUMA1 SNX12 LAMTOR1 ITGB1 ARFIP1 VCP STX8 KIF5B RBM4 APOD NACA ASPH CSNK1E PECAM1 TMEM132A CTNNA1 NEO1 SRI ADCYAP1R1 BAX CRKL MAPK1 PPM1A MAPK3 NDRG4 WASL EHD1 EPM2A MESD TARDBP THOC2…
1.13357e-09	13	20	9.82307	GO:0046040 Imp metabolic process	https://amigo.geneontology.org/amigo/term/GO:0046040	ADSS2 NT5C2 AMPD2 PAICS ATIC HPRT1 GART PFAS PNP NT5C PPAT APRT ADSL
1.1466e-09	48	251	2.89002	GO:0006457 Protein folding	https://amigo.geneontology.org/amigo/term/GO:0006457	FKBP4 HSPB6 HSPA5 DNAJC25 NUDC FKBP5 ST13 CDC37 HSPB1 HSPA8 QSOX1 HSPH1 HSPA2 PFDN2 PDIA4 PPIB PDIA3 HSPA4 CALR PPIA ERO1A HSPA1A ARL2 TBCE WFS1 CLU PFDN5 VBP1 KHSRP TBCB CHORDC1 MESD PRDX4 EMC4 RANBP2 FKBP2 LYRM7 PDCD5 DFFA FKBP1A ERP29 BAG3 RP2 SNRNP70 APCS HSPBP1 RUVBL2
1.1466e-09	63	385	2.47294	GO:0009150 Purine ribonucleotide metabolic process	https://amigo.geneontology.org/amigo/term/GO:0009150	ADSS2 PKM ENO1 NT5C2 PGK1 ENO3 ALDOC GAPDH TPI1 ENO2 AMPD2 PAICS ATIC PKLR AK3 ALDOA GMPS GUCY1A1 HPRT1 HINT1 APRT ADSL NUDT3 GMPR2 HSPA8 OLA1 PARP1 GART NUDT5 PGAM1 PFAS PNP HSPA1A AK2 MTHFD1 AK1 LIPA GALK1 PDE1A GDA TJP2 NT5C PPAT PRKAA1 COL6A1 NME7 VCP GPD1 STAT3 BPGM PGAM4 NME1 EIF6 NME2 APP NCOR1 UCHL1 ARL2 NDUFS4 NDUFA7 PGM1 ABHD14B BPNT1
1.21724e-09	170	1549	1.65856	GO:0015031 Protein transport	https://amigo.geneontology.org/amigo/term/GO:0015031	ARF5 LAMP2 RAB21 TNPO1 KPNA3 NUTF2 NUP93 STX4 NUP88 RAB34 NUP98 COPZ1 NUP155 SNX17 DENND10 ARL1 COPA VPS26A STX16 NUP85 VPS45 NUP54 RAB13 ARF1 RANBP2 RAB6B SEC13 NUP35 ARFIP1 VCP RAB8B RAB31 ASPSCR1 STX8 RAB6A SCRIB COPG1 PTTG1IP TANGO2 COPB2 KPNA4 TECPR2 NUP62 RAB6C MAVS ERP29 RANGAP1 CSK YWHAE HSPA8 TMEM30A SUMO1 CLU MACF1 APOE TRIM28 LCP1 SNX12 APPL1 SQSTM1 STAT3 HSPA4 CALR APOD ASPH PDCD6 TME…
1.31218e-09	26	86	4.56887	GO:0006081 Cellular aldehyde metabolic process	https://amigo.geneontology.org/amigo/term/GO:0006081	PNPO TPI1 PARK7 PDXK TKT TALDO1 GATD1 ADH5 DKK3 ALDH2 GRHPR AKR1C3 PDXP HAGH HAGHL AKR1A1 GLO1 IDH1 ESD TKFC RELA SHPK ALDH7A1 AKR7A2 AKR7A3 ALDH1A1
1.39448e-09	34	141	3.64413	GO:0009261 Ribonucleotide catabolic process	https://amigo.geneontology.org/amigo/term/GO:0009261	PKM ENO1 PGK1 ENO3 ALDOC GAPDH TPI1 ENO2 PKLR ALDOA HINT1 NUDT3 NT5C2 HPRT1 PGAM1 PNP LIPA GALK1 PDE1A GDA NT5C PRKAA1 COL6A1 DPYS GPD1 STAT3 BPGM PGAM4 EIF6 APP NCOR1 UCHL1 ARL2 PGM1
1.46603e-09	33	134	3.72171	GO:0009154 Purine ribonucleotide catabolic process	https://amigo.geneontology.org/amigo/term/GO:0009154	PKM ENO1 PGK1 ENO3 ALDOC GAPDH TPI1 ENO2 PKLR ALDOA HINT1 NUDT3 NT5C2 HPRT1 PGAM1 PNP LIPA GALK1 PDE1A GDA NT5C PRKAA1 COL6A1 GPD1 STAT3 BPGM PGAM4 EIF6 APP NCOR1 UCHL1 ARL2 PGM1
1.51298e-09	15	28	8.09593	GO:0009226 Nucleotide-sugar biosynthetic process	https://amigo.geneontology.org/amigo/term/GO:0009226	PGM3 GMDS UAP1 FCSK GMPPB MPI UAP1L1 GFUS AMDHD2 GNPDA1 GMPPA GNPDA2 NANS CMAS NAGK
2.25193e-09	168	1538	1.65077	GO:0006629 Lipid metabolic process	https://amigo.geneontology.org/amigo/term/GO:0006629	AGPS HEXB DGKG ACAA1 HSD17B10 ACAT1 SYNJ2 ECHDC1 ACOT7 ACSBG1 DECR1 ETFB GCDH PTGR1 LIPA HMGCL KDSR ACAT2 OCRL ACADS PLCG1 ECHS1 PLD2 APOE HSD17B4 B4GALNT1 DGKB HADH PTGR2 ETFA LBR EPHX1 CBR4 MMUT PLBD2 AKR1C2 GGPS1 PI4K2A DBI PRXL2B NAPEPLD FDXR ACOX1 ACSF2 ACAA2 MVD ECI1 FASN MTM1 ACBD7 PCYT2 PLCD1 APOD AKR1C3 PSAP HSD17B8 PIKFYVE SNX17 FABP3 LYPLA2 DKK3 GSTP1 MGST2 MAPK1 EEF1A2 ASAH1 PTGDS FGF…
2.28799e-09	38	174	3.30041	GO:1902904 Negative regulation of supramolecular fiber organization	https://amigo.geneontology.org/amigo/term/GO:1902904	CAPG CAPZB ADD1 MTPN CAPZA1 GMFG GSN ADD3 TWF1 BMERB1 GMFB CAPZA2 LIMA1 PFN2 PFN1 HSPA8 CLU PFDN5 EML2 PFDN2 SNCA VBP1 CIB1 FKBP4 CARMIL1 TJP1 APOE SWAP70 RDX SMAD4 EPS8 HDGFL3 S1PR1 MAP6D1 KANK2 CGNL1 PAK2 ARAP1
2.75104e-09	183	1722	1.60602	GO:0051049 Regulation of transport	https://amigo.geneontology.org/amigo/term/GO:0051049	OPHN1 RAB27B RAB27A EZR PACSIN2 RIMS3 DENND10 RAP1B PLD2 LGALS3 RDX MSN BORCS5 RAB26 SEPTIN2 NF2 GSTO1 GSTM2 FHL1 TPR VAMP3 WNK1 MYLK SRI RAB21 FKBP1A MAVS ERP29 TF RANGAP1 PLTP STX4 CSK CA2 YWHAE WFS1 TMEM30A SUMO1 SCP2 APOE TRIM28 ANXA1 DHX9 LCP1 ITGAV TMX1 SNCA SNX12 DBI PEA15 ARFIP1 TUB ACAA2 KIF5B RBM4 PTPN11 APOD FLNA ASPH TCAF1 HSPA1A GCLC TMEM132A SYN1 NCDN NEO1 MAOB PFN2 ADCYAP1R1 BAX MA…
3.36069e-09	62	386	2.42738	GO:0010639 Negative regulation of organelle organization	https://amigo.geneontology.org/amigo/term/GO:0010639	CAPG CAPZB ADD1 MTPN VAT1 CAPZA1 GMFG TERF2 GSN ADD3 TWF1 BUB3 BMERB1 MTM1 GMFB CAPZA2 LIMA1 PFN2 PFN1 SUB1 EML2 SNCA SMARCA5 TERF2IP ACAA2 CIB1 LPAR1 HSPA1A GCLC FKBP4 XRCC1 CARMIL1 NUBP1 TJP1 PCID2 SWAP70 RDX SMAD4 EPS8 LMNA HDGFL3 S1PR1 MAP6D1 KANK2 TPR MAP4 GDI2 HNRNPC PSMD10 CGNL1 WDR44 HNRNPA1 HNRNPU FXN PAK2 ARAP1 MAPT LCMT1 GPX1 RBM14 PARP1 CLU
3.51402e-09	77	533	2.18322	GO:0022613 Ribonucleoprotein complex biogenesis	https://amigo.geneontology.org/amigo/term/GO:0022613	GEMIN5 LUC7L MTREX MRTO4 U2AF2 CLNS1A SNU13 PRPF6 FBL NUP88 LUC7L3 GAR1 ERI3 HEATR1 EIF2S2 LSM4 EIF2S3 DKC1 DENR RPS8 SNRNP200 NHP2 LUC7L2 ABCE1 LSM6 NMD3 RPL38 PRPF8 SART1 RUVBL1 RPS27 PUF60 RUVBL2 RPL23A MCTS1 EIF6 DDX23 NOP58 SART3 XRCC5 AGO1 SF3A1 NOP56 HTATSF1 PRPF31 AGO2 SNRPB SBDS SRSF1 DDX46 EIF5B PSIP1 SF3A3 SRSF10 DDX39B LSM2 PRKDC DDX1 DDX17 EIF3D EIF3E EIF3B PTBP2 EIF3G EIF3H DDX21 US…
4.20419e-09	59	360	2.47676	GO:0032956 Regulation of actin cytoskeleton organization	https://amigo.geneontology.org/amigo/term/GO:0032956	RNH1 CAPG PFN2 CAPZB CARMIL1 ADD1 ASAP3 COTL1 ARHGEF10 MTPN PFN1 CAPZA1 VASP GMFG ARHGAP17 GSN ADD3 TWF1 ARFIP1 CDC42EP4 GMFB CAPZA2 LIMA1 ROCK1 WDR1 FSCN1 SORBS3 CRK PYCARD TJP1 SDC4 DSTN SWAP70 RDX SMAD4 EPS8 ARPC5 S1PR1 GRB2 FLNA KANK2 CD2AP LPAR1 CYFIP1 FERMT2 HCK CGNL1 CFL2 PAK2 NF2 ARAP1 PDXP PDGFRB TPM1 ARF1 INPPL1 WASHC3 WASHC4 WASHC1
4.42532e-09	40	194	3.11596	GO:0006575 Cellular modified amino acid metabolic process	https://amigo.geneontology.org/amigo/term/GO:0006575	GCLC GCLM HAGH GSTZ1 MTHFD1 CRYM CPQ GSR ETHE1 MTR BBOX1 GAMT ASS1 GGH GSTO1 GATM SHMT1 MTHFR OPLAH GPX1 GSTP1 MGST2 GSTM3 ALDH1L1 GSTM2 CHDH GSS GLO1 ATIC IDH1 SOD1 CTSB ALDH7A1 SOD2 PARK7 AASDHPPT G6PD PANK2 SLC6A8 ALDH4A1
4.42532e-09	133	1143	1.75849	GO:0009894 Regulation of catabolic process	https://amigo.geneontology.org/amigo/term/GO:0009894	NUB1 OPHN1 CNOT3 PSME1 PSME2 USP14 CCDC22 ZC3HAV1 DCPS RRAGC CLU GFAP UBQLN1 CSNK1D CARHSP1 RRAGA UBXN1 FYCO1 FBXO22 MTM1 LSM1 HSPA1A CSNK1E UPF1 YBX1 ELAVL1 ATXN3 PABPC1 NRDC KHSRP FUS TF PSMD10 QKI CSNK1A1 SUMO1 PARK7 RAD23B TARDBP AGO2 PSMF1 APOE PRKAA1 RIDA HSPBP1 DHX9 HNRNPD TMX1 FTO DCAF1 SNCA SNX12 EIF3H ALAD ITGB1 HNRNPU DFFA SQSTM1 MAGOH VCP RAB26 DDB1 STAT3 PAIP1 RAD23A NQO1 SUMO2 SF3B3…
4.5275e-09	134	1155	1.7533	GO:1901698 Response to nitrogen compound	https://amigo.geneontology.org/amigo/term/GO:1901698	HSPA5 PKM GNAS RAP1B UBQLN1 PKLR GNAQ APPL1 VCP STAT3 CALR FAF1 UBR2 CTNNA1 TPR BLVRB ICAM1 CA2 WFS1 TNS2 CREB1 NAGK PRMT1 APOE GSTM3 AGT EGLN1 PPP3CA TMX1 APP PARP1 ERLIN2 CACNA1B MAT2A SHMT1 PTPN11 ASPH GSTM2 PDXP GCLC PPP5C GCLM ADSS2 RRM2B ROCK1 NUCKS1 TOP2B DDX1 BCKDHB NUDC FKBP5 CRKL MAPK1 RANGAP1 MAPK3 CSK LIPA SHOC2 NHERF1 DHX15 LTA4H NCL MTR CTSD CAT ITPR2 PDE1B NCOA5 ASS1 PRKAA1 PCNA EI…
4.69399e-09	22	66	5.03747	GO:0170034 L-amino acid biosynthetic process	https://amigo.geneontology.org/amigo/term/GO:0170034	AASS MRI1 BCAT1 SEPHS1 MTAP CTH MTR GOT1 ASS1 PSAT1 ENOPH1 AASDHPPT CBS SHMT1 MTHFR ASL GLUD1 PHGDH PCBD2 PCBD1 MTHFD1 PARK7
4.98577e-09	46	245	2.83743	GO:0072593 Reactive oxygen species metabolic process	https://amigo.geneontology.org/amigo/term/GO:0072593	SOD3 PIKFYVE PRDX1 CAT PRDX4 PRDX5 SOD1 CYBB PRDX2 CCS SH3PXD2B HBA2 HBA1 GPX1 MT3 PARK7 HVCN1 SNCA CBR1 CYGB DCXR NQO1 AKR1C3 HP SOD2 ELAVL1 LIPA RIPK1 PRCP SIRT3 COL6A1 CBS G6PD DMD EIF6 TXN ITGB2 RAB27A ACOX1 NDUFS4 GRB2 MAPT GSTP1 PDGFRB MAOB AGT
5.57857e-09	65	420	2.33883	GO:0042176 Regulation of protein catabolic process	https://amigo.geneontology.org/amigo/term/GO:0042176	OPHN1 PSME1 PSME2 USP14 CLU GFAP CSNK1D UBXN1 FBXO22 HSPA1A CSNK1E NRDC TF PSMD10 CSNK1A1 SUMO1 PARK7 RAD23B PSMF1 APOE HSPBP1 TMX1 DCAF1 SNX12 EIF3H ALAD VCP DDB1 RAD23A NQO1 SUMO2 SF3B3 RACK1 GPX1 GCLC TMEM132A PITHD1 UBE2K FBXL20 WFS1 EPM2A UBQLN1 SMAD4 GNA12 MTM1 RELA TPTEP2-CSNK1E EZR RDX MSN NUB1 GABARAPL2 ATXN3 WDR91 SNCA ZYG11B GABARAP FAF1 FLNA ATG7 BBS7 EEF1A2 EEF1A1 ROCK1 SNRNP70
6.61269e-09	16	35	6.90853	GO:0000096 Sulfur amino acid metabolic process	https://amigo.geneontology.org/amigo/term/GO:0000096	MRI1 MTAP BLMH CTH MTR ENOPH1 CBS MTHFR GCLC MMUT GCLM MTHFD1 MPST SMS TST MSRA
6.88475e-09	63	403	2.36249	GO:0032970 Regulation of actin filament-based process	https://amigo.geneontology.org/amigo/term/GO:0032970	RNH1 CAPG PFN2 CAPZB CARMIL1 ADD1 ASAP3 COTL1 ARHGEF10 MTPN PFN1 CAPZA1 VASP GMFG ARHGAP17 ABRACL GSN ADD3 TWF1 ARFIP1 CDC42EP4 GMFB CAPZA2 LIMA1 ROCK1 WDR1 FSCN1 SORBS3 CRK PYCARD TJP1 SUMO1 SDC4 DSTN SWAP70 RDX SMAD4 EPS8 ARPC5 S1PR1 GRB2 FLNA KANK2 CD2AP LPAR1 CYFIP1 ANK2 FERMT2 SRI HCK CGNL1 CFL2 PAK2 NF2 ARAP1 PDXP PDGFRB TPM1 ARF1 INPPL1 WASHC3 WASHC4 WASHC1
6.88475e-09	56	337	2.51126	GO:0034504 Protein localization to nucleus	https://amigo.geneontology.org/amigo/term/GO:0034504	DKC1 TNPO1 KPNA3 NUTF2 NUP93 NUP88 NUP98 NUP155 NUP85 NUP54 RANBP2 SEC13 LMNA NUP35 LMNB2 PTTG1IP KPNA4 NUP62 FERMT2 MAVS SUN2 RANGAP1 SUMO1 PARK7 TRIM28 LAMTOR5 APPL1 STAT3 CALR APOD ARL2 CTNNA1 TPR ELAVL1 HSPA8 EPM2A TARDBP TXN PPP3CA NUP58 HDGF TOR1AIP1 PARP1 SQSTM1 PLRG1 NF2 CD2AP PPP3R1 YWHAE PIKFYVE UFM1 BAG3 HNRNPU NMD3 FLNA SKP1
8.98656e-09	41	207	2.99328	GO:0000302 Response to reactive oxygen species	https://amigo.geneontology.org/amigo/term/GO:0000302	SOD3 PRDX1 CAT SOD1 PRDX2 CCS APOD GPX1 MT3 PARK7 PTPRK CYGB FXN RELA NQO1 HBA2 MAP3K5 HBA1 HP TOP2B ADCYAP1R1 HSPA8 ADPRS PRKAA1 PCNA ANXA1 RIPK1 COL6A1 CAPN2 CRK HDAC2 RACK1 SOD2 TPM1 TXN MAPK1 MAPK3 PRDX5 GSTP1 APOE MAPT
1.03184e-08	53	313	2.55897	GO:0016197 Endosomal transport	https://amigo.geneontology.org/amigo/term/GO:0016197	EPS15 SNX5 EZR EHD4 WDR91 EHD1 SNX17 DENND10 VPS26A WASHC4 RDX RAB13 MSN SNX12 RAB6B RAB8B TMCC1 RAB6A SCRIB WASHC1 NF2 SNX2 RAB6C ANXA8L1 SPAG9 VAMP3 STX16 ARL8B SORT1 STX8 MAPK1 MAPK3 NDRG4 MAP2K2 PREPL LAMTOR1 MAP2K1 FLNA RAB21 CMTM6 CCDC22 PIKFYVE ARL1 CCDC93 SGSM2 LYST ARFIP1 VCP UBE2O DCTN1 EEA1 WASHC3 SQSTM1
1.08097e-08	28	108	3.91803	GO:0046031 Adp metabolic process	https://amigo.geneontology.org/amigo/term/GO:0046031	PKM ENO1 PGK1 ENO3 ALDOC GAPDH TPI1 ENO2 PKLR ALDOA PGAM1 AK2 AK1 LIPA GALK1 PRKAA1 COL6A1 AK3 GPD1 STAT3 BPGM PGAM4 EIF6 APP NCOR1 UCHL1 ARL2 PGM1
1.14728e-08	48	269	2.69664	GO:0009636 Response to toxic substance	https://amigo.geneontology.org/amigo/term/GO:0009636	MT3 BLMH SOD3 PRDX1 SOD1 PRDX2 CCS ADH5 BAX GSTZ1 PARK7 CAT GSTM3 CYGB NQO1 GSTM2 CP MAOB GSTP1 MGST2 GSR DHX15 HTRA2 LANCL1 AKR1A1 PRDX6 PRDX4 PRDX5 TXNDC17 APOE ASS1 ESD COL6A1 EPHX1 ALAD GSTO1 ALB HBA2 TXNRD1 HBA1 GPX1 LYN HP SRXN1 SOD2 TXN ALDH1A1 MPST
1.14728e-08	72	497	2.18932	GO:0043603 Amide metabolic process	https://amigo.geneontology.org/amigo/term/GO:0043603	GCLC GCLM HEXB HAGH ACOT7 GSTZ1 GSR GCDH ETHE1 GNPDA1 ACOT9 PANK2 PCSK2 PPCS ASS1 B4GALNT1 GSTO1 ACSS1 NAPEPLD GNPDA2 MVD SUCLG2 OPLAH GPX1 ACE ACAT1 NT5C2 GSTP1 MGST2 ASAH1 CLU APOE HSD17B4 GSTM3 APEH SHMT1 PNP GSTM2 AASS GSS RENBP ITGB8 CPE AADAT CMAS HTRA2 GDA NAGK GLO1 NT5C ASL IDH1 SOD1 SNCA MMUT NIT1 AMDHD2 RELA CSNK1E SPON1 SOD2 ROCK1 NANS G6PD SIRT3 PRKAA1 ACSBG1 PPT1 CBR4 AASDHPPT ACSF2 …
1.40802e-08	184	1772	1.56923	GO:1901700 Response to oxygen-containing compound	https://amigo.geneontology.org/amigo/term/GO:1901700	PKM GNAS SOD3 PRDX1 CAT RAP1B SOD1 PKLR GNAQ APPL1 PRDX2 STAT3 RELA CCS APOD KANK2 SHPK ADH5 GPX1 UBR2 CTNNA1 XRCC1 MT3 BLVRB ICAM1 PYCARD STX4 CA2 FBXO3 TNS2 HTRA2 PARK7 CREB1 NAGK PRMT1 AGT EGLN1 PPP3CA APP PARP1 SNCA MSN CACNA1B AKR1C2 PTPRK CYGB GPR155 FXN MAT2A SHMT1 PTPN11 NQO1 HBA2 AKR1C3 MAP3K5 ASPH RACK1 HBA1 PDXP HP GCLC GCLM ROCK1 NUCKS1 MAOB SRI TOP2B ADCYAP1R1 XRCC5 BCKDHB MGST2 NUDC…
1.56166e-08	84	624	2.03436	GO:0010498 Proteasomal protein catabolic process	https://amigo.geneontology.org/amigo/term/GO:0010498	UBR2 PSMA4 HSPA5 OPHN1 NSFL1C PSME1 PSMA3 PSMB5 PSMA6 PSME2 PSMA7 USP14 PSMA2 FBXL20 SKP1 RAD23B CLU PSMB2 PSMA1 UBQLN1 FBXL8 PSMB7 CSNK1D PSMB6 PSMA5 PSMD4 PSMB4 UBXN1 WDR26 VCP FBXO22 DDB1 CALR RAD23A FAF1 PSMB8 HSPA1A CSNK1E PSMB9 PSMB3 FBXW11 TF PSMD10 WFS1 FBXO3 CSNK1A1 SUMO1 PARK7 PSMF1 HSPBP1 TMX1 DCAF1 ERLIN2 EIF3H ALAD UBE2N SUMO2 RACK1 GPX1 GCLC PITHD1 UBE2K EPM2A GNA12 MTM1 TBL1XR1 NPL…
1.57357e-08	185	1787	1.56452	GO:0006508 Proteolysis	https://amigo.geneontology.org/amigo/term/GO:0006508	LAP3 NUB1 CAPN1 UBR2 UBA6 PSMA4 HSPA5 OPHN1 NSFL1C PSME1 PSMA3 PSMB5 PSMA6 PSME2 PSMA7 USP14 CCDC22 CPQ PSMA2 UBE2R2 FBXL20 CPE UFSP2 SKP1 HTRA2 CTSD RAD23B CLU PEPD CLPP ATG4C PSMF1 PCSK2 PSMB2 PSMA1 NEDD8 UBA1 CNDP2 UBQLN1 FBXL8 PSMB7 NPEPPS CSNK1D PSMB6 PSMA5 HABP2 CNDP1 UBC PSMD4 PSMB4 NAE1 UBXN1 CAPN2 WDR26 CTSB VCP HTRA1 TPP1 FBXO22 DDB1 RNF213 RNPEP CALR RAD23A NPLOC4 FAF1 UBE2L3 UBE2H XPN…
1.7063e-08	16	37	6.5351	GO:0009112 Nucleobase metabolic process	https://amigo.geneontology.org/amigo/term/GO:0009112	CTPS2 UMPS GDA ALDH6A1 DPYS GART HPRT1 APRT PAICS SHMT1 MAPK1 GMPR2 PPAT GMPR CMPK1 GMPS
2.15825e-08	21	65	4.88247	GO:0170038 Proteinogenic amino acid biosynthetic process	https://amigo.geneontology.org/amigo/term/GO:0170038	AASS MRI1 BCAT1 SEPHS1 MTAP CTH MTR GOT1 ASS1 PSAT1 ENOPH1 AASDHPPT CBS SHMT1 MTHFR ASL GLUD1 PHGDH PCBD2 PCBD1 MTHFD1
2.32735e-08	180	1735	1.56786	GO:0016192 Vesicle-mediated transport	https://amigo.geneontology.org/amigo/term/GO:0016192	OPHN1 ARF5 SPAG9 RAB27B VAMP3 TRAPPC3 GDI2 RAB27A EPN2 SNCB SYNJ2 EPS15 SNX5 NECAP1 SNAP23 EZR ARCN1 PACSIN2 IFT27 EEA1 RP2 STX4 EHD4 COPE WDR91 RAB34 HSPA8 EHD1 COPZ1 TFG PIKFYVE SNX17 RIMS3 DENND10 ARL1 WASHC3 COPA ANXA11 VPS26A STX16 CCDC93 RAP1B PLD2 SYT5 PPT1 LGALS3 SORT1 ANXA1 WASHC4 VPS45 ARRB1 RDX ARRB2 CSNK1D RAB13 ARF1 SNCA MSN SNX12 BIN3 RAB6B SEC13 PEF1 RAB8B RAB26 SEPTIN2 RAB31 TRAPP…
2.52305e-08	28	112	3.7781	GO:1901606 Alpha-amino acid catabolic process	https://amigo.geneontology.org/amigo/term/GO:1901606	GSTZ1 FAH HIBADH BLMH HMGCL ALDH6A1 SDSL GLUD1 QDPR ASRGL1 HIBCH HSD17B10 GOT1 GAD1 DDAH1 CBS SHMT1 AASS AADAT SCLY ACAD8 ALDH4A1 GPT KYAT1 ACAT1 CRYM RIDA HNMT
2.90369e-08	51	304	2.53531	GO:0006402 Mrna catabolic process	https://amigo.geneontology.org/amigo/term/GO:0006402	UPF1 MRTO4 CNOT3 XRN2 ZC3HAV1 DCPS UPF3B NCBP1 UPF2 CARHSP1 SMG1 LSM1 SND1 NUDT16 EXOSC6 YBX1 ELAVL1 PABPC1 KHSRP FUS AGO1 QKI NCBP2 TARDBP AGO2 RIDA DHX9 HNRNPD SKIC8 FTO HNRNPU MAGOH LSM6 PAIP1 HNRNPAB HSPA1A LSM2 RNPS1 RBM8A ROCK1 GSPT1 ETF1 LSM4 LSM14B VIM HNRNPC APEX1 EIF3E PCID2 SSB RNH1
2.91648e-08	29	120	3.65217	GO:0009135 Purine nucleoside diphosphate metabolic process	https://amigo.geneontology.org/amigo/term/GO:0009135	PKM ENO1 PGK1 ENO3 ALDOC GAPDH TPI1 ENO2 PKLR ALDOA PGAM1 AK2 AK1 LIPA GALK1 TJP2 PRKAA1 COL6A1 AK3 GPD1 STAT3 BPGM PGAM4 EIF6 APP NCOR1 UCHL1 ARL2 PGM1
2.91648e-08	29	120	3.65217	GO:0009179 Purine ribonucleoside diphosphate metabolic process	https://amigo.geneontology.org/amigo/term/GO:0009179	PKM ENO1 PGK1 ENO3 ALDOC GAPDH TPI1 ENO2 PKLR ALDOA PGAM1 AK2 AK1 LIPA GALK1 TJP2 PRKAA1 COL6A1 AK3 GPD1 STAT3 BPGM PGAM4 EIF6 APP NCOR1 UCHL1 ARL2 PGM1
3.95485e-08	27	107	3.81341	GO:0072526 Pyridine-containing compound catabolic process	https://amigo.geneontology.org/amigo/term/GO:0072526	PKM ENO1 PGK1 ENO3 ALDOC GAPDH TPI1 ENO2 PKLR ALDOA PGAM1 PNP PDXP LIPA GALK1 PRKAA1 COL6A1 GPD1 STAT3 BPGM PGAM4 EIF6 APP NCOR1 UCHL1 ARL2 PGM1
3.99399e-08	176	1699	1.5655	GO:0030030 Cell projection organization	https://amigo.geneontology.org/amigo/term/GO:0030030	WDR54 NCDN CAPG MAP4 NEO1 CFAP20 FRYL CAPZB ABLIM1 IFT27 EHD4 CEP41 EHD1 BBS2 SEPTIN6 VASP PALLD ARHGEF6 MTSS2 ARL3 SEMA7A BBS7 FGD4 CSNK1D APP GSN CNTN5 TWF1 EPS8 PLXNB1 SEPTIN2 SDC2 KIF5B DAG1 CDC42EP4 PAK2 SEMA4B MAPT PLXNB2 PARVA CEP290 LYN CYFIP1 LIMA1 PHPT1 FSCN1 CARMIL1 MT3 CPNE6 CPNE5 MACF1 APOE SPOCK1 TUB PTPRM CIB1 KIF13B LPAR1 SNX2 CPNE1 ITGA3 PAFAH1B1 SPAG9 VIM UBA6 VCL CTNNA1 DGKG PK…
4.10449e-08	13	25	7.85845	GO:0046033 Amp metabolic process	https://amigo.geneontology.org/amigo/term/GO:0046033	ADSS2 AMPD2 AK3 APRT ADSL PAICS ATIC GART PFAS AK2 AK1 PPAT HPRT1
4.29141e-08	78	575	2.05003	GO:0060627 Regulation of vesicle-mediated transport	https://amigo.geneontology.org/amigo/term/GO:0060627	OPHN1 RAB27B RAB27A EZR PACSIN2 RIMS3 DENND10 RAP1B PLD2 LGALS3 RDX MSN RAB26 SEPTIN2 NF2 RAB21 TF CSK APOE ANXA1 ITGAV SNCA SNX12 TUB SYN1 NCDN MYLK PFN2 MAPK1 MAPK3 NDRG4 PYCARD EHD4 FBXL20 HSPA8 EHD1 PARK7 PPP3CC MAP2K2 SYT5 PRKAA1 SCRN1 PPP3CA ARHGDIA SOD1 APPL1 MAP2K1 CALR SCRIB LPAR1 PPP3R1 LYN ROCK1 UNC13D CLU ITGB2 C4B C4B_2 C4A WDR54 HCK STX4 SDC4 PPT1 WDR44 ARRB1 PREPL ARRB2 ARFIP1 HNRN…
4.29141e-08	207	2085	1.50037	GO:0141124 Intracellular signaling cassette	https://amigo.geneontology.org/amigo/term/GO:0141124	PPP5C FKBP1A MAVS LGALS1 PPM1A TFG CC2D1A GJA1 LGALS9 FLNA CD44 ROCK1 IRAG1 MT3 PEBP1 CRKL NDRG4 SHOC2 MAP2K6 PDE1A PPP3CC PDE1B MAP2K2 RAP1B PAK4 KRAS ARRB1 PPM1B PPP3CA ARHGAP17 ARRB2 ARHGDIA SMAD4 GNA12 LAMTOR1 EPS8 S100B GUCY1A1 MAP2K1 RELA GRB2 PTPN11 CDC42EP4 PAK2 CIB1 S100A13 TAX1BP3 CPNE1 PPP3R1 MAPK1 PARK7 PRKAA1 GPNMB TXN GSTO1 GSTM2 FBXW11 FERMT2 FBLN1 GSTP1 ERP29 MAP3K20 XIAP MAPK3 NU…
4.5192e-08	50	299	2.52716	GO:0072522 Purine-containing compound biosynthetic process	https://amigo.geneontology.org/amigo/term/GO:0072522	ADSS2 GCDH NAMPT AMPD2 PANK2 PPCS PAICS PPAT ATIC PRPSAP2 NAPRT ACSS1 GART PRPSAP1 GMPS GUCY1A1 HPRT1 PGM2 PFAS APRT ADSL ENO1 ACAT1 ACOT7 SHMT1 PNP AK2 PRTFDC1 MTAP MTHFD1 GMPR2 AK1 LIPA NME7 SNCA MMUT AK3 NADK2 NME1 NME2 PARP1 ALDOA VCP NDUFS4 NDUFA7 ACSBG1 PPT1 CBR4 FASN NAXD
4.54645e-08	24	87	4.16894	GO:0000245 Spliceosomal complex assembly	https://amigo.geneontology.org/amigo/term/GO:0000245	LUC7L U2AF2 LUC7L3 LUC7L2 PUF60 SNRNP200 DDX23 SF3A1 HTATSF1 SRSF1 DDX46 PSIP1 SF3A3 SRSF10 DDX39B PTBP2 USP39 FMC1-LUC7L2 NCBP1 DDX1 PRPF6 SNRPB SF1 SF3B3
4.62961e-08	22	74	4.49288	GO:0170041 Non-proteinogenic amino acid metabolic process	https://amigo.geneontology.org/amigo/term/GO:0170041	BLMH ALDH5A1 CTH MTR ASL GAD1 ASS1 DDAH1 SRR ABAT AADAT MMUT CBS KYAT1 MTHFR PHGDH MTHFD1 MPST DDAH2 PARK7 ALDH1A1 ALDH4A1
4.74696e-08	130	1154	1.70244	GO:0050790 Regulation of catalytic activity	https://amigo.geneontology.org/amigo/term/GO:0050790	CAPN1 SERPINB1 CD44 PHPT1 XRCC1 NRDC XRCC5 GSTP1 MT3 ASAP3 ERP29 RANGAP1 EEF1A2 PSMD10 XIAP UBE2I PYCARD ARHGEF10 SSBP1 BCCIP GAPDH TPD52L1 EPM2A SKP1 FGF1 HTRA2 MSH6 CTSD SERPINB6 MAP2K2 APOE TERF2 MTSS2 PCNA NES APCS SORT1 LAMTOR5 AGT FGF2 WARS1 SIRT3 SOD1 PARP1 SNCA MMUT B3GAT3 SPOCK1 UCHL1 DBI EIF4A2 CSTB S100A1 CHTOP UBXN1 ABCE1 FXN VCP CRK FNTA MAP2K1 BANF1 PAK2 AIDA ARAP1 HLA-DRB1 PPIA XRC…
4.76664e-08	56	356	2.37723	GO:0006401 Rna catabolic process	https://amigo.geneontology.org/amigo/term/GO:0006401	UPF1 RNASET2 MTREX MRTO4 CNOT3 XRN2 ZC3HAV1 DCPS UPF3B NCBP1 UPF2 CARHSP1 SMG1 LSM1 SND1 NUDT16 EXOSC6 YBX1 ELAVL1 PABPC1 TRNT1 KHSRP FUS AGO1 QKI NCBP2 TARDBP AGO2 RIDA DHX9 HNRNPD SKIC8 FTO HNRNPU MAGOH WDR82 LSM6 PAIP1 HNRNPAB HSPA1A LSM2 RNPS1 RBM8A ROCK1 GSPT1 ETF1 LSM4 LSM14B VIM HNRNPC APEX1 EIF3E PCID2 DKC1 SSB RNH1
5.0371e-08	37	186	3.00623	GO:0002181 Cytoplasmic translation	https://amigo.geneontology.org/amigo/term/GO:0002181	DRG2 RPL24 ETF1 EIF2S2 EIF2S3 DENR EIF4A2 EIF4A1 DRG1 MCTS1 RPS8 RPL27A RPL38 RPS27 RPS26 RPL12 RPL23A YBX1 PABPC1 EIF3D EIF2B1 DHX9 HNRNPD HNRNPU PAIP1 RBM4 PKM EIF3E EIF3B EIF3G EIF3H SARS1 SH3BGRL UNK NCBP2 NCBP1 RACK1
5.84003e-08	123	1077	1.72593	GO:0033365 Protein localization to organelle	https://amigo.geneontology.org/amigo/term/GO:0033365	HTRA2 DKC1 NPEPPS SAE1 UBE2L3 LAMP2 TOMM34 TNPO1 EZR KPNA3 NUTF2 NUP93 SCG3 NUP88 NUP98 NUP155 NUP85 TERF2 RDX NUP54 SRP14 SRP9 MSN RANBP2 SEC13 LMNA NUP35 TUB SRP72 LMNB2 SCRIB PTTG1IP LAMP1 KPNA4 NF2 NUP62 GABARAPL2 WNK1 FERMT2 MAVS SUN2 RANGAP1 EMC9 HTATSF1 YWHAE HSPA8 MACROH2A1 SUMO1 PARK7 RRAGC GBP1 RPA2 CLU EMC4 TRIM28 PRKAA1 RPA1 ARL8B LAMTOR5 NUMA1 SSB PARP1 LAMTOR1 RAB6B RRAGA APPL1 SQST…
6.20791e-08	15	35	6.47675	GO:0043094 Cellular metabolic compound salvage	https://amigo.geneontology.org/amigo/term/GO:0043094	MRI1 MTAP ENOPH1 NAPRT FCSK PDXK HPRT1 PGM2 APRT QNG1 PNP PRTFDC1 AMPD2 ADSL DNPH1
6.36267e-08	59	388	2.29802	GO:0006066 Alcohol metabolic process	https://amigo.geneontology.org/amigo/term/GO:0006066	ISYNA1 TPI1 SPR PARK7 APOE IMPA1 IDH1 SORD ITPKB LBR TKFC QDPR AKR1C2 NAPEPLD IDH3A AKR1C3 SHPK NUDT3 SNX17 DKK3 MAPK1 ASAH1 FGF1 SCP2 AKR1A1 SNCA ERLIN2 PGP LIMA1 ADCYAP1R1 AKR1B1 CYB5R3 ACO2 ITPK1 LIPA GALK1 ALDH2 RBP1 GOT1 CAT PRKAA1 PCBD2 APP FDXR ALDH1A1 PCBD1 MVD MECP2 PRKG1 THTPA AKR7A2 CBR4 G6PD QKI SEC14L2 ACAA2 OCRL PRKG2 ACSS1
6.68936e-08	164	1566	1.58265	GO:0009719 Response to endogenous stimulus	https://amigo.geneontology.org/amigo/term/GO:0009719	PKM ITGB5 BMPR1A FGF1 ANXA1 FGF2 SMAD4 PKLR APPL1 SAFB GPR155 STAT3 CIB1 KANK2 CHURC1 GCLC CD44 TPR SMC1A CPNE3 MT3 GNAS FKBP1A BLVRB MAPK1 PPM1A MAPK3 CA2 PDCD5 TNS2 PDGFRB PARK7 UFM1 PLCG1 PRMT1 APOE MTSS2 AGT PPP3CA ARRB2 PARP1 ITGB1 PDCD4 AKR1C2 PTPRK HNRNPU GNAQ EEF1A1 CD109 PRMT2 UBE2O CALR PTPN11 UBE2L3 AKR1C3 RACK1 ADGRG1 PDCD6 FKBP4 ITGA3 GCLM CTNNA1 HSPA5 NEO1 ROCK1 NUCKS1 MAOB ACAT1 BC…
6.86453e-08	19	57	5.03747	GO:0006749 Glutathione metabolic process	https://amigo.geneontology.org/amigo/term/GO:0006749	GCLC GCLM HAGH GSTZ1 GSR ETHE1 GSTO1 OPLAH GPX1 GSTP1 MGST2 GSTM3 GSTM2 GSS GLO1 IDH1 SOD1 SOD2 G6PD
7.36008e-08	82	625	1.98275	GO:0030162 Regulation of proteolysis	https://amigo.geneontology.org/amigo/term/GO:0030162	NUB1 OPHN1 PSME1 PSME2 USP14 CCDC22 CLU NEDD8 CSNK1D UBXN1 FBXO22 HSPA1A CSNK1E SERPINB1 ATXN3 NRDC TF PSMD10 XIAP PYCARD UFSP2 GAPDH CSNK1A1 KNG1 HTRA2 SUMO1 PARK7 CTSD RAD23B SERPINB6 PSMF1 APOE HSPBP1 LAMTOR5 TMX1 SNCA SNX12 EIF3H ALAD SPOCK1 CSTB VCP RAD23A PAK2 SUMO2 MAP3K5 ASPH RACK1 GPX1 PDCD6 GCLC PITHD1 UBE2K WFS1 HSPA8 EPM2A UBQLN1 GNA12 GSN MTM1 SPON1 TPTEP2-CSNK1E STAT3 CD44 GABARAPL2…
8.19149e-08	45	259	2.62571	GO:0005996 Monosaccharide metabolic process	https://amigo.geneontology.org/amigo/term/GO:0005996	PGK1 GALK1 TPI1 GALE GALM GSTO1 G6PD DCXR FUCA1 GAA ENO1 PGM1 SORD NUDT5 PGAM1 MPI APOD GCLC PKM AKR1B1 LIPA ENO3 ALDOC GAPDH AKR1A1 GOT1 PRKAA1 MAN2C1 PGD TKFC RANBP2 FABP5 INPPL1 GPD1 GPT DDB1 PGM2 GLB1 WDR5 ERO1A LCMT1 ALDOA PGP PPP1R3E ENO2
8.37557e-08	27	111	3.67599	GO:0009134 Nucleoside diphosphate catabolic process	https://amigo.geneontology.org/amigo/term/GO:0009134	PKM ENO1 PGK1 ENO3 ALDOC GAPDH TPI1 ENO2 ENTPD1 PKLR ALDOA NUDT5 PGAM1 LIPA GALK1 PRKAA1 COL6A1 GPD1 STAT3 BPGM PGAM4 EIF6 APP NCOR1 UCHL1 ARL2 PGM1
8.37557e-08	56	362	2.33783	GO:0010038 Response to metal ion	https://amigo.geneontology.org/amigo/term/GO:0010038	CPNE3 MT3 CPNE6 CPNE5 CPNE8 CPNE2 CPNE1 ADD1 SUMO1 ANXA11 ACO1 HVCN1 PPP3CA IQGAP1 ITPKB SNCA AKR1C3 ASPH PDCD6 GCLC MAOB GSS SOD3 HSPA8 LTA4H CUTA PARK7 CREB1 CAT ASS1 PRKAA1 PCNA EIF2S1 HNRNPD PKLR PARP1 ALAD NEK7 G6PD CYBB DDX19A MECP2 RASA4B CALR NQO1 ABAT GDI1 SOD2 TF MAPK1 MAPK3 FXN CLIC4 PEF1 PPP5C MAPT
8.37557e-08	68	481	2.13647	GO:0043161 Proteasome-mediated ubiquitin-dependent protein catabolic process	https://amigo.geneontology.org/amigo/term/GO:0043161	UBR2 PSMA4 NSFL1C PSMA3 PSMB5 PSMA6 PSMA7 PSMA2 FBXL20 SKP1 RAD23B CLU PSMB2 PSMA1 FBXL8 PSMB7 CSNK1D PSMB6 PSMA5 PSMD4 PSMB4 UBXN1 WDR26 FBXO22 DDB1 RAD23A PSMB8 HSPA1A CSNK1E PSMB9 PSMB3 FBXW11 TF PSMD10 FBXO3 CSNK1A1 SUMO1 PARK7 HSPBP1 DCAF1 EIF3H VCP UBE2N SUMO2 RACK1 GCLC UBE2K USP14 EPM2A PSMF1 GNA12 MTM1 TBL1XR1 NPLOC4 UBE2H TPTEP2-CSNK1E NUB1 TRIM28 SH3BGRL ARRB1 ARRB2 ZYG11B GABARAP PCBP…
8.74328e-08	42	233	2.72413	GO:0061136 Regulation of proteasomal protein catabolic process	https://amigo.geneontology.org/amigo/term/GO:0061136	OPHN1 PSME1 PSME2 USP14 CLU CSNK1D UBXN1 FBXO22 HSPA1A CSNK1E TF PSMD10 CSNK1A1 SUMO1 PARK7 RAD23B PSMF1 HSPBP1 TMX1 EIF3H ALAD VCP RAD23A SUMO2 RACK1 GPX1 GCLC PITHD1 UBE2K WFS1 EPM2A UBQLN1 GNA12 MTM1 TPTEP2-CSNK1E NUB1 GABARAPL2 ATXN3 APOE ZYG11B GABARAP BBS7
8.84102e-08	134	1214	1.66809	GO:0051130 Positive regulation of cellular component organization	https://amigo.geneontology.org/amigo/term/GO:0051130	PFN2 ADD1 ARHGEF10 PFN1 VASP CLIP1 NES TWF1 EPS8 TPPP3 FYCO1 PLXNB1 CDC42EP4 PLXNB2 WNK1 FSCN1 CARMIL1 BAX MAVS TF PYCARD SSBP1 TMEM30A MACROH2A1 SUMO1 PARK7 CLU SORBS3 MACF1 APOE DKC1 LGALS3 TERF2 ANXA1 HNRNPA1 AGT SEMA7A PFDN2 SNCA NEK7 VCP TUB MAPT RACK1 DCTN1 ARL2 CYFIP1 ITGA3 PAFAH1B1 ROCK1 WDR1 RAB21 SHOC2 HSPA8 EHD1 DPYSL3 PPP3CC SDC4 ATP8A1 FLRT3 DSTN MAP2K2 TRIM28 SWAP70 ACTL6A HNRNPD PP…
9.64535e-08	68	483	2.12763	GO:0022411 Cellular component disassembly	https://amigo.geneontology.org/amigo/term/GO:0022411	LAMP2 GABARAPL2 CAPG WDR1 CAPZB ADD1 MTPN HSPA8 CAPZA1 ETF1 DSTN NES GABARAPL1 GSN ADD3 TWF1 FYCO1 ABCE1 VCP CFL2 BMERB1 GABARAP CFL1 CAPZA2 RACK1 MAP1LC3B2 MAP4 LIMA1 WNK1 TRNT1 SMARCE1 FSCN1 SMARCD3 ACIN1 GSPT1 PLIN3 UFSP2 PRKAA1 SMARCC2 DENR SKIC8 DFFA CIB1 MCTS1 PAFAH1B1 CARMIL1 HSPA2 SWAP70 RDX COL6A1 ITGB1 EPS8 PBXIP1 HDGFL3 KIF5B MAP6D1 ASPH UPF1 BAX UBQLN1 LCP1 SH3PXD2B WASHC1 DCTN1 PDXP …
9.64535e-08	22	77	4.31783	GO:1901657 Glycosyl compound metabolic process	https://amigo.geneontology.org/amigo/term/GO:1901657	NT5C2 MACROD1 AKR1C2 TYW5 PGM2 MACROD2 FUCA1 AKR1C3 DERA AKR1A1 QNG1 PNP PRTFDC1 MTAP DNPH1 GDA HPRT1 APRT AKR7A2 AKR1B1 CBR4 ERH
1.06823e-07	91	728	1.88905	GO:0006886 Intracellular protein transport	https://amigo.geneontology.org/amigo/term/GO:0006886	ARF5 LAMP2 RAB21 TNPO1 KPNA3 NUTF2 NUP93 STX4 NUP88 NUP98 COPZ1 NUP155 SNX17 ARL1 COPA VPS26A STX16 NUP85 VPS45 NUP54 ARF1 RANBP2 RAB6B SEC13 NUP35 ARFIP1 VCP RAB31 ASPSCR1 STX8 RAB6A SCRIB PTTG1IP COPB2 KPNA4 TECPR2 NUP62 RAB6C MAVS RANGAP1 YWHAE HSPA8 TMEM30A SUMO1 CLU TRIM28 LCP1 APPL1 SQSTM1 RAB8B STAT3 HSPA4 CALR APOD ASPH PDCD6 RAB27B TPR ELAVL1 SNX5 IFT27 PPM1A EPM2A TARDBP GFAP SORT1 TXN …
1.14446e-07	58	385	2.27667	GO:0141188 Nucleic acid catabolic process	https://amigo.geneontology.org/amigo/term/GO:0141188	UPF1 RNASET2 MTREX MRTO4 CNOT3 XRN2 ZC3HAV1 DCPS UPF3B NCBP1 UPF2 CARHSP1 SMG1 LSM1 SND1 NUDT16 EXOSC6 YBX1 ELAVL1 PABPC1 TRNT1 KHSRP FUS AGO1 APEX1 QKI NCBP2 TARDBP AGO2 RIDA DHX9 HNRNPD SKIC8 FTO HNRNPU DFFA MAGOH WDR82 LSM6 PAIP1 HNRNPAB HSPA1A LSM2 RNPS1 RBM8A ROCK1 GSPT1 ETF1 LSM4 LSM14B VIM BAX HNRNPC EIF3E PCID2 DKC1 SSB RNH1
1.14446e-07	33	159	3.13654	GO:1903313 Positive regulation of mrna metabolic process	https://amigo.geneontology.org/amigo/term/GO:1903313	CNOT3 ZC3HAV1 DCPS NCL TRA2B RBMX TRA2A LSM1 RBMXL1 UPF1 YBX1 PABPC1 KHSRP TARDBP AGO2 RIDA DHX9 HNRNPD FTO HNRNPU PAIP1 ELAVL1 ROCK1 SNRNP70 HSPA8 QKI UPF3B PRDX6 NUP98 NCBP2 NCBP1 CLNS1A PRMT5
1.21526e-07	123	1092	1.70222	GO:0044087 Regulation of cellular component biogenesis	https://amigo.geneontology.org/amigo/term/GO:0044087	CAPG TPR ROCK1 PFN2 CAPZB ADD1 ASAP3 EZR COTL1 ARHGEF10 MTPN PFN1 CAPZA1 VASP MACF1 CLIP1 RDX MSN GSN ADD3 TWF1 EPS8 TPPP3 MTM1 CDC42EP4 NF2 CAPZA2 LAMP2 FSCN1 BAX MAVS HCK HSPA8 SUMO1 PARK7 CLU SORBS3 EML2 HSPA2 APOE LGALS3 AGT APP SNCA NEK7 VCP HCFC1 PTPN11 MAPT LPAR1 HSPA1A RACK1 DCTN1 ARL2 CYFIP1 FKBP4 CARMIL1 ICAM1 PYCARD TJP1 DPYSL3 SDC4 FLRT3 NEDD8 UBE2M TRIM28 CC2D1A PRKAA1 TRIM47 SWAP70 …
1.22237e-07	19	59	4.86671	GO:0030042 Actin filament depolymerization	https://amigo.geneontology.org/amigo/term/GO:0030042	CAPG WDR1 CAPZB ADD1 MTPN CAPZA1 DSTN GSN ADD3 TWF1 CFL2 CFL1 CAPZA2 LIMA1 CARMIL1 SWAP70 RDX EPS8 PDXP
1.28563e-07	26	106	3.70682	GO:0043648 Dicarboxylic acid metabolic process	https://amigo.geneontology.org/amigo/term/GO:0043648	MDH1 ME1 FH NIT2 GOT1 GLUD1 GCLC GCLM MTHFD1 AADAT FAHD2A GAD1 IDH1 ALDH1L1 SHMT1 ADSS2 ASPA ALDH5A1 ASL GRHPR ATIC COL6A1 ALDH4A1 SUCLG2 ASS1 AASDHPPT
1.28756e-07	34	168	3.05846	GO:0051494 Negative regulation of cytoskeleton organization	https://amigo.geneontology.org/amigo/term/GO:0051494	CAPG CAPZB ADD1 MTPN CAPZA1 GMFG GSN ADD3 TWF1 BMERB1 GMFB CAPZA2 LIMA1 PFN2 PFN1 EML2 SNCA CIB1 FKBP4 CARMIL1 NUBP1 TJP1 SWAP70 RDX SMAD4 EPS8 HDGFL3 S1PR1 MAP6D1 KANK2 CGNL1 PAK2 ARAP1 RBM14
1.32295e-07	25	99	3.81627	GO:0006096 Glycolytic process	https://amigo.geneontology.org/amigo/term/GO:0006096	PKM ENO1 PGK1 ENO3 ALDOC GAPDH TPI1 ENO2 PKLR ALDOA PGAM1 LIPA GALK1 PRKAA1 COL6A1 GPD1 STAT3 BPGM PGAM4 EIF6 APP NCOR1 UCHL1 ARL2 PGM1
1.36678e-07	9	12	11.3343	GO:0006188 Imp biosynthetic process	https://amigo.geneontology.org/amigo/term/GO:0006188	AMPD2 PAICS ATIC HPRT1 GART PFAS PPAT APRT ADSL
1.47763e-07	11	19	8.74929	GO:2000641 Regulation of early endosome to late endosome transport	https://amigo.geneontology.org/amigo/term/GO:2000641	EZR DENND10 RDX MSN NF2 SNX12 MAPK1 MAPK3 MAP2K2 MAP2K1 RAB21
1.52094e-07	46	274	2.53712	GO:0032984 Protein-containing complex disassembly	https://amigo.geneontology.org/amigo/term/GO:0032984	LAMP2 GABARAPL2 CAPG WDR1 CAPZB ADD1 MTPN HSPA8 CAPZA1 ETF1 DSTN NES GABARAPL1 GSN ADD3 TWF1 FYCO1 ABCE1 VCP CFL2 BMERB1 GABARAP CFL1 CAPZA2 MAP1LC3B2 LIMA1 WNK1 SMARCE1 SMARCD3 GSPT1 SMARCC2 CIB1 CARMIL1 SWAP70 RDX EPS8 HDGFL3 KIF5B MAP6D1 ASPH UPF1 UBQLN1 PDXP KIF2A SET APEH
1.5413e-07	26	107	3.67217	GO:0009191 Ribonucleoside diphosphate catabolic process	https://amigo.geneontology.org/amigo/term/GO:0009191	PKM ENO1 PGK1 ENO3 ALDOC GAPDH TPI1 ENO2 PKLR ALDOA NUDT5 PGAM1 LIPA GALK1 PRKAA1 COL6A1 GPD1 STAT3 BPGM PGAM4 EIF6 APP NCOR1 UCHL1 ARL2 PGM1
1.61057e-07	18	54	5.03747	GO:0030834 Regulation of actin filament depolymerization	https://amigo.geneontology.org/amigo/term/GO:0030834	CAPG CAPZB ADD1 MTPN CAPZA1 GSN ADD3 TWF1 CAPZA2 LIMA1 WDR1 CARMIL1 DSTN SWAP70 RDX EPS8 CFL2 PDXP
1.63304e-07	24	93	3.89998	GO:1901879 Regulation of protein depolymerization	https://amigo.geneontology.org/amigo/term/GO:1901879	CAPG CAPZB ADD1 MTPN CAPZA1 NES GSN ADD3 TWF1 BMERB1 CAPZA2 LIMA1 WDR1 CIB1 CARMIL1 DSTN SWAP70 RDX EPS8 HDGFL3 MAP6D1 ASPH CFL2 PDXP
1.88759e-07	35	179	2.95494	GO:0051170 Import into nucleus	https://amigo.geneontology.org/amigo/term/GO:0051170	TNPO1 KPNA3 NUTF2 NUP93 NUP88 NUP98 NUP155 NUP85 NUP54 RANBP2 SEC13 NUP35 PTTG1IP KPNA4 NUP62 TPR MAVS SUMO1 TRIM28 HNRNPA1 APPL1 STAT3 APOD ELAVL1 HSPA8 EPM2A TARDBP PPP3CA NUP58 LMNA SQSTM1 PPP3R1 UFM1 BAG3 FLNA
1.92845e-07	61	421	2.18968	GO:0006631 Fatty acid metabolic process	https://amigo.geneontology.org/amigo/term/GO:0006631	ACAA1 HSD17B10 ACAT1 ECHDC1 ACOT7 ACSBG1 DECR1 ETFB GCDH PTGR1 ACAT2 ACADS ECHS1 HSD17B4 HADH PTGR2 ETFA EPHX1 CBR4 MMUT AKR1C2 DBI PRXL2B ACOX1 ACSF2 ACAA2 ECI1 FASN ACBD7 AKR1C3 GSTP1 PTGDS BDH2 ADH5 GSTM2 GPX1 MIF LYPLA2 AKR1B1 ASAH1 ECH1 LIPA QKI FABP3 PEDS1-UBE2V1 PRKAB2 PRKAA1 ANXA1 SNCA ACSS1 CYGB FABP5 CRYL1 ECI2 HSD17B8 EIF6 PANK2 NCOR1 ERLIN2 SCP2 CBR1
1.96459e-07	25	101	3.7407	GO:0046032 Adp catabolic process	https://amigo.geneontology.org/amigo/term/GO:0046032	PKM ENO1 PGK1 ENO3 ALDOC GAPDH TPI1 ENO2 PKLR ALDOA PGAM1 LIPA GALK1 PRKAA1 COL6A1 GPD1 STAT3 BPGM PGAM4 EIF6 APP NCOR1 UCHL1 ARL2 PGM1
2.93649e-07	191	1938	1.48941	GO:0023056 Positive regulation of signaling	https://amigo.geneontology.org/amigo/term/GO:0023056	PPP5C FKBP1A MAVS LGALS1 PPM1A TFG CC2D1A GJA1 LGALS9 FLNA CD44 SEH1L MT3 CRKL XIAP NDRG4 SHOC2 LAMTOR3 TPD52L1 LAMTOR2 RRAGC RIMS3 LAMTOR5 ARRB1 PPM1B ARRB2 CSNK1D LAMTOR1 RRAGA SEC13 S100B LIMS1 CALB2 PTPN11 GPC5 CIB1 S100A13 CSNK1E CPNE1 PARK7 GPNMB TXN UBR2 FBXW11 FERMT2 ERP29 MAP3K20 GSKIP NUP93 PYCARD STX4 SPIN1 BMPR1A YWHAE NHERF1 DHX15 GAPDH FGF1 CSNK1A1 PDGFRB SFPQ NAGK PRMT1 APOE AGT RI…
2.94606e-07	21	75	4.23147	GO:0000380 Alternative mrna splicing via spliceosome	https://amigo.geneontology.org/amigo/term/GO:0000380	DDX17 SFPQ SRSF1 RBM15 PUF60 PTBP1 TRA2B RBMX HNRNPU RBM4 SRSF2 HNRNPM HNRNPL HNRNPA1 DHX9 MAGOH RNPS1 RBM8A SMU1 NCBP2 NCBP1
2.97533e-07	25	103	3.66806	GO:0019364 Pyridine nucleotide catabolic process	https://amigo.geneontology.org/amigo/term/GO:0019364	PKM ENO1 PGK1 ENO3 ALDOC GAPDH TPI1 ENO2 PKLR ALDOA PGAM1 LIPA GALK1 PRKAA1 COL6A1 GPD1 STAT3 BPGM PGAM4 EIF6 APP NCOR1 UCHL1 ARL2 PGM1
3.05304e-07	34	174	2.953	GO:0006606 Protein import into nucleus	https://amigo.geneontology.org/amigo/term/GO:0006606	TNPO1 KPNA3 NUTF2 NUP93 NUP88 NUP98 NUP155 NUP85 NUP54 RANBP2 SEC13 NUP35 PTTG1IP KPNA4 NUP62 MAVS SUMO1 TRIM28 APPL1 STAT3 APOD TPR ELAVL1 HSPA8 EPM2A TARDBP PPP3CA NUP58 LMNA SQSTM1 PPP3R1 UFM1 BAG3 FLNA
3.08893e-07	15	39	5.81247	GO:0050685 Positive regulation of mrna processing	https://amigo.geneontology.org/amigo/term/GO:0050685	NCL TRA2B RBMX TRA2A RBMXL1 UPF1 SNRNP70 HSPA8 UPF3B PRDX6 NUP98 NCBP2 NCBP1 CLNS1A PRMT5
3.41546e-07	44	263	2.52831	GO:0009165 Nucleotide biosynthetic process	https://amigo.geneontology.org/amigo/term/GO:0009165	ADSS2 CTPS2 RRM2B NAMPT UMPS AMPD2 PAICS PPAT DUT CMPK2 ATIC PRPSAP2 NAPRT FCSK GART PRPSAP1 CMPK1 GMPS GUCY1A1 HPRT1 PFAS APRT ADSL ENO1 GARS1 AK2 MTHFD1 GMPR2 AK1 LIPA NME7 AK3 NADK2 SHMT1 NME1 NME2 PNP PARP1 ALDOA VCP NDUFS4 NDUFA7 ME1 NAXD
3.58116e-07	25	104	3.63279	GO:0009137 Purine nucleoside diphosphate catabolic process	https://amigo.geneontology.org/amigo/term/GO:0009137	PKM ENO1 PGK1 ENO3 ALDOC GAPDH TPI1 ENO2 PKLR ALDOA PGAM1 LIPA GALK1 PRKAA1 COL6A1 GPD1 STAT3 BPGM PGAM4 EIF6 APP NCOR1 UCHL1 ARL2 PGM1
3.58116e-07	25	104	3.63279	GO:0009181 Purine ribonucleoside diphosphate catabolic process	https://amigo.geneontology.org/amigo/term/GO:0009181	PKM ENO1 PGK1 ENO3 ALDOC GAPDH TPI1 ENO2 PKLR ALDOA PGAM1 LIPA GALK1 PRKAA1 COL6A1 GPD1 STAT3 BPGM PGAM4 EIF6 APP NCOR1 UCHL1 ARL2 PGM1
3.58521e-07	27	119	3.42887	GO:0046822 Regulation of nucleocytoplasmic transport	https://amigo.geneontology.org/amigo/term/GO:0046822	TPR WNK1 MAVS RANGAP1 YWHAE SUMO1 TRIM28 DHX9 RBM4 APOD PPM1A EPM2A TARDBP THOC2 TXN NUP54 NUP58 PTPN11 PPP1CC PARK7 CPSF6 UFM1 ANP32B BAG3 IWS1 FLNA NCBP2
3.68077e-07	16	45	5.3733	GO:0009225 Nucleotide-sugar metabolic process	https://amigo.geneontology.org/amigo/term/GO:0009225	PGM3 GMDS UAP1 FCSK UGP2 GMPPB MPI UAP1L1 GFUS AMDHD2 GNPDA1 GMPPA GNPDA2 NANS CMAS NAGK
3.8626e-07	104	896	1.75412	GO:0051603 Proteolysis involved in protein catabolic process	https://amigo.geneontology.org/amigo/term/GO:0051603	NUB1 UBR2 UBA6 PSMA4 HSPA5 OPHN1 NSFL1C PSME1 PSMA3 PSMB5 PSMA6 PSME2 PSMA7 USP14 CCDC22 PSMA2 UBE2R2 FBXL20 SKP1 RAD23B CLU CLPP PSMF1 PSMB2 PSMA1 NEDD8 UBA1 UBQLN1 FBXL8 PSMB7 CSNK1D PSMB6 PSMA5 UBC PSMD4 PSMB4 NAE1 UBXN1 WDR26 CTSB VCP FBXO22 DDB1 RNF213 CALR RAD23A NPLOC4 FAF1 UBE2L3 UBE2H PSMB8 HSPA1A CSNK1E PSMB9 PSMB3 ATXN3 FBXW11 TF PSMD10 ATE1 WFS1 UFSP2 FBXO3 CSNK1A1 SUMO1 PARK7 HSPBP1 …
3.8626e-07	29	135	3.24637	GO:0072329 Monocarboxylic acid catabolic process	https://amigo.geneontology.org/amigo/term/GO:0072329	ACAA1 ACAT1 ECHDC1 ACOT7 FAH DECR1 ETFB GCDH ACAT2 ACADS ECHS1 HSD17B4 HADH ETFA PGD ACOX1 LDHD ACAA2 ECI1 HSD17B10 BDH2 HEXB ECH1 AKR1A1 SORD CRYL1 DCXR ECI2 SCP2
3.90743e-07	18	57	4.77234	GO:0042743 Hydrogen peroxide metabolic process	https://amigo.geneontology.org/amigo/term/GO:0042743	PRDX1 CAT PRDX4 PRDX5 PRDX2 HBA2 HBA1 GPX1 PARK7 SOD1 SNCA HP MT3 CYBB SOD2 TXN ACOX1 MAOB
3.92388e-07	91	750	1.83364	GO:1902532 Negative regulation of intracellular signal transduction	https://amigo.geneontology.org/amigo/term/GO:1902532	PEBP1 PPM1A PRKAA1 PPM1B KANK2 LAMP2 CD44 ATXN3 ENO1 FBLN1 GSTP1 MAP3K20 PSMD10 MAPK3 PYCARD NHERF1 WFS1 HSPA8 PARK7 TXNDC12 APOE PPT1 NCOR1 ARRB2 LYPLAL1 PARP1 NONO TKFC UCHL1 BANF1 UBE2N CALR AIDA PCBP2 HSPA1A MIF PDCD6 PRKDC ITGA3 PAFAH1B1 RRM2B DGKG FBXW11 CSK WDR91 HSPB1 ERBIN UBQLN1 FGF2 SMAD4 SIRT3 ITGB1 NDRG2 USP47 RASA4B MTM1 CIB1 NF2 LPAR1 DMD RACK1 NUP62 GPX1 LYN VCP UBR2 EZR CCDC22 GB…
5.06223e-07	167	1654	1.52586	GO:0120036 Plasma membrane bounded cell projection organization	https://amigo.geneontology.org/amigo/term/GO:0120036	WDR54 NCDN MAP4 NEO1 CFAP20 FRYL CAPZB ABLIM1 IFT27 EHD4 CEP41 EHD1 BBS2 SEPTIN6 VASP PALLD ARHGEF6 ARL3 SEMA7A BBS7 FGD4 CSNK1D APP CNTN5 TWF1 EPS8 PLXNB1 SEPTIN2 SDC2 KIF5B DAG1 CDC42EP4 PAK2 SEMA4B MAPT PLXNB2 PARVA CEP290 LYN CYFIP1 LIMA1 PHPT1 FSCN1 CARMIL1 MT3 CPNE6 CPNE5 MACF1 APOE SPOCK1 TUB PTPRM CIB1 KIF13B LPAR1 SNX2 CPNE1 ITGA3 PAFAH1B1 SPAG9 VIM UBA6 VCL CTNNA1 DGKG ROCK1 PFN2 TOP2B …
5.08398e-07	13	30	6.54871	GO:0046037 Gmp metabolic process	https://amigo.geneontology.org/amigo/term/GO:0046037	GMPS HPRT1 NT5C2 GMPR2 PAICS ATIC GART PFAS GDA TJP2 PPAT APRT ADSL
5.22547e-07	28	129	3.28021	GO:0006090 Pyruvate metabolic process	https://amigo.geneontology.org/amigo/term/GO:0006090	ME1 PKM ENO1 PGK1 ENO3 ALDOC GAPDH TPI1 ENO2 LDHB PKLR ALDOA SRR PGAM1 LIPA GALK1 PRKAA1 COL6A1 GPD1 STAT3 BPGM PGAM4 EIF6 APP NCOR1 UCHL1 ARL2 PGM1
5.22547e-07	167	1655	1.52494	GO:0016477 Cell migration	https://amigo.geneontology.org/amigo/term/GO:0016477	ITGA3 RNH1 CTNNA1 NEO1 FSCN1 TNS1 CARMIL1 ITGA6 CRKL CDH20 PTP4A1 FGF1 PDGFRB PIKFYVE SDC4 PLCG1 LGALS3 ITGA7 PRCP SEMA7A FGF2 IQGAP1 ITGB2 SDC3 ARPC5 PLXNB1 CRK SDC2 GPC5 SEMA4B PLXNB2 CD2AP CD44 PKN2 MYLK ROCK1 FBLN1 DDT NDRG4 HSPA8 PADI2 SBDS MACF1 APOE LAMA5 NARS1 ANXA1 AGT GPNMB ANXA3 MSN FERMT3 ITGB1 PTPRK HMGB2 PPIB MECP2 CLIC4 S1PR1 PRKG1 APOD PPIA FLNA TCAF1 RACK1 ADGRG1 MIF PDCD6 PECAM1…
5.34177e-07	11	21	7.91602	GO:0009168 Purine ribonucleoside monophosphate biosynthetic process	https://amigo.geneontology.org/amigo/term/GO:0009168	ADSS2 AMPD2 PAICS ATIC GMPS HPRT1 APRT ADSL GART PFAS PPAT
5.47558e-07	52	344	2.28443	GO:0062197 Cellular response to chemical stress	https://amigo.geneontology.org/amigo/term/GO:0062197	GSR SOD3 PRDX1 PRDX5 SOD1 PRDX2 CCS MSRA SRXN1 SNCA WNK1 MYLK AKR1B1 MT3 STX4 PARK7 CAT PTPRK CYGB FXN RELA NQO1 PPIA MAP3K5 ATG7 TOP2B XRCC5 HSPA8 HTRA2 ADPRS STAU1 PRKAA1 PCNA EIF2S1 ANXA1 RIPK1 PLEC XRCC6 HDAC2 RACK1 SOD2 TPM1 TXN MAPK1 MAPK3 SERPINB6 PARP1 G6PD PYCARD GPX1 MAPT HSPA1A
5.85419e-07	92	768	1.81034	GO:0006897 Endocytosis	https://amigo.geneontology.org/amigo/term/GO:0006897	OPHN1 EPN2 SNCB SYNJ2 EPS15 SNX5 PACSIN2 EEA1 EHD4 RAB34 EHD1 PIKFYVE ANXA11 SYT5 PPT1 LGALS3 SORT1 ANXA1 ARRB1 ARRB2 CSNK1D SNCA BIN3 SNCG CLTB MYO6 CSNK1E CARMIL1 TF APOE ITGAV ANXA3 TUB PECAM1 NCDN RAB27B MYLK NECAP1 EZR UNC13D MAPK1 HCK MAPK3 PYCARD CSK LIPA HSPA8 SNX17 PARK7 MESD PPP3CC ATP8A1 PPP3CA SOD1 APP LYST ANK2 GSN ITGB1 APPL1 CTBP1 ITGB2 CAPN2 RABEP2 CALR SCRIB LPAR1 PPP3R1 NME1 TPT…
6.16487e-07	29	138	3.1758	GO:0006413 Translational initiation	https://amigo.geneontology.org/amigo/term/GO:0006413	EIF3D EIF3E EIF3B EIF2B1 EIF2S2 EIF2S3 EIF2S1 DENR EIF3H EIF4E EIF4A2 EIF5B EIF4A1 ABCE1 PAIP1 MCTS1 EIF3G NCBP2 AGO2 NCBP1 RBM4 EIF1B COPS5 ALDH1L1 EIF6 TPR SH3BGRL DDX1 HSPB1
6.16487e-07	29	138	3.1758	GO:0043244 Regulation of protein-containing complex disassembly	https://amigo.geneontology.org/amigo/term/GO:0043244	CAPG CAPZB ADD1 MTPN CAPZA1 NES GSN ADD3 TWF1 FYCO1 BMERB1 CAPZA2 LIMA1 WNK1 WDR1 CIB1 CARMIL1 DSTN SWAP70 RDX EPS8 HDGFL3 MAP6D1 ASPH UPF1 GSPT1 ETF1 CFL2 PDXP
6.26585e-07	15	41	5.52893	GO:0045454 Cell redox homeostasis	https://amigo.geneontology.org/amigo/term/GO:0045454	TXN2 GSR PRDX1 PRDX6 PRDX4 PRDX5 PRDX2 TXNRD1 GCLC TXN GPX1 APEX1 ERO1A NQO1 HVCN1
6.62158e-07	168	1674	1.51666	GO:0043067 Regulation of programmed cell death	https://amigo.geneontology.org/amigo/term/GO:0043067	HSPB6 XIAP HSPB1 TPD52L1 HTRA2 CLU LGALS3 AGT ANP32B ANP32A BAG3 UBE2Z DFFA PEA15 HTRA1 NME2 SOD1 GCLC CD44 RPS6KA2 ENO1 GSTP1 BAX ICAM1 MAP3K20 LGALS1 ACIN1 APEX1 PSMD10 PYCARD NHERF1 PARK7 SFPQ RPS6KA1 TXNDC12 CTSD PTPA PEPD GLO1 PPT1 PRKAA1 CTNNBL1 LAMTOR5 RIPK1 CARM1 NONO SON NAE1 ACAA2 LGALS9 RELA PAK2 AKR1C3 KANK2 MAP3K5 HSPA1A RACK1 RNPS1 NUP62 MIF SOD2 GCLM CTNNA1 RRM2B ROCK1 SNCB MYDGF A…
6.97402e-07	16	47	5.14465	GO:0002183 Cytoplasmic translational initiation	https://amigo.geneontology.org/amigo/term/GO:0002183	EIF2S2 EIF2S3 DENR EIF4A2 EIF4A1 MCTS1 EIF3D EIF2B1 RBM4 EIF3E EIF3B EIF3G EIF3H SH3BGRL NCBP2 NCBP1
6.97402e-07	229	2450	1.41255	GO:0031327 Negative regulation of cellular biosynthetic process	https://amigo.geneontology.org/amigo/term/GO:0031327	UPF1 SERPINB1 RSF1 MRTO4 SMARCE1 SRRT CNOT3 XRN2 AGO1 CBX5 ZC3HAV1 CBX1 DCPS DDX6 MACROH2A1 CBX3 AGO2 UPF3B TRIM28 SMYD5 NCBP1 NCOR1 UPF2 CARHSP1 SMG1 LMNA LGALS9 MECP2 LSM1 LMNB2 H2AC20 HDAC2 SND1 KANK2 NUDT16 RING1 EXOSC6 TERF2 GCLC PTBP1 SARS1 DKK3 U2AF2 YBX1 ELAVL1 PABPC1 ENO1 FBLN1 SMARCA2 GSTP1 KHSRP ERP29 FUS MAP3K20 BTAF1 RPS6KA5 ACIN1 PSMD10 XIAP UBE2I WFS1 HSPA8 GAPDH QKI NCBP2 SRSF7 SU…
7.02142e-07	17	53	4.84738	GO:0033120 Positive regulation of rna splicing	https://amigo.geneontology.org/amigo/term/GO:0033120	NCL TRA2B RBMX TRA2A RBMXL1 U2AF2 HSPA1A UPF1 SNRNP70 HSPA8 UPF3B SRSF1 PRDX6 NUP98 NCBP1 CLNS1A PRMT5
7.02142e-07	73	563	1.95951	GO:0051336 Regulation of hydrolase activity	https://amigo.geneontology.org/amigo/term/GO:0051336	SERPINB1 NRDC ASAP3 RANGAP1 XIAP PYCARD ARHGEF10 GAPDH EPM2A HTRA2 CTSD SERPINB6 TERF2 MTSS2 PCNA APCS SORT1 LAMTOR5 SOD1 SNCA MMUT SPOCK1 CSTB UBXN1 ABCE1 VCP CRK FNTA PAK2 ARAP1 MAP3K5 PSAP ASPH HSPA1A RACK1 ARL2 TAX1BP3 PDCD6 IQGAP1 ARHGAP17 RASA4B RDX STAT3 CD44 WNK1 ROCK1 FERMT2 ITGA6 PSMA3 PCID2 ANP32B SGSM2 GSN RSU1 ITGB1 DFFA LGALS9 LIMS1 USP47 SERPINB9 RCC2 SCRIB PRKG1 PSMB8 GPX1 PSMB9 L…
7.09194e-07	12	26	6.97496	GO:0051016 Barbed-end actin filament capping	https://amigo.geneontology.org/amigo/term/GO:0051016	CAPG CAPZB ADD1 MTPN CAPZA1 GSN ADD3 TWF1 CAPZA2 CARMIL1 RDX EPS8
7.10703e-07	231	2477	1.40935	GO:0009890 Negative regulation of biosynthetic process	https://amigo.geneontology.org/amigo/term/GO:0009890	UPF1 SERPINB1 RSF1 MRTO4 SMARCE1 SRRT CNOT3 XRN2 AGO1 CBX5 ZC3HAV1 CBX1 DCPS DDX6 MACROH2A1 CBX3 AGO2 UPF3B TRIM28 SMYD5 NCBP1 NCOR1 UPF2 CARHSP1 SMG1 LMNA LGALS9 MECP2 LSM1 LMNB2 H2AC20 HDAC2 SND1 KANK2 NUDT16 RING1 EXOSC6 TERF2 GCLC PTBP1 SARS1 DKK3 U2AF2 YBX1 ELAVL1 PABPC1 ENO1 FBLN1 SMARCA2 GSTP1 KHSRP ERP29 FUS MAP3K20 BTAF1 RPS6KA5 ACIN1 PSMD10 XIAP UBE2I WFS1 HSPA8 GAPDH QKI NCBP2 SRSF7 SU…
7.13645e-07	14	36	5.87705	GO:0048026 Positive regulation of mrna splicing via spliceosome	https://amigo.geneontology.org/amigo/term/GO:0048026	NCL TRA2B RBMX TRA2A RBMXL1 UPF1 SNRNP70 HSPA8 UPF3B PRDX6 NUP98 NCBP1 CLNS1A PRMT5
7.75141e-07	19	66	4.35054	GO:0019674 Nad metabolic process	https://amigo.geneontology.org/amigo/term/GO:0019674	MDH1 NAMPT NAPRT NADK2 GPD1 ME1 ENO1 PGAM1 PKM PGK1 ENO3 TPI1 LDHB MACROH2A1 GPD1L NQO1 VCP ENO2 NAXD
8.07294e-07	27	124	3.29061	GO:0051261 Protein depolymerization	https://amigo.geneontology.org/amigo/term/GO:0051261	CAPG WDR1 CAPZB ADD1 MTPN HSPA8 CAPZA1 DSTN NES GSN ADD3 TWF1 CFL2 BMERB1 CFL1 CAPZA2 LIMA1 CIB1 CARMIL1 SWAP70 RDX EPS8 HDGFL3 MAP6D1 ASPH PDXP KIF2A
8.92515e-07	9	14	9.71512	GO:0006167 Amp biosynthetic process	https://amigo.geneontology.org/amigo/term/GO:0006167	ADSS2 APRT ADSL PAICS ATIC GART PFAS PPAT HPRT1
9.13042e-07	163	1621	1.51963	GO:0042981 Regulation of apoptotic process	https://amigo.geneontology.org/amigo/term/GO:0042981	HSPB6 XIAP HSPB1 TPD52L1 HTRA2 CLU LGALS3 AGT ANP32B ANP32A BAG3 UBE2Z DFFA PEA15 HTRA1 NME2 SOD1 GCLC CD44 RPS6KA2 ENO1 GSTP1 BAX ICAM1 MAP3K20 LGALS1 ACIN1 APEX1 PSMD10 PYCARD NHERF1 PARK7 SFPQ RPS6KA1 TXNDC12 CTSD PTPA GLO1 PPT1 PRKAA1 CTNNBL1 LAMTOR5 RIPK1 CARM1 NONO SON NAE1 ACAA2 LGALS9 RELA PAK2 AKR1C3 MAP3K5 HSPA1A RACK1 RNPS1 NUP62 MIF SOD2 GCLM CTNNA1 RRM2B ROCK1 SNCB MYDGF AKR1B1 ERP29…
9.32714e-07	93	788	1.78357	GO:0000165 Mapk cascade	https://amigo.geneontology.org/amigo/term/GO:0000165	CD44 MT3 PEBP1 CRKL NDRG4 MAP2K6 MAP2K2 PAK4 ARRB1 ARRB2 LAMTOR1 MAP2K1 GRB2 PTPN11 PAK2 MAPK1 GPNMB FERMT2 FBLN1 GSTP1 ERP29 MAP3K20 XIAP MAPK3 YWHAE NHERF1 TPD52L1 FGF1 COPS5 APOE RIPK1 SEMA7A FGF2 NCOR1 UCHL1 LGALS9 AIDA HLA-DRB1 PPIA MAP3K5 MIF LYN PAFAH1B1 SPAG9 MYDGF TF PRMT5 PYCARD CSK LAMTOR3 LAMTOR2 PRDX1 NENF SORBS3 RAP1B AKAP12 ITGAV IQGAP1 SMAD4 SIRT3 SOD1 ITPKB GRM1 PEA15 INPPL1 NDRG…
1.05576e-06	62	453	2.06837	GO:0009410 Response to xenobiotic stimulus	https://amigo.geneontology.org/amigo/term/GO:0009410	ACAA1 GCLM GSTP1 ALDH2 CRYZ GSTM3 TPMT GSTO1 CBR1 PTPRM GSTM2 RAB6C GCLC ITGA3 MAOB XRCC1 ADCYAP1R1 XRCC5 CRKL TXN2 TJP1 LIPA BLMH MAP2K6 HSPA8 UMPS CREB1 CAT ASS1 SLC6A11 PRKAA1 PCNA HADH COL6A1 SOD1 SNCA GNA12 ALAD ADD3 UCHL1 ACE CYBB SRR RELA MTHFR PFAS CALR NQO1 ABAT MYO6 HDAC2 DMD GPX1 LYN SOD2 CDK4 TOP1 USP47 PNP EPHX1 CBR3 CMBL
1.07942e-06	91	768	1.79066	GO:0051668 Localization within membrane	https://amigo.geneontology.org/amigo/term/GO:0051668	NHERF2 PSMD10 EHD4 NHERF1 RAB34 EHD1 NUP155 SNX17 PDZD11 CCDC93 EFR3A NUP54 RAB13 SRP9 ANK2 SNX12 LMNA RAB8B RAB31 SRP72 LMNB2 GPC5 SCRIB WASHC1 CIB1 AGRN NACA TCAF1 EPS15 ITGA3 WNK1 EMC9 CSK CPE GORASP2 SCP2 RRAGC MACF1 EMC4 APOE LGALS3 LAMTOR1 ITGB1 RAB6B RRAGA STX8 HSPA4 KIF5B SH3PXD2B FLNA PSAP VAMP3 FERMT2 BAX EZR CRKL NDRG4 DDX6 EPM2A PIKFYVE MESD LAMA5 PREPL ARL3 PRKG2 SRP14 SQSTM1 TUB CRK…
1.13103e-06	107	952	1.69856	GO:0032880 Regulation of protein localization	https://amigo.geneontology.org/amigo/term/GO:0032880	HTRA2 NPEPPS SAE1 UBE2L3 EZR TMEM35A RDX MSN GPC5 CIB1 NF2 TCAF1 TAX1BP3 ITGA3 FERMT2 MAVS ERP29 RANGAP1 STX4 CSK YWHAE TMEM30A MACROH2A1 SUMO1 PARK7 CTSD TRIM28 LGALS3 LAMTOR5 LCP1 NUMA1 SNX12 LAMTOR1 ITGB1 ARFIP1 VCP STX8 KIF5B APOD NACA ASPH CSNK1E PECAM1 TMEM132A CTNNA1 NEO1 SRI CRKL PPM1A WASL EPM2A MESD TARDBP PRKAA1 SWAP70 TXN UQCC2 PRKG2 NUP54 HADH PPP3CA NUP58 ARHGDIA SIRT3 PARP1 LMNA SQ…
1.13103e-06	44	275	2.41799	GO:1903050 Regulation of proteolysis involved in protein catabolic process	https://amigo.geneontology.org/amigo/term/GO:1903050	NUB1 OPHN1 PSME1 PSME2 USP14 CCDC22 CLU CSNK1D UBXN1 FBXO22 HSPA1A CSNK1E ATXN3 TF PSMD10 UFSP2 CSNK1A1 SUMO1 PARK7 RAD23B PSMF1 HSPBP1 TMX1 EIF3H ALAD VCP RAD23A SUMO2 RACK1 GPX1 GCLC PITHD1 UBE2K WFS1 EPM2A UBQLN1 GNA12 MTM1 TPTEP2-CSNK1E GABARAPL2 APOE ZYG11B GABARAP BBS7
1.25083e-06	30	151	3.00247	GO:0000956 Nuclear-transcribed mrna catabolic process	https://amigo.geneontology.org/amigo/term/GO:0000956	UPF1 MRTO4 CNOT3 XRN2 DCPS UPF3B NCBP1 UPF2 SMG1 LSM1 EXOSC6 YBX1 PABPC1 AGO1 NCBP2 DHX9 HNRNPD SKIC8 HNRNPU MAGOH PAIP1 HNRNPAB RNPS1 RBM8A GSPT1 ETF1 AGO2 LSM4 EIF3E SSB
1.30918e-06	224	2406	1.40697	GO:0010558 Negative regulation of macromolecule biosynthetic process	https://amigo.geneontology.org/amigo/term/GO:0010558	UPF1 SERPINB1 RSF1 MRTO4 SMARCE1 SRRT CNOT3 XRN2 AGO1 CBX5 ZC3HAV1 CBX1 DCPS DDX6 MACROH2A1 CBX3 AGO2 UPF3B TRIM28 SMYD5 NCBP1 NCOR1 UPF2 CARHSP1 SMG1 LMNA LGALS9 MECP2 LSM1 LMNB2 H2AC20 HDAC2 SND1 KANK2 NUDT16 RING1 EXOSC6 TERF2 GCLC PTBP1 SARS1 DKK3 U2AF2 YBX1 ELAVL1 PABPC1 ENO1 FBLN1 SMARCA2 GSTP1 KHSRP ERP29 FUS MAP3K20 BTAF1 RPS6KA5 ACIN1 PSMD10 XIAP UBE2I WFS1 HSPA8 GAPDH QKI NCBP2 SRSF7 SU…
1.4202e-06	187	1934	1.46123	GO:0010647 Positive regulation of cell communication	https://amigo.geneontology.org/amigo/term/GO:0010647	PPP5C FKBP1A MAVS LGALS1 PPM1A TFG CC2D1A GJA1 LGALS9 FLNA CD44 SEH1L MT3 CRKL XIAP NDRG4 SHOC2 LAMTOR3 TPD52L1 LAMTOR2 RRAGC RIMS3 LAMTOR5 ARRB1 PPM1B ARRB2 CSNK1D LAMTOR1 RRAGA SEC13 S100B LIMS1 CALB2 PTPN11 GPC5 CIB1 S100A13 CSNK1E CPNE1 PARK7 GPNMB TXN UBR2 FBXW11 FERMT2 ERP29 MAP3K20 GSKIP NUP93 PYCARD STX4 SPIN1 BMPR1A YWHAE NHERF1 DHX15 GAPDH FGF1 CSNK1A1 PDGFRB SFPQ NAGK PRMT1 APOE AGT RI…
1.6109e-06	11	23	7.22767	GO:0009127 Purine nucleoside monophosphate biosynthetic process	https://amigo.geneontology.org/amigo/term/GO:0009127	ADSS2 AMPD2 PAICS ATIC GMPS HPRT1 APRT ADSL GART PFAS PPAT
1.68407e-06	135	1293	1.57786	GO:0071495 Cellular response to endogenous stimulus	https://amigo.geneontology.org/amigo/term/GO:0071495	PKM ITGB5 BMPR1A FGF1 ANXA1 FGF2 SMAD4 PKLR APPL1 SAFB GPR155 STAT3 CIB1 KANK2 CHURC1 CD44 SMC1A CPNE3 MT3 FKBP1A BLVRB PPM1A CA2 PDCD5 TNS2 PDGFRB PARK7 UFM1 PLCG1 PRMT1 MTSS2 AGT PPP3CA ARRB2 PARP1 ITGB1 PDCD4 AKR1C2 PTPRK HNRNPU EEF1A1 CD109 PRMT2 UBE2O CALR PTPN11 UBE2L3 AKR1C3 RACK1 ADGRG1 PDCD6 GCLC FKBP4 GCLM HSPA5 NEO1 NUCKS1 CRKL MAPK1 RANGAP1 MAPK3 CSK EHD4 ITGB8 SHOC2 EHD1 NCL CTSD CRE…
1.69898e-06	15	44	5.15196	GO:0009124 Nucleoside monophosphate biosynthetic process	https://amigo.geneontology.org/amigo/term/GO:0009124	ADSS2 UMPS AMPD2 PAICS DUT ATIC GMPS HPRT1 APRT ADSL GART PFAS PPAT CMPK1 SHMT1
1.74082e-06	13	33	5.95337	GO:0006734 Nadh metabolic process	https://amigo.geneontology.org/amigo/term/GO:0006734	MDH1 GPD1 ME1 ENO1 PGAM1 PKM PGK1 ENO3 TPI1 GPD1L NQO1 VCP ENO2
1.74082e-06	13	33	5.95337	GO:0042558 Pteridine-containing compound metabolic process	https://amigo.geneontology.org/amigo/term/GO:0042558	MTHFD1 SPR MTR GGH QDPR SHMT1 MTHFR ALDH1L1 PCBD2 ATIC PCBD1 AASDHPPT PRKG2
1.91037e-06	30	154	2.94398	GO:0034614 Cellular response to reactive oxygen species	https://amigo.geneontology.org/amigo/term/GO:0034614	SOD3 PRDX1 SOD1 PRDX2 CCS MT3 PARK7 CAT PTPRK CYGB FXN RELA NQO1 MAP3K5 TOP2B HSPA8 ADPRS PRKAA1 PCNA ANXA1 RIPK1 HDAC2 RACK1 SOD2 TPM1 TXN MAPK1 MAPK3 PRDX5 MAPT
1.91037e-06	62	461	2.03247	GO:0043254 Regulation of protein-containing complex assembly	https://amigo.geneontology.org/amigo/term/GO:0043254	CAPG PFN2 CAPZB ADD1 COTL1 MTPN PFN1 CAPZA1 VASP CLIP1 GSN ADD3 TWF1 TPPP3 CDC42EP4 CAPZA2 LAMP2 FSCN1 BAX MAVS HCK HSPA8 SUMO1 PARK7 CLU EML2 APOE LGALS3 SNCA NEK7 VCP HCFC1 PTPN11 MAPT RACK1 DCTN1 ARL2 FKBP4 CARMIL1 PYCARD RDX MSN EPS8 ARPC5 GRB2 AIDA KANK2 CYFIP1 FERMT2 RAP1B LCP1 NUMA1 WARS1 NME7 MECP2 FAF1 DRG1 HSPA1A LCMT1 HSPA5 CSNK1A1 GFAP
1.94528e-06	9	15	9.06745	GO:0046185 Aldehyde catabolic process	https://amigo.geneontology.org/amigo/term/GO:0046185	GATD1 ADH5 ALDH2 PARK7 PDXP HAGH HAGHL AKR1A1 ESD
1.94528e-06	9	15	9.06745	GO:0061684 Chaperone-mediated autophagy	https://amigo.geneontology.org/amigo/term/GO:0061684	LAMP2 GFAP HSPA8 CLU BAG3 SNCA EEF1A2 EEF1A1 SNRNP70
1.95e-06	10	19	7.9539	GO:0046112 Nucleobase biosynthetic process	https://amigo.geneontology.org/amigo/term/GO:0046112	CTPS2 UMPS GART HPRT1 APRT PAICS SHMT1 PPAT CMPK1 GMPS
2.01657e-06	21	84	3.7781	GO:0009064 Glutamine family amino acid metabolic process	https://amigo.geneontology.org/amigo/term/GO:0009064	NIT2 ASS1 GLUD1 ASRGL1 GCLC GCLM AADAT ASL GAD1 DDAH1 CTPS2 PHGDH FAH ALDH5A1 GOT1 PPAT GGH ALDH4A1 GMPS MECP2 PFAS
2.01657e-06	39	234	2.51874	GO:0019318 Hexose metabolic process	https://amigo.geneontology.org/amigo/term/GO:0019318	PGK1 GALK1 TPI1 GALE GALM G6PD DCXR FUCA1 GAA ENO1 PGM1 SORD PGAM1 MPI APOD PKM AKR1B1 LIPA ENO3 ALDOC GAPDH GOT1 PRKAA1 MAN2C1 TKFC RANBP2 FABP5 INPPL1 GPD1 GPT DDB1 PGM2 GLB1 WDR5 LCMT1 ALDOA PGP PPP1R3E ENO2
2.06863e-06	27	130	3.13873	GO:0007229 Integrin-mediated signaling pathway	https://amigo.geneontology.org/amigo/term/GO:0007229	ITGA3 ITGB5 ITGA6 ITGB8 ITGB4 ITGA7 ITGAV SEMA7A ITGB1 ITGB2 ILK LIMS1 RCC2 NME2 CTNNA1 FERMT2 ILKAP TLN1 FERMT3 PTPN11 LAMA5 FLNA ERBIN NID1 DST LAMB2 HCK
2.06863e-06	35	198	2.67139	GO:1902905 Positive regulation of supramolecular fiber organization	https://amigo.geneontology.org/amigo/term/GO:1902905	PFN2 ARHGEF10 PFN1 VASP CLIP1 CDC42EP4 SORBS3 MAPT DCTN1 ARL2 WDR1 CARMIL1 PYCARD SDC4 DSTN SWAP70 GRB2 FLNA LPAR1 FERMT2 NUMA1 APP GSN CFL2 MECP2 DRG1 NF2 HSPA1A PDXP CYFIP1 TPM1 GPX1 HCK CLU APOE
2.1513e-06	129	1227	1.58884	GO:1902533 Positive regulation of intracellular signal transduction	https://amigo.geneontology.org/amigo/term/GO:1902533	PPP5C FKBP1A MAVS LGALS1 PPM1A TFG CC2D1A GJA1 LGALS9 FLNA CD44 SEH1L MT3 CRKL NDRG4 SHOC2 LAMTOR3 LAMTOR2 RRAGC LAMTOR5 ARRB1 ARRB2 LAMTOR1 RRAGA SEC13 S100B PTPN11 CIB1 S100A13 PARK7 GPNMB TXN FBXW11 FERMT2 ERP29 MAP3K20 XIAP NUP93 PYCARD BMPR1A YWHAE NHERF1 DHX15 GAPDH TPD52L1 FGF1 CSNK1A1 PDGFRB SFPQ NAGK PRMT1 AGT RIPK1 SEMA7A FGF2 PARP1 ITGB1 NEK7 AKR1C2 GPR155 VCP MAT2A UBE2N HLA-DRB1 AKR1…
2.26051e-06	15	45	5.03747	GO:0014044 Schwann cell development	https://amigo.geneontology.org/amigo/term/GO:0014044	LGI4 MAPK1 MAPK3 MAP2K2 ITGB4 COL6A1 SOD1 ILK MAP2K1 LAMB2 DAG1 GRB2 PLEC PPP3R1 ARHGEF10
2.26051e-06	15	45	5.03747	GO:0045022 Early endosome to late endosome transport	https://amigo.geneontology.org/amigo/term/GO:0045022	EZR WDR91 DENND10 RDX MSN NF2 SNX12 STX8 MAPK1 MAPK3 MAP2K2 MAP2K1 FLNA RAB21 EEA1
2.4698e-06	113	1039	1.6436	GO:0000902 Cell morphogenesis	https://amigo.geneontology.org/amigo/term/GO:0000902	NEO1 FRYL CAPZB EZR CDH20 VASP PALLD UNK RDX SEMA7A APP MSN CNTN5 PLXNB1 SDC2 KIF5B DAG1 CDC42EP4 PAK2 SEMA4B NF2 ARAP1 PLXNB2 CYFIP1 MT3 CPNE6 CLU CPNE5 MACF1 ANXA1 ALDOA PTPRM MAPT KIF13B SNX2 CPNE1 PAFAH1B1 SPAG9 VCL HEXB LAMC3 ROCK1 WDR1 FERMT2 SART3 TOP2B RAB21 ADD1 PACSIN2 MYH14 WASL LIPA NHERF1 RPL24 CREB1 THOC2 FLRT3 MAP2K2 CC2D1A NES CHL1 ITGA7 FLNB PPP3CA SMAD4 COL6A1 SOD1 GNA12 ITGB1 E…
2.51957e-06	20	78	3.87498	GO:0006635 Fatty acid beta-oxidation	https://amigo.geneontology.org/amigo/term/GO:0006635	ACAA1 ACAT1 ECHDC1 DECR1 ETFB GCDH ACAT2 ACADS ECHS1 HSD17B4 HADH ETFA ACOX1 ACAA2 ECI1 HSD17B10 BDH2 ECH1 ECI2 SCP2
2.55824e-06	43	274	2.37166	GO:0034599 Cellular response to oxidative stress	https://amigo.geneontology.org/amigo/term/GO:0034599	GSR SOD3 PRDX1 PRDX5 SOD1 PRDX2 CCS MSRA SRXN1 SNCA MT3 STX4 PARK7 CAT PTPRK CYGB FXN RELA NQO1 PPIA MAP3K5 TOP2B HSPA8 HTRA2 ADPRS STAU1 PRKAA1 PCNA EIF2S1 ANXA1 RIPK1 HDAC2 RACK1 SOD2 TPM1 TXN MAPK1 MAPK3 PARP1 G6PD GPX1 MAPT HSPA1A
2.55824e-06	34	191	2.69017	GO:0044272 Sulfur compound biosynthetic process	https://amigo.geneontology.org/amigo/term/GO:0044272	GCLC GCLM MRI1 MAT2B MTAP GCDH CTH MTR PANK2 PPCS ENOPH1 HS2ST1 ACSS1 CBS MAT2A MTHFR HAGH ACAT1 GSTP1 MGST2 ACOT7 B3GAT3 GSS MPST SNCA MMUT THTPA MTHFD1 ACSBG1 AKR1A1 PPT1 CBR4 FASN B4GAT1
2.55824e-06	11	24	6.92652	GO:0071450 Cellular response to oxygen radical	https://amigo.geneontology.org/amigo/term/GO:0071450	SOD3 PRDX1 SOD1 PRDX2 CCS MT3 PARK7 CYGB NQO1 ADPRS SOD2
2.55824e-06	11	24	6.92652	GO:0071451 Cellular response to superoxide	https://amigo.geneontology.org/amigo/term/GO:0071451	SOD3 PRDX1 SOD1 PRDX2 CCS MT3 PARK7 CYGB NQO1 ADPRS SOD2
2.56056e-06	29	148	2.96122	GO:0046165 Alcohol biosynthetic process	https://amigo.geneontology.org/amigo/term/GO:0046165	ISYNA1 SPR PARK7 ITPKB LBR QDPR DKK3 MAPK1 ASAH1 FGF1 SCP2 APOE SNCA ERLIN2 PGP ADCYAP1R1 CYB5R3 LIPA GOT1 PRKAA1 PCBD2 IMPA1 PCBD1 MVD PRKG1 G6PD QKI SEC14L2 ACAA2
2.62267e-06	206	2197	1.417	GO:0012501 Programmed cell death	https://amigo.geneontology.org/amigo/term/GO:0012501	HSPB6 BAX XIAP HSPB1 TPD52L1 HTRA2 CLU LGALS3 AGT ANP32B ANP32A BAG3 UBE2Z DFFA PEA15 HTRA1 MAP3K5 PLEKHO2 NME2 PRKDC SOD1 GCLC CD44 PKM RPS6KA2 ENO1 GSTP1 ICAM1 MAP3K20 LGALS1 ACIN1 APEX1 PSMD10 PYCARD NHERF1 PARK7 SFPQ RPS6KA1 TXNDC12 CTSD PTPA PEPD GLO1 PPT1 PRKAA1 CTNNBL1 SORT1 LAMTOR5 RIPK1 CARM1 PARP1 NONO SON NAE1 ACAA2 LGALS9 GABARAP RELA PAK2 AKR1C3 PPIA KANK2 HSPA1A RACK1 RNPS1 NUP62 MI…
2.67943e-06	12	29	6.25341	GO:0045292 Mrna cis splicing via spliceosome	https://amigo.geneontology.org/amigo/term/GO:0045292	CLNS1A SART1 SNRNP200 DDX23 DCPS NCBP2 SRSF1 PSIP1 UPF1 SF3A1 UPF3B PRPF40A
2.69284e-06	32	174	2.77929	GO:0051017 Actin filament bundle assembly	https://amigo.geneontology.org/amigo/term/GO:0051017	LIMA1 PFN2 FSCN1 ITGB5 ASAP3 ARHGEF10 PFN1 CALD1 LCP1 ADD1 EZR SORBS3 PDXP CARMIL1 TJP1 DPYSL3 SDC4 SWAP70 EPS8 S1PR1 FLNA LPAR1 MARCKS FERMT2 CGNL1 ARRB1 RDX PAK2 NF2 ARAP1 TPM1 ROCK1
2.89981e-06	16	52	4.64997	GO:0014037 Schwann cell differentiation	https://amigo.geneontology.org/amigo/term/GO:0014037	LGI4 MAPK1 MAPK3 MAP2K2 ITGB4 COL6A1 SOD1 ILK MAP2K1 LAMB2 RELA DAG1 GRB2 PLEC PPP3R1 ARHGEF10
2.95846e-06	206	2201	1.41443	GO:0008219 Cell death	https://amigo.geneontology.org/amigo/term/GO:0008219	HSPB6 BAX XIAP HSPB1 TPD52L1 HTRA2 CLU LGALS3 AGT ANP32B ANP32A BAG3 UBE2Z DFFA PEA15 HTRA1 MAP3K5 PLEKHO2 NME2 PRKDC SOD1 GCLC CD44 PKM RPS6KA2 ENO1 GSTP1 ICAM1 MAP3K20 LGALS1 ACIN1 APEX1 PSMD10 PYCARD NHERF1 PARK7 SFPQ RPS6KA1 TXNDC12 CTSD PTPA PEPD GLO1 PPT1 PRKAA1 CTNNBL1 SORT1 LAMTOR5 RIPK1 CARM1 PARP1 NONO SON NAE1 ACAA2 LGALS9 GABARAP RELA PAK2 AKR1C3 PPIA KANK2 HSPA1A RACK1 RNPS1 NUP62 MI…
2.99569e-06	15	46	4.92796	GO:0006739 Nadp metabolic process	https://amigo.geneontology.org/amigo/term/GO:0006739	PGLS IDH1 PGD G6PD FDXR TKT TALDO1 MDH1 ME1 ALDH1L1 NADK2 DCXR NQO1 SHPK DERA
3.2626e-06	85	721	1.78163	GO:0061061 Muscle structure development	https://amigo.geneontology.org/amigo/term/GO:0061061	WDR1 NEBL PDLIM2 PDLIM4 PDLIM3 CSRP1 PDLIM5 FBXO22 DAG1 PDLIM7 DMD PTBP1 PLD3 QKI PDCD4 RBM4 SOD2 LUC7L SPAG9 FHL1 MYLK YBX1 NEO1 SMARCD3 LGALS1 MTPN BMPR1A HSPA8 EHD1 CREB1 FLNC LAMA5 ASS1 PRKAA1 KRAS SORT1 EGLN1 FLNB UQCC2 PPP3CA ARRB2 SMAD4 COL6A1 GMPPA BIN3 GTF3C5 ITGB1 GJA1 HNRNPU UCHL1 G6PD LMNA CAPN2 CFL2 HDGFL2 MECP2 S1PR1 MTM1 PLEC CALR SETD3 PRKG1 COL14A1 MAP3K5 ERO1A GPX1 DDX17 MYH14 C…
3.57029e-06	132	1276	1.56335	GO:1901701 Cellular response to oxygen-containing compound	https://amigo.geneontology.org/amigo/term/GO:1901701	PKM GNAS SOD3 PRDX1 RAP1B SOD1 PKLR GNAQ APPL1 PRDX2 STAT3 RELA CCS KANK2 SHPK ADH5 UBR2 CTNNA1 MT3 BLVRB ICAM1 PYCARD STX4 CA2 TNS2 HTRA2 PARK7 CREB1 CAT PRMT1 AGT PPP3CA APP PARP1 MSN AKR1C2 PTPRK CYGB GPR155 FXN MAT2A SHMT1 PTPN11 NQO1 AKR1C3 MAP3K5 RACK1 PDXP GCLC GCLM NUCKS1 SRI TOP2B XRCC5 CRKL MAPK1 RANGAP1 MAPK3 CSK TJP1 SHOC2 MAP2K6 NHERF1 HSPA8 PLSCR4 NCL ADPRS MTR AKR1A1 CTSD ITPR2 NCO…
3.69846e-06	168	1723	1.47353	GO:0009967 Positive regulation of signal transduction	https://amigo.geneontology.org/amigo/term/GO:0009967	PPP5C FKBP1A MAVS LGALS1 PPM1A TFG CC2D1A GJA1 LGALS9 FLNA CD44 SEH1L MT3 CRKL XIAP NDRG4 SHOC2 LAMTOR3 TPD52L1 LAMTOR2 RRAGC LAMTOR5 ARRB1 PPM1B ARRB2 CSNK1D LAMTOR1 RRAGA SEC13 S100B LIMS1 PTPN11 GPC5 CIB1 S100A13 CSNK1E CPNE1 PARK7 GPNMB TXN UBR2 FBXW11 FERMT2 ERP29 MAP3K20 GSKIP NUP93 PYCARD SPIN1 BMPR1A YWHAE NHERF1 DHX15 GAPDH FGF1 CSNK1A1 PDGFRB SFPQ NAGK PRMT1 AGT RIPK1 SEMA7A FGF2 SMAD4 …
3.79657e-06	9	16	8.50073	GO:0006177 Gmp biosynthetic process	https://amigo.geneontology.org/amigo/term/GO:0006177	GMPS HPRT1 PAICS ATIC GART PFAS PPAT APRT ADSL
3.82237e-06	126	1205	1.58022	GO:0051247 Positive regulation of protein metabolic process	https://amigo.geneontology.org/amigo/term/GO:0051247	XIAP CCDC22 CLU UPF3B SSB CSNK1D FBXO22 HSPA1A CSNK1E CD44 YBX1 ELAVL1 ATXN3 PABPC1 UBE2K NRDC XRCC5 MT3 MAVS ERP29 TF MAPK1 PSMD10 PYCARD WFS1 TPD52L1 SKP1 FGF1 CSNK1A1 HTRA2 SUMO1 CTSD AGO2 PRMT1 MAP2K2 APOE HSPBP1 UBQLN1 AGT DHX9 GPNMB UQCC2 HNRNPD FGF2 TMX1 APP SAE1 DCAF1 SNCA HNRNPU VCP DDB1 FNTA MAP2K1 UBE2V2 PAIP1 UBE2N PAK2 PTTG1IP SUMO2 HLA-DRB1 PPIA XRCC6 MAP3K5 ATG7 ASPH RACK1 MIF PDCD…
3.90899e-06	87	747	1.76008	GO:0070848 Response to growth factor	https://amigo.geneontology.org/amigo/term/GO:0070848	ITGB5 BMPR1A FGF1 FGF2 SMAD4 GPR155 CIB1 CHURC1 CD44 TPR CPNE3 MT3 FKBP1A MAPK1 PPM1A MAPK3 PDCD5 PDGFRB PLCG1 PRMT1 MTSS2 ANXA1 AGT ARRB2 ITGB1 PDCD4 PTPRK EEF1A1 CD109 UBE2O RACK1 ADGRG1 PDCD6 GCLC GCLM HSPA5 NEO1 ROCK1 CRKL EHD4 ITGB8 SHOC2 GAB1 EHD1 NCL CREB1 CAT FLRT3 SORT1 COL4A2 DYNC1LI2 RIPK1 NUMA1 RDX ANXA3 IQGAP1 CSNK1D PARP1 APPL1 HTRA1 ILK CRK RELA GRB2 PTPN11 PAK2 HDAC2 ERO1A CD2AP C…
3.97611e-06	86	736	1.76585	GO:0019941 Modification-dependent protein catabolic process	https://amigo.geneontology.org/amigo/term/GO:0019941	NUB1 UBR2 UBA6 PSMA4 NSFL1C PSMA3 PSMB5 PSMA6 PSMA7 CCDC22 PSMA2 UBE2R2 FBXL20 SKP1 RAD23B CLU PSMF1 PSMB2 PSMA1 NEDD8 UBA1 UBQLN1 FBXL8 PSMB7 CSNK1D PSMB6 PSMA5 UBC PSMD4 PSMB4 NAE1 UBXN1 WDR26 FBXO22 DDB1 RNF213 RAD23A NPLOC4 UBE2L3 UBE2H PSMB8 HSPA1A CSNK1E PSMB9 PSMB3 ATXN3 FBXW11 TF PSMD10 ATE1 FBXO3 CSNK1A1 SUMO1 PARK7 HSPBP1 DCAF1 EIF3H VCP UBE2N SUMO2 RACK1 GCLC UBE2K USP14 EPM2A UCHL3 GN…
4.28721e-06	85	726	1.76936	GO:0006511 Ubiquitin-dependent protein catabolic process	https://amigo.geneontology.org/amigo/term/GO:0006511	NUB1 UBR2 UBA6 PSMA4 NSFL1C PSMA3 PSMB5 PSMA6 PSMA7 CCDC22 PSMA2 UBE2R2 FBXL20 SKP1 RAD23B CLU PSMF1 PSMB2 PSMA1 UBA1 UBQLN1 FBXL8 PSMB7 CSNK1D PSMB6 PSMA5 PSMD4 PSMB4 NAE1 UBXN1 WDR26 FBXO22 DDB1 RNF213 RAD23A NPLOC4 UBE2L3 UBE2H PSMB8 HSPA1A CSNK1E PSMB9 PSMB3 ATXN3 FBXW11 TF PSMD10 ATE1 FBXO3 CSNK1A1 SUMO1 PARK7 HSPBP1 DCAF1 EIF3H VCP UBE2N SUMO2 RACK1 GCLC UBE2K USP14 EPM2A UCHL3 GNA12 UCHL1 …
4.39093e-06	67	527	1.92131	GO:0090066 Regulation of anatomical structure size	https://amigo.geneontology.org/amigo/term/GO:0090066	CAPG PFN2 CAPZB ADD1 COTL1 MTPN PFN1 CAPZA1 SLC12A4 VASP GSN ADD3 TWF1 CDC42EP4 CAPZA2 ACE LIMA1 WNK1 WDR1 MT3 KNG1 MACF1 AGT SEMA7A MAPT PAFAH1B1 ROCK1 CLNS1A CARMIL1 RAB21 EZR SNTA1 PYCARD SOD3 CREB1 SCPEP1 BBS2 DSTN APOE SWAP70 RDX COL6A1 SOD1 EPS8 CBS ARPC5 GUCY1A1 GRB2 PRKG1 KANK2 GDI1 GPX1 CYFIP1 SOD2 GCLC GCLM NHERF1 LAMTOR5 MSN ITGB1 CFL2 GPRC5B ANO6 PDXP BORCS5 BORCS6 HCK
4.41175e-06	32	178	2.71684	GO:0061572 Actin filament bundle organization	https://amigo.geneontology.org/amigo/term/GO:0061572	LIMA1 PFN2 FSCN1 ITGB5 ASAP3 ARHGEF10 PFN1 CALD1 LCP1 ADD1 EZR SORBS3 PDXP CARMIL1 TJP1 DPYSL3 SDC4 SWAP70 EPS8 S1PR1 FLNA LPAR1 MARCKS FERMT2 CGNL1 ARRB1 RDX PAK2 NF2 ARAP1 TPM1 ROCK1
4.4825e-06	35	205	2.58017	GO:0051495 Positive regulation of cytoskeleton organization	https://amigo.geneontology.org/amigo/term/GO:0051495	PFN2 ARHGEF10 PFN1 VASP CLIP1 NES CDC42EP4 SORBS3 PFDN2 MAPT DCTN1 ARL2 WDR1 CARMIL1 PYCARD SDC4 DSTN SWAP70 ADD3 GRB2 FLNA LPAR1 FERMT2 NUMA1 GSN CFL2 MECP2 DRG1 NF2 HSPA1A NUP62 PDXP CYFIP1 TPM1 HCK
4.94173e-06	83	706	1.77667	GO:0051276 Chromosome organization	https://amigo.geneontology.org/amigo/term/GO:0051276	DTD1 RECQL TPR SMC1A TOP2B XRCC5 MAP3K20 RAE1 STAG2 ARHGEF10 SMC3 NUP98 NUP155 NAA50 PCID2 RPA1 TERF2 NASP BUB3 TERF2IP H1-4 BANF1 H1-10 H1-2 H1-0 XRCC6 TOP1 PRKDC RPA2 UPF1 DDX1 ACIN1 APEX1 SSBP1 GAR1 SUB1 MACROH2A1 DKC1 HNRNPA1 DHX9 NHP2 SMARCA5 FLNA XRCC1 PDS5B WRNIP1 HSPA2 TRIM28 PCNA ANXA1 ACTL6A HNRNPD G3BP1 SUGT1 RUVBL1 RUVBL2 HSPA1A KIF2A SEH1L NUDC HNRNPC MAPK1 MAPK3 BCCIP NUMA1 NEK7 HNR…
5.02257e-06	29	153	2.86444	GO:0021782 Glial cell development	https://amigo.geneontology.org/amigo/term/GO:0021782	LGI4 VIM LAMC3 PHGDH MAPK1 MAPK3 ASPA MAP2K2 GFAP ITGB4 KRAS COL6A1 SOD1 ILK MAP2K1 MECP2 LAMB2 DAG1 GRB2 PLEC LPAR1 DMD PPP3R1 LYN APP ARHGEF10 EIF2B1 CLU MAPT
5.12849e-06	24	112	3.23837	GO:0019751 Polyol metabolic process	https://amigo.geneontology.org/amigo/term/GO:0019751	ISYNA1 TPI1 SPR IMPA1 SORD ITPKB TKFC QDPR SHPK NUDT3 ASAH1 SCP2 SNCA PGP ADCYAP1R1 ITPK1 GALK1 GOT1 PCBD2 PCBD1 MECP2 PRKG1 OCRL PRKG2
5.17884e-06	86	741	1.75394	GO:0043632 Modification-dependent macromolecule catabolic process	https://amigo.geneontology.org/amigo/term/GO:0043632	NUB1 UBR2 UBA6 PSMA4 NSFL1C PSMA3 PSMB5 PSMA6 PSMA7 CCDC22 PSMA2 UBE2R2 FBXL20 SKP1 RAD23B CLU PSMF1 PSMB2 PSMA1 NEDD8 UBA1 UBQLN1 FBXL8 PSMB7 CSNK1D PSMB6 PSMA5 UBC PSMD4 PSMB4 NAE1 UBXN1 WDR26 FBXO22 DDB1 RNF213 RAD23A NPLOC4 UBE2L3 UBE2H PSMB8 HSPA1A CSNK1E PSMB9 PSMB3 ATXN3 FBXW11 TF PSMD10 ATE1 FBXO3 CSNK1A1 SUMO1 PARK7 HSPBP1 DCAF1 EIF3H VCP UBE2N SUMO2 RACK1 GCLC UBE2K USP14 EPM2A UCHL3 GN…
5.43764e-06	61	466	1.97823	GO:0140694 Non-membrane-bounded organelle assembly	https://amigo.geneontology.org/amigo/term/GO:0140694	TPR WDR1 NEBL ARHGEF10 DDX6 LSM4 CSNK1D CETN2 CSRP1 LSM3 RPS27 RPL23A EIF6 WNK1 FSCN1 XRCC5 FUS HCK PSPC1 AGO2 SBDS G3BP1 EIF5B SQSTM1 DDB1 RNF213 FLNA PRKDC MRTO4 EZR PRKAA1 EIF2S1 SMAD4 MSN LSM14B ITGB1 CFL2 SUGT1 RPL38 PLEC HSPA1A RBM14 KIF2A SMC1A STAG2 BCCIP SMC3 FLNC LCP1 NUMA1 TPM1 NCOR1 GSN HNRNPU RCC1 DRG1 NUP62 PDGFRB SH3PXD2B NEK7 MAPT
5.44521e-06	41	263	2.35593	GO:1901617 Organic hydroxy compound biosynthetic process	https://amigo.geneontology.org/amigo/term/GO:1901617	ISYNA1 PNPO SPR PARK7 ITPKB LBR QDPR PDXK DKK3 HSD17B10 MAPK1 ASAH1 FGF1 SCP2 APOE SNCA ERLIN2 PGP ADCYAP1R1 DDT CYB5R3 PLTP LIPA ALDH2 CREB1 GOT1 PRKAA1 PCBD2 IMPA1 PCBD1 CYB5R2 MVD GATD1 PRKG1 APPL1 G6PD AKR1C3 QKI SEC14L2 PSAT1 ACAA2
6.00008e-06	24	113	3.20972	GO:0019395 Fatty acid oxidation	https://amigo.geneontology.org/amigo/term/GO:0019395	ACAA1 ACAT1 ECHDC1 DECR1 ETFB GCDH ACAT2 ACADS ECHS1 HSD17B4 HADH ETFA ACOX1 ACAA2 ECI1 HSD17B10 BDH2 ADH5 ECH1 FABP3 PRKAA1 CYGB ECI2 SCP2
6.00008e-06	25	121	3.1224	GO:0034440 Lipid oxidation	https://amigo.geneontology.org/amigo/term/GO:0034440	ACAA1 ACAT1 ECHDC1 DECR1 ETFB GCDH ACAT2 ACADS ECHS1 HSD17B4 HADH ETFA ACOX1 ACAA2 ECI1 HSD17B10 BDH2 APOD ADH5 ECH1 FABP3 PRKAA1 CYGB ECI2 SCP2
6.13318e-06	114	1072	1.6071	GO:0044093 Positive regulation of molecular function	https://amigo.geneontology.org/amigo/term/GO:0044093	CD44 PFN2 XRCC5 MT3 ADD1 ASAP3 FKBP1A MAVS ERP29 RANGAP1 EEF1A2 PSMD10 UBE2I PYCARD ARHGEF10 SSBP1 BUD31 PFN1 TPD52L1 SKP1 FGF1 HTRA2 MSH6 CTSD COPS5 MAP2K2 APOE MTSS2 PCNA LAMTOR5 AGT TXN NIBAN2 FGF2 ANXA3 SIRT3 TOR1AIP1 SNCA MMUT GSTO1 B3GAT3 DBI EPB41 S100A1 CHTOP FXN VCP FNTA MAP2K1 RELA ARAP1 HLA-DRB1 PPIA XRCC6 MAP3K5 PSAP ASPH TCAF1 HSPA1A RACK1 GSTM2 TAX1BP3 NME1 PDCD6 CRTC1 ARHGAP17 STAT…
6.67437e-06	117	1110	1.59293	GO:0044255 Cellular lipid metabolic process	https://amigo.geneontology.org/amigo/term/GO:0044255	HEXB DGKG ACAA1 HSD17B10 ACAT1 SYNJ2 ECHDC1 ACOT7 ACSBG1 DECR1 ETFB GCDH PTGR1 KDSR ACAT2 OCRL ACADS PLCG1 ECHS1 PLD2 HSD17B4 B4GALNT1 DGKB HADH PTGR2 ETFA EPHX1 CBR4 MMUT PLBD2 AKR1C2 GGPS1 PI4K2A DBI PRXL2B NAPEPLD ACOX1 ACSF2 ACAA2 MVD ECI1 FASN MTM1 ACBD7 PCYT2 PLCD1 AKR1C3 PIKFYVE FABP3 LYPLA2 GSTP1 MGST2 ASAH1 PTGDS APOE TMX1 ITPKB SMG1 BDH2 RNF213 PGP APOD ADH5 GSTM2 GPX1 MIF AGPS AKR1B1 B…
6.67437e-06	77	644	1.80692	GO:0051640 Organelle localization	https://amigo.geneontology.org/amigo/term/GO:0051640	PAFAH1B1 FBXW11 ARCN1 STX4 NUP88 NUP98 STX16 NUMA1 LMNA PEF1 FYCO1 ABCE1 BORCS5 NMD3 STX8 KIF5B MTM1 LMNB2 COPG1 BORCS6 CEP290 DCTN1 ARFGAP3 EIF6 RAB34 COPS5 ARL8B BUB3 RAB27A NUDC SUN2 NDRG4 WASL PTGDS TFG SNCA LAMTOR1 UCHL1 SYN2 TPRG1L CTBP1 MECP2 SCRIB DMD LYN MAP4 NSFL1C SPAG9 SEH1L SNAP23 EZR UNC13D BCCIP NHERF1 SDC4 ITGB1 GJA1 HNRNPU LGALS9 RCC2 LAMP1 MAPT NUP62 PDCD6 BBS2 BBS7 DYNLT1 SHROO…
6.67437e-06	116	1098	1.59658	GO:2000145 Regulation of cell motility	https://amigo.geneontology.org/amigo/term/GO:2000145	CFAP20 PTP4A1 FGF1 PDGFRB PLCG1 PRCP SEMA7A FGF2 PLXNB1 SEMA4B PLXNB2 MYLK ROCK1 FBLN1 CARMIL1 DDT NDRG4 HSPA8 PADI2 MACF1 APOE LGALS3 ANXA1 AGT GPNMB ANXA3 FERMT3 ITGB1 PTPRK CRK MECP2 CLIC4 PRKG1 APOD FLNA TCAF1 RACK1 MIF PDCD6 PECAM1 ITGA3 VCL CTNNA1 PHPT1 PFN2 TF CRKL SUN2 PYCARD NHERF1 DPYSL3 SDC4 ATP8A1 BBS2 RRAS MAP2K2 LAMA5 AKAP12 SWAP70 ITGAV GNA12 APPL1 ACE LMNA CYGB BMERB1 STAT3 S1PR1 …
6.74334e-06	106	979	1.63628	GO:0000278 Mitotic cell cycle	https://amigo.geneontology.org/amigo/term/GO:0000278	PAFAH1B1 TPR ROCK1 FBXW11 MAP3K20 PSME1 RANBP1 PSME2 DCTN6 ARHGEF10 YWHAE PTPA CDK4 NUMA1 IQGAP1 BUB3 VCP CFL1 KANK2 DCTN1 FHL1 RRM2B WNK1 KIF2A TPD52L1 NAA50 SBDS NES GPNMB INTS3 NEK7 SMARCA5 APPL1 NAE1 BANF1 RCC1 SCRIB CIB1 FLNA SMARCD3 RPA3 LIPA BCCIP HSPA8 RPL24 PCID2 HSPA2 PCNA ANXA1 PPP3CA APP ARF1 UBA3 ITGB1 EPS8 PLRG1 SH2B1 PTPN11 HSPA1A NSFL1C MAP4 PKN2 SMC1A SEH1L NUDC RAE1 STAG2 SMC3 N…
6.75302e-06	98	885	1.67346	GO:0034330 Cell junction organization	https://amigo.geneontology.org/amigo/term/GO:0034330	GABRA3 ROCK1 SNCB ADD1 CDH20 CSK TJP1 TJP2 MACF1 SNCA DST LIMS1 SNCG PLEC AGRN CYFIP1 WDR1 FSCN1 AGO2 APOE ITGB4 APP APPL1 RCC2 ITGA3 PAFAH1B1 SYN1 CTNNA1 PKN2 PFN2 FERMT2 TNS1 OPHN1 EZR CRKL RPS6KA5 CPNE6 SNTA1 WASL PFN1 HSPA8 LAMTOR2 MESD SDC4 STAU1 FLRT3 RAP1B NEDD8 LAMA5 UBE2M CC2D1A TRIM47 SORT1 EGLN1 DGKB TLN1 SEMA7A SEPTIN11 ANK2 CNKSR2 CNTN5 ITGB1 GJA1 AGAP1 NAE1 ACE PLXNB1 CAMKV VCP RAB8…
6.75302e-06	8	13	9.29995	GO:0043174 Nucleoside salvage	https://amigo.geneontology.org/amigo/term/GO:0043174	PGM2 QNG1 PRTFDC1 MTAP HPRT1 PNP APRT DNPH1
6.75302e-06	8	13	9.29995	GO:0046349 Amino sugar biosynthetic process	https://amigo.geneontology.org/amigo/term/GO:0046349	PGM3 UAP1 UAP1L1 AMDHD2 GNPDA1 GNPDA2 NANS NAGK
6.75302e-06	8	13	9.29995	GO:0050667 Homocysteine metabolic process	https://amigo.geneontology.org/amigo/term/GO:0050667	BLMH CTH MTR MMUT CBS MTHFR MTHFD1 MPST
6.88549e-06	13	37	5.30977	GO:0009156 Ribonucleoside monophosphate biosynthetic process	https://amigo.geneontology.org/amigo/term/GO:0009156	ADSS2 UMPS AMPD2 PAICS ATIC GMPS HPRT1 APRT ADSL GART PFAS PPAT CMPK1
6.89808e-06	97	874	1.67724	GO:0019725 Cellular homeostasis	https://amigo.geneontology.org/amigo/term/GO:0019725	FTL MT3 TXN2 CA2 GSR SLC4A3 PRDX1 PRDX6 ITPR2 PRDX4 SLC12A4 PLCG1 PRDX5 BAG3 FXN PRDX2 FTH1 MTM1 CALB2 PLCD1 TXNRD1 TPT1 GSTO1 GSTM2 GCLC LAMP2 CP WNK1 SRI UBE2K FKBP1A STX4 YWHAE WFS1 EGLN1 TXN FGF2 SNCA LAMP1 ASPH RACK1 GPX1 GCLM HEXB NEO1 NUCKS1 CLNS1A BAX ADD1 ICAM1 TF MAPK1 APEX1 MAPK3 TJP1 NHERF1 TNS2 ACO1 HVCN1 ASL APOE PRKAA1 PPP3CA SMAD4 SOD1 APP GRM1 ACE CFL2 CLIC4 GAA RBM4 ATOX1 SLC38A…
6.90176e-06	9	17	8.00069	GO:0043101 Purine-containing compound salvage	https://amigo.geneontology.org/amigo/term/GO:0043101	NAPRT HPRT1 PGM2 APRT PNP PRTFDC1 MTAP AMPD2 ADSL
7.64694e-06	45	306	2.22241	GO:0009141 Nucleoside triphosphate metabolic process	https://amigo.geneontology.org/amigo/term/GO:0009141	CTPS2 PKM ENO1 SAMHD1 PGK1 ENO3 ALDOC GAPDH TPI1 ENO2 DUT CMPK2 PKLR AK3 ALDOA HSPA8 OLA1 PARP1 NUDT5 PGAM1 HSPA1A NME2 AK2 RRM2B AK1 LIPA GALK1 PRKAA1 COL6A1 NME7 VCP GPD1 STAT3 BPGM PGAM4 NME1 EIF6 APP NCOR1 UCHL1 ARL2 NUDT16 NDUFS4 NDUFA7 PGM1
7.73908e-06	22	99	3.35831	GO:0042542 Response to hydrogen peroxide	https://amigo.geneontology.org/amigo/term/GO:0042542	CAT GPX1 PARK7 FXN RELA HBA2 MAP3K5 HBA1 HP TOP2B HSPA8 PRKAA1 PCNA ANXA1 RIPK1 SOD1 CAPN2 CRK NQO1 HDAC2 SOD2 TXN
7.79038e-06	83	715	1.75431	GO:0071363 Cellular response to growth factor stimulus	https://amigo.geneontology.org/amigo/term/GO:0071363	ITGB5 BMPR1A FGF1 FGF2 SMAD4 GPR155 CIB1 CHURC1 CD44 CPNE3 MT3 FKBP1A PPM1A PDCD5 PDGFRB PLCG1 PRMT1 MTSS2 ANXA1 AGT ARRB2 ITGB1 PDCD4 PTPRK EEF1A1 CD109 UBE2O RACK1 ADGRG1 PDCD6 GCLC GCLM HSPA5 NEO1 CRKL EHD4 ITGB8 SHOC2 EHD1 NCL CREB1 CAT FLRT3 SORT1 COL4A2 DYNC1LI2 RIPK1 NUMA1 RDX IQGAP1 CSNK1D PARP1 APPL1 HTRA1 ILK CRK RELA GRB2 PTPN11 PAK2 HDAC2 ERO1A CD2AP CSNK1E CYFIP1 LIMS1 STAT3 ITGA3 EP…
7.79463e-06	104	959	1.63888	GO:0014070 Response to organic cyclic compound	https://amigo.geneontology.org/amigo/term/GO:0014070	GNAS RAP1B ANXA1 GNAQ SAFB KANK2 CTNNA1 TPR PARK7 CREB1 UFM1 MSN HNRNPU PRMT2 GPR155 STAT3 SHMT1 CALR UBE2L3 AKR1C3 ASPH GSTM2 PDXP GCLC FKBP4 PPP5C GCLM ADSS2 MAOB ACAT1 TOP2B ADCYAP1R1 DDX1 BCKDHB ITGA6 FKBP5 MTAP MAPK1 TXN2 RAE1 RBBP7 MAPK3 ACSBG1 PTGDS LIPA NHERF1 HSPA8 RBP1 CAT ITPR2 PSMB2 PAK4 ASS1 PRKAA1 PCNA NASP EIF2S1 CDK4 IDH1 HNRNPD ANXA3 CARM1 PKLR PARP1 EPHX1 ALAD EIF4E FCSK ACE CBS…
8.00608e-06	92	819	1.69761	GO:1903047 Mitotic cell cycle process	https://amigo.geneontology.org/amigo/term/GO:1903047	PAFAH1B1 TPR ROCK1 FBXW11 MAP3K20 PSME1 RANBP1 PSME2 DCTN6 ARHGEF10 PTPA CDK4 NUMA1 IQGAP1 BUB3 VCP CFL1 KANK2 DCTN1 FHL1 RRM2B WNK1 KIF2A TPD52L1 NAA50 SBDS NES GPNMB INTS3 SMARCA5 APPL1 NAE1 BANF1 RCC1 FLNA SMARCD3 BCCIP HSPA8 RPL24 PCID2 HSPA2 PCNA ANXA1 PPP3CA APP ARF1 ITGB1 EPS8 PLRG1 SH2B1 HSPA1A NSFL1C MAP4 SMC1A SEH1L NUDC RAE1 STAG2 SMC3 RPA2 ARL3 EIF4E GJA1 HNRNPU SON DDB1 USP47 RCC2 DR…
8.66581e-06	21	92	3.44957	GO:0061077 Chaperone-mediated protein folding	https://amigo.geneontology.org/amigo/term/GO:0061077	FKBP4 HSPA5 FKBP5 ST13 HSPA8 HSPA2 HSPA1A HSPB6 CLU PPIB ERO1A CHORDC1 HSPH1 FKBP2 PDCD5 HSPB1 DFFA PDIA4 PFDN5 PFDN2 VBP1
8.93473e-06	104	962	1.63377	GO:0009725 Response to hormone	https://amigo.geneontology.org/amigo/term/GO:0009725	PKM ANXA1 PKLR APPL1 SAFB STAT3 KANK2 GCLC GNAS BLVRB CA2 TNS2 PARK7 UFM1 AGT PPP3CA PARP1 AKR1C2 HNRNPU GNAQ PRMT2 CALR PTPN11 UBE2L3 AKR1C3 FKBP4 ITGA3 GCLM CTNNA1 ROCK1 NUCKS1 MAOB ACAT1 BCKDHB NUDC CRKL MAPK1 TXN2 RANGAP1 RBBP7 MAPK3 CSK ACSBG1 PTGDS SHOC2 HSPA8 LTA4H NCL CTSD CREB1 CAT NCOA5 BBS2 ASS1 PRKAA1 PCNA SORT1 PRCP IDH1 ANXA3 HADH COL6A1 ALAD PDCD4 EIF4E ACE HMGB2 CYBB INPPL1 CRK GP…
8.93473e-06	15	50	4.53372	GO:0046365 Monosaccharide catabolic process	https://amigo.geneontology.org/amigo/term/GO:0046365	GALE GALM ENO1 NUDT5 PGAM1 MPI PKM PGK1 GALK1 ENO3 TPI1 TKFC GLB1 PGM1 ENO2
9.09973e-06	10	22	6.86928	GO:0006144 Purine nucleobase metabolic process	https://amigo.geneontology.org/amigo/term/GO:0006144	GDA GART HPRT1 APRT PAICS SHMT1 GMPR2 PPAT GMPR GMPS
9.09973e-06	10	22	6.86928	GO:0019430 Removal of superoxide radicals	https://amigo.geneontology.org/amigo/term/GO:0019430	SOD3 PRDX1 SOD1 PRDX2 CCS MT3 PARK7 CYGB NQO1 SOD2
9.306e-06	11	27	6.15691	GO:0000303 Response to superoxide	https://amigo.geneontology.org/amigo/term/GO:0000303	SOD3 PRDX1 SOD1 PRDX2 CCS MT3 PARK7 CYGB NQO1 ADPRS SOD2
9.306e-06	11	27	6.15691	GO:0033119 Negative regulation of rna splicing	https://amigo.geneontology.org/amigo/term/GO:0033119	PTBP1 U2AF2 ACIN1 SRSF7 PTBP2 SRSF10 RPS26 RNPS1 HNRNPA2B1 HNRNPK RBMX
9.75646e-06	79	674	1.77134	GO:0043408 Regulation of mapk cascade	https://amigo.geneontology.org/amigo/term/GO:0043408	CD44 MT3 PEBP1 CRKL NDRG4 PAK4 ARRB1 ARRB2 LAMTOR1 GRB2 PTPN11 PAK2 GPNMB FERMT2 FBLN1 GSTP1 ERP29 XIAP NHERF1 TPD52L1 FGF1 COPS5 APOE RIPK1 SEMA7A FGF2 NCOR1 UCHL1 AIDA HLA-DRB1 PPIA MIF LYN PAFAH1B1 SPAG9 MYDGF MAPK1 PRMT5 MAPK3 PYCARD CSK MAP2K6 LAMTOR3 LAMTOR2 PRDX1 NENF SORBS3 MAP2K2 RAP1B AKAP12 SMAD4 SIRT3 SOD1 GRM1 NDRG2 CRK PRDX2 MAP2K1 CIB1 NF2 MAP3K5 LPAR1 DMD DDT APP WDR54 ROCK1 ICAM1…
1.0404e-05	181	1921	1.42392	GO:0048870 Cell motility	https://amigo.geneontology.org/amigo/term/GO:0048870	ITGA3 RNH1 CTNNA1 NEO1 CFAP20 FSCN1 TNS1 CARMIL1 ITGA6 CRKL CDH20 PTP4A1 FGF1 PDGFRB PIKFYVE SDC4 PLCG1 LGALS3 ITGA7 PRCP SEMA7A FGF2 IQGAP1 ITGB2 SDC3 ARPC5 PLXNB1 CRK SDC2 GPC5 SEMA4B PLXNB2 CD2AP CD44 PKN2 MYLK ROCK1 FBLN1 DDT NDRG4 HSPA8 PADI2 SBDS MACF1 APOE LAMA5 NARS1 ANXA1 AGT GPNMB ANXA3 MSN FERMT3 ITGB1 PTPRK HMGB2 PPIB MECP2 CLIC4 S1PR1 PRKG1 APOD PPIA FLNA TCAF1 RACK1 ADGRG1 MIF PDCD6…
1.11285e-05	176	1859	1.43076	GO:0022008 Neurogenesis	https://amigo.geneontology.org/amigo/term/GO:0022008	NCDN MAP4 NEO1 FRYL VASP PALLD UNK SEMA7A APP CNTN5 TWF1 LGI4 PLXNB1 MAP2K1 SDC2 KIF5B DAG1 PAK2 SEMA4B NF2 MAPT PLXNB2 MYO6 LPAR1 DMD LYN CYFIP1 SMARCD3 MT3 CPNE6 BCCIP CLU CPNE5 MACF1 APOE SPOCK1 PTPRM CALR CIB1 KIF13B CPNE1 ITGA3 PAFAH1B1 SYN1 SPAG9 VIM UBA6 VCL CTNNA1 HEXB LAMC3 DGKG WDR1 SMARCE1 TOP2B XRCC5 RAB21 SRRT BAX XRN2 PHGDH CRKL MAPK1 SUN2 IFT27 PRMT5 MAPK3 CSK MTPN WASL BMPR1A SHOC…
1.18369e-05	136	1357	1.51458	GO:0040011 Locomotion	https://amigo.geneontology.org/amigo/term/GO:0040011	CFAP20 WDR1 PTP4A1 FGF1 PDGFRB PIKFYVE PLCG1 LGALS3 PRCP SEMA7A FGF2 ITGB2 PLXNB1 SEMA4B PLXNB2 MYLK ROCK1 FBLN1 CARMIL1 DDT NDRG4 HSPA8 PADI2 SBDS MACF1 APOE ANXA1 AGT GPNMB ANXA3 FERMT3 ITGB1 PTPRK HMGB2 PPIB CRK MECP2 CLIC4 PRKG1 APOD PPIA FLNA TCAF1 RACK1 MIF PDCD6 PECAM1 ITGA3 VCL CTNNA1 PHPT1 PFN2 TF SERPIND1 CRKL SUN2 PYCARD NHERF1 DPYSL3 SDC4 ATP8A1 BBS2 NUP85 FLRT3 RRAS MAP2K2 LAMA5 AKAP…
1.18792e-05	29	160	2.73912	GO:0008064 Regulation of actin polymerization or depolymerization	https://amigo.geneontology.org/amigo/term/GO:0008064	CAPG PFN2 CAPZB ADD1 COTL1 MTPN PFN1 CAPZA1 VASP GSN ADD3 TWF1 CDC42EP4 CAPZA2 LIMA1 WDR1 CARMIL1 PYCARD DSTN SWAP70 RDX EPS8 ARPC5 GRB2 KANK2 CYFIP1 CFL2 PDXP HCK
1.18854e-05	12	33	5.49542	GO:0006376 Mrna splice site recognition	https://amigo.geneontology.org/amigo/term/GO:0006376	LUC7L LUC7L3 LUC7L2 PUF60 SRSF1 PSIP1 SRSF10 PTBP2 FMC1-LUC7L2 SF3A1 SF1 SF3A3
1.21242e-05	36	224	2.42878	GO:0032271 Regulation of protein polymerization	https://amigo.geneontology.org/amigo/term/GO:0032271	CAPG PFN2 CAPZB ADD1 COTL1 MTPN PFN1 CAPZA1 VASP CLIP1 GSN ADD3 TWF1 TPPP3 CDC42EP4 CAPZA2 EML2 SNCA MAPT DCTN1 ARL2 FKBP4 CARMIL1 PYCARD RDX EPS8 ARPC5 GRB2 KANK2 CYFIP1 NUMA1 NME7 MECP2 DRG1 HSPA1A HCK
1.21242e-05	32	187	2.58608	GO:1902850 Microtubule cytoskeleton organization involved in mitosis	https://amigo.geneontology.org/amigo/term/GO:1902850	PAFAH1B1 TPR FBXW11 DCTN6 ARHGEF10 PTPA NUMA1 VCP DCTN1 KIF2A SBDS RCC1 FLNA BCCIP HSPA1A NSFL1C MAP4 SMC1A NUDC RAE1 STAG2 SMC3 ITGB1 GJA1 HNRNPU DRG1 NUP62 TBCE DYNLT1 INPPL1 RMDN1 SUN2
1.22259e-05	196	2120	1.39719	GO:0006915 Apoptotic process	https://amigo.geneontology.org/amigo/term/GO:0006915	HSPB6 BAX XIAP HSPB1 TPD52L1 HTRA2 CLU LGALS3 AGT ANP32B ANP32A BAG3 UBE2Z DFFA PEA15 HTRA1 MAP3K5 PLEKHO2 NME2 PRKDC SOD1 GCLC CD44 RPS6KA2 ENO1 GSTP1 ICAM1 MAP3K20 LGALS1 ACIN1 APEX1 PSMD10 PYCARD NHERF1 PARK7 SFPQ RPS6KA1 TXNDC12 CTSD PTPA GLO1 PPT1 PRKAA1 CTNNBL1 SORT1 LAMTOR5 RIPK1 CARM1 PARP1 NONO SON NAE1 ACAA2 LGALS9 GABARAP RELA PAK2 AKR1C3 PPIA HSPA1A RACK1 RNPS1 NUP62 MIF SOD2 GCLM CTN…
1.25266e-05	14	45	4.70164	GO:0030835 Negative regulation of actin filament depolymerization	https://amigo.geneontology.org/amigo/term/GO:0030835	CAPG CAPZB ADD1 MTPN CAPZA1 GSN ADD3 TWF1 CAPZA2 LIMA1 CARMIL1 SWAP70 RDX EPS8
1.39151e-05	11	28	5.93702	GO:0000305 Response to oxygen radical	https://amigo.geneontology.org/amigo/term/GO:0000305	SOD3 PRDX1 SOD1 PRDX2 CCS MT3 PARK7 CYGB NQO1 ADPRS SOD2
1.49056e-05	15	52	4.35935	GO:0098927 Vesicle-mediated transport between endosomal compartments	https://amigo.geneontology.org/amigo/term/GO:0098927	EZR WDR91 DENND10 RDX MSN NF2 SNX12 STX8 MAPK1 MAPK3 MAP2K2 MAP2K1 FLNA RAB21 EEA1
1.52356e-05	39	255	2.31131	GO:2001234 Negative regulation of apoptotic signaling pathway	https://amigo.geneontology.org/amigo/term/GO:2001234	LGALS3 PEA15 CD44 ENO1 GSTP1 ICAM1 PARK7 TXNDC12 NONO ACAA2 HSPA1A MIF GCLC GCLM CTNNA1 RRM2B BAX HSPB1 WFS1 CTH RIPK1 FGF2 LMNA HMGB2 PRDX2 USP47 RELA RACK1 GPX1 ITGA6 PSMD10 CLU TPT1 ITGAV FXN PTTG1IP PPIA SOD2 HTRA2
1.59157e-05	18	73	3.72635	GO:0006801 Superoxide metabolic process	https://amigo.geneontology.org/amigo/term/GO:0006801	SOD3 PRDX1 SOD1 CYBB PRDX2 CCS SH3PXD2B MT3 PARK7 CYGB NQO1 SOD2 ELAVL1 HVCN1 CBS ITGB2 MAPT GSTP1
1.59866e-05	144	1465	1.48545	GO:0009968 Negative regulation of signal transduction	https://amigo.geneontology.org/amigo/term/GO:0009968	DKK3 PEBP1 PPM1A CSNK1A1 LGALS3 PRKAA1 ARRB1 PPM1B ARRB2 PEA15 GPR155 INPPL1 MCC RNF213 KANK2 GSTP1 LAMP2 CD44 ATXN3 ENO1 FBLN1 FKBP1A BLVRB ICAM1 MAP3K20 SAMHD1 PSMD10 XIAP MAPK3 NDRG4 PYCARD YWHAE NHERF1 WFS1 HSPA8 TNS2 PARK7 PADI2 TXNDC12 APOE PPT1 AGT PPP3CA NCOR1 LYPLAL1 PARP1 SNCA NONO TKFC UCHL1 CD109 SQSTM1 ACAA2 BANF1 UBE2N CALR RUVBL2 AIDA NF2 APOD PCBP2 HSPA1A RACK1 MIF PDCD6 PRKDC GCL…
1.62323e-05	20	88	3.43464	GO:0170035 L-amino acid catabolic process	https://amigo.geneontology.org/amigo/term/GO:0170035	GSTZ1 FAH HMGCL SDSL GLUD1 QDPR ASRGL1 GOT1 GAD1 DDAH1 CBS SHMT1 AASS AADAT SCLY ALDH4A1 GPT KYAT1 RIDA HNMT
1.65003e-05	14	46	4.59943	GO:0019320 Hexose catabolic process	https://amigo.geneontology.org/amigo/term/GO:0019320	GALE GALM ENO1 PGAM1 MPI PKM PGK1 GALK1 ENO3 TPI1 TKFC GLB1 PGM1 ENO2
1.65003e-05	14	46	4.59943	GO:0042398 Cellular modified amino acid biosynthetic process	https://amigo.geneontology.org/amigo/term/GO:0042398	GCLC GCLM BBOX1 GAMT GATM HAGH MGST2 MTHFD1 CHDH GSS ATIC ALDH7A1 PARK7 SHMT1
1.69426e-05	29	163	2.68871	GO:0030832 Regulation of actin filament length	https://amigo.geneontology.org/amigo/term/GO:0030832	CAPG PFN2 CAPZB ADD1 COTL1 MTPN PFN1 CAPZA1 VASP GSN ADD3 TWF1 CDC42EP4 CAPZA2 LIMA1 WDR1 CARMIL1 PYCARD DSTN SWAP70 RDX EPS8 ARPC5 GRB2 KANK2 CYFIP1 CFL2 PDXP HCK
1.71495e-05	118	1146	1.55608	GO:0040012 Regulation of locomotion	https://amigo.geneontology.org/amigo/term/GO:0040012	CFAP20 PTP4A1 FGF1 PDGFRB PLCG1 PRCP SEMA7A FGF2 PLXNB1 SEMA4B PLXNB2 MYLK ROCK1 FBLN1 CARMIL1 DDT NDRG4 HSPA8 PADI2 MACF1 APOE LGALS3 ANXA1 AGT GPNMB ANXA3 FERMT3 ITGB1 PTPRK CRK MECP2 CLIC4 PRKG1 APOD FLNA TCAF1 RACK1 MIF PDCD6 PECAM1 ITGA3 VCL CTNNA1 PHPT1 PFN2 TF CRKL SUN2 PYCARD NHERF1 DPYSL3 SDC4 ATP8A1 BBS2 RRAS MAP2K2 LAMA5 AKAP12 SWAP70 ITGAV SNCA GNA12 APPL1 ACE LMNA CYGB BMERB1 STAT3 S…
1.81555e-05	74	629	1.77793	GO:0009611 Response to wounding	https://amigo.geneontology.org/amigo/term/GO:0009611	VCL HSPB1 TLN1 FERMT3 CSRP1 ILK FLNA CLIC1 KNG1 MACF1 PRCP DST PLEC APCS MYLK FBLN1 GNAS FGF1 APOE ITGB4 ANXA1 FGF2 TMX1 ITGB1 CD109 CRK STAT3 CTNNA1 DGKG NEO1 RAB27A BAX SERPIND1 TXN2 RANGAP1 MTR SERPINC1 SDC4 FLRT3 MAP2K2 DGKB COL6A1 SOD1 HABP2 ANXA5 PDIA3 PRDX2 MAP2K1 LAMB2 DAG1 SCRIB PPIA CD2AP GPX1 LYN SOD2 CD44 FERMT2 ARL8B ENTPD1 ANO6 PRKG1 DPYSL3 TPM1 GNAQ APOD NACA ITGB5 AHNAK ITGAV ITPK…
1.81555e-05	98	907	1.63287	GO:0051050 Positive regulation of transport	https://amigo.geneontology.org/amigo/term/GO:0051050	RAB27B RAB27A EZR LGALS3 RDX MSN BORCS5 NF2 FHL1 MYLK MAVS TF PLTP STX4 YWHAE WFS1 TMEM30A SCP2 APOE TRIM28 ANXA1 DHX9 SNCA GSTO1 DBI TUB KIF5B PTPN11 FLNA ASPH TCAF1 GSTM2 TMEM132A SRI ADCYAP1R1 BAX PPM1A PYCARD CA2 MAP2K6 NHERF1 HSPA8 EHD1 CREB1 PPP3CC TARDBP FABP3 EEPD1 ATP8A1 PPP3CA SMAD4 SIRT3 SOD1 ITGB1 APPL1 G6PD RAB8B MECP2 ANO6 CALR ABAT SLC38A3 MIF UNC13D CLU ITGB2 C4B C4B_2 C4A TPR RAB…
1.86703e-05	28	155	2.72998	GO:0008360 Regulation of cell shape	https://amigo.geneontology.org/amigo/term/GO:0008360	EZR RDX MSN PLXNB1 CDC42EP4 NF2 ARAP1 PLXNB2 ANXA1 ALDOA HEXB WDR1 FERMT2 MYH14 ITGA7 GNA12 EPS8 PARVA LPAR1 CYFIP1 HCK NHERF1 TPM1 CRK PRPF40A FGD4 DAG1 ITGB2
1.91453e-05	77	664	1.75249	GO:0072657 Protein localization to membrane	https://amigo.geneontology.org/amigo/term/GO:0072657	NHERF2 PSMD10 EHD4 NHERF1 RAB34 EHD1 NUP155 PDZD11 EFR3A NUP54 SRP9 ANK2 RAB31 SRP72 GPC5 SCRIB CIB1 AGRN NACA TCAF1 ITGA3 WNK1 EMC9 CSK CPE GORASP2 SCP2 RRAGC MACF1 EMC4 APOE LGALS3 LAMTOR1 ITGB1 RAB6B RRAGA RAB8B STX8 HSPA4 KIF5B SH3PXD2B FLNA VAMP3 FERMT2 BAX EZR CRKL DDX6 EPM2A PIKFYVE MESD LAMA5 PREPL ARL3 PRKG2 SRP14 SQSTM1 TUB CRK FNTA GABARAP DAG1 ROCK1 GBP1 HSPA5 STX4 BBS2 RDX RAB13 GSN …
2.18793e-05	34	211	2.43518	GO:0008154 Actin polymerization or depolymerization	https://amigo.geneontology.org/amigo/term/GO:0008154	CAPG PFN2 WDR1 CAPZB ADD1 COTL1 MTPN PFN1 CAPZA1 WASHC3 VASP DSTN GSN ADD3 TWF1 CFL2 CFL1 CDC42EP4 CAPZA2 LIMA1 WASL CARMIL1 PYCARD SWAP70 RDX EPS8 ARPC5 GRB2 KANK2 CD2AP ARPC4 CYFIP1 PDXP HCK
2.27263e-05	33	202	2.46886	GO:0046390 Ribose phosphate biosynthetic process	https://amigo.geneontology.org/amigo/term/GO:0046390	ADSS2 CTPS2 UMPS AMPD2 PAICS ATIC PRPSAP2 PRPSAP1 CMPK1 GMPS GUCY1A1 HPRT1 APRT ADSL ENO1 GART PFAS AK2 PYGL MTHFD1 AK1 LIPA PPAT NME7 AK3 NME1 NME2 PARP1 ALDOA G6PD VCP NDUFS4 NDUFA7
2.34364e-05	18	75	3.62698	GO:1901880 Negative regulation of protein depolymerization	https://amigo.geneontology.org/amigo/term/GO:1901880	CAPG CAPZB ADD1 MTPN CAPZA1 GSN ADD3 TWF1 BMERB1 CAPZA2 LIMA1 CIB1 CARMIL1 SWAP70 RDX EPS8 HDGFL3 MAP6D1
2.43675e-05	7	11	9.61699	GO:0009113 Purine nucleobase biosynthetic process	https://amigo.geneontology.org/amigo/term/GO:0009113	GART HPRT1 APRT PAICS SHMT1 PPAT GMPS
2.43675e-05	7	11	9.61699	GO:0075522 Ires-dependent viral translational initiation	https://amigo.geneontology.org/amigo/term/GO:0075522	PTBP1 EIF3D EIF3B SSB DENR PCBP2 MCTS1
2.46289e-05	96	890	1.6301	GO:0022603 Regulation of anatomical structure morphogenesis	https://amigo.geneontology.org/amigo/term/GO:0022603	RNH1 MYDGF EZR VAT1 RDX MSN PLXNB1 CDC42EP4 PAK2 NF2 ARAP1 PLXNB2 MAPT HSPB6 MT3 CPNE6 QKI FGF1 AGO2 PLCG1 CPNE5 MACF1 COL4A2 ANXA1 AGT SEMA7A FGF2 ANXA3 WARS1 ALDOA S100A1 KIF13B PDCD6 GTF2I PAFAH1B1 SPAG9 HEXB WNK1 WDR1 FERMT2 RAB21 TJP1 MYH14 BMPR1A MAP2K2 ITGA7 EGLN1 PPP3CA GNA12 EPS8 DDAH1 ITGB2 CYBB STAT3 MAP2K1 MECP2 SDC2 PARVA LPAR1 GDI1 FKBPL PRKDC CYFIP1 PHLDB1 CD44 SARS1 PKM ROCK1 EPN2…
2.47292e-05	121	1192	1.53406	GO:0072359 Circulatory system development	https://amigo.geneontology.org/amigo/term/GO:0072359	RNH1 MYDGF NEBL CACYBP PDLIM2 CALD1 PDLIM4 PRCP ITGAV GJA1 PDLIM3 PDLIM5 S1PR1 RNF213 PDLIM7 HSPB6 QKI FGF1 NCL AGO2 PLCG1 COL4A2 ANXA1 FGF2 ANXA3 WARS1 ITGB1 PDCD4 S100A1 ADGRG1 PDCD6 GTF2I SOD2 THSD7A ITGA3 WNK1 SMARCD3 BAX CRKL MAPK1 MTHFD1 MAPK3 NDRG4 TJP1 BMPR1A LIPA SNX17 CREB1 PANK2 FLRT3 PRMT1 MAP2K2 AAMP APOE PCNA EGLN1 ANP32B BBS7 ARRB2 SMAD4 COL6A1 HNRNPU DDAH1 ACE G6PD ITGB2 LMNA PLCD…
2.53816e-05	51	383	2.01236	GO:0031589 Cell-substrate adhesion	https://amigo.geneontology.org/amigo/term/GO:0031589	ITGA3 FERMT2 NID2 ITGA6 SORBS3 MACF1 ITGA7 ITGAV FERMT3 ILK LIMS1 PARVA FBLN1 LAMA5 SPOCK1 ITGB2 ANTXR1 RCC2 CIB1 VAMP3 ROCK1 CARMIL1 EPDR1 UNC13D NID1 SDC4 ITGB4 ITGB1 DAG1 DMD VCL ATXN3 ITGB5 CRKL GFUS GBP1 RRAS RSU1 UTRN PTPRK CRK PLEKHA2 CALR BCAM APOD FLNA ARL2 CD44 ITGB8 TLN1 NF2
2.56505e-05	171	1822	1.41834	GO:0007049 Cell cycle	https://amigo.geneontology.org/amigo/term/GO:0007049	PAFAH1B1 TPR ROCK1 SMC1A FBXW11 TOP2B MAP3K20 PSME1 RANBP1 SEPTIN3 PSME2 XIAP STAG2 DCTN6 ARHGEF10 SMC3 YWHAE CHORDC1 PTPA NAA50 ANXA11 SEPTIN6 RPA1 CDK4 NUMA1 SEPTIN11 IQGAP1 CSNK1D CETN2 BUB3 VCP SEPTIN2 CFL1 SEPTIN9 SEPTIN10 KANK2 TOP1 DCTN1 UPF1 FHL1 RRM2B WNK1 KIF2A RPS6KA2 RPRD1B PSMD10 BCCIP TPD52L1 MACROH2A1 SBDS NES GPNMB INTS3 NEK7 PTPRK SMARCA5 APPL1 NAE1 LMNA DDB1 STAT3 BANF1 RCC1 SCR…
2.5953e-05	108	1035	1.57695	GO:0030334 Regulation of cell migration	https://amigo.geneontology.org/amigo/term/GO:0030334	PTP4A1 FGF1 PDGFRB PLCG1 PRCP SEMA7A FGF2 PLXNB1 SEMA4B PLXNB2 MYLK ROCK1 FBLN1 CARMIL1 DDT NDRG4 HSPA8 PADI2 MACF1 APOE LGALS3 ANXA1 AGT GPNMB ANXA3 FERMT3 ITGB1 PTPRK MECP2 CLIC4 PRKG1 APOD FLNA TCAF1 RACK1 MIF PDCD6 PECAM1 ITGA3 VCL PFN2 CRKL SUN2 PYCARD NHERF1 DPYSL3 SDC4 ATP8A1 RRAS LAMA5 AKAP12 SWAP70 ITGAV GNA12 APPL1 ACE LMNA CYGB BMERB1 CRK STAT3 S1PR1 RCC2 CIB1 LPAR1 ADGRG1 LYN KIF2A MA…
2.68555e-05	20	91	3.32141	GO:0007422 Peripheral nervous system development	https://amigo.geneontology.org/amigo/term/GO:0007422	LGI4 MAPK1 MAPK3 MAP2K2 ITGB4 COL6A1 SOD1 ILK MAP2K1 LAMB2 RELA DAG1 GRB2 PLEC DMD PPP3R1 TBCE ARHGEF10 GSTM3 SERPINI1
2.68555e-05	20	91	3.32141	GO:0032436 Positive regulation of proteasomal ubiquitin-dependent protein catabolic process	https://amigo.geneontology.org/amigo/term/GO:0032436	CLU CSNK1D FBXO22 HSPA1A CSNK1E TF PSMD10 CSNK1A1 SUMO1 HSPBP1 VCP SUMO2 RACK1 GCLC TPTEP2-CSNK1E NUB1 ZYG11B GABARAP RAD23A BBS7
2.76128e-05	45	322	2.11198	GO:0070371 Erk1 and erk2 cascade	https://amigo.geneontology.org/amigo/term/GO:0070371	CD44 MT3 CRKL NDRG4 ARRB1 ARRB2 PTPN11 MAPK1 GPNMB FERMT2 FBLN1 GSTP1 NHERF1 SEMA7A FGF2 LGALS9 HLA-DRB1 MIF TF PRMT5 MAPK3 PYCARD CSK MAP2K2 RAP1B AKAP12 ITGAV SMAD4 SIRT3 INPPL1 NDRG2 MAP2K1 CIB1 CD2AP DMD LYN DDT APP ICAM1 EZR FGF1 PDGFRB GBP1 RRAS APOE
2.87746e-05	11	30	5.54122	GO:0009081 Branched-chain amino acid metabolic process	https://amigo.geneontology.org/amigo/term/GO:0009081	BCAT1 BCKDHB HIBADH HMGCL ALDH6A1 SDSL HIBCH HSD17B10 ACAD8 ACAT1 ECHS1
2.87746e-05	36	233	2.33496	GO:0042180 Cellular ketone metabolic process	https://amigo.geneontology.org/amigo/term/GO:0042180	KDSR AKR1C2 GATD1 AKR1C3 DKK3 HSD17B10 AADAT SCP2 PARK7 AKR1A1 NQO2 CBR1 KYAT1 NQO1 HAGH OXCT1 HAGHL CREB1 FABP3 GLO1 ANXA1 SNCA CBR3 FABP5 GPD1 PRKG1 EIF6 AKR7A2 AKR1B1 PANK2 NCOR1 CBR4 ERLIN2 TPI1 CRYZL1 STARD7
2.89493e-05	51	385	2.0019	GO:0042063 Gliogenesis	https://amigo.geneontology.org/amigo/term/GO:0042063	LGI4 NF2 CLU PAFAH1B1 VIM HEXB LAMC3 WDR1 PHGDH MAPK1 SUN2 PRMT5 MAPK3 CSK ASPA EPM2A QKI RRAS MAP2K2 GFAP ITGB4 KRAS ANXA1 SRSF1 FGF2 COL6A1 SOD1 ILK BMERB1 STAT3 MAP2K1 MECP2 LAMB2 RELA DAG1 GRB2 PLEC PTPN11 SCRIB PPP1CC HDAC2 LPAR1 DMD ADGRG1 PPP3R1 LYN APP CRKL ARHGEF10 EIF2B1 MAPT
3.02935e-05	19	84	3.41828	GO:0170040 Proteinogenic amino acid catabolic process	https://amigo.geneontology.org/amigo/term/GO:0170040	GSTZ1 FAH HMGCL SDSL GLUD1 QDPR ASRGL1 GOT1 GAD1 DDAH1 CBS SHMT1 AASS AADAT SCLY ALDH4A1 GPT RIDA HNMT
3.13783e-05	110	1064	1.56237	GO:0031175 Neuron projection development	https://amigo.geneontology.org/amigo/term/GO:0031175	NCDN MAP4 NEO1 FRYL VASP PALLD SEMA7A APP CNTN5 TWF1 PLXNB1 SDC2 KIF5B DAG1 PAK2 SEMA4B MAPT PLXNB2 LYN CYFIP1 MT3 CPNE6 CPNE5 MACF1 APOE SPOCK1 PTPRM CIB1 KIF13B CPNE1 ITGA3 PAFAH1B1 SPAG9 VIM UBA6 VCL CTNNA1 DGKG TOP2B RAB21 PHGDH CRKL IFT27 WASL SHOC2 NHERF1 EHD1 TMEM30A DPYSL3 RPL24 MTR CREB1 SDC4 UPF3B THOC2 FLRT3 MAP2K2 PRKCSH PAK4 GFAP CC2D1A CHL1 PPP3CA SMAD4 SOD1 CARM1 PTPRG ITGB1 UCHL1 …
3.24277e-05	26	142	2.76706	GO:0032388 Positive regulation of intracellular transport	https://amigo.geneontology.org/amigo/term/GO:0032388	EZR RDX MSN BORCS5 NF2 MAVS YWHAE TMEM30A SCP2 TRIM28 DHX9 ASPH PPM1A EHD1 TARDBP MECP2 TPR RAB21 CPSF6 ANP32B NUMA1 B3GAT3 BAG3 FLNA CEP290 NCBP2
3.35168e-05	39	264	2.23252	GO:0022604 Regulation of cell morphogenesis	https://amigo.geneontology.org/amigo/term/GO:0022604	EZR RDX MSN PLXNB1 CDC42EP4 NF2 ARAP1 PLXNB2 CPNE6 CPNE5 ANXA1 ALDOA PAFAH1B1 SPAG9 HEXB WDR1 FERMT2 RAB21 MYH14 ITGA7 GNA12 EPS8 MECP2 PARVA LPAR1 PRKDC CYFIP1 CD44 CAPZB HCK NHERF1 TPM1 CRK CFL1 PRPF40A MACF1 FGD4 DAG1 ITGB2
3.35271e-05	75	652	1.73839	GO:1901137 Carbohydrate derivative biosynthetic process	https://amigo.geneontology.org/amigo/term/GO:1901137	PGM3 ADSS2 CTPS2 RRM2B TPI1 GMDS UMPS AMPD2 UAP1 PAICS DUT CMPK2 STT3A B4GALNT1 ATIC PRPSAP2 B3GAT3 HS2ST1 FCSK PRPSAP1 CMPK1 TYW5 GMPS GUCY1A1 HPRT1 PGM2 GMPPB B4GAT1 MPI UAP1L1 APRT CRPPA ADSL ENO1 GFUS GART AMDHD2 TKT QNG1 PFAS AK2 PRTFDC1 MTAP PYGL MTHFD1 AK1 LIPA GNPDA1 AKR1A1 PPAT SORD NME7 GMPPA AK3 GNPDA2 KRTCAP2 CRYL1 DCXR SHMT1 PNP NME1 NME2 NANS CMAS DNPH1 NAGK PARP1 ALDOA G6PD VCP AGO…
3.63393e-05	105	1007	1.57577	GO:0043069 Negative regulation of programmed cell death	https://amigo.geneontology.org/amigo/term/GO:0043069	HSPB6 XIAP HSPB1 LGALS3 BAG3 UBE2Z DFFA PEA15 GCLC CD44 ENO1 GSTP1 ICAM1 PSMD10 PARK7 RPS6KA1 TXNDC12 PEPD GLO1 PPT1 PRKAA1 LAMTOR5 NONO SON ACAA2 RELA PAK2 KANK2 HSPA1A NUP62 MIF GCLM CTNNA1 RRM2B ROCK1 SNCB MYDGF AKR1B1 BAX WFS1 HSPA8 GBE1 CTH ADPRS AKR1A1 CREB1 CAT PCID2 NES KRAS CHL1 RIPK1 FGF2 SOD1 ITPKB SNCA PDCD4 CBS LMNA HMGB2 PRDX2 DDB1 MECP2 USP47 NQO1 CIB1 CD2AP RACK1 GPX1 SOD2 SET HSP…
3.67543e-05	26	143	2.74771	GO:0031047 Regulatory ncrna-mediated gene silencing	https://amigo.geneontology.org/amigo/term/GO:0031047	SRRT AGO1 AGO2 DDX6 TSNAX HNRNPA2B1 RIPK1 RBM4 TSN ELAVL1 CNOT3 DDX17 NUP155 NCBP2 DHX9 NCBP1 MECP2 SND1 TIAL1 SRSF3 HNRNPU HNRNPK STAT3 EIF6 PABPC1 STAU1
3.78111e-05	15	56	4.04797	GO:0000184 Nuclear-transcribed mrna catabolic process nonsense-mediated decay	https://amigo.geneontology.org/amigo/term/GO:0000184	UPF1 UPF3B NCBP1 UPF2 SMG1 PABPC1 NCBP2 SKIC8 MAGOH HNRNPAB RNPS1 RBM8A GSPT1 ETF1 EIF3E
3.79319e-05	24	126	2.87855	GO:0043200 Response to amino acid	https://amigo.geneontology.org/amigo/term/GO:0043200	LAMTOR3 LAMTOR2 LAMTOR5 LAMTOR1 UBR2 PRMT1 MAT2A GCLC GCLM ASS1 PCNA EIF2S1 HNRNPD COL6A1 ALAD CAPN2 CYBB RELA MTHFR NQO1 COL4A1 LYN RRAGC RRAGA
3.88598e-05	73	632	1.74558	GO:0051604 Protein maturation	https://amigo.geneontology.org/amigo/term/GO:0051604	FKBP4 HSPB6 HSPA5 DNAJC25 NUDC FKBP5 ST13 CDC37 HSPB1 CPE HSPA8 QSOX1 HSPH1 ATG4C PCSK2 HSPA2 PFDN2 PDIA4 PPIB PDIA3 HSPA4 CALR PPIA ERO1A HSPA1A ARL2 TBCE WFS1 ACE FBLN1 XIAP METAP2 CLU NAA50 PFDN5 SNX12 AASDHPPT VBP1 FXN DDI2 ASPH KHSRP TBCB CHORDC1 MESD PRDX4 EMC4 DOHH PRCP PARP1 GSN RANBP2 CAPN2 FKBP2 LYRM7 SPON1 ENO1 PGK1 PDCD5 DFFA XPNPEP3 FKBP1A ERP29 BAG3 FLNA RP2 SNRNP70 HTRA2 APCS HSPBP…
[truncated: 641 more rows]

## Sheet: LA-LOAD_down_enrichment_all
Enrichment FDR	nGenes	Pathway Genes	Fold Enrichment	Pathway	URL	Genes
[truncated: 774 more rows]

## Sheet: LA-LOAD_up_enrichment_all
Enrichment FDR	nGenes	Pathway Genes	Fold Enrichment	Pathway	URL	Genes
[truncated: 1,000 more rows]

[truncated: 4 more sheets: EA-LA-down-enrichment_all, EOAD-LOAD-Down_enrichment_all, EOAD-LOAD_up_enrichment_all, legend]
