# Supplementary material for: Proteomics of post mortem brains in early‐ and late‐onset Alzheimer's disease: Unraveling differential Aβ effects and potential AD biomarkers
Source: Alzheimers Dement. 2026 Jul 12;22(7):e71662. doi: 10.1002/alz.71662 (PMC13357694; doi:10.1002/alz.71662)
Supplement: Supplementary file 5 — Supporting Information [file ALZ-22-e71662-s004.xlsx]

## Sheet: tau PTMs
sTable 5. The raw data from tau tryptic peptides, including PTMs
PTM positions	T-181	S-202	S-210	T-217	T-231	T-231, S-235	T-231, S-235, S-237	K-ubi_254	S-262	S-324	K-ubi_343	S-404	3R K-ubi
EA	12.9133	15.1444			13.3418							16.8232
EA	14.8393	16.0868			15.3029							17.3873
EA	13.2994	14.9207			13.9047							16.0332
EA	13.9336	14.8046			13.9235							16.0408
EA	14.0652	15.2951			14.6586							16.7889
EA	13.3249	14.7273			14.5024							16.279
EA	14.1365	15.878			15.3891							17.2525
EA	13.2276	14.9484			13.5326							16.6194
EA	14.4064	14.863			14.1844							17.0685
EA	13.0404	13.9198			12.4236							14.2457
EA	13.9169	14.8408			14.6046							16.5524
EOAD	15.462	15.1287		14.8666	17.5037	17.572	14.9749		14.7748			16.7107	13.1197
EOAD	15.8248	15.61		14.3594	17.4864	17.9414	15.1901	10.2791			11.1584	16.6953	13.1949
EOAD	15.8459	15.3374	13.8615	15.8658	18.1937	17.6233	15.6292	12.4428	14.9387	11.1707		16.9305	14.252
EOAD	15.8139	16.0356	11.7964	15.3053	18.2501	17.5066	14.305	13.3899	15.1446	11.7747		17.8196	14.5904
EOAD	15.3396	16.1035		14.2493	17.8577	16.3615	13.0465	12.51	14.6725			17.5988	13.6988
EOAD	16.2213	16.0748	13.0634	16.1407	18.3566	18.2063	16.3729	12.7199	15.7372	13.2631	13.0866	17.6141	15.0115
EOAD	15.5976	15.7577	12.7116	15.2818	17.824	16.9006	14.7244	11.7364	14.9736	10.6453		17.6333	13.8911
EOAD	15.7241	15.7893	13.1637	15.2621	17.6787	16.8455	14.9307	12.4462	14.889		11.3549	17.2431	13.5868
EOAD	16.4392	15.2169		16.0103	18.6482	18.2573	16.3654	14.1555	14.5569	9.50813	12.0736	17.2231	15.7775
EOAD	15.2404	15.474		14.7545	18.1163	16.7387	14.3461	12.7663	14.7731		11.0157	17.3506	13.7916
EOAD	14.8841	16.5298	12.7076	13.5689	17.0324	15.1602	12.7436	12.1873	13.1187			17.7561	12.0867
EOAD	15.6355	15.7406		14.5159	17.793	16.1291	13.8741	12.5155	14.9619			17.4749	13.7631
EOAD	15.5232	15.1066		15.4279	18.4588	17.1672	15.1527	12.2699	15.239	13.0281	11.068	17.4876	14.5806
EOAD	16.4128	15.837	13.7257	15.9016	18.0523	17.1435	15.5447	11.5082	15.2696		11.0543	16.9834	13.6545
EOAD	15.3607	15.1108	12.9912	15.3908	18.4206	17.1128	14.1529	12.249	14.9549	12.233	12.0768	16.89	14.7519
EOAD	15.8799	15.2465	14.8617	16.1714	18.5795	17.4089	15.2591	12.1767	15.5933	12.2716	11.5902	16.7355	15.2406
EOAD	15.0285	14.6925	12.5036	14.787	18.2257	16.38	13.3031	12.4237	14.498	11.8314	11.2796	16.4755	14.7655
EOAD	14.6991	14.1158	12.5076	14.3386	17.5302	16.8415	13.6872	11.6423	14.7496		12.0839	16.8123	14.296
EOAD	14.7642	15.6539		13.4544	16.5705	16.0694		11.9851	14.2644			16.9145	13.0928
EOAD	15.5324	14.8016	12.3268	15.3153	17.8978	17.3874	14.9852	12.4908	14.8674	11.1007	11.7685	16.3874	14.7912
EOAD	15.6549	14.1945	14.0048	15.0869	18.2202	17.3136	14.7297	12.2699	14.6717	12.6142		16.7317	14.6325
EOAD	15.1893	14.9691	13.6273	15.1575	18.1177	16.3324	14.0117	12.5636	14.751	13.1975	9.55629	16.7744	14.2272
EOAD	15.0508	14.3082	12.914	14.3467	18.2078	16.9851	12.9542	11.5299	14.4823		11.1845	16.5894	14.35
EOAD	15.7766	15.8285	12.5836	15.4774	17.8559	16.5094	14.5659	11.6825	15.0427	11.3609	10.967	17.2234	14.5725
EOAD	14.9025	14.9293		15.1551	17.9364	16.8412	14.378	11.1681	14.9184	11.2493	11.7446	16.8526	14.7342
LA	14.6786	15.2906			13.7971							16.4736
LA	13.3214	14.5143			13.5111							16.2869
LA	13.7212	15.1706			13.6377							16.5161
LA	14.739	16.1857			15.732							17.2876
LA	13.6459	15.2609			14.4538							17.0066
LA	13.6498	14.9422			14.0474							16.7649
LA	13.2031	14.6423			13.1433							16.9617
LA	14.1177	15.5638			15.3							16.6368
LA	13.1699	14.3179			13.5659							16.3174
LA	14.8137	15.6288			14.9961							17.0643
LA		14.0062										16.0802
LA	14.5415	15.6219			13.59							17.0754
LA	14.492	16.2994			15.5716							17.694
LA	13.2608	15.1937			13.3014							16.4438
LA	14.1791	14.7332			13.6277							16.2117
LA	14.5266	15.7955			14.5847							17.004
LA	14.0111	15.0911			14.4621							16.6939
LA	14.5965	15.3674			14.2395							17.1547
LA	14.6704	15.6332			14.7063							17.093
LA	13.5133	14.7271			14.1921							16.2471
LA	14.1309	15.5014			14.616							16.9854
LA	11.7295	12.9041										14.6376
LA	13.7278	14.6932			13.777							16.3754
LA	13.3273	14.7386			14.0919							16.3177
LA	14.0606	15.2721			14.658							17.0567
LA	13.6221	14.4838			13.9553							16.176
LA	13.9731	15.6967			15.1964							16.9295
LA	13.8433	14.5339			13.3976							16.0724
LA	13.493	15.1932			14							16.2664
LA	14.4752	15.715			15.1089							17.1204
LA	14.1077	13.6089			12.8836							16.0294
LOAD	14.4176	15.0706		13.573	16.4165	15.9138	13.1604	10.7852	13.4061			16.9887	12.8078
LOAD	15.8446	14.944		15.9557	18.2088	17.8541	15.6012	12.1069	15.0654		11.5531	16.3932	13.6934
LOAD	15.0027	16.3407	11.7185		16.0587	12.4341						17.8164	10.7722
LOAD	15.0691	14.8154		13.6148	16.5932	16.4798	14.7236	11.5884	14.2475			16.6854	13.6392
LOAD	14.5075	14.3522		15.1764	17.2609	16.9084	14.6826	11.2531	15.0772		10.634	16.7077	14.0456
LOAD	15.5458	14.7934		15.657	18.1632	17.4024	14.7325	12.0396	14.8371	11.453	12.0085	17.0487	14.791
LOAD	14.4206	15.6937		11.8718	15.2506	14.5939	12.4465					16.8823
LOAD	16.2869	15.384	13.6229	15.8811	17.9771	17.6211	15.7106	12.3954	15.7246	12.0175		17.0114	14.5846
LOAD	14.1561	14.4703		13.9014	17.1937	16.3969	13.6892	11.6852	14.0454			16.2975	13.963
LOAD	14.9585	14.9639	13.1387	14.6783	17.4825	16.3568	14.4809	11.6773	14.4241	10.822		16.7	13.8705
LOAD	15.9647	14.2352	12.8134	15.4139	18.2569	17.5591	15.277	12.8736	15.3766	11.3131	11.0842	16.8571	14.0921
LOAD	14.1952	14.7741	11.7456	12.7413	16.1096	14.5625	12.0665	9.09092		10.1325		16.4286	11.6391
LOAD	15.1137	15.1443	13.32	14.7853	17.6671	16.9965	14.6605	11.528	14.579			16.9291	13.7004
LOAD	14.4468	15.3938	10.733	11.6374	15.2396	13.3426						16.7519	11.1843
LOAD	14.3392	15.7457			15.6233	14.3564		9.58781			9.52669	17.1554	12.6225
LOAD	15.0374	14.9379			15.7261	14.7033	13.125					17.1565	11.798
LOAD	13.9168	14.4024		12.9562	15.8364	15.2242	13.0609	11.1045	13.7855	9.72539		16.6209	12.5765
LOAD	14.8332	13.7711		15.2289	18.0874	17.318	15.2744	12.4845	15.0997	11.9164	11.7175	16.3279	14.6762
LOAD	14.3508	15.5922			15.9313	14.3877	11.852	10.7422	13.2356			17.1333	11.6813
LOAD	15.7149	16.0349		14.9205	17.5324	16.4227	13.9889	10.9505	14.5705	10.6643		17.5331	13.554
LOAD	15.1212	14.5858		14.0412	17	16.5444	15.014	12.0226	14.7533		10.735	16.4302	13.7825
LOAD	16.0478	16.2686		15.4263	17.9171	17.0619	15.1213	12.2352	15.4286	11.7768	11.6831	17.763	14.7251
LOAD	15.7933	16.1674	13.695	15.1936	17.543	16.5608	14.3097	11.1309	14.1418	11.4505	11.4946	16.9515	13.5713
LOAD	16.352	15.3394		15.7106	18.3602	17.3159	15.377	12.4418	15.691	10.7588	11.6582	16.95	15.0011
LOAD	15.7953	16.2618	12.1682	14.8507	17.3557	16.4143	13.5305	11.5098	14.5253	11.142		17.6715	14.1106
LOAD	15.0299	14.1435	11.3166	14.2915	16.7876	16.0374	14.3906	11.7741	14.3847		10.4645	16.7396	13.6758
LOAD	15.1911	15.2158		13.2841	16.5912	15.7501	13.2576	11.4496	14.2747	10.5744		16.865	13.7434
LOAD	14.9018	15.7699		13.9	17.0838	15.8848		9.99048	13.4916		9.95767	17.5856
LOAD	15.1905	15.7213		13.7211	16.977	16.1757	14.2009		13.8774			17.3698	13.9871
LOAD	15.5841	15.5192		14.6258	17.2979	16.6066	14.3152	11.6037	14.5064		10.2083	17.0838	14.1354
LOAD	15.1932	15.2082		14.8127	17.186	17.3507	15.0448	11.7492	14.5965	10.1751		17.0488	14.6877
LOAD	15.5293	14.7656	12.7871	15.203	17.8123	16.9433	14.8068	12.2461	14.9172		10.9213	16.9572	14.2609
LOAD	14.1148	15.1353			15.4138	13.5328	12.3607					16.7471	11.3693
LOAD	16.1054	15.499	12.3975	15.6027	17.4474	17.3628	14.8854	12.2729	15.1279			17.2714	12.5197
LOAD	15.1819	14.8201	13.4605	15.4572	18	17.0359	15.0453	12.054	14.9582			16.6196	13.6845
LOAD	14.2746	13.8013			15.8241	15.5285	12.5771		13.6851			15.8525	12.8881
LOAD	15.3326	14.997	12.3818	14.4286	16.9723	16.8697	14.5659	12.0376	14.7041			16.5509	13.3193
LOAD	15.1441	15.1652	12.8806	15.1542	17.2526	17.5659	15.146	11.8833	14.2987			16.9372	13.7512
LOAD	13.473	13.9471			12.8738							15.707
LOAD	13.539	14.7576	11.5999	14.2222	17.0358	16.2482	14.2952		14.4079	10.7156		16.4485	13.6938
LOAD	13.7176	15.1439		11.8891	14.8338	13.6847						16.7741	11.7075
LOAD	15.2448	15.9549	10.9775	13.7644	16.7207	15.1766	13.3675		13.3538	10.5498	9.46554	17.4148	12.8679
LOAD	15.0179	15.3073	11.7766	13.9238	16.5533	16.2784	14.0312	11.5996	13.5447	10.4708		16.799	13.7193
LOAD	13.5567	15.2612	11.4528		14.0313	12.755	10.8595					16.783	10.8522
LOAD	15.0589	15.2164		14.3514	17.0435	16.0427		11.129	14.0964			17.0221	13.6934
LOAD	14.9014	15.3626		14.5495	17.3934	16.2725	14.0242	11.7862		10.7352		16.6525	14.2563
LOAD	14.7371	14.2536		12.631	16.2989	13.8295	12.7968		13.6076			15.3034	12.6373

## Sheet: tau peptides
peptide positions	6_23	6_24	24-44	25-44	45-67	88-126	181-190	195-209	210-224	212-221	212-224	241-254	243-254	260-267	275-281	281-290	282-290	332-340	344-349	344-353	354-369	354-370	376-383	384-395	386-395	396-406	407-438		350-369	371-379
EA	13.2532	12.9968	10.9694	12.5687		10.1164	15.0723	17.4435	13.2443	16.5069	14.6537		17.7797	17.1802	13.6213	14.4347	17.281		17.1771		15.0594	15.9232			16.6791	17.2039	13.0212
EA	14.9353	14.1999	12.7793	13.7243		11.3302	16.0378	19.285	15.7757	17.7372	16.3047	12.9549	19.153	17.7816	11.826	15.7962	18.2464		18.0049		17.507	16.9597			17.7714	18.8563	14.8316
EA	13.2923	12.5223	11.5869	12.8355		11.0851	13.8426	17.6339	12.2759	16.5379	14.2828		17.6599	16.0311		13.7896	16.9548		16.2378		16.4113	15.0832			16.2171	17.1356	12.9871
EA	13.862	14.3425	12.3542	13.2668		11.5871	13.7998	18.1025	14.9914	16.0427	13.8295	13.6857	18.2215	16.5069		13.6788	17.579		15.5567		17.3182	16.1242			16.1229	17.7756	15.488
EA	14.0576	14.2436	12.8816	13.8544		10.6546	14.5332	18.4836	14.8613	16.38	15.2923	13.5884	18.4107	16.4892		13.8923	17.5311		16.7104		17.235	16.1465			17.0625	17.6982	15.6124
EA	13.1322	14.1549	11.7765	12.2309		10.781	14.4943	18.0115	14.0975	16.0376	15.0965	13.7164	18.2999	16.9195		13.6622	17.2038		16.1503		16.9331	15.558			16.0056	17.7775	14.215
EA	14.7571	15.1164	12.1741	13.8787		10.6613	14.61	18.217	15.7858	16.231	14.526	13.6925	18.5515	16.8288	9.86376	14.084	17.761		16.6146		17.481	16.6939			17.3037	17.3093	15.0598
EA	13.0943	13.8011	11.6251	12.9573		10.6548	13.5722	16.9998	14.5623	15.587	13.3863	12.638	17.6684	16.2069		13.3566	17.2778		15.7437	10.2544	16.9674	16.0801			16.1814	16.6746	14.0439
EA	13.1381	13.5475	11.4994			11.5768	15.2575	18.6529	13.9457	17.6775	15.7969	12.1651	18.9919	17.6162		15.2172	18.1		17.2884	10.9945	16.9714	15.7918			16.0498	18.4008	14.0456
EA		11.3066		10.6417			13.4232	16.3206	12.7194	14.2319	12.6305	12.5841	16.6882	15.3147		11.8553	16.3024		14.4577		15.3856	14.0766			14.3204	15.2502	11.5686
EA	14.118	14.0972	11.9542	12.9476		11.1777	14.6528	17.7488	12.7203	16.4499	14.0039		18.1239	17.0962	11.9594	13.8679	17.1904		16.2079	9.66903	15.635	15.8669			16.5671	17.4444	13.5188
EOAD	12.5843				11.9865		15.5176	17.1616	13.9252	16.9679	15.631	12.9192	20.0655	16.9324		16.0913	18.896		18.5784		18.0345	16.6566			14.6867	16.9623	12.6397
EOAD	13.2925	13.6468	11.6218		12.2692			17.735	14.5597	16.973	16.4777	15.2375	20.2654	16.9417	11.0483	15.79	19.3212		18.6614		18.5969	16.6584	11.8589		15.2283	17.1765	11.9298
EOAD	14.9013	15.4931	12.9719	14.1736		11.5737	14.5755	17.9127	15.1335	17.0792	14.6344	15.5204	20.2653	16.7242		14.6057	19.2664	11.6555	18.5471	14.9285	19.6259	18.0608	11.9537	11.1495	16.1762	17.1751	13.448			12.1194
EOAD	14.7904	14.6023	12.168	13.6726	12.6857	10.3425	16.7714	18.5807	13.8656	17.8774	15.0014	13.4516	20.3368	18.4939	13.6885	15.9442	19.5017	14.5801	19.4889	11.9791	19.4553	18.0224			16.5334	18.015	14.1301			11.2802
EOAD	15.1673	14.8263	12.9543	14.1619	14.7406	11.5179	16.1238	18.8151	14.7334	17.7529	16.054	13.6426	20.2826	17.8303	10.6947	15.9904	19.2165	12.4466	19.3615	11.5997	19.2706	18.4846			17.5829	18.2533	13.9434
EOAD	15.4033	15.5256	13.4931	14.0744	13.3965	11.4352	15.6011	17.8719	14.6384	17.7183	15.2288	14.2759	20.786	17.4766		15.6991	19.4098	13.5499	19.1489	12.3409	19.8136	18.7409			16.6584	17.3318	12.9436		10.2817	11.9179
EOAD	14.9448	14.9907	12.8803	14.5791	12.6209	11.7955	15.9906	18.3198	15.7822	17.0697	14.0765	15.035	19.5403	17.7596	11.5851	15.1234	19.0761	13.5832	18.4876	12.4907	19.1375	18.219			16.7402	17.8204	15.4066
EOAD	14.9504	15.6377	13.1065	14.3267	12.7704	11.6737	15.3452	18.1442	15.2043	16.8421	14.317	15.0569	19.5167	17.2313	12.0162	15.5854	19.1297	13.2904	18.4161	11.4306	18.8395	18.0576	12.9034	10.0617	16.6738	17.1693	15.1157		10.703	11.7463
EOAD	14.725	14.5154	12.4559	13.1008	12.8475	11.0609	15.3286	17.9091	14.0111	17.6955	14.4076	14.149	20.6865	17.7638	11.8367	15.3031	19.6186	14.0605	19.5139	12.1168	19.2453	18.5446		10.1064	16.073	17.321	12.4872		10.8611
EOAD	14.9593	15.2714	13.2779	14.228	13.3284	12.3939	16.1864	18.4967	14.8466	17.0667	14.419	14.3588	19.4249	17.91	12.8528	15.9808	18.9793	14.0225	19.1915	12.2474	19.1512	18.2942	12.8718	11.5854	17.0478	17.9955	15.0855			11.076
EOAD	15.2768	15.1795	12.3226	14.247	14.2671	11.5669	15.997	19.1531	16.506	17.4958	16.3134	14.9732	19.7267	17.6015	11.751	15.5271	18.9553	12.2166	18.7217		18.6375	18.1258	12.6927		17.6603	18.2995	15.5577
EOAD	16.3056	16.2271	13.7592	15.1939	14.1819	13.4275	16.5199	18.8289	14.7725	17.8194	14.9702	12.7289	19.5727	18.3816	13.5761	16.1207	18.9717	14.3284	18.7798	11.8211	19.4077	18.9133	12.205		17.6607	18.6819	15.2798
EOAD	16.0177	15.8965	13.6575	14.8741	14.0086	12.8267	15.8779	17.8388	13.4309	17.4414	14.4283	13.7549	20.4036	17.7212	12.0894	14.8916	19.5448	14.3008	19.7795	11.1925	20.3996	19.6687	12.6914	12.8259	17.0087	17.4342	13.7113			11.7641
EOAD	14.4405	14.8293	12.401	13.868		10.2391	15.9191	18.5012	15.8556	17.1407	14.8738	15.1911	20.0532	17.6398	12.6617	15.125	19.4151	13.6251	18.5204	12.2501	19.2429	18.1578		9.5399	16.3756	17.8723	14.9779		10.6483
EOAD	14.0063	13.9133	12.5128	13.7806	12.963	11.323	13.6179	17.8956	15.0822	17.0645	14.6508	14.6012	20.055	16.5213	10.5289	15.9559	19.218	12.2655	19.1069	11.5596	19.5653	18.3677		11.8404	16.5135	17.3917	13.575			12.271
EOAD	15.3758	15.6638	12.8711	14.0983		12.4668	15.4921	17.3746	15.599	16.5718	14.7344	16.0195	20.5968	17.6584	10.9398	16.068	19.7143	14.1657	19.5813	13.6733	20.0915	19.5395	13.2695	11.5606	17.1062	17.2536	14.1782		9.76605
EOAD	14.6571	14.332	12.2728	14.2826		11.3788	14.0553	17.5509	14.7006	16.726	15.0349	14.3437	20.2947	16.5763	9.60651	15.4061	19.3659	12.1949	19.3222	14.118	19.9654	19.3373		11.1154	16.8946	17.1565	13.6214			11.5794
EOAD	13.5738	14.2294	11.9538	13.4947			14.0221	17.5184	14.6695	16.2265	14.0345	14.7453	19.9526	16.3645		15.5613	19.197	11.6871	18.4691	10.8976	19.6267	18.8108	11.3312		16.3478	16.9805	12.9386
EOAD	14.0687	15.1569	12.178	12.8599		11.5774	14.3177	17.9458	14.6677	16.3489	15.2569	14.8087	19.4769	16.9828		14.3953	18.2325	11.9579	17.3357		18.4799	17.3834			16.5118	17.4181	13.2192
EOAD	14.4502	14.3249	12.6571	13.9126	12.9002	11.1532	14.6013	16.7699	13.9906	16.5104	13.7897	13.7091	20.0576	16.5069		15.1074	19.174	12.4823	18.7035	13.548	19.7729	18.758		10.874	15.8329	16.3661	14.0018			12.5827
EOAD	15.0283	14.5006	13.1219	13.7479		11.2589	14.6149	16.6163	14.8111	15.8798	15.2956	15.2658	20.5956	16.3393		15.4332	19.4984	11.7695	19.5964	11.4075	20.3327	19.84	13.0512	12.1349	16.5667	16.283	12.3005
EOAD	15.3506	14.9683	12.6197	14.3171	12.3881	12.3648	15.9547	17.6086	15.7553	16.3473	15.1552	15.5597	20.2683	17.8864	13.1101	16.1483	19.3735	14.0058	19.8412	11.3407	19.9079	19.6614	14.1657		17.4029	17.1688	14.2919
EOAD	14.9161	14.473	12.7753	13.3961		11.8545	15.2476	17.3891	14.4138	16.1436	15.7538	15.3831	20.3265	16.9041		15.4829	19.3351	13.3387	19.6514	10.9132	20.1083	19.5754		10.804	17.3186	16.9834	13.1331
EOAD	15.7891	15.2597	13.2648	14.4685	13.7458	12.3512	15.3238	18.0835	13.9816	17.4095	14.6604	12.795	19.9805	17.3943		15.6833	19.2139	12.676	19.0155	11.4564	19.7399	19.0112		10.7382	17.2244	17.6535	14.0977
EOAD	14.8408	15.1372	12.5521	14.0138	12.4927	12.0541	15.5606	17.4792	12.9841	16.8205	13.9919	13.2862	19.7353	17.769	12.132	16.0475	19.1205	14.1035	19.3658	11.0928	19.8198	19.1205		11.6442	16.8398	17.5797	13.9127		10.7642	10.7566
LA	14.3006	14.1858			13.0731	11.0892	14.7773	18.7312	15.9563	17.0729	16.977	14.1984	18.958	16.2845		14.1432	18.3377		17.1858	11.0132	17.1614	15.7071			16.427	18.2439	13.2415
LA	12.6132	13.027	11.1269				14.044	17.7764	13.6455	15.9699	15.3594	12.7213	18.0318	16.2118		13.3989	17.4066		15.9419		16.361	14.8281			15.3403	17.3231	13.1325
LA	12.642	12.4863	11.1729				14.0434	17.8308	14.1257	16.6551	15.7381	13.4252	18.3783	16.179		12.655	17.7147		15.9516		16.6111	14.9812			14.7467	17.2306	13.1701
LA	13.7007	13.7343	11.6187	12.5495			14.885	17.463	14.6611	17.0731	15.2805	12.756	19.1614	17.1457	11.3269	14.9696	18.2706	11.4501	17.5065		17.1862	16.0589			15.9322	16.893	13.2525
LA	13.9676	13.4937	11.9857	13.4638		11.0505	13.4531	18.1683	12.8265	16.939	14.0889	11.0943	18.4766	16.3589	8.37446	13.4239	17.6217		16.3933	10.3196	17.0669	16.1657			16.2912	17.5288	14.3076
LA	13.7067	13.3355	11.8724	13.0965	12.5269	10.4061	15.0381	18.0664	11.8542	16.9672	14.1369		18.1059	17.2187	11.0099	13.5585	17.4376		16.6765	11.0217	17.0788	15.4052			16.4583	17.7986	14.1008
LA	13.6769	13.2939	11.8348	12.6732		10.175	13.2704	17.3562	12.1711	16.2515	13.2082	10.5343	17.6429	16.018		13.2844	17.0741		15.298		16.664	15.246			15.9399	16.5851	13.777
LA	12.8257	13.2366	11.3288	12.4227		9.2809	11.9411	16.924	13.7891	16.1528	13.2351	12.3443	17.6456	15.6254		13.0504	17.2053		15.4867		16.387	14.8835			15.1117	16.3717	13.7522
LA	13.1444	13.3952	11.8326	12.7651			13.784	17.7368	13.4062	16.0818	13.6943	11.318	17.4025	16.2023		13.8605	17.0047		15.9075		16.5186	15.0954			16.1057	17.4293	14.3072
LA	13.3501	13.9028	12.2451	13.1826		10.5287	14.7996	18.0668	15.1806	16.3713	14.5057	14.2019	18.3815	16.7285	10.3506	13.9191	17.5772	11.1103	16.2464		17.1946	15.6156			16.125	17.5515	15.4272
LA	13.6986	13.7067	11.7019	12.698		10.9026	13.6423	17.4577	12.6916	17.0928	13.5972	10.7398	18.2571	16.4869		13.57	17.2933		15.912		16.9155	15.3298			15.8189	17.2688	12.8657
LA	13.4809	13.7534	11.7293	13.0122	12.0804	10.11	13.2181	17.4765	14.7236	16.0168	14.3652	13.8786	18.103	15.6682	8.24735	13.459	17.2123		15.8581		16.7194	15.561			15.8677	16.4982	13.8264
LA	14.188	14.0071	12.1042	13.4355	13.9301	10.9929	14.9164	18.2653	13.4821	17.3742	15.1883	11.7721	18.7153	17.7091	12.1084	15.1091	17.6618		17.4208	11.074	17.0687	16.25			17.001	17.8741	14.3468
LA	12.979	13.0731	11.6983	11.4823			14.1183	17.1197	14.7406	15.6706	13.785	13.045	17.7784	16.3473	10.7251	13.3792	17.158		15.8323		16.6827	15.1556			15.5666	16.8022	14.0586
LA	13.3308	13.6196	11.7762	13.0078		10.6218	15.2545	17.953	13.45	16.2738	14.5329	12.6694	18.0304	17.3849	13.5625	14.1528	17.293		16.7646		16.643	15.6244			16.4061	17.8701	14.6455
LA	13.7433	13.698	11.7486	12.5315	13.0179	9.87898	14.7825	18.2075	15.8097	16.5569	15.3915	14.4983	18.4885	16.6909	9.19769	14.0537	17.8007	11.1063	16.2582	11.4288	16.9758	16.2089			16.261	17.481	15.2664
LA	14.4044	14.0386	12.4592	11.8792		11.0045	13.4748	18.0188	12.767	16.8598	14.2381		18.3647	16.0279		12.4136	17.4389	9.66215	15.7223		17.4236	15.2379			16.4377	17.358	13.6425
LA	14.7826	14.6466	12.9355	14.0211	12.7243	11.5041	14.7208	18.0125	12.9271	17.0846	13.9947		18.0611	16.9576		13.4926	17.5885	11.2979	16.3915	10.3574	17.4314	16.3681			17.1039	17.4371	13.6209
LA	13.9007	14.24	12.1065	13.2732		11.1887	15.7337	18.5915	13.686	17.3596	15.012		18.7366	17.7938	12.8917	15.1343	17.8012	12.2391	17.196		16.7858	16.0602			17.053	18.3832	14.0739
LA	13.7744	14.4338	10.8014	12.2659		11.0078	13.3725	17.4667	13.9916	15.8589	13.8955	12.6691	17.8354	16.2097	9.65129	12.7127	16.9357	11.1553	15.8612	10.0547	16.9123	15.265			15.9518	16.5442	13.9356
LA	15.0122	14.8378	12.739	13.3921	13.0843	11.512	14.5965	18.4457	14.6391	17.136	14.7823	12.4871	18.7441	16.4672		14.5802	17.8792		16.625		17.5279	16.723			17.2	17.8767	15.0119
LA	11.7648	11.9242	10.9593	11.7488			12.8018	16.7158	12.377	14.9536	12.9059		16.852	14.8989		11.8329	16.2586		14.2296		15.8869	14.1836			15.4202	16.2766	12.4567
LA	13.8636	13.6925	11.7437	13.1028	12.8574	10.346	13.384	17.4005	12.5229	16.2035	12.748	11.4376	17.6501	15.3902	8.71139	12.3245	17.3431	8.96612	15.4861		17.0246	15.7604			16.3111	16.9279	12.7717
LA	13.2535	13.1828	10.8224	12.5809	12.2826	9.94915	12.6157	17.2328	13.6861	15.8297	14.2616	12.5059	17.7956	15.6092		12.4872	16.8351		15.6647	10.0551	16.69	15.1375			15.7432	16.5699	13.8424
LA	13.8935	14.318	12.2703	12.7648	12.5459	11.1361	15.19	17.503	14.6347	16.1312	14.2294	13.7406	18.0023	17.46	12.6007	14.0884	17.5357	12.3372	16.3875	10.1678	17.1672	16.2269			16.2135	17.1304	14.6053
LA	12.2137	12.2957	10.0883	11.3995		9.87691	14.2193	18.0318	14.6253	15.9069	13.3374	12.7915	17.3809	16.0522	9.90933	13.4688	17.1556		15.6052	10.0636	16.3631	14.8271			15.177	17.2245	14.4061
LA	12.6086	12.8308	11.2135	12.181		11.9194	13.9918	17.7026	14.1385	16.3033	14.4212	12.7591	17.8847	16.0968		13.8293	16.9301		16.3553	10.4481	16.4946	15.2114			15.6989	16.7245	14.4301
LA	13.1117	13.4249	11.8569	12.6363	12.1147	10.1065	13.5544	17.841	13.9292	16.0783	14.3338	12.3404	18.0286	15.7723		13.1406	17.1537		15.6418	9.47526	16.6768	15.2038			15.9883	17.2404	14.4654
LA	13.4499	14.009	11.2686	12.1025		10.1074	13.5577	17.1607	12.9842	16.0583	13.5493		17.7493	15.9449	9.53196	13.6888	17.0834		15.5514	10.2287	16.7571	15.4352			15.82	16.5013	14.1341
LA	13.6438	14.7507	12.2688	12.9747		11.3704	13.8478	18.0748	14.2247	16.1486	14.5288	13.5793	18.6169	16.6348	10.1593	13.1984	17.4448		16.2703	11.3708	17.042	15.6274			16.387	17.3479	14.509
LA	14.293	14.8277	12.5219	13.3656		12.1073	14.5247	18.2784	15.3813	16.4228	14.8364	14.134	18.5492	16.3996	9.73115	13.8671	17.4436		15.7948		17.5605	15.9258			16.6254	17.6891	14.2039
LOAD	13.837	14.0689	11.6669	13.2676	12.7825	10.8369	15.2469	17.7782	13.166	17.4928	13.1357	11.9311	19.203	17.294	9.98383	15.0695	18.649	12.4325	17.761	10.8237	18.4352	17.2081			15.7223	17.3858	12.9649
LOAD	13.9422	15.0521	11.6514	12.6882		10.7671	15.1203	16.9705	13.8855	16.2082	15.1267	16.1514	20.3147	17.1707	11.1582	15.5556	19.0348	13.3697	18.9065		19.6724	18.2509	13.3523		15.3844	16.427	12.6189
LOAD	15.2805	15.9592	12.7957	14.2705		12.015	15.1418	18.578	16.5091	16.2996	14.9925	14.8767	18.8011	17.4361	11.2265	14.8663	18.3395	11.6091	17.3529	11.3667	18.1783	17.4818			17.6877	17.9936	15.8369
LOAD	13.234	14.1673	11.4771	12.8387	10.7717	10.4308		16.5417	13.7717	15.8803	12.9866	13.8105	19.3781	16.111	9.01902	14.1751	18.3626		17.4307		18.5934	17.1998			15.4582	15.9617	12.6164
LOAD	14.0628	14.7706	12.2879	13.0615		11.3654	15.1838	17.7227	14.9957	16.3563	15.0483	14.8221	19.8892	17.4252	12.1497	15.1978	18.6628	13.3959	18.2769	11.6557	19.1917	17.471			15.9612	17.3159	13.4272
LOAD	15.2543	14.8341	13.3401	13.4406	13.5885	12.4641	16.0038	17.658	13.5611	17.607	15.6484	13.5946	20.7567	17.5653		16.0463	19.3694	14.0269	19.6483	11.1357	20.069	19.2992	12.2449	11.6353	16.6335	17.3884	13.2483
LOAD	13.7077	13.8638	11.5902	12.6018		10.6526	15.0057	17.8194	15.4125	16.4492	14.8514	14.005	18.7644	17.1618	12.1712	14.3108	17.909	11.9091	16.8229		17.7471	16.0866		9.18363	16.036	17.3103	14.6748
LOAD	15.0538	15.5375	13.199	14.4572		12.6565	15.3868	17.384	15.0575	16.4104	14.2688	15.3062	20.1012	17.3773	10.7845	15.0869	19.0923	13.681	18.5832	12.1413	19.773	18.665		10.7989	16.4117	17.0953	14.3911
LOAD	13.1755	14.4726	11.6651	12.2602		10.9905	13.377	17.2447	13.0317	15.9288	14.2646	14.7832	19.4503	16.6394		14.3169	18.0692	11.5722	17.8631		19.0675	17.728		10.9657	15.6137	16.7796	13.5881
LOAD	14.0309	14.8925	12.3689	13.7251		11.6182	15.549	17.7525	15.0385	16.261	13.8821	14.9825	19.461	17.4975	12.546	15.1859	18.7353	13.912	18.3169	14.2546	19.3171	18.134	12.4331	10.6534	16.3926	17.3875	14.7458
LOAD	15.433	15.5852	12.9412	14.3041	12.4275	12.4281	15.5489	17.1296	14.4353	15.9771	14.5175	16.0076	20.4672	17.5211	11.0339	15.7383	19.7164	13.3613	19.1213	11.8352	20.1784	19.6641	13.145	11.9182	16.7231	16.6116	13.8405
LOAD	14.7294	15.227	11.821	13.4541		11.8452	14.9539	18.2004	15.4497	16.3532	14.5691	13.8808	18.9437	16.941	11.2258	14.8509	18.0555	11.5311	17.5214	10.6311	18.2917	17.6861			16.9584	17.8007	15.0152
LOAD	14.7841	14.9094	12.1552	12.7039		11.0184	14.7491	16.9433	15.0813	16.2976	14.3207	15.3184	20.2642	17.0741		15.6067	19.3828	12.9908	18.9616	11.4874	19.9436	18.8933			15.6761	16.7249	12.5115
LOAD	13.1266	14.104	11.092	12.1882		10.5696	14.4167	17.397	14.8842	15.9719	13.6278	13.785	18.1696	16.1421		13.9296	17.5038		16.2591		17.3468	16.0658	11.8406		15.8221	16.7382	14.4259
LOAD	13.894	14.4396	12.3653				14.325	18.4158	14.1663	16.9684	15.5671	13.7347	19.2891	16.2613		13.4065	17.9513		16.4862	11.5941	17.7806	16.3296			16.4466	17.804	14.2142
LOAD	14.3489	15.0884	12.2725	12.0591	12.1513	11.3128	14.7473	18.4291	14.4452	16.9302	15.2443	13.8218	19.1514	17.0727	11.1438	13.6715	17.8858	11.5535	16.9942		17.8675	16.3433	11.3621		16.2219	17.7707	14.1169
LOAD	13.9049	14.173	11.5184	12.6371		10.3398	14.4061	17.4547	12.5251	16.6363	13.0005	11.2106	18.8199	16.2743	10.245	14.6579	17.8816	10.9376	17.2852		17.7768	16.7038			16.0616	16.7347	13.3374
LOAD	12.5459	13.1837	11.2111	11.8977		9.86039	15.2723	16.7166	13.6142	16.0667	13.5639	15.0873	20.0954	17.4861	11.8014	15.2134	19.2054	14.0628	18.8677	11.432	19.6607	18.3645	11.5582	10.4213	15.3165	16.8189	13.3318
LOAD	15.5277	15.5001	13.2095	14.5148	14.7547	12.002	15.573	18.8772	14.1507	17.7894	14.7793		19.069	17.5129	12.0467	14.6519	18.5088		17.5317	11.4508	17.841	16.886			17.3777	18.4123	13.7592
LOAD	15.148	15.3128	13.326	14.1324	13.7497	11.9378	16.6206	18.5681	13.8053	18.057	15.0983	13.0713	20.2069	18.2045	13.41	15.9309	19.4368	13.9986	19.1902	11.5339	19.2367	18.3058			17.0759	18.02	13.8757
LOAD	13.6385	13.7773	11.4187	12.8809		9.58596	15.1593	16.7027	12.6671	16.191	12.7041	12.0804	19.5532	17.1483	12.5209	13.9464	18.6592	13.6404	18.0154	10.7822	18.7356	17.2765			15.4122	16.2191	11.3188
LOAD	15.8825	15.625	13.104	14.4421	14.1982	12.0527	16.0333	17.9219	14.2913	17.4847	14.7464	12.8042	20.2396	18.3708	12.7196	16.4633	19.5006	14.4953	19.6837	12.0274	19.8179	19.0687	12.0141	11.2143	16.7741	17.7765	13.6373
LOAD	13.7717	14.5995	11.6907	13.2017	12.6598	10.7103	14.8929	18.1295	15.7339	16.6595	14.2607	15.5345	19.5837	16.6421	10.5249	15.4422	18.9454	12.3232	18.2494	10.9097	19.051	18.1609	12.4631	10.5018	16.1345	17.4901	14.6559
LOAD	15.525	15.1298	13.7974	14.7095	13.0659	13.1454	15.5267	17.8831	13.3638	17.1617	14.1802	12.6024	20.2767	17.5582	11.1269	15.8789	19.0927	13.7321	19.0606		19.8668	18.8013		10.3863	16.5501	17.5149	15.0239
LOAD	15.5936	15.3867	12.9042	13.4848	13.7853	12.0448	15.6133	18.1813	14.942	17.6829	15.1393	13.3158	20.0338	17.473	10.0324	15.8225	19.1447	12.6334	19.0098		19.5745	18.9777		11.5	16.6076	17.6735	14.9735
LOAD	13.8911	14.1765	12.1997	12.9547		10.6512	14.0604	16.8211	14.5498	15.9613	13.8723	14.1701	19.4338	16.3457		14.4393	18.5624	12.2237	18.2546		18.9872	17.9932		10.4933	15.9136	16.2324	13.8011
LOAD	14.6429	14.9606	12.7402	13.8821	12.3833	11.1126	15.4539	17.413	12.7853	16.5714	13.5094	13.0728	19.3791	17.5851	12.4559	14.7564	18.2342	13.3676	18.01		18.4345	17.6969			16.4553	17.3965	14.4086
LOAD	14.5427	15.038	12.5262	13.7299	12.1863	11.2025	15.936	18.2308	13.9419	16.8967	13.6058	12.9146	19.2967	18.0622	13.665	15.8029	18.8222	13.8637	18.2442	11.6764	18.4439	17.3929			16.5844	17.8076	14.4777
LOAD	14.6431	14.4508	12.408	14.3648	11.9352	11.7586	14.5775	17.8479	14.3852	16.5105	14.3049	13.255	19.3888	16.857		14.7902	18.2782	12.1584	17.9694	11.127	18.8828	17.7636		10.2062	16.7929	17.001	15.3484
LOAD	14.7762	15.0293	12.6605	13.8929		12.3149	15.364	18.077	14.5349	16.4126	14.7776	15.0142	19.76	17.1762	10.8744	15.0367	18.7022	12.3351	18.2996	11.4305	19.2306	18.4653	11.5073		16.7614	17.3834	14.8734
LOAD	14.5927	15.0142	12.9513	13.1452		11.6247	14.3669	17.2201	13.471	16.7274	14.2724	13.8591	20.0268	16.4994	9.49505	14.7953	18.7759	11.9364	18.1797	11.2333	19.6198	17.9991		10.6744	15.6725	16.6184	13.5709
LOAD	14.1698	14.5596	12.2425	13.336	12.1671	11.1861	15.0537	17.8954	15.0963	16.7275	14.6538	15.285	19.9761	17.2386	11.6255	15.3071	19.1452	13.3429	18.6236	11.4921	19.6184	18.5721			16.2925	17.2493	13.5978
LOAD	13.8091	14.1544	11.6917	12.6191	13.0478	11.2595	14.3697	17.9907	13.3061	16.7633	14.3464	12.3242	18.5651	16.3111		13.8737	17.6713		16.7424	10.9839	17.6021	16.2726			16.1838	17.4846	14.3339
LOAD	14.7227	15.5199	12.0918	13.1691		10.781	15.1085	17.6026	15.366	16.4831	14.9883	15.7308	19.9849	17.0211	11.037	15.1376	18.8067	12.6648	18.2034		19.1048	17.6911	12.8756		16.0175	16.8937	13.0606
LOAD	14.4679	14.3345	12.31			12.4157	15.5697	17.7844	14.9121	16.7527	14.073	15.0286	19.8309	17.66	11.6916	15.0271	19.0437	13.8393	18.4837	11.6076	19.049	18.3716			15.9324	17.5315	14.4948
LOAD	13.8493	13.3127	11.574			10.9488	14.1703	17.0252	12.8705	16.1743	13.0981	11.6493	18.8163	16.0872		13.2788	17.9775	12.237	16.6767		18.0008	16.6115			15.7214	16.687	12.2931
LOAD	14.1209	14.9385	12.324	12.8377	11.7418	11.4204	15.0772	17.6684	14.2494	15.7008	14.9088	15.3815	19.6669	17.2495		15.3506	18.3306		17.9873	11.4911	18.4439	17.2184	12.8876		15.7032	17.0056	13.3466
LOAD	14.0368	14.2816	12.2051	12.6605	12.454	11.0193		17.0504	14.9843	16.3162	15.141	15.0486	20.1023	16.2537		15.0118	19.3132	12.1493	18.2939		19.4382	18.36			15.5142	16.4665	13.6909
LOAD	11.9208	13.4107			10.18	10.4949	12.7538	17.0114	12.5565	15.2468	14.0005	12.971	17.5998	14.976		12.7588	16.3972		14.4635		16.0894	14.74			15.053	16.2042	12.7652
LOAD	14.1448	14.3485	12.0044	12.679		11.4815	15.2955	17.157	15.0504	15.6338	14.1811	14.9262	19.4506	17.2563	12.3269	14.6893	18.5523	13.7219	18.2059	13.6035	18.9258	18.1473			16.2655	16.9662	14.5343
LOAD	14.7254	14.8085	12.221	13.1892		10.6908	12.8986	17.7238	15.009	16.3819	14.23	12.6941	18.7804	16.0226		12.9062	17.8101		16.5926	10.0326	17.8838	17.1845			16.7871	17.1545	14.0107
LOAD	14.9246	15.0861	12.9608	14.0959	13.6827	11.9487	15.0566	18.7681	14.9562	17.3315	14.5824	13.6611	19.0878	16.9654	9.94328	15.4752	18.3592		17.8296	11.4611	18.7397	17.7043			17.2747	18.2867	15.44
LOAD	14.3824	15.1527	12.1347	13.057	11.3401	11.6833	14.5724	17.406	13.9875	16.1047	14.1443	14.1198	19.3142	16.8827	11.2488	14.1909	18.0059	12.5362	17.4462		18.8673	17.3672			16.4135	16.7101	13.922
LOAD	12.9672	13.6704	11.9418	12.0345		10.0073		17.4729	13.5977	16.0293	13.5563	12.3421	17.9087	16.1671		13.594	17.0666		16.2742	10.6011	16.9136	15.9605			15.9628	16.4609	14.3047
LOAD	15.1972	15.2247	12.893	13.9837	13.28	11.1535	15.9419	17.8053	13.2677	16.958	13.9602	11.9632	19.7023	17.7739	12.6268	14.9868	18.8014	13.8096	18.2551	9.93285	19.1258	18.1793			16.2133	17.5793	12.589
LOAD	14.9647	15.0705	12.8499	13.5524		11.6895	14.902	17.6428	14.4376	15.7164	14.7262	14.6917	20.0312	16.8371	10.2621	15.192	18.7731	11.9923	18.4066		19.6196	18.3342	12.1033	10.97	14.7187	16.9283	14.106
LOAD	15.1993	15.1757	12.292	13.9764	13.4337	12.0058	14.82	18.1682	13.7716	16.4149	14.2191	11.8114	19.0185	17.1065	11.0213	14.7999	18.1423	12.4336	17.5005		18.4592	17.6566			17.1001	18.0754	12.6035
