# Supplementary material for: Proteomics of post mortem brains in early‐ and late‐onset Alzheimer's disease: Unraveling differential Aβ effects and potential AD biomarkers
Source: Alzheimers Dement. 2026 Jul 12;22(7):e71662. doi: 10.1002/alz.71662 (PMC13357694; doi:10.1002/alz.71662)
Supplement: Supplementary file 6 — Supporting Information [file ALZ-22-e71662-s009.xlsx]

## Sheet: Sheet1
sTable 6. correlation of intensities between modified peptides of tau, and Aβ at late phase dementia
1		GAIIGLM(UniMod:35)VGGVVIA	TPSLPT(UniMod:21)PPTREPK				1		GAIIGLM(UniMod:35)VGGVVIA	LQTAPVPM(UniMod:35)PDLK(UniMod:121)NVK					1		GAIIGLM(UniMod:35)VGGVVIA	TPPAPKT(UniMod:21)PPSSGEPPK				1		GAIIGLM(UniMod:35)VGGVVIA	VAVVRT(UniMod:21)PPKSPSSAK
2	EOAD	15.1342	14.8666				2	EOAD	15.1385						2	EOAD	15.1385	15.4662				2	EOAD	15.1385	17.5079
3	EOAD		14.3594				3	EOAD		10.2778					3	EOAD		15.8235				3	EOAD		17.4851
4	EOAD	14.205	15.8658				4	EOAD	14.2016	12.4395					4	EOAD	14.2016	15.8426				4	EOAD	14.2016	18.1904
5	EOAD	14.1359	15.3053				5	EOAD	14.1437	13.3976					5	EOAD	14.1437	15.8217				5	EOAD	14.1437	18.2579
6	EOAD	13.4083	14.2493				6	EOAD	13.4158	12.5175					6	EOAD	13.4158	15.3471				6	EOAD	13.4158	17.8652
7	EOAD	14.6237	16.1407				7	EOAD	14.6228	12.7189					7	EOAD	14.6228	16.2203				7	EOAD	14.6228	18.3557
8	EOAD	14.2731	15.2818				8	EOAD	14.2695	11.7328					8	EOAD	14.2695	15.594				8	EOAD	14.2695	17.8204
9	EOAD	15.4323	15.2621				9	EOAD	15.4271	12.441					9	EOAD	15.4271	15.7188				9	EOAD	15.4271	17.6734
10	EOAD	14.9728	16.0103				10	EOAD	14.9763	14.159					10	EOAD	14.9763	16.4426				10	EOAD	14.9763	18.6517
11	EOAD	15.1915	14.7545				11	EOAD	15.1862	12.7611					11	EOAD	15.1862	15.2352				11	EOAD	15.1862	18.1111
12	EOAD	13.9628	13.5689				12	EOAD	13.9618	12.1864					12	EOAD	13.9618	14.8832				12	EOAD	13.9618	17.0315
13	EOAD	13.9408	14.5159				13	EOAD	13.9372	12.5119					13	EOAD	13.9372	15.6319				13	EOAD	13.9372	17.7894
14	EOAD	13.344	15.4279				14	EOAD	13.3458	12.2718					14	EOAD	13.3458	15.525				14	EOAD	13.3458	18.4607
15	EOAD	14.9216	15.9016				15	EOAD	14.9225	11.5091					15	EOAD	14.9225	16.4137				15	EOAD	14.9225	18.0531
16	EOAD	15.6253	15.3908				16	EOAD	15.6276	12.2514					16	EOAD	15.6276	15.3631				16	EOAD	15.6276	18.4229
17	EOAD	14.0966	16.1714				17	EOAD	14.0874	12.1675					17	EOAD	14.0874	15.8707				17	EOAD	14.0874	18.5703
18	EOAD	14.5341	14.787				18	EOAD	14.5362	12.4258					18	EOAD	14.5362	15.0306				18	EOAD	14.5362	18.2278
19	EOAD	14.5816	14.3386				19	EOAD	14.5803	11.641					19	EOAD	14.5803	14.6979				19	EOAD	14.5803	17.529
20	EOAD	13.9157	13.4544				20	EOAD	13.9224	11.9918					20	EOAD	13.9224	14.7709				20	EOAD	13.9224	16.5773
21	EOAD	15.5604	15.3153				21	EOAD	15.5625	12.4928					21	EOAD	15.5625	15.5345				21	EOAD	15.5625	17.8998
22	EOAD	12.4978	15.0869				22	EOAD	12.5077	12.2797					22	EOAD	12.5077	15.6647				22	EOAD	12.5077	18.2301
23	EOAD	14.5386	15.1575				23	EOAD	14.5389	12.564					23	EOAD	14.5389	15.1896				23	EOAD	14.5389	18.1181
24	EOAD		14.3467				24	EOAD		11.5374					24	EOAD		15.0582				24	EOAD		18.2153
25	EOAD	13.9322	15.4774				25	EOAD	13.9196	11.6698					25	EOAD	13.9196	15.764				25	EOAD	13.9196	17.8433
26	EOAD	14.0011	15.1551				26	EOAD	13.9947	11.1617					26	EOAD	13.9947	14.896				26	EOAD	13.9947	17.93
27	LOAD	14.8745	13.573				27	LOAD	14.8805	10.7912					27	LOAD	14.8805	14.4236				27	LOAD	14.8805	16.4226
28	LOAD	14.4928	15.9557				28	LOAD	14.5026	12.1167					28	LOAD	14.5026	15.8544				28	LOAD	14.5026	18.2186
29	LOAD	14.1906					29	LOAD	14.1973						29	LOAD	14.1973	15.0093				29	LOAD	14.1973	16.0654
30	LOAD	14.995	13.6148				30	LOAD	15.0019	11.5953					30	LOAD	15.0019	15.076				30	LOAD	15.0019	16.6001
31	LOAD	13.4425	15.1764				31	LOAD	13.455	11.2656					31	LOAD	13.455	14.52				31	LOAD	13.455	17.2734
32	LOAD	12.5542	15.657				32	LOAD	12.5656	12.051					32	LOAD	12.5656	15.5572				32	LOAD	12.5656	18.1746
33	LOAD	14.4631	11.8718				33	LOAD	14.4708						33	LOAD	14.4708	14.4283				33	LOAD	14.4708	15.2583
34	LOAD	14.5228	15.8811				34	LOAD	14.5194	12.392					34	LOAD	14.5194	16.2835				34	LOAD	14.5194	17.9737
35	LOAD	14.8847	13.9014				35	LOAD	14.8884	11.689					35	LOAD	14.8884	14.1599				35	LOAD	14.8884	17.1974
36	LOAD	14.869	14.6783				36	LOAD	14.8596	11.6679					36	LOAD	14.8596	14.949				36	LOAD	14.8596	17.4731
37	LOAD	14.513	15.4139				37	LOAD	14.5136	12.8742					37	LOAD	14.5136	15.9653				37	LOAD	14.5136	18.2575
38	LOAD	14.2533	12.7413				38	LOAD	14.2528	9.0904					38	LOAD	14.2528	14.1947				38	LOAD	14.2528	16.1091
39	LOAD	13.7867	14.7853				39	LOAD	13.7979	11.5391					39	LOAD	13.7979	15.1248				39	LOAD	13.7979	17.6782
40	LOAD	13.8633	11.6374				40	LOAD	13.8618						40	LOAD	13.8618	14.4453				40	LOAD	13.8618	15.2381
41	LOAD	14.0214					41	LOAD	14.0311	9.5975					41	LOAD	14.0311	14.3489				41	LOAD	14.0311	15.633
42	LOAD	13.7444					42	LOAD	13.7549						42	LOAD	13.7549	15.048				42	LOAD	13.7549	15.7367
43	LOAD	14.1471	12.9562				43	LOAD	14.1448	11.1021					43	LOAD	14.1448	13.9145				43	LOAD	14.1448	15.8341
44	LOAD	16.1735	15.2289				44	LOAD	16.1902	12.5012					44	LOAD	16.1902	14.8499				44	LOAD	16.1902	18.1041
45	LOAD						45	LOAD		10.7522					45	LOAD		14.3608				45	LOAD		15.9413
46	LOAD	12.8965	14.9205				46	LOAD	12.904	10.9581					46	LOAD	12.904	15.7225				46	LOAD	12.904	17.54
47	LOAD		14.0412				47	LOAD		12.0342					47	LOAD		15.1328				47	LOAD		17.0116
48	LOAD	14.1082	15.4263				48	LOAD	14.1178	12.2447					48	LOAD	14.1178	16.0573				48	LOAD	14.1178	17.9267
49	LOAD	14.3146	15.1936				49	LOAD	14.316	11.1322					49	LOAD	14.316	15.7947				49	LOAD	14.316	17.5444
50	LOAD	14.7263	15.7106				50	LOAD	14.7336	12.4491					50	LOAD	14.7336	16.3593				50	LOAD	14.7336	18.3675
51	LOAD	14.1965	14.8507				51	LOAD	14.1904	11.5037					51	LOAD	14.1904	15.7892				51	LOAD	14.1904	17.3496
52	LOAD	15.1371	14.2915				52	LOAD	15.1351	11.7721					52	LOAD	15.1351	15.0279				52	LOAD	15.1351	16.7856
53	LOAD		13.2841				53	LOAD		11.4564					53	LOAD		15.1979				53	LOAD		16.5979
54	LOAD	13.6884	13.9				54	LOAD	13.691	9.99313					54	LOAD	13.691	14.9044				54	LOAD	13.691	17.0865
55	LOAD	13.3243	13.7211				55	LOAD	13.3191						55	LOAD	13.3191	15.1853				55	LOAD	13.3191	16.9718
56	LOAD	15.1837	14.6258				56	LOAD	15.1842	11.6041					56	LOAD	15.1842	15.5846				56	LOAD	15.1842	17.2983
57	LOAD	14.6426	14.8127				57	LOAD	14.6478	11.7544					57	LOAD	14.6478	15.1984				57	LOAD	14.6478	17.1912
58	LOAD	15.0709	15.203				58	LOAD	15.0667	12.2419					58	LOAD	15.0667	15.5251				58	LOAD	15.0667	17.8081
59	LOAD	14.4534					59	LOAD	14.449						59	LOAD	14.449	14.1104				59	LOAD	14.449	15.4094
60	LOAD	13.2412	15.6027				60	LOAD	13.2485	12.2802					60	LOAD	13.2485	16.1128				60	LOAD	13.2485	17.4548
61	LOAD	15.0767	15.4572				61	LOAD	15.0785	12.0558					61	LOAD	15.0785	15.1837				61	LOAD	15.0785	18.0018
62	LOAD	13.1877					62	LOAD	13.198						62	LOAD	13.198	14.2849				62	LOAD	13.198	15.8343
63	LOAD	13.4784	14.4286				63	LOAD	13.489	12.0482					63	LOAD	13.489	15.3432				63	LOAD	13.489	16.9829
64	LOAD	14.8629	15.1542				64	LOAD	14.8731	11.8935					64	LOAD	14.8731	15.1543				64	LOAD	14.8731	17.2629
65	LOAD	14.4136					65	LOAD	14.4204						65	LOAD	14.4204	13.4797				65	LOAD	14.4204	12.8805
66	LOAD	15.2388	14.2222				66	LOAD	15.2515						66	LOAD	15.2515	13.5517				66	LOAD	15.2515	17.0485
67	LOAD	13.255	11.8891				67	LOAD	13.2665						67	LOAD	13.2665	13.7291				67	LOAD	13.2665	14.8453
68	LOAD	14.4513	13.7644				68	LOAD	14.4495						68	LOAD	14.4495	15.243				68	LOAD	14.4495	16.7189
69	LOAD	14.1228	13.9238				69	LOAD	14.1233	11.6001					69	LOAD	14.1233	15.0184				69	LOAD	14.1233	16.5537
70	LOAD	13.9022					70	LOAD	13.901						70	LOAD	13.901	13.5554				70	LOAD	13.901	14.0301
71	LOAD		14.3514				71	LOAD		11.1453					71	LOAD		15.0753				71	LOAD		17.0598
72	LOAD	14.3191	14.5495				72	LOAD	14.3309	11.798					72	LOAD	14.3309	14.9132				72	LOAD	14.3309	17.4052
73	LOAD		12.631				73	LOAD							73	LOAD		14.7523				73	LOAD		16.3141
