# Supplementary material for: Proteomics of post mortem brains in early‐ and late‐onset Alzheimer's disease: Unraveling differential Aβ effects and potential AD biomarkers
Source: Alzheimers Dement. 2026 Jul 12;22(7):e71662. doi: 10.1002/alz.71662 (PMC13357694; doi:10.1002/alz.71662)
Supplement: Supplementary file 7 — Supporting Information [file ALZ-22-e71662-s007.xlsx]

## Sheet: sTable 7
sTable 7. MS-DAP output from the comparison of cognitively unimpaired control cases with and without Aβ
protein_id	accessions	fasta_headers	gene_symbols_or_id	unique_peptides	peptides_used_for_dea_contrast: LA- vs LA+	foldchange.log2_deqms_contrast: LA- vs LA+	foldchange.log2_msqrob_contrast: LA- vs LA+	pvalue_deqms_contrast: LA- vs LA+	pvalue_msqrob_contrast: LA- vs LA+	qvalue_deqms_contrast: LA- vs LA+	qvalue_msqrob_contrast: LA- vs LA+	signif_deqms_contrast: LA- vs LA+	signif_msqrob_contrast: LA- vs LA+	signif_count_contrast: LA- vs LA+	count_peptides_detected_within_group__EA	count_peptides_detected_within_group__EOAD	count_peptides_detected_within_group__LA+	count_peptides_detected_within_group__LA-	count_peptides_detected_within_group__LOAD	count_peptides_quantified_within_group__EA	count_peptides_quantified_within_group__EOAD	count_peptides_quantified_within_group__LA+	count_peptides_quantified_within_group__LA-	count_peptides_quantified_within_group__LOAD	zscore_detect__contrast: LA- vs LA+
P55011-3	P55011-3	>sp|P55011-3|S12A2_HUMAN Isoform of P55011, Isoform 2 of Solute carrier family 12 member 2 OS=Homo sapiens OX=9606 GN=SLC12A2	SLC12A2	34	25	0.0188879	9.23543e-17	0.877744	1	0.999881	1	FALSE	FALSE	0	301	651	351	427	1154	301	651	351	427	1154	-0.11165
Q8WXD9	Q8WXD9	>sp|Q8WXD9|CSKI1_HUMAN Caskin-1 OS=Homo sapiens OX=9606 GN=CASKIN1 PE=1 SV=1	CASKIN1	44	38	-0.0460584	-0.00917276	0.403273	0.661699	0.999881	1	FALSE	FALSE	0	410	853	517	648	1741	410	853	517	648	1741	-0.858471
Q9Y4H2	Q9Y4H2	>sp|Q9Y4H2|IRS2_HUMAN Insulin receptor substrate 2 OS=Homo sapiens OX=9606 GN=IRS2 PE=1 SV=2	IRS2	11	11	-0.118068	-0.0988399	0.0854881	0.0581153	0.999881	1	FALSE	FALSE	0	106	248	140	170	475	106	248	140	170	475	-0.0800306
P36578	P36578	>sp|P36578|RL4_HUMAN Large ribosomal subunit protein uL4 OS=Homo sapiens OX=9606 GN=RPL4 PE=1 SV=5	RPL4	22	14	0.0215506	2.5206e-18	0.815302	1	0.999881	1	FALSE	FALSE	0	166	375	202	246	724	166	375	202	246	724	-0.201564
A6NIH7	A6NIH7	>sp|A6NIH7|U119B_HUMAN Protein unc-119 homolog B OS=Homo sapiens OX=9606 GN=UNC119B PE=1 SV=1	UNC119B	5	4	0.0716246	0.0531761	0.429287	0.278937	0.999881	1	FALSE	FALSE	0	44	102	59	70	200	44	102	59	70	200	0.774993
A0A3B3ISV4	A0A3B3ISV4	>tr|A0A3B3ISV4|A0A3B3ISV4_HUMAN Isoform of Q8N0U8, vitamin-K-epoxide reductase (warfarin-sensitive) OS=Homo sapiens OX=9606 GN=VKORC1L1 PE=1 SV=1	VKORC1L1	3	3	-0.00138645	0	0.987147	1	0.999881	1	FALSE	FALSE	0	33	75	42	51	142	33	75	42	51	142	0.17661
O60518	O60518	>sp|O60518|RNBP6_HUMAN Ran-binding protein 6 OS=Homo sapiens OX=9606 GN=RANBP6 PE=1 SV=2	RANBP6	18	12	0.0750519	0.0314746	0.359951	0.465362	0.999881	1	FALSE	FALSE	0	138	290	166	199	563	138	290	166	199	563	0.300559
Q6DN14	Q6DN14	>sp|Q6DN14|MCTP1_HUMAN Multiple C2 and transmembrane domain-containing protein 1 OS=Homo sapiens OX=9606 GN=MCTP1 PE=2 SV=2	MCTP1	5	2	-0.115036	0	0.418508	1	0.999881	1	FALSE	FALSE	0	21	36	30	36	97	21	36	30	36	97	0.746521
P55036	P55036	>sp|P55036|PSMD4_HUMAN 26S proteasome non-ATPase regulatory subunit 4 OS=Homo sapiens OX=9606 GN=PSMD4 PE=1 SV=1	PSMD4	10	8	-0.0589257	-0.000733197	0.499152	0.923219	0.999881	1	FALSE	FALSE	0	86	196	106	137	384	86	196	106	137	384	-1.34714
O60346	O60346	>sp|O60346|PHLP1_HUMAN PH domain leucine-rich repeat-containing protein phosphatase 1 OS=Homo sapiens OX=9606 GN=PHLPP1 PE=1 SV=3	PHLPP1	9	3	-0.0529096	-0.0464035	0.638316	0.380047	0.999881	1	FALSE	FALSE	0	48	109	47	66	190	48	109	47	66	190	-2.41947
Q9H254	Q9H254	>sp|Q9H254|SPTN4_HUMAN Spectrin beta chain, non-erythrocytic 4 OS=Homo sapiens OX=9606 GN=SPTBN4 PE=1 SV=2	SPTBN4	87	54	0.00117636	-5.92173e-17	0.990369	1	0.999881	1	FALSE	FALSE	0	644	1390	796	997	2758	644	1390	796	997	2758	-0.715368
Q96JE9	Q96JE9	>sp|Q96JE9|MAP6_HUMAN Microtubule-associated protein 6 OS=Homo sapiens OX=9606 GN=MAP6 PE=1 SV=2	MAP6	35	31	-0.10038	-5.24356e-16	0.30323	1	0.999881	1	FALSE	FALSE	0	337	771	423	531	1490	337	771	423	531	1490	-1.0088
P63215	P63215	>sp|P63215|GBG3_HUMAN Guanine nucleotide-binding protein G(I)/G(S)/G(O) subunit gamma-3 OS=Homo sapiens OX=9606 GN=GNG3 PE=1 SV=1	GNG3	3	3	-0.026568	-2.06026e-15	0.80644	1	0.999881	1	FALSE	FALSE	0	32	70	40	48	133	32	70	40	48	133	0.517946
Q6P2E9	Q6P2E9	>sp|Q6P2E9|EDC4_HUMAN Enhancer of mRNA-decapping protein 4 OS=Homo sapiens OX=9606 GN=EDC4 PE=1 SV=1	EDC4	25	13	-0.0281102	0	0.637518	1	0.999881	1	FALSE	FALSE	0	163	376	211	266	731	163	376	211	266	731	-0.750077
Q9NZQ3-3	Q9NZQ3-3	>sp|Q9NZQ3-3|SPN90_HUMAN Isoform of Q9NZQ3, Isoform 3 of NCK-interacting protein with SH3 domain OS=Homo sapiens OX=9606 GN=NCKIPSD	NCKIPSD	28	20	0.0107044	4.44049e-16	0.898566	1	0.999881	1	FALSE	FALSE	0	225	479	297	346	980	225	479	297	346	980	0.947493
Q9NQP4	Q9NQP4	>sp|Q9NQP4|PFD4_HUMAN Prefoldin subunit 4 OS=Homo sapiens OX=9606 GN=PFDN4 PE=1 SV=1	PFDN4	5	5	0.0145827	2.89759e-21	0.904146	1	0.999881	1	FALSE	FALSE	0	48	118	68	78	219	48	118	68	78	219	1.15239
O15357	O15357	>sp|O15357|SHIP2_HUMAN Phosphatidylinositol 3,4,5-trisphosphate 5-phosphatase 2 OS=Homo sapiens OX=9606 GN=INPPL1 PE=1 SV=2	INPPL1	8	6	0.108203	0.0455276	0.22402	0.363483	0.999881	1	FALSE	FALSE	0	61	145	70	94	298	61	145	70	94	298	-2.03215
P02786	P02786	>sp|P02786|TFR1_HUMAN Transferrin receptor protein 1 OS=Homo sapiens OX=9606 GN=TFRC PE=1 SV=2	TFRC	21	19	0.0743971	1.19615e-15	0.466268	1	0.999881	1	FALSE	FALSE	0	208	456	268	311	871	208	456	268	311	871	0.814805
P07954-2	P07954-2	>sp|P07954-2|FUMH_HUMAN Isoform of P07954, Isoform Cytoplasmic of Fumarate hydratase, mitochondrial OS=Homo sapiens OX=9606 GN=FH	FH	25	22	0.128072	0.062849	0.194288	0.358657	0.999881	1	FALSE	FALSE	0	227	526	287	362	1023	227	526	287	362	1023	-1.05415
Q9Y490	Q9Y490	>sp|Q9Y490|TLN1_HUMAN Talin-1 OS=Homo sapiens OX=9606 GN=TLN1 PE=1 SV=3	TLN1	98	62	0.084726	0.0311599	0.157989	0.40271	0.999881	1	FALSE	FALSE	0	763	1868	949	1145	3636	763	1868	949	1145	3636	0.103783
O94826	O94826	>sp|O94826|TOM70_HUMAN Mitochondrial import receptor subunit TOM70 OS=Homo sapiens OX=9606 GN=TOMM70 PE=1 SV=1	TOMM70	26	19	0.0303798	0.0102743	0.448922	0.510552	0.999881	1	FALSE	FALSE	0	232	497	280	344	977	232	497	280	344	977	-0.520623
Q96S52	Q96S52	>sp|Q96S52|PIGS_HUMAN GPI transamidase component PIG-S OS=Homo sapiens OX=9606 GN=PIGS PE=1 SV=3	PIGS	10	7	-0.0203059	0	0.806557	1	0.999881	1	FALSE	FALSE	0	80	172	92	117	320	80	172	92	117	320	-0.902175
Q9GZT9	Q9GZT9	>sp|Q9GZT9|EGLN1_HUMAN Egl nine homolog 1 OS=Homo sapiens OX=9606 GN=EGLN1 PE=1 SV=1	EGLN1	7	5	-0.0659676	-7.39603e-18	0.549521	1	0.999881	1	FALSE	FALSE	0	53	139	71	95	263	53	139	71	95	263	-1.74226
Q96T51	Q96T51	>sp|Q96T51|RUFY1_HUMAN RUN and FYVE domain-containing protein 1 OS=Homo sapiens OX=9606 GN=RUFY1 PE=1 SV=2	RUFY1	9	2	-0.0120882	0	0.933939	1	0.999881	1	FALSE	FALSE	0	48	120	59	54	214	48	120	59	54	214	6.01196
Q9Y6V0	Q9Y6V0	>sp|Q9Y6V0|PCLO_HUMAN Protein piccolo OS=Homo sapiens OX=9606 GN=PCLO PE=1 SV=5	PCLO	128	95	0.0150023	1.52896e-16	0.818174	1	0.999881	1	FALSE	FALSE	0	1090	2239	1349	1657	4529	1090	2239	1349	1657	4529	-0.425241
O75326-2	O75326-2	>sp|O75326-2|SEM7A_HUMAN Isoform of O75326, Isoform 2 of Semaphorin-7A OS=Homo sapiens OX=9606 GN=SEMA7A	SEMA7A	8	5	0.0965045	3.32251e-19	0.433751	1	0.999881	1	FALSE	FALSE	0	59	135	76	96	265	59	135	76	96	265	-0.662783
Q8TAE8	Q8TAE8	>sp|Q8TAE8|G45IP_HUMAN Large ribosomal subunit protein mL64 OS=Homo sapiens OX=9606 GN=GADD45GIP1 PE=1 SV=1	GADD45GIP1	2	2	0.148996	2.44349e-17	0.40007	1	0.999881	1	FALSE	FALSE	0	20	39	25	29	79	20	39	25	29	79	1.01212
P31948-2	P31948-2	>sp|P31948-2|STIP1_HUMAN Isoform of P31948, Isoform 2 of Stress-induced-phosphoprotein 1 OS=Homo sapiens OX=9606 GN=STIP1	STIP1	42	26	0.125833	2.76873e-15	0.556921	1	0.999881	1	FALSE	FALSE	0	265	810	378	452	1485	265	810	378	452	1485	0.173503
Q13423	Q13423	>sp|Q13423|NNTM_HUMAN NAD(P) transhydrogenase, mitochondrial OS=Homo sapiens OX=9606 GN=NNT PE=1 SV=3	NNT	51	47	0.00189193	4.32815e-18	0.972815	1	0.999881	1	FALSE	FALSE	0	511	1144	646	782	2194	511	1144	646	782	2194	-0.127963
Q12955	Q12955	>sp|Q12955|ANK3_HUMAN Ankyrin-3 OS=Homo sapiens OX=9606 GN=ANK3 PE=1 SV=3	ANK3	111	82	-0.0679769	-4.96081e-15	0.52861	1	0.999881	1	FALSE	FALSE	0	949	1966	1114	1411	3758	949	1966	1114	1411	3758	-1.0777
P56945-2	P56945-2	>sp|P56945-2|BCAR1_HUMAN Isoform of P56945, Isoform 2 of Breast cancer anti-estrogen resistance protein 1 OS=Homo sapiens OX=9606 GN=BCAR1	BCAR1	9	7	0.00218185	-1.22671e-17	0.980126	1	0.999881	1	FALSE	FALSE	0	68	166	93	114	310	68	166	93	114	310	-0.30998
O60716-3	O60716-3	>sp|O60716-3|CTND1_HUMAN Isoform of O60716, Isoform 1AC of Catenin delta-1 OS=Homo sapiens OX=9606 GN=CTNND1	CTNND1	31	23	-0.0421373	-6.36286e-17	0.60956	1	0.999881	1	FALSE	FALSE	0	273	584	330	412	1144	273	584	330	412	1144	-0.787368
Q9NV92	Q9NV92	>sp|Q9NV92|NFIP2_HUMAN NEDD4 family-interacting protein 2 OS=Homo sapiens OX=9606 GN=NDFIP2 PE=1 SV=2	NDFIP2	1	1	0.0960348	0	0.682566	1	0.999881	1	FALSE	FALSE	0	9	23	12	17	44	9	23	12	17	44
Q15042	Q15042	>sp|Q15042|RB3GP_HUMAN Rab3 GTPase-activating protein catalytic subunit OS=Homo sapiens OX=9606 GN=RAB3GAP1 PE=1 SV=3	RAB3GAP1	33	27	-0.00946109	-2.79723e-18	0.855036	1	0.999881	1	FALSE	FALSE	0	279	554	356	432	1151	279	554	356	432	1151	-0.118098
C9JRZ6	C9JRZ6	>tr|C9JRZ6|C9JRZ6_HUMAN Isoform of Q9NX63, Coiled-coil-helix-coiled-coil-helix domain containing 3 OS=Homo sapiens OX=9606 GN=CHCHD3 PE=1 SV=2	CHCHD3	17	13	-0.00107379	0	0.988748	1	0.999881	1	FALSE	FALSE	0	142	307	182	212	605	142	307	182	212	605	0.751539
Q96D96-3	Q96D96-3	>sp|Q96D96-3|HVCN1_HUMAN Isoform of Q96D96, Isoform 3 of Voltage-gated hydrogen channel 1 OS=Homo sapiens OX=9606 GN=HVCN1	HVCN1	1	1	0.341475	0.271424	0.0213703	0.0306115	0.999881	1	FALSE	FALSE	0	11	25	14	16	47	11	25	14	16	47
Q16643-3	Q16643-3	>sp|Q16643-3|DREB_HUMAN Isoform of Q16643, Isoform 3 of Drebrin OS=Homo sapiens OX=9606 GN=DBN1	DBN1	29	26	-0.0837472	-0.0407043	0.18546	0.327234	0.999881	1	FALSE	FALSE	0	265	589	345	418	1172	265	589	345	418	1172	-0.0636044
Q9NVA2	Q9NVA2	>sp|Q9NVA2|SEP11_HUMAN Septin-11 OS=Homo sapiens OX=9606 GN=SEPTIN11 PE=1 SV=3	SEPTIN11	35	28	0.00747975	1.22464e-16	0.947372	1	0.999881	1	FALSE	FALSE	0	301	682	393	475	1320	301	682	393	475	1320	-0.101896
Q99569	Q99569	>sp|Q99569|PKP4_HUMAN Plakophilin-4 OS=Homo sapiens OX=9606 GN=PKP4 PE=1 SV=2	PKP4	37	32	-0.088146	-0.0689274	0.11549	0.144133	0.999881	1	FALSE	FALSE	0	328	751	417	508	1465	328	751	417	508	1465	-0.26994
Q9H2M9	Q9H2M9	>sp|Q9H2M9|RBGPR_HUMAN Rab3 GTPase-activating protein non-catalytic subunit OS=Homo sapiens OX=9606 GN=RAB3GAP2 PE=1 SV=1	RAB3GAP2	45	39	0.00135255	-1.66379e-17	0.981907	1	0.999881	1	FALSE	FALSE	0	418	891	533	633	1783	418	891	533	633	1783	0.465243
Q92736-2	Q92736-2	>sp|Q92736-2|RYR2_HUMAN Isoform of Q92736, Isoform 2 of Ryanodine receptor 2 OS=Homo sapiens OX=9606 GN=RYR2	RYR2	154	120	0.0210691	3.8315e-16	0.793977	1	0.999881	1	FALSE	FALSE	0	1299	2811	1649	2033	5558	1299	2811	1649	2033	5558	-0.450444
P08559-2	P08559-2	>sp|P08559-2|ODPA_HUMAN Isoform of P08559, Isoform 2 of Pyruvate dehydrogenase E1 component subunit alpha, somatic form, mitochondrial OS=Homo sapiens OX=9606 GN=PDHA1	PDHA1	29	23	0.0483707	1.68437e-17	0.53503	1	0.999881	1	FALSE	FALSE	0	262	601	335	414	1140	262	601	335	414	1140	-0.647387
Q99733-2	Q99733-2	>sp|Q99733-2|NP1L4_HUMAN Isoform of Q99733, Isoform 2 of Nucleosome assembly protein 1-like 4 OS=Homo sapiens OX=9606 GN=NAP1L4	NAP1L4	11	10	-0.0363225	-3.93314e-17	0.562452	1	0.999881	1	FALSE	FALSE	0	110	246	138	169	464	110	246	138	169	464	-0.272153
Q15262-2	Q15262-2	>sp|Q15262-2|PTPRK_HUMAN Isoform of Q15262, Isoform 2 of Receptor-type tyrosine-protein phosphatase kappa OS=Homo sapiens OX=9606 GN=PTPRK	PTPRK	11	7	-0.101182	-7.90983e-14	0.316296	0.999999	0.999881	1	FALSE	FALSE	0	73	183	100	120	354	73	183	100	120	354	0.186528
P02730	P02730	>sp|P02730|B3AT_HUMAN Band 3 anion transport protein OS=Homo sapiens OX=9606 GN=SLC4A1 PE=1 SV=3	SLC4A1	19	15	0.2493	0.0148264	0.264573	0.796576	0.999881	1	FALSE	FALSE	0	160	379	222	238	730	160	379	222	238	730	2.99771
Q03252	Q03252	>sp|Q03252|LMNB2_HUMAN Lamin-B2 OS=Homo sapiens OX=9606 GN=LMNB2 PE=1 SV=4	LMNB2	55	46	-0.0467012	-3.01887e-16	0.567732	1	0.999881	1	FALSE	FALSE	0	525	1209	670	814	2300	525	1209	670	814	2300	-0.314049
Q8NCB2-2	Q8NCB2-2	>sp|Q8NCB2-2|CAMKV_HUMAN Isoform of Q8NCB2, Isoform 2 of CaM kinase-like vesicle-associated protein OS=Homo sapiens OX=9606 GN=CAMKV	CAMKV	30	25	-0.0414064	-1.90613e-18	0.539808	1	0.999881	1	FALSE	FALSE	0	266	616	350	424	1182	266	616	350	424	1182	-0.16044
P49006	P49006	>sp|P49006|MRP_HUMAN MARCKS-related protein OS=Homo sapiens OX=9606 GN=MARCKSL1 PE=1 SV=2	MARCKSL1	4	3	-0.00519019	-1.31882e-19	0.977832	1	0.999881	1	FALSE	FALSE	0	32	78	42	48	149	32	78	42	48	149	1.14852
P11274	P11274	>sp|P11274|BCR_HUMAN Breakpoint cluster region protein OS=Homo sapiens OX=9606 GN=BCR PE=1 SV=2	BCR	34	29	-0.0497899	-0.00232867	0.316988	0.805578	0.999881	1	FALSE	FALSE	0	294	654	378	471	1296	294	654	378	471	1296	-0.726265
Q5SQI0-4	Q5SQI0-4	>sp|Q5SQI0-4|ATAT_HUMAN Isoform of Q5SQI0, Isoform 4 of Alpha-tubulin N-acetyltransferase 1 OS=Homo sapiens OX=9606 GN=ATAT1	ATAT1	15	12	-0.0804747	-0.0506404	0.165536	0.191927	0.999881	1	FALSE	FALSE	0	124	285	165	199	548	124	285	165	199	548	0.0803577
Q9Y5W8-2	Q9Y5W8-2	>sp|Q9Y5W8-2|SNX13_HUMAN Isoform of Q9Y5W8, Isoform 2 of Sorting nexin-13 OS=Homo sapiens OX=9606 GN=SNX13	SNX13	9	2	-0.266866	-0.164289	0.0610203	0.185957	0.999881	1	FALSE	FALSE	0	45	79	50	62	170	45	79	50	62	170	0.0915863
P42858	P42858	>sp|P42858|HD_HUMAN Huntingtin OS=Homo sapiens OX=9606 GN=HTT PE=1 SV=2	HTT	73	58	-0.0395408	0	0.377586	1	0.999881	1	FALSE	FALSE	0	646	1363	820	995	2767	646	1363	820	995	2767	-0.0969975
P19404	P19404	>sp|P19404|NDUV2_HUMAN NADH dehydrogenase [ubiquinone] flavoprotein 2, mitochondrial OS=Homo sapiens OX=9606 GN=NDUFV2 PE=1 SV=2	NDUFV2	10	10	0.0949393	9.88617e-17	0.347256	1	0.999881	1	FALSE	FALSE	0	98	225	131	156	430	98	225	131	156	430	0.324536
O43837	O43837	>sp|O43837|IDH3B_HUMAN Isocitrate dehydrogenase [NAD] subunit beta, mitochondrial OS=Homo sapiens OX=9606 GN=IDH3B PE=1 SV=2	IDH3B	22	21	0.0764496	0	0.518924	1	0.999881	1	FALSE	FALSE	0	225	506	291	348	1003	225	506	291	348	1003	0.161359
Q96PY5-3	Q96PY5-3	>sp|Q96PY5-3|FMNL2_HUMAN Isoform of Q96PY5, Isoform 2 of Formin-like protein 2 OS=Homo sapiens OX=9606 GN=FMNL2	FMNL2	46	28	0.0175838	1.52085e-16	0.872483	1	0.999881	1	FALSE	FALSE	0	369	858	419	514	1574	369	858	419	514	1574	-0.328432
O00468-6	O00468-6	>sp|O00468-6|AGRIN_HUMAN Isoform of O00468, Isoform 6 of Agrin OS=Homo sapiens OX=9606 GN=AGRN	AGRN	29	19	0.102161	0.0752158	0.0797858	0.0946268	0.999881	1	FALSE	FALSE	0	225	526	289	348	1027	225	526	289	348	1027	0.0339014
Q8IXS6-2	Q8IXS6-2	>sp|Q8IXS6-2|PALM2_HUMAN Isoform of Q8IXS6, Isoform 2 of Paralemmin-2 OS=Homo sapiens OX=9606 GN=PALM2	PALM2	22	16	-0.158995	-0.0935243	0.0711963	0.164232	0.999881	1	FALSE	FALSE	0	176	384	215	259	742	176	384	215	259	742	0.0957212
Q14980-2	Q14980-2	>sp|Q14980-2|NUMA1_HUMAN Isoform of Q14980, Isoform 2 of Nuclear mitotic apparatus protein 1 OS=Homo sapiens OX=9606 GN=NUMA1	NUMA1	71	35	0.0228958	3.86105e-17	0.780325	1	0.999881	1	FALSE	FALSE	0	443	1145	552	693	2139	443	1145	552	693	2139	-0.771867
A0A0U1RR22	A0A0U1RR22	>tr|A0A0U1RR22|A0A0U1RR22_HUMAN Isoform of Q9UNF0, Protein kinase C and casein kinase substrate in neurons 2 (Fragment) OS=Homo sapiens OX=9606 GN=PACSIN2 PE=1 SV=1	PACSIN2	12	12	-0.0119521	-1.63704e-17	0.87345	1	0.999881	1	FALSE	FALSE	0	128	288	162	195	560	128	288	162	195	560	0.0833915
Q8IV01	Q8IV01	>sp|Q8IV01|SYT12_HUMAN Synaptotagmin-12 OS=Homo sapiens OX=9606 GN=SYT12 PE=1 SV=1	SYT12	18	16	0.00523648	0	0.952126	1	0.999881	1	FALSE	FALSE	0	170	324	220	264	648	170	324	220	264	648	0.0842153
P43304	P43304	>sp|P43304|GPDM_HUMAN Glycerol-3-phosphate dehydrogenase, mitochondrial OS=Homo sapiens OX=9606 GN=GPD2 PE=1 SV=3	GPD2	45	40	0.144981	0.0890178	0.0801168	0.183247	0.999881	1	FALSE	FALSE	0	445	964	561	668	1884	445	964	561	668	1884	0.220165
Q8N1B4	Q8N1B4	>sp|Q8N1B4|VPS52_HUMAN Vacuolar protein sorting-associated protein 52 homolog OS=Homo sapiens OX=9606 GN=VPS52 PE=1 SV=1	VPS52	26	20	-0.0150445	0	0.71748	1	0.999881	1	FALSE	FALSE	0	210	473	274	336	918	210	473	274	336	918	-0.43528
P55060-3	P55060-3	>sp|P55060-3|XPO2_HUMAN Isoform of P55060, Isoform 3 of Exportin-2 OS=Homo sapiens OX=9606 GN=CSE1L	CSE1L	37	29	0.00288001	-6.37828e-18	0.957456	1	0.999881	1	FALSE	FALSE	0	311	722	399	497	1395	311	722	399	497	1395	-0.732058
O75061	O75061	>sp|O75061|AUXI_HUMAN Putative tyrosine-protein phosphatase auxilin OS=Homo sapiens OX=9606 GN=DNAJC6 PE=1 SV=3	DNAJC6	33	29	0.0105894	4.92869e-16	0.846668	1	0.999881	1	FALSE	FALSE	0	320	723	399	503	1367	320	723	399	503	1367	-1.08223
P51452-2	P51452-2	>sp|P51452-2|DUS3_HUMAN Isoform of P51452, Isoform 2 of Dual specificity protein phosphatase 3 OS=Homo sapiens OX=9606 GN=DUSP3	DUSP3	7	7	0.172102	0.0418884	0.297399	0.596315	0.999881	1	FALSE	FALSE	0	71	159	89	108	304	71	159	89	108	304	0.0164145
Q9Y277-2	Q9Y277-2	>sp|Q9Y277-2|VDAC3_HUMAN Isoform of Q9Y277, Isoform 2 of Voltage-dependent anion-selective channel protein 3 OS=Homo sapiens OX=9606 GN=VDAC3	VDAC3	11	10	0.0693642	0.0799328	0.150763	0.0269906	0.999881	1	FALSE	FALSE	0	113	252	145	175	480	113	252	145	175	480	-0.018748
Q7Z3D6-2	Q7Z3D6-2	>sp|Q7Z3D6-2|GLUCM_HUMAN Isoform of Q7Z3D6, Isoform 2 of D-glutamate cyclase, mitochondrial OS=Homo sapiens OX=9606 GN=DGLUCY	DGLUCY	17	14	0.0227107	-1.80424e-17	0.950237	1	0.999881	1	FALSE	FALSE	0	155	242	183	179	656	155	242	183	179	656	4.39631
Q9NQX3-2	Q9NQX3-2	>sp|Q9NQX3-2|GEPH_HUMAN Isoform of Q9NQX3, Isoform 2 of Gephyrin OS=Homo sapiens OX=9606 GN=GPHN	GPHN	26	25	-0.0192251	0	0.764914	1	0.999881	1	FALSE	FALSE	0	252	585	338	399	1121	252	585	338	399	1121	0.452353
Q86VP6	Q86VP6	>sp|Q86VP6|CAND1_HUMAN Cullin-associated NEDD8-dissociated protein 1 OS=Homo sapiens OX=9606 GN=CAND1 PE=1 SV=2	CAND1	50	41	0.00580812	0	0.907239	1	0.999881	1	FALSE	FALSE	0	471	1038	596	713	2037	471	1038	596	713	2037	0.0972633
Q9BZ71	Q9BZ71	>sp|Q9BZ71|PITM3_HUMAN Membrane-associated phosphatidylinositol transfer protein 3 OS=Homo sapiens OX=9606 GN=PITPNM3 PE=1 SV=2	PITPNM3	19	15	-0.0894442	-0.0382886	0.210865	0.378228	0.999881	1	FALSE	FALSE	0	161	330	195	259	676	161	330	195	259	676	-2.16528
Q12888-2	Q12888-2	>sp|Q12888-2|TP53B_HUMAN Isoform of Q12888, Isoform 2 of TP53-binding protein 1 OS=Homo sapiens OX=9606 GN=TP53BP1	TP53BP1	28	16	-0.155052	-0.132423	0.0744451	0.0650499	0.999881	1	FALSE	FALSE	0	188	451	236	301	861	188	451	236	301	861	-1.35321
Q8NBX0	Q8NBX0	>sp|Q8NBX0|SCPDL_HUMAN Saccharopine dehydrogenase-like oxidoreductase OS=Homo sapiens OX=9606 GN=SCCPDH PE=1 SV=1	SCCPDH	11	11	0.0280447	6.77048e-17	0.596575	1	0.999881	1	FALSE	FALSE	0	113	251	147	173	484	113	251	147	173	484	0.622384
A0A994J591	A0A994J591	>tr|A0A994J591|A0A994J591_HUMAN Isoform of P78362, SRSF protein kinase 2 OS=Homo sapiens OX=9606 GN=SRPK2 PE=1 SV=1	SRPK2	12	9	-0.0764619	-3.03773e-18	0.284403	1	0.999881	1	FALSE	FALSE	0	103	228	138	165	447	103	228	138	165	447	0.389158
Q15293	Q15293	>sp|Q15293|RCN1_HUMAN Reticulocalbin-1 OS=Homo sapiens OX=9606 GN=RCN1 PE=1 SV=1	RCN1	12	10	-0.00474976	0	0.981696	1	0.999881	1	FALSE	FALSE	0	101	236	134	152	461	101	236	134	152	461	1.44059
A0A8V8TMZ9	A0A8V8TMZ9	>tr|A0A8V8TMZ9|A0A8V8TMZ9_HUMAN Isoform of P30531, Transporter OS=Homo sapiens OX=9606 GN=SLC6A1 PE=1 SV=1	SLC6A1	7	7	0.0753614	0	0.339666	1	0.999881	1	FALSE	FALSE	0	76	169	95	112	325	76	169	95	112	325	0.584164
P35612	P35612	>sp|P35612|ADDB_HUMAN Beta-adducin OS=Homo sapiens OX=9606 GN=ADD2 PE=1 SV=3	ADD2	49	46	-0.114371	-0.0788227	0.0515201	0.0859008	0.999881	1	FALSE	FALSE	0	480	1075	610	744	2067	480	1075	610	744	2067	-0.321384
Q8TBZ3-2	Q8TBZ3-2	>sp|Q8TBZ3-2|WDR20_HUMAN Isoform of Q8TBZ3, Isoform 2 of WD repeat-containing protein 20 OS=Homo sapiens OX=9606 GN=WDR20	WDR20	5	4	0.0615897	6.89703e-15	0.577139	1	0.999881	1	FALSE	FALSE	0	36	72	48	60	177	36	72	48	60	177	-0.0873199
Q9HCM2	Q9HCM2	>sp|Q9HCM2|PLXA4_HUMAN Plexin-A4 OS=Homo sapiens OX=9606 GN=PLXNA4 PE=1 SV=4	PLXNA4	52	47	-0.0274305	-3.08583e-17	0.581261	1	0.999881	1	FALSE	FALSE	0	523	1115	647	802	2196	523	1115	647	802	2196	-0.710716
P30038	P30038	>sp|P30038|AL4A1_HUMAN Delta-1-pyrroline-5-carboxylate dehydrogenase, mitochondrial OS=Homo sapiens OX=9606 GN=ALDH4A1 PE=1 SV=3	ALDH4A1	27	21	-0.035831	-6.77947e-18	0.763895	1	0.999881	1	FALSE	FALSE	0	225	556	293	354	1013	225	556	293	354	1013	0.024498
Q9BZL4	Q9BZL4	>sp|Q9BZL4|PP12C_HUMAN Protein phosphatase 1 regulatory subunit 12C OS=Homo sapiens OX=9606 GN=PPP1R12C PE=1 SV=1	PPP1R12C	17	10	-0.0312976	-1.55281e-16	0.702521	1	0.999881	1	FALSE	FALSE	0	130	295	164	199	585	130	295	164	199	585	-0.0347024
P67809	P67809	>sp|P67809|YBOX1_HUMAN Y-box-binding protein 1 OS=Homo sapiens OX=9606 GN=YBX1 PE=1 SV=3	YBX1	7	5	0.0512387	4.96373e-18	0.660576	1	0.999881	1	FALSE	FALSE	0	51	145	72	88	256	51	145	72	88	256	-0.125584
A0A7P0T890	A0A7P0T890	>tr|A0A7P0T890|A0A7P0T890_HUMAN Isoform of Q03001, Dystonin OS=Homo sapiens OX=9606 GN=DST PE=1 SV=1	DST	239	146	0.00836904	4.55239e-16	0.893426	1	0.999881	1	FALSE	FALSE	0	1765	4102	2208	2631	7916	1765	4102	2208	2631	7916	0.380317
O60784	O60784	>sp|O60784|TOM1_HUMAN Target of Myb1 membrane trafficking protein OS=Homo sapiens OX=9606 GN=TOM1 PE=1 SV=2	TOM1	18	16	-0.051947	-1.32705e-16	0.398665	1	0.999881	1	FALSE	FALSE	0	174	398	223	261	764	174	398	223	261	764	0.717331
P80723	P80723	>sp|P80723|BASP1_HUMAN Brain acid soluble protein 1 OS=Homo sapiens OX=9606 GN=BASP1 PE=1 SV=2	BASP1	21	20	-0.146292	0	0.529984	1	0.999881	1	FALSE	FALSE	0	215	475	268	332	938	215	475	268	332	938	-0.696671
O75569	O75569	>sp|O75569|PRKRA_HUMAN Interferon-inducible double-stranded RNA-dependent protein kinase activator A OS=Homo sapiens OX=9606 GN=PRKRA PE=1 SV=1	PRKRA	15	11	-0.185686	-0.142934	0.0695257	0.0839819	0.999881	1	FALSE	FALSE	0	120	261	160	190	550	120	261	160	190	550	0.457948
Q8N163	Q8N163	>sp|Q8N163|CCAR2_HUMAN Cell cycle and apoptosis regulator protein 2 OS=Homo sapiens OX=9606 GN=CCAR2 PE=1 SV=2	CCAR2	24	20	-0.104568	-0.0126128	0.224908	0.692943	0.999881	1	FALSE	FALSE	0	211	513	270	352	969	211	513	270	352	969	-1.73289
A0A3B3ITT1	A0A3B3ITT1	>tr|A0A3B3ITT1|A0A3B3ITT1_HUMAN Isoform of Q6IQ22, RAB12, member RAS oncogene family OS=Homo sapiens OX=9606 GN=RAB12 PE=1 SV=1	RAB12	15	13	0.034333	4.0286e-16	0.644027	1	0.999881	1	FALSE	FALSE	0	145	333	189	227	630	145	333	189	227	630	0.0821954
Q8IZ83-3	Q8IZ83-3	>sp|Q8IZ83-3|A16A1_HUMAN Isoform of Q8IZ83, Isoform 3 of Aldehyde dehydrogenase family 16 member A1 OS=Homo sapiens OX=9606 GN=ALDH16A1	ALDH16A1	11	3	-0.162119	-0.0450673	0.24498	0.45104	0.999881	1	FALSE	FALSE	0	54	142	64	75	246	54	142	64	75	246	1.00483
P46821	P46821	>sp|P46821|MAP1B_HUMAN Microtubule-associated protein 1B OS=Homo sapiens OX=9606 GN=MAP1B PE=1 SV=2	MAP1B	145	120	-0.150232	-0.083198	0.116613	0.250885	0.999881	1	FALSE	FALSE	0	1303	2921	1666	2047	5631	1303	2921	1666	2047	5631	-0.495176
A0A1C7CYX9	A0A1C7CYX9	>tr|A0A1C7CYX9|A0A1C7CYX9_HUMAN Isoform of Q16555, Dihydropyrimidinase like 2 OS=Homo sapiens OX=9606 GN=DPYSL2 PE=1 SV=1	DPYSL2	56	37	0.148981	0	0.445339	1	0.999881	1	FALSE	FALSE	0	433	1114	560	673	2082	433	1114	560	673	2082	0.067776
Q9UQ90	Q9UQ90	>sp|Q9UQ90|SPG7_HUMAN Paraplegin OS=Homo sapiens OX=9606 GN=SPG7 PE=1 SV=2	SPG7	12	10	0.0629648	0.0399591	0.319971	0.266157	0.999881	1	FALSE	FALSE	0	109	214	135	165	460	109	214	135	165	460	-0.137909
Q9Y2A7-2	Q9Y2A7-2	>sp|Q9Y2A7-2|NCKP1_HUMAN Isoform of Q9Y2A7, Isoform 2 of Nck-associated protein 1 OS=Homo sapiens OX=9606 GN=NCKAP1	NCKAP1	68	53	-0.00950819	-7.61179e-17	0.892897	1	0.999881	1	FALSE	FALSE	0	597	1341	768	923	2624	597	1341	768	923	2624	0.0409003
Q2M2I8	Q2M2I8	>sp|Q2M2I8|AAK1_HUMAN AP2-associated protein kinase 1 OS=Homo sapiens OX=9606 GN=AAK1 PE=1 SV=3	AAK1	35	32	-0.0581649	-0.025193	0.226113	0.385936	0.999881	1	FALSE	FALSE	0	332	725	419	524	1430	332	725	419	524	1430	-0.934078
Q01995	Q01995	>sp|Q01995|TAGL_HUMAN Transgelin OS=Homo sapiens OX=9606 GN=TAGLN PE=1 SV=4	TAGLN	17	8	0.138178	5.56909e-17	0.521829	1	0.999881	1	FALSE	FALSE	0	100	246	126	147	448	100	246	126	147	448	0.639849
P09496-2	P09496-2	>sp|P09496-2|CLCA_HUMAN Isoform of P09496, Isoform Non-brain of Clathrin light chain A OS=Homo sapiens OX=9606 GN=CLTA	CLTA	1	1	0.163008	0	0.518362	1	0.999881	1	FALSE	FALSE	0	6	19	12	13	33	6	19	12	13	33
Q01484	Q01484	>sp|Q01484|ANK2_HUMAN Ankyrin-2 OS=Homo sapiens OX=9606 GN=ANK2 PE=1 SV=4	ANK2	102	83	-0.0922737	-0.0618736	0.0716625	0.138416	0.999881	1	FALSE	FALSE	0	913	2048	1187	1462	4051	913	2048	1187	1462	4051	-0.514417
P11586	P11586	>sp|P11586|C1TC_HUMAN C-1-tetrahydrofolate synthase, cytoplasmic OS=Homo sapiens OX=9606 GN=MTHFD1 PE=1 SV=4	MTHFD1	47	42	0.0147774	6.72483e-17	0.779032	1	0.999881	1	FALSE	FALSE	0	465	1042	574	718	2020	465	1042	574	718	2020	-0.885366
P29966	P29966	>sp|P29966|MARCS_HUMAN Myristoylated alanine-rich C-kinase substrate OS=Homo sapiens OX=9606 GN=MARCKS PE=1 SV=4	MARCKS	17	16	-0.0491217	0	0.774926	1	0.999881	1	FALSE	FALSE	0	175	407	222	276	790	175	407	222	276	790	-0.706389
Q9P253	Q9P253	>sp|Q9P253|VPS18_HUMAN Vacuolar protein sorting-associated protein 18 homolog OS=Homo sapiens OX=9606 GN=VPS18 PE=1 SV=2	VPS18	23	18	0.0168652	4.52289e-17	0.789406	1	0.999881	1	FALSE	FALSE	0	198	431	249	296	865	198	431	249	296	865	0.516089
Q9NRU3-2	Q9NRU3-2	>sp|Q9NRU3-2|CNNM1_HUMAN Isoform of Q9NRU3, Isoform 2 of Metal transporter CNNM1 OS=Homo sapiens OX=9606 GN=CNNM1	CNNM1	11	10	0.0595501	2.75707e-17	0.387872	1	0.999881	1	FALSE	FALSE	0	83	195	120	141	391	83	195	120	141	391	0.96681
Q9P260-2	Q9P260-2	>sp|Q9P260-2|RELCH_HUMAN Isoform of Q9P260, Isoform 2 of RAB11-binding protein RELCH OS=Homo sapiens OX=9606 GN=RELCH	RELCH	38	27	0.00652967	1.81417e-17	0.90529	1	0.999881	1	FALSE	FALSE	0	327	699	409	508	1403	327	699	409	508	1403	-0.648941
P42338	P42338	>sp|P42338|PK3CB_HUMAN Phosphatidylinositol 4,5-bisphosphate 3-kinase catalytic subunit beta isoform OS=Homo sapiens OX=9606 GN=PIK3CB PE=1 SV=1	PIK3CB	8	4	-0.110179	-4.03366e-17	0.358447	1	0.999881	1	FALSE	FALSE	0	38	98	51	64	198	38	98	51	64	198	-0.494668
P05023-4	P05023-4	>sp|P05023-4|AT1A1_HUMAN Isoform of P05023, Isoform 4 of Sodium/potassium-transporting ATPase subunit alpha-1 OS=Homo sapiens OX=9606 GN=ATP1A1	ATP1A1	68	63	-0.00261713	0	0.962132	1	0.999881	1	FALSE	FALSE	0	688	1516	866	1051	2947	688	1516	866	1051	2947	-0.235899
Q9UHV9	Q9UHV9	>sp|Q9UHV9|PFD2_HUMAN Prefoldin subunit 2 OS=Homo sapiens OX=9606 GN=PFDN2 PE=1 SV=1	PFDN2	8	6	-0.0428668	0	0.703544	1	0.999881	1	FALSE	FALSE	0	70	153	88	99	294	70	153	88	99	294	1.43938
Q8TF61	Q8TF61	>sp|Q8TF61|FBX41_HUMAN F-box only protein 41 OS=Homo sapiens OX=9606 GN=FBXO41 PE=2 SV=5	FBXO41	13	13	0.0293397	8.69839e-16	0.710703	1	0.999881	1	FALSE	FALSE	0	128	244	151	195	521	128	244	151	195	521	-1.3784
O94906	O94906	>sp|O94906|PRP6_HUMAN Pre-mRNA-processing factor 6 OS=Homo sapiens OX=9606 GN=PRPF6 PE=1 SV=1	PRPF6	14	10	0.0239198	2.65738e-17	0.759041	1	0.999881	1	FALSE	FALSE	0	104	254	132	163	476	104	254	132	163	476	-0.384501
P35232	P35232	>sp|P35232|PHB1_HUMAN Prohibitin 1 OS=Homo sapiens OX=9606 GN=PHB1 PE=1 SV=1	PHB1	23	18	0.03239	1.45953e-17	0.618593	1	0.999881	1	FALSE	FALSE	0	220	473	266	329	912	220	473	266	329	912	-0.636249
Q96T49	Q96T49	>sp|Q96T49|PP16B_HUMAN Protein phosphatase 1 regulatory inhibitor subunit 16B OS=Homo sapiens OX=9606 GN=PPP1R16B PE=1 SV=1	PPP1R16B	6	4	0.0407166	1.63467e-17	0.740605	1	0.999881	1	FALSE	FALSE	0	42	83	49	71	181	42	83	49	71	181	-3.3257
Q9BUK6-2	Q9BUK6-2	>sp|Q9BUK6-2|MSTO1_HUMAN Isoform of Q9BUK6, Isoform 2 of Protein misato homolog 1 OS=Homo sapiens OX=9606 GN=MSTO1	MSTO1	2	2	0.00189054	0	0.986143	1	0.999881	1	FALSE	FALSE	0	21	46	26	32	95	21	46	26	32	95	0.319558
O15020	O15020	>sp|O15020|SPTN2_HUMAN Spectrin beta chain, non-erythrocytic 2 OS=Homo sapiens OX=9606 GN=SPTBN2 PE=1 SV=3	SPTBN2	141	120	-0.0696682	0	0.245669	1	0.999881	1	FALSE	FALSE	0	1344	2963	1686	2040	5742	1344	2963	1686	2040	5742	-0.129116
Q9UPA5	Q9UPA5	>sp|Q9UPA5|BSN_HUMAN Protein bassoon OS=Homo sapiens OX=9606 GN=BSN PE=1 SV=4	BSN	127	108	-0.0538162	-1.88544e-15	0.470993	1	0.999881	1	FALSE	FALSE	0	1212	2573	1512	1851	5099	1212	2573	1512	1851	5099	-0.377903
P78318	P78318	>sp|P78318|IGBP1_HUMAN Immunoglobulin-binding protein 1 OS=Homo sapiens OX=9606 GN=IGBP1 PE=1 SV=1	IGBP1	14	11	-0.0284122	-3.90861e-16	0.66441	1	0.999881	1	FALSE	FALSE	0	124	257	148	192	522	124	257	148	192	522	-1.60167
P33176	P33176	>sp|P33176|KINH_HUMAN Kinesin-1 heavy chain OS=Homo sapiens OX=9606 GN=KIF5B PE=1 SV=1	KIF5B	39	22	-0.0191958	0	0.696952	1	0.999881	1	FALSE	FALSE	0	292	698	354	444	1343	292	698	354	444	1343	-0.842386
Q6ZVM7	Q6ZVM7	>sp|Q6ZVM7|TM1L2_HUMAN TOM1-like protein 2 OS=Homo sapiens OX=9606 GN=TOM1L2 PE=1 SV=1	TOM1L2	22	19	-0.0424928	0	0.489131	1	0.999881	1	FALSE	FALSE	0	204	442	257	312	873	204	442	257	312	873	-0.154657
Q9UPX8	Q9UPX8	>sp|Q9UPX8|SHAN2_HUMAN SH3 and multiple ankyrin repeat domains protein 2 OS=Homo sapiens OX=9606 GN=SHANK2 PE=1 SV=4	SHANK2	28	22	-0.252887	-0.206402	0.0177534	0.0290756	0.999881	1	FALSE	FALSE	0	234	475	285	364	930	234	475	285	364	930	-1.35612
Q9C0C2	Q9C0C2	>sp|Q9C0C2|TB182_HUMAN 182 kDa tankyrase-1-binding protein OS=Homo sapiens OX=9606 GN=TNKS1BP1 PE=1 SV=4	TNKS1BP1	6	5	-0.295427	-0.225287	0.0145879	0.0196564	0.999881	1	FALSE	FALSE	0	46	122	61	74	231	46	122	61	74	231	0.219393
Q00610-2	Q00610-2	>sp|Q00610-2|CLH1_HUMAN Isoform of Q00610, Isoform 2 of Clathrin heavy chain 1 OS=Homo sapiens OX=9606 GN=CLTC	CLTC	117	95	0.0693004	2.94541e-15	0.49454	1	0.999881	1	FALSE	FALSE	0	1063	2350	1329	1605	4522	1063	2350	1329	1605	4522	-0.101498
P49327	P49327	>sp|P49327|FAS_HUMAN Fatty acid synthase OS=Homo sapiens OX=9606 GN=FASN PE=1 SV=3	FASN	105	84	0.0320103	2.66083e-16	0.564052	1	0.999881	1	FALSE	FALSE	0	926	2147	1182	1413	4101	926	2147	1182	1413	4101	0.290807
P35606-2	P35606-2	>sp|P35606-2|COPB2_HUMAN Isoform of P35606, Isoform 2 of Coatomer subunit beta' OS=Homo sapiens OX=9606 GN=COPB2	COPB2	33	22	0.0110049	3.4949e-17	0.816932	1	0.999881	1	FALSE	FALSE	0	242	553	302	367	1067	242	553	302	367	1067	-0.0916795
Q709C8-2	Q709C8-2	>sp|Q709C8-2|VP13C_HUMAN Isoform of Q709C8, Isoform 2 of Intermembrane lipid transfer protein VPS13C OS=Homo sapiens OX=9606 GN=VPS13C	VPS13C	90	58	-0.0108388	-5.02655e-16	0.882607	1	0.999881	1	FALSE	FALSE	0	662	1487	828	1022	2921	662	1487	828	1022	2921	-0.423952
Q9BY42	Q9BY42	>sp|Q9BY42|RTF2_HUMAN Replication termination factor 2 OS=Homo sapiens OX=9606 GN=RTF2 PE=1 SV=3	RTF2	2	1	0.242114	0	0.297383	1	0.999881	1	FALSE	FALSE	0	11	26	17	16	58	11	26	17	16	58
Q5HYK3	Q5HYK3	>sp|Q5HYK3|COQ5_HUMAN 2-methoxy-6-polyprenyl-1,4-benzoquinol methylase, mitochondrial OS=Homo sapiens OX=9606 GN=COQ5 PE=1 SV=2	COQ5	12	10	-0.072972	-5.12817e-17	0.372544	1	0.999881	1	FALSE	FALSE	0	104	233	133	165	476	104	233	133	165	476	-0.432143
P55809	P55809	>sp|P55809|SCOT1_HUMAN Succinyl-CoA:3-ketoacid coenzyme A transferase 1, mitochondrial OS=Homo sapiens OX=9606 GN=OXCT1 PE=1 SV=1	OXCT1	28	21	0.144147	0.0175603	0.317724	0.72143	0.999881	1	FALSE	FALSE	0	238	577	304	378	1101	238	577	304	378	1101	-0.679976
Q9UI15	Q9UI15	>sp|Q9UI15|TAGL3_HUMAN Transgelin-3 OS=Homo sapiens OX=9606 GN=TAGLN3 PE=1 SV=2	TAGLN3	15	14	0.0566824	3.49201e-15	0.580736	1	0.999881	1	FALSE	FALSE	0	148	320	186	225	621	148	320	186	225	621	-0.0799721
Q9UDT6	Q9UDT6	>sp|Q9UDT6|CLIP2_HUMAN CAP-Gly domain-containing linker protein 2 OS=Homo sapiens OX=9606 GN=CLIP2 PE=1 SV=1	CLIP2	55	45	-0.0389305	-0.0208949	0.373688	0.392829	0.999881	1	FALSE	FALSE	0	519	1177	648	793	2279	519	1177	648	793	2279	-0.330815
P27708	P27708	>sp|P27708|PYR1_HUMAN CAD protein OS=Homo sapiens OX=9606 GN=CAD PE=1 SV=3	CAD	26	10	0.127055	0.052726	0.257042	0.41867	0.999881	1	FALSE	FALSE	0	129	317	180	203	648	129	317	180	203	648	1.92977
P62258	P62258	>sp|P62258|1433E_HUMAN 14-3-3 protein epsilon OS=Homo sapiens OX=9606 GN=YWHAE PE=1 SV=1	YWHAE	43	34	-0.0355008	0	0.658242	1	0.999881	1	FALSE	FALSE	0	364	837	463	584	1617	364	837	463	584	1617	-1.04934
O95197-2	O95197-2	>sp|O95197-2|RTN3_HUMAN Isoform of O95197, Isoform 2 of Reticulon-3 OS=Homo sapiens OX=9606 GN=RTN3	RTN3	32	29	-0.154929	-0.130033	0.0147974	0.0128052	0.999881	1	FALSE	FALSE	0	312	714	408	494	1366	312	714	408	494	1366	-0.151927
Q6UWE0	Q6UWE0	>sp|Q6UWE0|LRSM1_HUMAN E3 ubiquitin-protein ligase LRSAM1 OS=Homo sapiens OX=9606 GN=LRSAM1 PE=1 SV=1	LRSAM1	30	19	-0.00656169	0	0.907695	1	0.999881	1	FALSE	FALSE	0	237	501	293	357	986	237	501	293	357	986	-0.110951
Q14416	Q14416	>sp|Q14416|GRM2_HUMAN Metabotropic glutamate receptor 2 OS=Homo sapiens OX=9606 GN=GRM2 PE=1 SV=2	GRM2	11	10	-0.0468802	0	0.484974	1	0.999881	1	FALSE	FALSE	0	113	238	136	166	469	113	238	136	166	469	-0.141857
O00273	O00273	>sp|O00273|DFFA_HUMAN DNA fragmentation factor subunit alpha OS=Homo sapiens OX=9606 GN=DFFA PE=1 SV=1	DFFA	8	3	0.0207682	4.11535e-19	0.884871	1	0.999881	1	FALSE	FALSE	0	43	148	57	73	255	43	148	57	73	255	-0.772462
Q9UQ35	Q9UQ35	>sp|Q9UQ35|SRRM2_HUMAN Serine/arginine repetitive matrix protein 2 OS=Homo sapiens OX=9606 GN=SRRM2 PE=1 SV=2	SRRM2	17	9	-0.464105	-0.308995	0.0351295	0.0757482	0.999881	1	FALSE	FALSE	0	89	237	119	172	468	89	237	119	172	468	-4.12129
Q9Y6A2	Q9Y6A2	>sp|Q9Y6A2|CP46A_HUMAN Cholesterol 24-hydroxylase OS=Homo sapiens OX=9606 GN=CYP46A1 PE=1 SV=1	CYP46A1	19	14	-0.0699293	-1.93095e-16	0.44198	1	0.999881	1	FALSE	FALSE	0	181	350	213	267	695	181	350	213	267	695	-0.83065
O95248-4	O95248-4	>sp|O95248-4|MTMR5_HUMAN Isoform of O95248, Isoform 4 of Myotubularin-related protein 5 OS=Homo sapiens OX=9606 GN=SBF1	SBF1	66	51	0.0254597	7.76848e-18	0.632336	1	0.999881	1	FALSE	FALSE	0	597	1293	744	893	2574	597	1293	744	893	2574	0.133258
Q5JTZ9	Q5JTZ9	>sp|Q5JTZ9|SYAM_HUMAN Alanine--tRNA ligase, mitochondrial OS=Homo sapiens OX=9606 GN=AARS2 PE=1 SV=1	AARS2	19	13	-0.0304718	0	0.773415	1	0.999881	1	FALSE	FALSE	0	147	306	190	234	623	147	306	190	234	623	-0.416187
P05091	P05091	>sp|P05091|ALDH2_HUMAN Aldehyde dehydrogenase, mitochondrial OS=Homo sapiens OX=9606 GN=ALDH2 PE=1 SV=2	ALDH2	32	27	0.171343	0.121324	0.0910297	0.146988	0.999881	1	FALSE	FALSE	0	305	714	378	459	1346	305	714	378	459	1346	-0.214854
Q9UBI1	Q9UBI1	>sp|Q9UBI1|COMD3_HUMAN COMM domain-containing protein 3 OS=Homo sapiens OX=9606 GN=COMMD3 PE=1 SV=1	COMMD3	4	3	0.0598298	1.75645e-16	0.613554	1	0.999881	1	FALSE	FALSE	0	32	74	44	50	143	32	74	44	50	143	1.60666
P13591	P13591	>sp|P13591|NCAM1_HUMAN Neural cell adhesion molecule 1 OS=Homo sapiens OX=9606 GN=NCAM1 PE=1 SV=3	NCAM1	48	43	-0.0370602	0	0.574269	1	0.999881	1	FALSE	FALSE	0	467	1024	587	724	2010	467	1024	587	724	2010	-0.651986
Q96CT7	Q96CT7	>sp|Q96CT7|CC124_HUMAN Coiled-coil domain-containing protein 124 OS=Homo sapiens OX=9606 GN=CCDC124 PE=1 SV=1	CCDC124	2	2	-0.100775	0	0.58891	1	0.999881	1	FALSE	FALSE	0	20	46	23	25	83	20	46	23	25	83	2.55546
Q9UHY7	Q9UHY7	>sp|Q9UHY7|ENOPH_HUMAN Enolase-phosphatase E1 OS=Homo sapiens OX=9606 GN=ENOPH1 PE=1 SV=1	ENOPH1	10	7	0.124204	3.35529e-16	0.299974	1	0.999881	1	FALSE	FALSE	0	83	185	98	127	357	83	185	98	127	357	-1.47761
Q6XQN6-3	Q6XQN6-3	>sp|Q6XQN6-3|PNCB_HUMAN Isoform of Q6XQN6, Isoform 3 of Nicotinate phosphoribosyltransferase OS=Homo sapiens OX=9606 GN=NAPRT	NAPRT	13	8	0.285609	0.0989864	0.17048	0.430706	0.999881	1	FALSE	FALSE	0	72	232	131	129	428	72	232	131	129	428	4.3516
P19623	P19623	>sp|P19623|SPEE_HUMAN Spermidine synthase OS=Homo sapiens OX=9606 GN=SRM PE=1 SV=1	SRM	9	6	0.105334	9.36881e-19	0.490106	1	0.999881	1	FALSE	FALSE	0	60	170	84	100	313	60	170	84	100	313	0.348354
A6NCS6	A6NCS6	>sp|A6NCS6|CB072_HUMAN Uncharacterized protein C2orf72 OS=Homo sapiens OX=9606 GN=C2orf72 PE=1 SV=2	C2ORF72	3	2	0.123253	0	0.350979	1	0.999881	1	FALSE	FALSE	0	19	56	30	31	99	19	56	30	31	99	3.38038
Q9BZV1	Q9BZV1	>sp|Q9BZV1|UBXN6_HUMAN UBX domain-containing protein 6 OS=Homo sapiens OX=9606 GN=UBXN6 PE=1 SV=1	UBXN6	20	20	0.0391832	2.88355e-15	0.472032	1	0.999881	1	FALSE	FALSE	0	199	415	256	312	869	199	415	256	312	869	-0.163074
Q9P2Q2	Q9P2Q2	>sp|Q9P2Q2|FRM4A_HUMAN FERM domain-containing protein 4A OS=Homo sapiens OX=9606 GN=FRMD4A PE=1 SV=3	FRMD4A	16	8	0.0221782	9.81168e-17	0.742961	1	0.999881	1	FALSE	FALSE	0	103	202	122	149	403	103	202	122	149	403	0.0716437
P46379-2	P46379-2	>sp|P46379-2|BAG6_HUMAN Isoform of P46379, Isoform 2 of Large proline-rich protein BAG6 OS=Homo sapiens OX=9606 GN=BAG6	BAG6	28	23	-0.0944303	-0.0800437	0.0809051	0.0541647	0.999881	1	FALSE	FALSE	0	264	575	327	403	1138	264	575	327	403	1138	-0.556615
Q9NSD9	Q9NSD9	>sp|Q9NSD9|SYFB_HUMAN Phenylalanine--tRNA ligase beta subunit OS=Homo sapiens OX=9606 GN=FARSB PE=1 SV=3	FARSB	25	21	-0.0040796	1.34711e-20	0.962105	1	0.999881	1	FALSE	FALSE	0	243	532	304	366	1043	243	532	304	366	1043	0.0499238
Q92843	Q92843	>sp|Q92843|B2CL2_HUMAN Bcl-2-like protein 2 OS=Homo sapiens OX=9606 GN=BCL2L2 PE=1 SV=2	BCL2L2	4	3	-0.00200789	0	0.981722	1	0.999881	1	FALSE	FALSE	0	37	78	42	53	152	37	78	42	53	152	-0.381781
Q9Y5K8	Q9Y5K8	>sp|Q9Y5K8|VATD_HUMAN V-type proton ATPase subunit D OS=Homo sapiens OX=9606 GN=ATP6V1D PE=1 SV=1	ATP6V1D	18	16	0.00388183	7.63335e-16	0.968951	1	0.999881	1	FALSE	FALSE	0	177	390	229	277	743	177	390	229	277	743	-0.0795832
P22102	P22102	>sp|P22102|PUR2_HUMAN Trifunctional purine biosynthetic protein adenosine-3 OS=Homo sapiens OX=9606 GN=GART PE=1 SV=1	GART	19	12	0.0316222	8.07766e-17	0.719325	1	0.999881	1	FALSE	FALSE	0	141	339	184	218	648	141	339	184	218	648	0.682925
Q4KMP7	Q4KMP7	>sp|Q4KMP7|TB10B_HUMAN TBC1 domain family member 10B OS=Homo sapiens OX=9606 GN=TBC1D10B PE=1 SV=3	TBC1D10B	20	14	-0.0803548	-0.0314734	0.231982	0.425436	0.999881	1	FALSE	FALSE	0	161	332	188	249	650	161	332	188	249	650	-2.05444
Q9C0H9	Q9C0H9	>sp|Q9C0H9|SRCN1_HUMAN SRC kinase signaling inhibitor 1 OS=Homo sapiens OX=9606 GN=SRCIN1 PE=1 SV=4	SRCIN1	70	54	-0.0269466	-3.48537e-16	0.443881	1	0.999881	1	FALSE	FALSE	0	625	1338	763	926	2602	625	1338	763	926	2602	-0.146689
P47736-4	P47736-4	>sp|P47736-4|RPGP1_HUMAN Isoform of P47736, Isoform 4 of Rap1 GTPase-activating protein 1 OS=Homo sapiens OX=9606 GN=RAP1GAP	RAP1GAP	1	1	0.0324247	0	0.801429	1	0.999881	1	FALSE	FALSE	0	11	25	14	17	48	11	25	14	17	48
P47736-2	P47736-2	>sp|P47736-2|RPGP1_HUMAN Isoform of P47736, Isoform 2 of Rap1 GTPase-activating protein 1 OS=Homo sapiens OX=9606 GN=RAP1GAP	RAP1GAP	23	19	-0.0770212	-0.0548347	0.187539	0.189306	0.999881	1	FALSE	FALSE	0	202	452	258	308	871	202	452	258	308	871	0.273127
Q8N7J2	Q8N7J2	>sp|Q8N7J2|AMER2_HUMAN APC membrane recruitment protein 2 OS=Homo sapiens OX=9606 GN=AMER2 PE=1 SV=3	AMER2	15	7	-0.080968	0	0.5199	1	0.999881	1	FALSE	FALSE	0	111	271	113	163	490	111	271	113	163	490	-3.53866
P27694	P27694	>sp|P27694|RFA1_HUMAN Replication protein A 70 kDa DNA-binding subunit OS=Homo sapiens OX=9606 GN=RPA1 PE=1 SV=2	RPA1	17	11	0.15579	0.0426724	0.204385	0.496286	0.999881	1	FALSE	FALSE	0	119	320	166	200	596	119	320	166	200	596	0.137906
O60313-2	O60313-2	>sp|O60313-2|OPA1_HUMAN Isoform of O60313, Isoform 2 of Dynamin-like 120 kDa protein, mitochondrial OS=Homo sapiens OX=9606 GN=OPA1	OPA1	69	57	-0.0122383	4.50223e-17	0.80766	1	0.999881	1	FALSE	FALSE	0	649	1371	821	983	2751	649	1371	821	983	2751	0.102259
O75369-2	O75369-2	>sp|O75369-2|FLNB_HUMAN Isoform of O75369, Isoform 2 of Filamin-B OS=Homo sapiens OX=9606 GN=FLNB	FLNB	61	27	0.0394402	0	0.620976	1	0.999881	1	FALSE	FALSE	0	396	1066	464	573	1909	396	1066	464	573	1909	-0.375106
A0A804HIL7	A0A804HIL7	>tr|A0A804HIL7|A0A804HIL7_HUMAN Isoform of Q9C026, Tripartite motif containing 9 OS=Homo sapiens OX=9606 GN=TRIM9 PE=1 SV=1	TRIM9	7	6	-0.0983811	-0.0224216	0.200089	0.544241	0.999881	1	FALSE	FALSE	0	59	120	68	91	244	59	120	68	91	244	-1.88251
Q9BZE9-2	Q9BZE9-2	>sp|Q9BZE9-2|ASPC1_HUMAN Isoform of Q9BZE9, Isoform 2 of Tether containing UBX domain for GLUT4 OS=Homo sapiens OX=9606 GN=ASPSCR1	ASPSCR1	7	6	0.073928	1.08479e-14	0.451241	1	0.999881	1	FALSE	FALSE	0	66	151	86	106	285	66	151	86	106	285	-0.284215
Q8WZ64	Q8WZ64	>sp|Q8WZ64|ARAP2_HUMAN Arf-GAP with Rho-GAP domain, ANK repeat and PH domain-containing protein 2 OS=Homo sapiens OX=9606 GN=ARAP2 PE=1 SV=3	ARAP2	16	7	0.0626404	4.4536e-16	0.552634	1	0.999881	1	FALSE	FALSE	0	98	192	114	135	361	98	192	114	135	361	0.635388
P23677	P23677	>sp|P23677|IP3KA_HUMAN Inositol-trisphosphate 3-kinase A OS=Homo sapiens OX=9606 GN=ITPKA PE=1 SV=1	ITPKA	16	14	-0.00825439	-7.41182e-19	0.958218	1	0.999881	1	FALSE	FALSE	0	160	340	200	250	679	160	340	200	250	679	-0.819899
P05386	P05386	>sp|P05386|RLA1_HUMAN Large ribosomal subunit protein P1 OS=Homo sapiens OX=9606 GN=RPLP1 PE=1 SV=1	RPLP1	1	1	0.108088	0	0.687646	1	0.999881	1	FALSE	FALSE	0	11	25	14	17	46	11	25	14	17	46
P98160	P98160	>sp|P98160|PGBM_HUMAN Basement membrane-specific heparan sulfate proteoglycan core protein OS=Homo sapiens OX=9606 GN=HSPG2 PE=1 SV=4	HSPG2	56	33	0.0795042	0	0.501593	1	0.999881	1	FALSE	FALSE	0	365	863	493	583	1734	365	863	493	583	1734	0.632853
Q9Y230	Q9Y230	>sp|Q9Y230|RUVB2_HUMAN RuvB-like 2 OS=Homo sapiens OX=9606 GN=RUVBL2 PE=1 SV=3	RUVBL2	19	18	-0.024026	-3.98336e-15	0.671841	1	0.999881	1	FALSE	FALSE	0	189	433	246	300	838	189	433	246	300	838	-0.308214
Q9H0N5	Q9H0N5	>sp|Q9H0N5|PHS2_HUMAN Pterin-4-alpha-carbinolamine dehydratase 2 OS=Homo sapiens OX=9606 GN=PCBD2 PE=1 SV=4	PCBD2	3	2	-0.0470622	-1.18587e-17	0.731999	1	0.999881	1	FALSE	FALSE	0	19	57	27	35	101	19	57	27	35	101	-0.826811
P78357	P78357	>sp|P78357|CNTP1_HUMAN Contactin-associated protein 1 OS=Homo sapiens OX=9606 GN=CNTNAP1 PE=1 SV=1	CNTNAP1	52	46	0.0257864	1.63121e-15	0.81896	1	0.999881	1	FALSE	FALSE	0	504	1091	623	747	2103	504	1091	623	747	2103	0.110543
Q53H12	Q53H12	>sp|Q53H12|AGK_HUMAN Acylglycerol kinase, mitochondrial OS=Homo sapiens OX=9606 GN=AGK PE=1 SV=2	AGK	15	13	0.0530371	0	0.464599	1	0.999881	1	FALSE	FALSE	0	136	297	188	223	609	136	297	188	223	609	0.471527
Q8WZA9	Q8WZA9	>sp|Q8WZA9|IRGQ_HUMAN Immunity-related GTPase family Q protein OS=Homo sapiens OX=9606 GN=IRGQ PE=1 SV=1	IRGQ	18	16	-0.0121962	-1.25058e-17	0.892347	1	0.999881	1	FALSE	FALSE	0	175	345	215	260	679	175	345	215	260	679	-0.0670015
Q5JU85	Q5JU85	>sp|Q5JU85|IQEC2_HUMAN IQ motif and SEC7 domain-containing protein 2 OS=Homo sapiens OX=9606 GN=IQSEC2 PE=1 SV=2	IQSEC2	46	35	-0.026203	0	0.661475	1	0.999881	1	FALSE	FALSE	0	404	891	510	625	1768	404	891	510	625	1768	-0.365974
P78371	P78371	>sp|P78371|TCPB_HUMAN T-complex protein 1 subunit beta OS=Homo sapiens OX=9606 GN=CCT2 PE=1 SV=4	CCT2	38	33	0.0185929	0	0.691318	1	0.999881	1	FALSE	FALSE	0	375	831	461	569	1592	375	831	461	569	1592	-0.532352
P36269-2	P36269-2	>sp|P36269-2|GGT5_HUMAN Isoform of P36269, Isoform 2 of Glutathione hydrolase 5 proenzyme OS=Homo sapiens OX=9606 GN=GGT5	GGT5	8	3	0.00758012	1.76525e-18	0.964635	1	0.999881	1	FALSE	FALSE	0	50	116	53	61	211	50	116	53	61	211	1.34052
Q8NF91	Q8NF91	>sp|Q8NF91|SYNE1_HUMAN Nesprin-1 OS=Homo sapiens OX=9606 GN=SYNE1 PE=1 SV=4	SYNE1	46	34	0.016524	7.85525e-18	0.753086	1	0.999881	1	FALSE	FALSE	0	381	741	470	578	1520	381	741	470	578	1520	-0.439349
P35637-2	P35637-2	>sp|P35637-2|FUS_HUMAN Isoform of P35637, Isoform Short of RNA-binding protein FUS OS=Homo sapiens OX=9606 GN=FUS	FUS	8	7	0.00329984	1.43553e-17	0.976923	1	0.999881	1	FALSE	FALSE	0	74	173	97	113	340	74	173	97	113	340	0.802671
Q92804-2	Q92804-2	>sp|Q92804-2|RBP56_HUMAN Isoform of Q92804, Isoform Short of TATA-binding protein-associated factor 2N OS=Homo sapiens OX=9606 GN=TAF15	TAF15	2	1	-0.245332	-0.278299	0.207816	0.0517642	0.999881	1	FALSE	FALSE	0	12	32	18	24	50	12	32	18	24	50	-0.831188
Q9UHB9	Q9UHB9	>sp|Q9UHB9|SRP68_HUMAN Signal recognition particle subunit SRP68 OS=Homo sapiens OX=9606 GN=SRP68 PE=1 SV=2	SRP68	24	15	0.0262303	1.17751e-18	0.680118	1	0.999881	1	FALSE	FALSE	0	175	403	224	276	770	175	403	224	276	770	-0.508591
Q5THJ4	Q5THJ4	>sp|Q5THJ4|VP13D_HUMAN Intermembrane lipid transfer protein VPS13D OS=Homo sapiens OX=9606 GN=VPS13D PE=1 SV=2	VPS13D	51	29	-0.00846008	-7.64498e-18	0.873311	1	0.999881	1	FALSE	FALSE	0	356	706	404	537	1423	356	706	404	537	1423	-1.9806
Q6ZMI0	Q6ZMI0	>sp|Q6ZMI0|PPR21_HUMAN Protein phosphatase 1 regulatory subunit 21 OS=Homo sapiens OX=9606 GN=PPP1R21 PE=1 SV=1	PPP1R21	34	25	-0.027808	-2.86082e-17	0.568095	1	0.999881	1	FALSE	FALSE	0	295	623	354	435	1217	295	623	354	435	1217	-0.335484
Q8NFP9	Q8NFP9	>sp|Q8NFP9|NBEA_HUMAN Neurobeachin OS=Homo sapiens OX=9606 GN=NBEA PE=1 SV=3	NBEA	68	51	-0.0292522	-6.35119e-16	0.481856	1	0.999881	1	FALSE	FALSE	0	536	1175	695	854	2275	536	1175	695	854	2275	-0.374444
Q9Y2W6	Q9Y2W6	>sp|Q9Y2W6|TDRKH_HUMAN Tudor and KH domain-containing protein OS=Homo sapiens OX=9606 GN=TDRKH PE=1 SV=2	TDRKH	8	4	0.055063	6.59248e-16	0.534076	1	0.999881	1	FALSE	FALSE	0	47	116	67	76	208	47	116	67	76	208	1.52182
O14744-2	O14744-2	>sp|O14744-2|ANM5_HUMAN Isoform of O14744, Isoform 2 of Protein arginine N-methyltransferase 5 OS=Homo sapiens OX=9606 GN=PRMT5	PRMT5	17	12	0.00783052	8.07006e-18	0.908172	1	0.999881	1	FALSE	FALSE	0	136	328	177	218	635	136	328	177	218	635	-0.383693
O15083	O15083	>sp|O15083|ERC2_HUMAN ERC protein 2 OS=Homo sapiens OX=9606 GN=ERC2 PE=1 SV=3	ERC2	55	40	0.0111766	4.76509e-16	0.869701	1	0.999881	1	FALSE	FALSE	0	475	971	599	694	1897	475	971	599	694	1897	0.882875
H7C5A2	H7C5A2	>tr|H7C5A2|H7C5A2_HUMAN Isoform of Q8N766, ER membrane protein complex subunit 1 OS=Homo sapiens OX=9606 GN=EMC1 PE=1 SV=2	EMC1	26	20	-0.00717721	1.14012e-17	0.889849	1	0.999881	1	FALSE	FALSE	0	210	467	277	330	892	210	467	277	330	892	0.316989
O60645	O60645	>sp|O60645|EXOC3_HUMAN Exocyst complex component 3 OS=Homo sapiens OX=9606 GN=EXOC3 PE=1 SV=3	EXOC3	31	21	-0.0475563	-5.38332e-19	0.306226	1	0.999881	1	FALSE	FALSE	0	259	552	306	373	1074	259	552	306	373	1074	-0.173221
Q5T848	Q5T848	>sp|Q5T848|GP158_HUMAN Probable G-protein coupled receptor 158 OS=Homo sapiens OX=9606 GN=GPR158 PE=1 SV=1	GPR158	7	7	0.090423	7.94959e-15	0.216924	1	0.999881	1	FALSE	FALSE	0	75	165	93	113	324	75	165	93	113	324	0.0268473
P30273	P30273	>sp|P30273|FCERG_HUMAN High affinity immunoglobulin epsilon receptor subunit gamma OS=Homo sapiens OX=9606 GN=FCER1G PE=1 SV=1	FCER1G	2	2	-0.00330814	1.2054e-16	0.983895	1	0.999881	1	FALSE	FALSE	0	19	41	23	29	82	19	41	23	29	82	-0.157476
Q9HA77	Q9HA77	>sp|Q9HA77|SYCM_HUMAN Probable cysteine--tRNA ligase, mitochondrial OS=Homo sapiens OX=9606 GN=CARS2 PE=1 SV=1	CARS2	6	5	-0.00243493	0	0.987419	1	0.999881	1	FALSE	FALSE	0	58	129	69	78	229	58	129	69	78	229	1.6745
Q9H1K1	Q9H1K1	>sp|Q9H1K1|ISCU_HUMAN Iron-sulfur cluster assembly enzyme ISCU OS=Homo sapiens OX=9606 GN=ISCU PE=1 SV=2	ISCU	5	3	0.0216065	6.83535e-21	0.855849	1	0.999881	1	FALSE	FALSE	0	42	101	49	65	175	42	101	49	65	175	-1.45403
Q9Y4F1-2	Q9Y4F1-2	>sp|Q9Y4F1-2|FARP1_HUMAN Isoform of Q9Y4F1, Isoform 2 of FERM, ARHGEF and pleckstrin domain-containing protein 1 OS=Homo sapiens OX=9606 GN=FARP1	FARP1	37	25	-0.0345335	0	0.590028	1	0.999881	1	FALSE	FALSE	0	310	687	375	459	1358	310	687	375	459	1358	-0.266654
Q14195-2	Q14195-2	>sp|Q14195-2|DPYL3_HUMAN Isoform of Q14195, Isoform LCRMP-4 of Dihydropyrimidinase-related protein 3 OS=Homo sapiens OX=9606 GN=DPYSL3	DPYSL3	41	29	0.158025	1.18632e-17	0.454533	1	0.999881	1	FALSE	FALSE	0	302	841	401	477	1545	302	841	401	477	1545	0.383853
Q15149-8	Q15149-8	>sp|Q15149-8|PLEC_HUMAN Isoform of Q15149, Isoform 8 of Plectin OS=Homo sapiens OX=9606 GN=PLEC	PLEC	397	304	0.0974388	0.0383609	0.204845	0.425204	0.999881	1	FALSE	FALSE	0	3440	8077	4308	5193	15655	3440	8077	4308	5193	15655	-0.0105964
Q9BYB0	Q9BYB0	>sp|Q9BYB0|SHAN3_HUMAN SH3 and multiple ankyrin repeat domains protein 3 OS=Homo sapiens OX=9606 GN=SHANK3 PE=1 SV=3	SHANK3	59	44	-0.121537	-0.0051734	0.280464	0.830334	0.999881	1	FALSE	FALSE	0	524	1093	648	798	2177	524	1093	648	798	2177	-0.544948
Q12756-2	Q12756-2	>sp|Q12756-2|KIF1A_HUMAN Isoform of Q12756, Isoform 2 of Kinesin-like protein KIF1A OS=Homo sapiens OX=9606 GN=KIF1A	KIF1A	48	37	0.030251	2.79677e-16	0.558686	1	0.999881	1	FALSE	FALSE	0	400	901	510	630	1750	400	901	510	630	1750	-0.49475
P09417	P09417	>sp|P09417|DHPR_HUMAN Dihydropteridine reductase OS=Homo sapiens OX=9606 GN=QDPR PE=1 SV=2	QDPR	15	11	0.19967	0.1033	0.219004	0.347326	0.999881	1	FALSE	FALSE	0	131	321	164	194	577	131	321	164	194	577	0.508088
Q8NFW8	Q8NFW8	>sp|Q8NFW8|NEUA_HUMAN N-acylneuraminate cytidylyltransferase OS=Homo sapiens OX=9606 GN=CMAS PE=1 SV=2	CMAS	15	13	-0.0324792	-1.31879e-16	0.597078	1	0.999881	1	FALSE	FALSE	0	140	323	183	224	643	140	323	183	224	643	-0.186279
P46020-2	P46020-2	>sp|P46020-2|KPB1_HUMAN Isoform of P46020, Isoform 2 of Phosphorylase b kinase regulatory subunit alpha, skeletal muscle isoform OS=Homo sapiens OX=9606 GN=PHKA1	PHKA1	14	8	0.0644519	0	0.523551	1	0.999881	1	FALSE	FALSE	0	82	222	114	141	439	82	222	114	141	439	-0.259775
O15061	O15061	>sp|O15061|SYNEM_HUMAN Synemin OS=Homo sapiens OX=9606 GN=SYNM PE=1 SV=3	SYNM	30	11	0.162213	0.0457561	0.176342	0.498798	0.999881	1	FALSE	FALSE	0	142	426	181	214	852	142	426	181	214	852	0.502919
Q12788	Q12788	>sp|Q12788|TBL3_HUMAN Transducin beta-like protein 3 OS=Homo sapiens OX=9606 GN=TBL3 PE=1 SV=2	TBL3	2	1	0.00296516	0	0.988393	1	0.999881	1	FALSE	FALSE	0	12	21	9	20	47	12	21	9	20	47
O95319-2	O95319-2	>sp|O95319-2|CELF2_HUMAN Isoform of O95319, Isoform 2 of CUGBP Elav-like family member 2 OS=Homo sapiens OX=9606 GN=CELF2	CELF2	4	4	-0.102109	-2.51737e-18	0.422099	1	0.999881	1	FALSE	FALSE	0	42	96	55	66	185	42	96	55	66	185	0.377584
Q92879-2	Q92879-2	>sp|Q92879-2|CELF1_HUMAN Isoform of Q92879, Isoform 2 of CUGBP Elav-like family member 1 OS=Homo sapiens OX=9606 GN=CELF1	CELF1	5	3	0.0155066	0	0.901074	1	0.999881	1	FALSE	FALSE	0	39	78	40	50	157	39	78	40	50	157	-0.241478
P12081-4	P12081-4	>sp|P12081-4|HARS1_HUMAN Isoform of P12081, Isoform 4 of Histidine--tRNA ligase, cytoplasmic OS=Homo sapiens OX=9606 GN=HARS1	HARS1	19	18	0.0142675	1.23652e-18	0.873434	1	0.999881	1	FALSE	FALSE	0	188	422	246	292	817	188	422	246	292	817	0.321676
H7C3K3	H7C3K3	>tr|H7C3K3|H7C3K3_HUMAN Isoform of Q15057, Arf-GAP with coiled-coil, ANK repeat and PH domain-containing protein OS=Homo sapiens OX=9606 GN=ACAP2 PE=1 SV=9	ACAP2	12	10	-0.06255	-1.03261e-12	0.318805	0.999997	0.999881	1	FALSE	FALSE	0	99	228	129	151	430	99	228	129	151	430	0.795608
Q9H0D6-2	Q9H0D6-2	>sp|Q9H0D6-2|XRN2_HUMAN Isoform of Q9H0D6, Isoform 2 of 5'-3' exoribonuclease 2 OS=Homo sapiens OX=9606 GN=XRN2	XRN2	5	2	-0.135537	-1.47602e-15	0.258127	1	0.999881	1	FALSE	FALSE	0	33	78	35	41	151	33	78	35	41	151	1.13468
P51693	P51693	>sp|P51693|APLP1_HUMAN Amyloid beta precursor like protein 1 OS=Homo sapiens OX=9606 GN=APLP1 PE=1 SV=3	APLP1	12	10	-0.0108055	1.01574e-16	0.927303	1	0.999881	1	FALSE	FALSE	0	94	229	132	152	426	94	229	132	152	426	1.18093
Q9NRV9	Q9NRV9	>sp|Q9NRV9|HEBP1_HUMAN Heme-binding protein 1 OS=Homo sapiens OX=9606 GN=HEBP1 PE=1 SV=1	HEBP1	11	8	0.192966	1.01883e-16	0.299984	1	0.999881	1	FALSE	FALSE	0	83	215	108	135	381	83	215	108	135	381	-0.606218
Q9H7J1	Q9H7J1	>sp|Q9H7J1|PPR3E_HUMAN Protein phosphatase 1 regulatory subunit 3E OS=Homo sapiens OX=9606 GN=PPP1R3E PE=1 SV=2	PPP1R3E	3	1	0.231911	0.0815049	0.198902	0.415441	0.999881	1	FALSE	FALSE	0	12	37	21	25	79	12	37	21	25	79	1.19601
A0A0A0MRU0	A0A0A0MRU0	>tr|A0A0A0MRU0|A0A0A0MRU0_HUMAN Isoform of Q14168, MAGUK p55 scaffold protein 2 OS=Homo sapiens OX=9606 GN=MPP2 PE=1 SV=1	MPP2	24	21	0.0665266	0.0222542	0.218777	0.425441	0.999881	1	FALSE	FALSE	0	228	502	294	348	990	228	502	294	348	990	0.367622
A0A7I2V4H7	A0A7I2V4H7	>tr|A0A7I2V4H7|A0A7I2V4H7_HUMAN Isoform of O14578, Citron rho-interacting serine/threonine kinase OS=Homo sapiens OX=9606 GN=CIT PE=1 SV=1	CIT	67	55	-0.00951542	-1.04868e-15	0.899813	1	0.999881	1	FALSE	FALSE	0	599	1260	734	926	2531	599	1260	734	926	2531	-1.01804
Q9BRX8-2	Q9BRX8-2	>sp|Q9BRX8-2|PXL2A_HUMAN Isoform of Q9BRX8, Isoform 2 of Peroxiredoxin-like 2A OS=Homo sapiens OX=9606 GN=PRXL2A	PRXL2A	19	16	0.00621534	-4.30262e-17	0.931146	1	0.999881	1	FALSE	FALSE	0	178	398	224	267	745	178	398	224	267	745	0.156773
P10586-2	P10586-2	>sp|P10586-2|PTPRF_HUMAN Isoform of P10586, Isoform 2 of Receptor-type tyrosine-protein phosphatase F OS=Homo sapiens OX=9606 GN=PTPRF	PTPRF	35	23	-0.0472909	-8.64532e-17	0.378571	1	0.999881	1	FALSE	FALSE	0	296	582	352	444	1128	296	582	352	444	1128	-0.971809
Q76NI1	Q76NI1	>sp|Q76NI1|KNDC1_HUMAN Kinase non-catalytic C-lobe domain-containing protein 1 OS=Homo sapiens OX=9606 GN=KNDC1 PE=2 SV=2	KNDC1	15	11	-0.04652	-1.44875e-15	0.608813	1	0.999881	1	FALSE	FALSE	0	117	247	150	183	507	117	247	150	183	507	-0.208094
Q96GD0	Q96GD0	>sp|Q96GD0|PLPP_HUMAN Chronophin OS=Homo sapiens OX=9606 GN=PDXP PE=1 SV=2	PDXP	11	11	0.252073	0.0605198	0.233876	0.575159	0.999881	1	FALSE	FALSE	0	114	259	143	165	500	114	259	143	165	500	1.00671
H3BQK9	H3BQK9	>tr|H3BQK9|H3BQK9_HUMAN Isoform of Q9UPN3, Microtubule actin crosslinking factor 1 OS=Homo sapiens OX=9606 GN=MACF1 PE=1 SV=1	MACF1	273	182	0.019093	0	0.720483	1	0.999881	1	FALSE	FALSE	0	2072	4814	2601	3174	9476	2072	4814	2601	3174	9476	-0.190291
O00401	O00401	>sp|O00401|WASL_HUMAN Actin nucleation-promoting factor WASL OS=Homo sapiens OX=9606 GN=WASL PE=1 SV=2	WASL	15	10	0.0863101	0.019044	0.350142	0.607888	0.999881	1	FALSE	FALSE	0	111	285	149	182	530	111	285	149	182	530	-0.03893
Q8ND90	Q8ND90	>sp|Q8ND90|PNMA1_HUMAN Paraneoplastic antigen Ma1 OS=Homo sapiens OX=9606 GN=PNMA1 PE=1 SV=2	PNMA1	7	5	-0.120585	-0.0214125	0.246684	0.624054	0.999881	1	FALSE	FALSE	0	41	102	58	80	222	41	102	58	80	222	-2.48062
Q13813-2	Q13813-2	>sp|Q13813-2|SPTN1_HUMAN Isoform of Q13813, Isoform 2 of Spectrin alpha chain, non-erythrocytic 1 OS=Homo sapiens OX=9606 GN=SPTAN1	SPTAN1	299	243	-0.0166916	0	0.773028	1	0.999881	1	FALSE	FALSE	0	2745	6141	3416	4173	11913	2745	6141	3416	4173	11913	-0.357012
P07814	P07814	>sp|P07814|SYEP_HUMAN Bifunctional glutamate/proline--tRNA ligase OS=Homo sapiens OX=9606 GN=EPRS1 PE=1 SV=5	EPRS1	55	38	-0.0910448	-0.0437953	0.16363	0.31588	0.999881	1	FALSE	FALSE	0	440	993	566	685	1957	440	993	566	685	1957	-0.0629523
Q3ZAQ7	Q3ZAQ7	>sp|Q3ZAQ7|VMA21_HUMAN Vacuolar ATPase assembly integral membrane protein VMA21 OS=Homo sapiens OX=9606 GN=VMA21 PE=1 SV=1	VMA21	3	3	-0.0554761	-1.8406e-15	0.663761	1	0.999881	1	FALSE	FALSE	0	33	75	42	50	143	33	75	42	50	143	0.526217
Q6PGP7	Q6PGP7	>sp|Q6PGP7|SKI3_HUMAN Superkiller complex protein 3 OS=Homo sapiens OX=9606 GN=SKIC3 PE=1 SV=1	SKIC3	35	18	-0.0263081	-1.39825e-17	0.719054	1	0.999881	1	FALSE	FALSE	0	232	516	307	358	1004	232	516	307	358	1004	0.86813
P12821-2	P12821-2	>sp|P12821-2|ACE_HUMAN Isoform of P12821, Isoform Somatic-2 of Angiotensin-converting enzyme OS=Homo sapiens OX=9606 GN=ACE	ACE	8	4	-0.0824088	-7.67673e-18	0.60188	1	0.999881	1	FALSE	FALSE	0	46	123	65	72	224	46	123	65	72	224	1.92122
Q13217	Q13217	>sp|Q13217|DNJC3_HUMAN DnaJ homolog subfamily C member 3 OS=Homo sapiens OX=9606 GN=DNAJC3 PE=1 SV=1	DNAJC3	6	4	0.00379066	0	0.977441	1	0.999881	1	FALSE	FALSE	0	39	88	58	62	171	39	88	58	62	171	2.73787
O95490-2	O95490-2	>sp|O95490-2|AGRL2_HUMAN Isoform of O95490, Isoform 2 of Adhesion G protein-coupled receptor L2 OS=Homo sapiens OX=9606 GN=ADGRL2	ADGRL2	10	8	-0.0324769	2.37114e-18	0.745755	1	0.999881	1	FALSE	FALSE	0	80	173	104	127	338	80	173	104	127	338	-0.161951
Q7Z6Z7-3	Q7Z6Z7-3	>sp|Q7Z6Z7-3|HUWE1_HUMAN Isoform of Q7Z6Z7, Isoform 3 of E3 ubiquitin-protein ligase HUWE1 OS=Homo sapiens OX=9606 GN=HUWE1	HUWE1	80	63	-0.0711026	-0.0475271	0.0902225	0.0898554	0.999881	1	FALSE	FALSE	0	646	1485	846	1059	2949	646	1485	846	1059	2949	-0.821804
O75390	O75390	>sp|O75390|CISY_HUMAN Citrate synthase, mitochondrial OS=Homo sapiens OX=9606 GN=CS PE=1 SV=2	CS	25	23	0.07795	0.0307062	0.136999	0.387033	0.999881	1	FALSE	FALSE	0	249	556	316	385	1077	249	556	316	385	1077	-0.283391
Q9H3S7	Q9H3S7	>sp|Q9H3S7|PTN23_HUMAN Tyrosine-protein phosphatase non-receptor type 23 OS=Homo sapiens OX=9606 GN=PTPN23 PE=1 SV=1	PTPN23	50	34	-0.020206	0	0.64539	1	0.999881	1	FALSE	FALSE	0	394	882	515	605	1736	394	882	515	605	1736	0.711518
H7C3Q8	H7C3Q8	>tr|H7C3Q8|H7C3Q8_HUMAN Isoform of Q15057, Arf-GAP with coiled-coil, ANK repeat and PH domain-containing protein (Fragment) OS=Homo sapiens OX=9606 GN=ACAP2 PE=1 SV=1	ACAP2	1	1	-0.0347216	0	0.836259	1	0.999881	1	FALSE	FALSE	0	11	24	14	17	48	11	24	14	17	48
O00139-4	O00139-4	>sp|O00139-4|KIF2A_HUMAN Isoform of O00139, Isoform 4 of Kinesin-like protein KIF2A OS=Homo sapiens OX=9606 GN=KIF2A	KIF2A	28	23	0.00826699	0	0.846289	1	0.999881	1	FALSE	FALSE	0	278	616	350	422	1181	278	616	350	422	1181	-0.0571633
P62851	P62851	>sp|P62851|RS25_HUMAN Small ribosomal subunit protein eS25 OS=Homo sapiens OX=9606 GN=RPS25 PE=1 SV=1	RPS25	5	5	0.0901795	2.13511e-16	0.507001	1	0.999881	1	FALSE	FALSE	0	55	125	68	84	238	55	125	68	84	238	-0.364633
Q15751	Q15751	>sp|Q15751|HERC1_HUMAN Probable E3 ubiquitin-protein ligase HERC1 OS=Homo sapiens OX=9606 GN=HERC1 PE=1 SV=2	HERC1	39	26	0.0358023	3.01214e-15	0.568811	1	0.999881	1	FALSE	FALSE	0	243	511	310	375	1050	243	511	310	375	1050	0.203558
Q9P286	Q9P286	>sp|Q9P286|PAK5_HUMAN Serine/threonine-protein kinase PAK 5 OS=Homo sapiens OX=9606 GN=PAK5 PE=1 SV=1	PAK5	13	10	0.00675801	0	0.927272	1	0.999881	1	FALSE	FALSE	0	109	227	125	146	465	109	227	125	146	465	0.924569
P53041	P53041	>sp|P53041|PPP5_HUMAN Serine/threonine-protein phosphatase 5 OS=Homo sapiens OX=9606 GN=PPP5C PE=1 SV=1	PPP5C	16	14	0.209671	0.0456854	0.191002	0.572606	0.999881	1	FALSE	FALSE	0	126	327	186	212	622	126	327	186	212	622	1.31663
P62910	P62910	>sp|P62910|RL32_HUMAN Large ribosomal subunit protein eL32 OS=Homo sapiens OX=9606 GN=RPL32 PE=1 SV=2	RPL32	7	7	0.013958	0	0.909709	1	0.999881	1	FALSE	FALSE	0	66	138	87	109	267	66	138	87	109	267	-0.724706
P78527	P78527	>sp|P78527|PRKDC_HUMAN DNA-dependent protein kinase catalytic subunit OS=Homo sapiens OX=9606 GN=PRKDC PE=1 SV=3	PRKDC	135	103	-0.00896474	-2.99281e-17	0.852526	1	0.999881	1	FALSE	FALSE	0	1105	2536	1405	1686	4908	1105	2536	1405	1686	4908	0.0828682
O95831	O95831	>sp|O95831|AIFM1_HUMAN Apoptosis-inducing factor 1, mitochondrial OS=Homo sapiens OX=9606 GN=AIFM1 PE=1 SV=1	AIFM1	25	21	-0.0380674	0	0.480235	1	0.999881	1	FALSE	FALSE	0	226	526	294	360	1022	226	526	294	360	1022	-0.295523
Q9H6K5-2	Q9H6K5-2	>sp|Q9H6K5-2|PRR36_HUMAN Isoform of Q9H6K5, Isoform 2 of Proline-rich protein 36 OS=Homo sapiens OX=9606 GN=PRR36	PRR36	6	5	-0.167513	0	0.190767	1	0.999881	1	FALSE	FALSE	0	51	104	62	81	225	51	104	62	81	225	-1.24001
Q04637-3	Q04637-3	>sp|Q04637-3|IF4G1_HUMAN Isoform of Q04637, Isoform B of Eukaryotic translation initiation factor 4 gamma 1 OS=Homo sapiens OX=9606 GN=EIF4G1	EIF4G1	34	28	-0.118444	-0.11502	0.0270833	0.00348642	0.999881	0.768633	FALSE	FALSE	0	311	703	395	488	1348	311	703	395	488	1348	-0.635602
A0A0U1RQK7	A0A0U1RQK7	>tr|A0A0U1RQK7|A0A0U1RQK7_HUMAN Isoform of O43432, Eukaryotic translation initiation factor 4 gamma 3 OS=Homo sapiens OX=9606 GN=EIF4G3 PE=1 SV=2	EIF4G3	23	14	-0.0501071	-4.01432e-17	0.476727	1	0.999881	1	FALSE	FALSE	0	170	366	215	263	704	170	366	215	263	704	-0.189299
Q13362-4	Q13362-4	>sp|Q13362-4|2A5G_HUMAN Isoform of Q13362, Isoform 4 of Serine/threonine-protein phosphatase 2A 56 kDa regulatory subunit gamma isoform OS=Homo sapiens OX=9606 GN=PPP2R5C	PPP2R5C	12	10	-0.0684373	-0.0546622	0.19302	0.110551	0.999881	1	FALSE	FALSE	0	117	253	144	178	486	117	253	144	178	486	-0.421228
Q07954	Q07954	>sp|Q07954|LRP1_HUMAN Prolow-density lipoprotein receptor-related protein 1 OS=Homo sapiens OX=9606 GN=LRP1 PE=1 SV=2	LRP1	73	53	0.0825647	0.0492074	0.13904	0.2404	0.999881	1	FALSE	FALSE	0	586	1312	777	904	2650	586	1312	777	904	2650	0.858315
Q9UIA9	Q9UIA9	>sp|Q9UIA9|XPO7_HUMAN Exportin-7 OS=Homo sapiens OX=9606 GN=XPO7 PE=1 SV=3	XPO7	37	30	-0.000983626	0	0.985468	1	0.999881	1	FALSE	FALSE	0	335	757	431	516	1471	335	757	431	516	1471	0.103592
Q9Y2H9	Q9Y2H9	>sp|Q9Y2H9|MAST1_HUMAN Microtubule-associated serine/threonine-protein kinase 1 OS=Homo sapiens OX=9606 GN=MAST1 PE=1 SV=2	MAST1	25	20	-0.0423059	-6.82408e-15	0.504526	1	0.999881	1	FALSE	FALSE	0	198	416	257	305	834	198	416	257	305	834	0.533235
P61201	P61201	>sp|P61201|CSN2_HUMAN COP9 signalosome complex subunit 2 OS=Homo sapiens OX=9606 GN=COPS2 PE=1 SV=1	COPS2	23	21	0.0248994	0	0.615786	1	0.999881	1	FALSE	FALSE	0	234	516	292	362	995	234	516	292	362	995	-0.673098
Q6Y7W6-4	Q6Y7W6-4	>sp|Q6Y7W6-4|GGYF2_HUMAN Isoform of Q6Y7W6, Isoform 3 of GRB10-interacting GYF protein 2 OS=Homo sapiens OX=9606 GN=GIGYF2	GIGYF2	14	8	-0.0840665	0	0.350886	1	0.999881	1	FALSE	FALSE	0	86	196	107	137	368	86	196	107	137	368	-1.10199
P55084	P55084	>sp|P55084|ECHB_HUMAN Trifunctional enzyme subunit beta, mitochondrial OS=Homo sapiens OX=9606 GN=HADHB PE=1 SV=3	HADHB	30	23	0.0241898	0	0.712464	1	0.999881	1	FALSE	FALSE	0	274	624	342	421	1194	274	624	342	421	1194	-0.529751
Q9BUE6-2	Q9BUE6-2	>sp|Q9BUE6-2|ISCA1_HUMAN Isoform of Q9BUE6, Isoform 2 of Iron-sulfur cluster assembly 1 homolog, mitochondrial OS=Homo sapiens OX=9606 GN=ISCA1	ISCA1	5	4	0.167875	0.0845846	0.208025	0.334204	0.999881	1	FALSE	FALSE	0	48	110	61	74	198	48	110	61	74	198	0.145259
Q96GQ5	Q96GQ5	>sp|Q96GQ5|RUSF1_HUMAN RUS family member 1 OS=Homo sapiens OX=9606 GN=RUSF1 PE=1 SV=2	RUSF1	12	10	0.0431959	-1.81072e-17	0.668764	1	0.999881	1	FALSE	FALSE	0	116	237	133	174	449	116	237	133	174	449	-1.58069
Q9BS40	Q9BS40	>sp|Q9BS40|LXN_HUMAN Latexin OS=Homo sapiens OX=9606 GN=LXN PE=1 SV=2	LXN	2	2	0.309914	0.122797	0.071953	0.270962	0.999881	1	FALSE	FALSE	0	19	45	26	28	88	19	45	26	28	88	2.22123
Q9BUF5	Q9BUF5	>sp|Q9BUF5|TBB6_HUMAN Tubulin beta-6 chain OS=Homo sapiens OX=9606 GN=TUBB6 PE=1 SV=1	TUBB6	6	5	0.0250266	0	0.90599	1	0.999881	1	FALSE	FALSE	0	39	100	56	63	188	39	100	56	63	188	1.92225
Q9BPU6	Q9BPU6	>sp|Q9BPU6|DPYL5_HUMAN Dihydropyrimidinase-related protein 5 OS=Homo sapiens OX=9606 GN=DPYSL5 PE=1 SV=1	DPYSL5	32	25	0.225315	0.118004	0.181205	0.325872	0.999881	1	FALSE	FALSE	0	283	676	370	433	1292	283	676	370	433	1292	0.626208
Q6N022	Q6N022	>sp|Q6N022|TEN4_HUMAN Teneurin-4 OS=Homo sapiens OX=9606 GN=TENM4 PE=1 SV=2	TENM4	26	21	-0.0194662	-5.09175e-18	0.708953	1	0.999881	1	FALSE	FALSE	0	212	443	267	329	880	212	443	267	329	880	-0.34049
O76024	O76024	>sp|O76024|WFS1_HUMAN Wolframin OS=Homo sapiens OX=9606 GN=WFS1 PE=1 SV=2	WFS1	19	14	-0.121507	-1.19613e-15	0.398975	1	0.999881	1	FALSE	FALSE	0	169	383	217	253	750	169	383	217	253	750	0.856212
O95847	O95847	>sp|O95847|UCP4_HUMAN Mitochondrial uncoupling protein 4 OS=Homo sapiens OX=9606 GN=SLC25A27 PE=2 SV=1	SLC25A27	11	11	-0.0984939	-0.0398068	0.16575	0.313662	0.999881	1	FALSE	FALSE	0	112	240	147	180	481	112	240	147	180	481	-0.317395
Q16891-2	Q16891-2	>sp|Q16891-2|MIC60_HUMAN Isoform of Q16891, Isoform 2 of MICOS complex subunit MIC60 OS=Homo sapiens OX=9606 GN=IMMT	IMMT	66	54	-0.0214051	-2.42132e-17	0.655066	1	0.999881	1	FALSE	FALSE	0	611	1328	770	943	2620	611	1328	770	943	2620	-0.371514
Q08211	Q08211	>sp|Q08211|DHX9_HUMAN ATP-dependent RNA helicase A OS=Homo sapiens OX=9606 GN=DHX9 PE=1 SV=4	DHX9	51	41	-0.0346872	-2.82681e-16	0.634105	1	0.999881	1	FALSE	FALSE	0	453	1033	589	705	1987	453	1033	589	705	1987	0.139935
P63010-2	P63010-2	>sp|P63010-2|AP2B1_HUMAN Isoform of P63010, Isoform 2 of AP-2 complex subunit beta OS=Homo sapiens OX=9606 GN=AP2B1	AP2B1	57	52	0.0444458	1.68969e-15	0.489683	1	0.999881	1	FALSE	FALSE	0	572	1279	716	876	2449	572	1279	716	876	2449	-0.402927
Q15746-6	Q15746-6	>sp|Q15746-6|MYLK_HUMAN Isoform of Q15746, Isoform Del-1790 of Myosin light chain kinase, smooth muscle OS=Homo sapiens OX=9606 GN=MYLK	MYLK	28	13	-0.0688418	-9.00766e-15	0.483118	1	0.999881	1	FALSE	FALSE	0	183	459	216	276	868	183	459	216	276	868	-1.25933
Q96BY7	Q96BY7	>sp|Q96BY7|ATG2B_HUMAN Autophagy-related protein 2 homolog B OS=Homo sapiens OX=9606 GN=ATG2B PE=1 SV=5	ATG2B	31	20	-0.0450669	-0.0477066	0.434654	0.209456	0.999881	1	FALSE	FALSE	0	207	449	272	326	894	207	449	272	326	894	0.287736
A0A804HJY5	A0A804HJY5	>tr|A0A804HJY5|A0A804HJY5_HUMAN Isoform of Q9BTW9, Tubulin-specific chaperone D OS=Homo sapiens OX=9606 GN=TBCD PE=1 SV=1	TBCD	29	22	-0.0733049	-0.0246474	0.247463	0.478432	0.999881	1	FALSE	FALSE	0	255	562	316	389	1093	255	562	316	389	1093	-0.408368
P01019	P01019	>sp|P01019|ANGT_HUMAN Angiotensinogen OS=Homo sapiens OX=9606 GN=AGT PE=1 SV=3	AGT	13	7	0.0969996	0	0.559742	1	0.999881	1	FALSE	FALSE	0	98	240	111	133	418	98	240	111	133	418	0.272582
O75781	O75781	>sp|O75781|PALM_HUMAN Paralemmin-1 OS=Homo sapiens OX=9606 GN=PALM PE=1 SV=2	PALM	21	15	-0.0922482	-1.44167e-15	0.316103	1	0.999881	1	FALSE	FALSE	0	183	389	214	271	771	183	389	214	271	771	-1.05083
Q8NE71	Q8NE71	>sp|Q8NE71|ABCF1_HUMAN ATP-binding cassette sub-family F member 1 OS=Homo sapiens OX=9606 GN=ABCF1 PE=1 SV=2	ABCF1	17	11	0.0235595	0	0.761839	1	0.999881	1	FALSE	FALSE	0	132	289	163	205	573	132	289	163	205	573	-0.771191
P42765	P42765	>sp|P42765|THIM_HUMAN 3-ketoacyl-CoA thiolase, mitochondrial OS=Homo sapiens OX=9606 GN=ACAA2 PE=1 SV=2	ACAA2	21	14	0.017255	8.85551e-16	0.851157	1	0.999881	1	FALSE	FALSE	0	173	436	222	265	775	173	436	222	265	775	0.245534
Q13449	Q13449	>sp|Q13449|LSAMP_HUMAN Limbic system-associated membrane protein OS=Homo sapiens OX=9606 GN=LSAMP PE=1 SV=2	LSAMP	14	11	-0.0543014	-4.05049e-17	0.490356	1	0.999881	1	FALSE	FALSE	0	129	286	161	199	560	129	286	161	199	560	-0.514853
Q16566	Q16566	>sp|Q16566|KCC4_HUMAN Calcium/calmodulin-dependent protein kinase type IV OS=Homo sapiens OX=9606 GN=CAMK4 PE=1 SV=1	CAMK4	25	21	-0.146665	-0.0655112	0.0874556	0.271902	0.999881	1	FALSE	FALSE	0	231	458	275	335	920	231	458	275	335	920	-0.25619
P25787	P25787	>sp|P25787|PSA2_HUMAN Proteasome subunit alpha type-2 OS=Homo sapiens OX=9606 GN=PSMA2 PE=1 SV=2	PSMA2	11	10	0.0866473	0.0598072	0.305107	0.254963	0.999881	1	FALSE	FALSE	0	106	240	138	164	462	106	240	138	164	462	0.30963
Q92581	Q92581	>sp|Q92581|SL9A6_HUMAN Sodium/hydrogen exchanger 6 OS=Homo sapiens OX=9606 GN=SLC9A6 PE=1 SV=3	SLC9A6	12	8	-0.0108923	-1.18454e-15	0.922902	1	0.999881	1	FALSE	FALSE	0	99	230	124	158	438	99	230	124	158	438	-0.754739
P26012-2	P26012-2	>sp|P26012-2|ITB8_HUMAN Isoform of P26012, Isoform 2 of Integrin beta-8 OS=Homo sapiens OX=9606 GN=ITGB8	ITGB8	9	7	0.119603	0.072855	0.169961	0.214171	0.999881	1	FALSE	FALSE	0	75	187	98	124	362	75	187	98	124	362	-0.880595
Q9Y4P8-4	Q9Y4P8-4	>sp|Q9Y4P8-4|WIPI2_HUMAN Isoform of Q9Y4P8, Isoform 4 of WD repeat domain phosphoinositide-interacting protein 2 OS=Homo sapiens OX=9606 GN=WIPI2	WIPI2	8	7	-0.0223179	-1.70447e-16	0.737789	1	0.999881	1	FALSE	FALSE	0	74	162	97	111	323	74	162	97	111	323	1.38078
P08574	P08574	>sp|P08574|CY1_HUMAN Cytochrome c1, heme protein, mitochondrial OS=Homo sapiens OX=9606 GN=CYC1 PE=1 SV=3	CYC1	12	10	-0.00938311	0	0.877461	1	0.999881	1	FALSE	FALSE	0	120	246	150	175	490	120	246	150	175	490	0.772732
O94811	O94811	>sp|O94811|TPPP_HUMAN Tubulin polymerization-promoting protein OS=Homo sapiens OX=9606 GN=TPPP PE=1 SV=1	TPPP	20	16	0.0789513	1.59076e-16	0.475038	1	0.999881	1	FALSE	FALSE	0	181	408	232	281	773	181	408	232	281	773	-0.0778614
Q9Y4L1	Q9Y4L1	>sp|Q9Y4L1|HYOU1_HUMAN Hypoxia up-regulated protein 1 OS=Homo sapiens OX=9606 GN=HYOU1 PE=1 SV=1	HYOU1	50	38	0.00189011	2.68834e-18	0.976031	1	0.999881	1	FALSE	FALSE	0	427	942	563	661	1862	427	942	563	661	1862	0.476714
Q9Y6E0-2	Q9Y6E0-2	>sp|Q9Y6E0-2|STK24_HUMAN Isoform of Q9Y6E0, Isoform A of Serine/threonine-protein kinase 24 OS=Homo sapiens OX=9606 GN=STK24	STK24	13	10	-0.0369186	-1.88233e-17	0.477308	1	0.999881	1	FALSE	FALSE	0	116	269	145	189	507	116	269	145	189	507	-1.65997
O00506-2	O00506-2	>sp|O00506-2|STK25_HUMAN Isoform of O00506, Isoform 2 of Serine/threonine-protein kinase 25 OS=Homo sapiens OX=9606 GN=STK25	STK25	2	2	-0.181056	-1.0247e-17	0.244663	1	0.999881	1	FALSE	FALSE	0	19	46	24	30	90	19	46	24	30	90	0.266418
O75489	O75489	>sp|O75489|NDUS3_HUMAN NADH dehydrogenase [ubiquinone] iron-sulfur protein 3, mitochondrial OS=Homo sapiens OX=9606 GN=NDUFS3 PE=1 SV=1	NDUFS3	26	21	0.0676593	0.0199889	0.29984	0.538807	0.999881	1	FALSE	FALSE	0	242	506	300	366	998	242	506	300	366	998	-0.25578
P17676-2	P17676-2	>sp|P17676-2|CEBPB_HUMAN Isoform of P17676, Isoform 2 of CCAAT/enhancer-binding protein beta OS=Homo sapiens OX=9606 GN=CEBPB	CEBPB	1	1	0.22792	0	0.441118	1	0.999881	1	FALSE	FALSE	0	10	19	12	12	38	10	19	12	12	38
Q9UPR5	Q9UPR5	>sp|Q9UPR5|NAC2_HUMAN Sodium/calcium exchanger 2 OS=Homo sapiens OX=9606 GN=SLC8A2 PE=2 SV=2	SLC8A2	35	31	-0.108853	-0.0953193	0.0945343	0.0779847	0.999881	1	FALSE	FALSE	0	345	750	433	513	1466	345	750	433	513	1466	0.388718
P05129	P05129	>sp|P05129|KPCG_HUMAN Protein kinase C gamma type OS=Homo sapiens OX=9606 GN=PRKCG PE=1 SV=3	PRKCG	34	28	-0.152231	-4.05308e-16	0.275878	1	0.999881	1	FALSE	FALSE	0	316	694	393	488	1355	316	694	393	488	1355	-0.702507
Q86Y37	Q86Y37	>sp|Q86Y37|CACL1_HUMAN CDK2-associated and cullin domain-containing protein 1 OS=Homo sapiens OX=9606 GN=CACUL1 PE=1 SV=1	CACUL1	2	1	0.11388	0	0.639731	1	0.999881	1	FALSE	FALSE	0	12	22	14	16	47	12	22	14	16	47
Q14244-6	Q14244-6	>sp|Q14244-6|MAP7_HUMAN Isoform of Q14244, Isoform 6 of Ensconsin OS=Homo sapiens OX=9606 GN=MAP7	MAP7	4	3	-0.48003	-0.279837	0.039438	0.111865	0.999881	1	FALSE	FALSE	0	26	70	30	46	120	26	70	30	46	120	-4.05266
Q9Y639-5	Q9Y639-5	>sp|Q9Y639-5|NPTN_HUMAN Isoform of Q9Y639, Isoform 5 of Neuroplastin OS=Homo sapiens OX=9606 GN=NPTN	NPTN	14	13	-0.056816	0	0.58041	1	0.999881	1	FALSE	FALSE	0	144	320	179	219	619	144	320	179	219	619	-0.324919
P31146	P31146	>sp|P31146|COR1A_HUMAN Coronin-1A OS=Homo sapiens OX=9606 GN=CORO1A PE=1 SV=4	CORO1A	21	17	-0.071019	0	0.523149	1	0.999881	1	FALSE	FALSE	0	196	428	243	283	826	196	428	243	283	826	0.669099
Q8IVP5	Q8IVP5	>sp|Q8IVP5|FUND1_HUMAN FUN14 domain-containing protein 1 OS=Homo sapiens OX=9606 GN=FUNDC1 PE=1 SV=1	FUNDC1	2	2	-0.0829334	-2.82339e-17	0.591785	1	0.999881	1	FALSE	FALSE	0	18	37	27	32	71	18	37	27	32	71	0.893448
Q92947	Q92947	>sp|Q92947|GCDH_HUMAN Glutaryl-CoA dehydrogenase, mitochondrial OS=Homo sapiens OX=9606 GN=GCDH PE=1 SV=1	GCDH	7	7	0.0976779	0.00299559	0.412112	0.869675	0.999881	1	FALSE	FALSE	0	75	168	89	108	318	75	168	89	108	318	0.0645055
H7BXI1	H7BXI1	>tr|H7BXI1|H7BXI1_HUMAN Isoform of A0FGR8, Extended synaptotagmin 2 OS=Homo sapiens OX=9606 GN=ESYT2 PE=1 SV=2	ESYT2	31	21	-0.00680034	0	0.915511	1	0.999881	1	FALSE	FALSE	0	261	560	318	388	1109	261	560	318	388	1109	-0.325833
Q15181	Q15181	>sp|Q15181|IPYR_HUMAN Inorganic pyrophosphatase OS=Homo sapiens OX=9606 GN=PPA1 PE=1 SV=2	PPA1	11	7	0.310108	2.1739e-16	0.333709	1	0.999881	1	FALSE	FALSE	0	74	234	103	117	395	74	234	103	117	395	1.64346
Q15233	Q15233	>sp|Q15233|NONO_HUMAN Non-POU domain-containing octamer-binding protein OS=Homo sapiens OX=9606 GN=NONO PE=1 SV=4	NONO	18	12	-0.11472	-0.0510341	0.231793	0.386826	0.999881	1	FALSE	FALSE	0	143	330	176	219	657	143	330	176	219	657	-0.713235
P35658-2	P35658-2	>sp|P35658-2|NU214_HUMAN Isoform of P35658, Isoform 2 of Nuclear pore complex protein Nup214 OS=Homo sapiens OX=9606 GN=NUP214	NUP214	11	3	-0.186202	-0.153316	0.32867	0.0749095	0.999881	1	FALSE	FALSE	0	39	119	56	67	241	39	119	56	67	241	0.582087
Q15120-2	Q15120-2	>sp|Q15120-2|PDK3_HUMAN Isoform of Q15120, Isoform 2 of [Pyruvate dehydrogenase (acetyl-transferring)] kinase isozyme 3, mitochondrial OS=Homo sapiens OX=9606 GN=PDK3	PDK3	20	16	-0.000203591	3.4188e-17	0.997318	1	0.999881	1	FALSE	FALSE	0	201	413	244	294	817	201	413	244	294	817	-0.0579177
P12111-4	P12111-4	>sp|P12111-4|CO6A3_HUMAN Isoform of P12111, Isoform 4 of Collagen alpha-3(VI) chain OS=Homo sapiens OX=9606 GN=COL6A3	COL6A3	72	39	0.382482	0.180849	0.13712	0.328774	0.999881	1	FALSE	FALSE	0	418	1105	612	666	2210	418	1105	612	666	2210	2.66924
Q99501	Q99501	>sp|Q99501|GA2L1_HUMAN GAS2-like protein 1 OS=Homo sapiens OX=9606 GN=GAS2L1 PE=1 SV=2	GAS2L1	5	2	0.260971	0.202762	0.142974	0.0974463	0.999881	1	FALSE	FALSE	0	31	68	37	52	132	31	68	37	52	132	-2.21419
Q5T4S7-2	Q5T4S7-2	>sp|Q5T4S7-2|UBR4_HUMAN Isoform of Q5T4S7, Isoform 2 of E3 ubiquitin-protein ligase UBR4 OS=Homo sapiens OX=9606 GN=UBR4	UBR4	117	81	-0.0181833	-3.33515e-17	0.728504	1	0.999881	1	FALSE	FALSE	0	904	2025	1155	1414	3936	904	2025	1155	1414	3936	-0.302838
P16298-4	P16298-4	>sp|P16298-4|PP2BB_HUMAN Isoform of P16298, Isoform 4 of Serine/threonine-protein phosphatase 2B catalytic subunit beta isoform OS=Homo sapiens OX=9606 GN=PPP3CB	PPP3CB	10	9	0.0443348	1.05261e-16	0.702938	1	0.999881	1	FALSE	FALSE	0	101	221	122	150	431	101	221	122	150	431	-0.471897
O75694	O75694	>sp|O75694|NU155_HUMAN Nuclear pore complex protein Nup155 OS=Homo sapiens OX=9606 GN=NUP155 PE=1 SV=1	NUP155	15	9	0.0498338	0	0.530367	1	0.999881	1	FALSE	FALSE	0	105	262	136	157	492	105	262	136	157	492	1.31438
Q9HCB6	Q9HCB6	>sp|Q9HCB6|SPON1_HUMAN Spondin-1 OS=Homo sapiens OX=9606 GN=SPON1 PE=1 SV=2	SPON1	10	8	0.0108876	2.4005e-18	0.901946	1	0.999881	1	FALSE	FALSE	0	73	198	108	119	352	73	198	108	119	352	2.0862
A0A7P0T808	A0A7P0T808	>tr|A0A7P0T808|A0A7P0T808_HUMAN Isoform of O60331, Phosphatidylinositol-4-phosphate 5-kinase type 1 gamma OS=Homo sapiens OX=9606 GN=PIP5K1C PE=1 SV=1	PIP5K1C	27	19	-0.0787407	-0.0486175	0.128177	0.181863	0.999881	1	FALSE	FALSE	0	234	506	287	359	989	234	506	287	359	989	-0.669086
P27987	P27987	>sp|P27987|IP3KB_HUMAN Inositol-trisphosphate 3-kinase B OS=Homo sapiens OX=9606 GN=ITPKB PE=1 SV=5	ITPKB	13	4	0.0713776	1.86098e-16	0.63199	1	0.999881	1	FALSE	FALSE	0	63	250	87	100	448	63	250	87	100	448	1.60707
Q96Q04	Q96Q04	>sp|Q96Q04|LMTK3_HUMAN Serine/threonine-protein kinase LMTK3 OS=Homo sapiens OX=9606 GN=LMTK3 PE=1 SV=2	LMTK3	15	11	-0.0701003	-1.32327e-16	0.332227	1	0.999881	1	FALSE	FALSE	0	130	270	155	201	536	130	270	155	201	536	-1.58981
P18583-5	P18583-5	>sp|P18583-5|SON_HUMAN Isoform of P18583, Isoform D of Protein SON OS=Homo sapiens OX=9606 GN=SON	SON	14	4	-0.047888	-1.87139e-14	0.73422	1	0.999881	1	FALSE	FALSE	0	66	167	91	116	324	66	167	91	116	324	-1.38185
O94856-9	O94856-9	>sp|O94856-9|NFASC_HUMAN Isoform of O94856, Isoform 9 of Neurofascin OS=Homo sapiens OX=9606 GN=NFASC	NFASC	48	38	0.0365517	5.64363e-14	0.543735	0.999999	0.999881	1	FALSE	FALSE	0	443	970	548	672	1868	443	970	548	672	1868	-0.466527
P37837	P37837	>sp|P37837|TALDO_HUMAN Transaldolase OS=Homo sapiens OX=9606 GN=TALDO1 PE=1 SV=2	TALDO1	23	14	0.159797	0.106758	0.16338	0.224659	0.999881	1	FALSE	FALSE	0	166	444	205	239	756	166	444	205	239	756	0.778957
P62995-3	P62995-3	>sp|P62995-3|TRA2B_HUMAN Isoform of P62995, Isoform 3 of Transformer-2 protein homolog beta OS=Homo sapiens OX=9606 GN=TRA2B	TRA2B	11	9	0.0460032	1.24887e-17	0.642795	1	0.999881	1	FALSE	FALSE	0	92	220	117	147	423	92	220	117	147	423	-0.907255
P04075	P04075	>sp|P04075|ALDOA_HUMAN Fructose-bisphosphate aldolase A OS=Homo sapiens OX=9606 GN=ALDOA PE=1 SV=2	ALDOA	40	32	0.123896	1.71372e-18	0.325458	1	0.999881	1	FALSE	FALSE	0	366	860	461	554	1630	366	860	461	554	1630	0.0507965
P35520-2	P35520-2	>sp|P35520-2|CBS_HUMAN Isoform of P35520, Isoform 2 of Cystathionine beta-synthase OS=Homo sapiens OX=9606 GN=CBS	CBS	9	6	0.233214	0.12713	0.172437	0.256826	0.999881	1	FALSE	FALSE	0	60	182	90	101	326	60	182	90	101	326	1.73714
Q15075	Q15075	>sp|Q15075|EEA1_HUMAN Early endosome antigen 1 OS=Homo sapiens OX=9606 GN=EEA1 PE=1 SV=2	EEA1	75	56	-0.0102649	-4.6259e-16	0.910732	1	0.999881	1	FALSE	FALSE	0	635	1474	813	990	2866	635	1474	813	990	2866	-0.318983
P55268	P55268	>sp|P55268|LAMB2_HUMAN Laminin subunit beta-2 OS=Homo sapiens OX=9606 GN=LAMB2 PE=1 SV=2	LAMB2	41	30	0.0949606	0	0.389511	1	0.999881	1	FALSE	FALSE	0	363	803	444	530	1585	363	803	444	530	1585	0.30699
P09622	P09622	>sp|P09622|DLDH_HUMAN Dihydrolipoyl dehydrogenase, mitochondrial OS=Homo sapiens OX=9606 GN=DLD PE=1 SV=2	DLD	18	16	0.0793111	0	0.517356	1	0.999881	1	FALSE	FALSE	0	170	388	217	265	738	170	388	217	265	738	-0.300363
Q969V3-2	Q969V3-2	>sp|Q969V3-2|NCLN_HUMAN Isoform of Q969V3, Isoform 2 of BOS complex subunit NCLN OS=Homo sapiens OX=9606 GN=NCLN	NCLN	18	12	0.00967158	0	0.885197	1	0.999881	1	FALSE	FALSE	0	133	285	169	195	555	133	285	169	195	555	1.07718
P35914	P35914	>sp|P35914|HMGCL_HUMAN Hydroxymethylglutaryl-CoA lyase, mitochondrial OS=Homo sapiens OX=9606 GN=HMGCL PE=1 SV=2	HMGCL	6	4	0.469833	0.337983	0.0157713	0.0261457	0.999881	1	FALSE	FALSE	0	36	108	49	56	192	36	108	49	56	192	1.52581
Q8TDY4-3	Q8TDY4-3	>sp|Q8TDY4-3|ASAP3_HUMAN Isoform of Q8TDY4, Isoform 3 of Arf-GAP with SH3 domain, ANK repeat and PH domain-containing protein 3 OS=Homo sapiens OX=9606 GN=ASAP3	ASAP3	3	1	-0.243835	0	0.32734	1	0.999881	1	FALSE	FALSE	0	10	36	14	17	61	10	36	14	17	61
Q5VIR6	Q5VIR6	>sp|Q5VIR6|VPS53_HUMAN Vacuolar protein sorting-associated protein 53 homolog OS=Homo sapiens OX=9606 GN=VPS53 PE=1 SV=2	VPS53	24	20	0.0103638	0	0.803227	1	0.999881	1	FALSE	FALSE	0	207	442	263	314	887	207	442	263	314	887	0.339677
Q8IVM0-2	Q8IVM0-2	>sp|Q8IVM0-2|CCD50_HUMAN Isoform of Q8IVM0, Isoform 2 of Coiled-coil domain-containing protein 50 OS=Homo sapiens OX=9606 GN=CCDC50	CCDC50	1	1	0.0300815	0	0.878223	1	0.999881	1	FALSE	FALSE	0	8	15	11	10	39	8	15	11	10	39
Q96I24	Q96I24	>sp|Q96I24|FUBP3_HUMAN Far upstream element-binding protein 3 OS=Homo sapiens OX=9606 GN=FUBP3 PE=1 SV=2	FUBP3	16	10	0.0201151	1.26991e-17	0.802548	1	0.999881	1	FALSE	FALSE	0	125	299	150	175	578	125	299	150	175	578	0.918417
P01023	P01023	>sp|P01023|A2MG_HUMAN Alpha-2-macroglobulin OS=Homo sapiens OX=9606 GN=A2M PE=1 SV=3	A2M	54	35	0.337635	0.265583	0.0164444	0.0374233	0.999881	1	FALSE	FALSE	0	447	1004	534	622	1925	447	1004	534	622	1925	0.832584
Q9Y4F5-2	Q9Y4F5-2	>sp|Q9Y4F5-2|C170B_HUMAN Isoform of Q9Y4F5, Isoform 2 of Centrosomal protein of 170 kDa protein B OS=Homo sapiens OX=9606 GN=CEP170B	CEP170B	43	35	-0.134136	-0.123312	0.0125566	0.00222876	0.999881	0.768633	FALSE	FALSE	0	387	760	461	589	1601	387	760	461	589	1601	-1.24376
O00116	O00116	>sp|O00116|ADAS_HUMAN Alkyldihydroxyacetonephosphate synthase, peroxisomal OS=Homo sapiens OX=9606 GN=AGPS PE=1 SV=1	AGPS	13	9	0.0993141	0.0388194	0.154668	0.339816	0.999881	1	FALSE	FALSE	0	97	244	137	162	466	97	244	137	162	466	0.367762
O75367	O75367	>sp|O75367|H2AY_HUMAN Core histone macro-H2A.1 OS=Homo sapiens OX=9606 GN=MACROH2A1 PE=1 SV=5	MACROH2A1	14	11	0.0664161	1.79926e-16	0.57085	1	0.999881	1	FALSE	FALSE	0	121	300	164	199	569	121	300	164	199	569	-0.181577
O00154-4	O00154-4	>sp|O00154-4|BACH_HUMAN Isoform of O00154, Isoform 4 of Cytosolic acyl coenzyme A thioester hydrolase OS=Homo sapiens OX=9606 GN=ACOT7	ACOT7	17	14	0.143596	2.57346e-15	0.408533	1	0.999881	1	FALSE	FALSE	0	156	359	202	244	690	156	359	202	244	690	-0.00262765
Q96HY6	Q96HY6	>sp|Q96HY6|DDRGK_HUMAN DDRGK domain-containing protein 1 OS=Homo sapiens OX=9606 GN=DDRGK1 PE=1 SV=2	DDRGK1	8	5	0.0652582	3.63807e-16	0.572159	1	0.999881	1	FALSE	FALSE	0	60	135	76	90	266	60	135	76	90	266	0.409297
P31323	P31323	>sp|P31323|KAP3_HUMAN cAMP-dependent protein kinase type II-beta regulatory subunit OS=Homo sapiens OX=9606 GN=PRKAR2B PE=1 SV=3	PRKAR2B	20	17	0.0608049	5.56072e-18	0.377001	1	0.999881	1	FALSE	FALSE	0	187	431	232	290	811	187	431	232	290	811	-0.833178
Q9BSJ2-4	Q9BSJ2-4	>sp|Q9BSJ2-4|GCP2_HUMAN Isoform of Q9BSJ2, Isoform 3 of Gamma-tubulin complex component 2 OS=Homo sapiens OX=9606 GN=TUBGCP2	TUBGCP2	17	12	0.0382015	0	0.586625	1	0.999881	1	FALSE	FALSE	0	137	306	178	196	575	137	306	178	196	575	2.13469
P13861-2	P13861-2	>sp|P13861-2|KAP2_HUMAN Isoform of P13861, Isoform 2 of cAMP-dependent protein kinase type II-alpha regulatory subunit OS=Homo sapiens OX=9606 GN=PRKAR2A	PRKAR2A	18	15	-0.00312873	2.15444e-17	0.965211	1	0.999881	1	FALSE	FALSE	0	163	380	208	249	717	163	380	208	249	717	0.0593776
O94985-2	O94985-2	>sp|O94985-2|CSTN1_HUMAN Isoform of O94985, Isoform 2 of Calsyntenin-1 OS=Homo sapiens OX=9606 GN=CLSTN1	CLSTN1	19	16	0.076682	0	0.334222	1	0.999881	1	FALSE	FALSE	0	167	384	214	262	725	167	384	214	262	725	-0.310826
Q15811	Q15811	>sp|Q15811|ITSN1_HUMAN Intersectin-1 OS=Homo sapiens OX=9606 GN=ITSN1 PE=1 SV=3	ITSN1	41	36	-0.0376303	-0.0337981	0.283757	0.129962	0.999881	1	FALSE	FALSE	0	371	836	487	578	1660	371	836	487	578	1660	0.401877
Q99766	Q99766	>sp|Q99766|ATP5S_HUMAN ATP synthase subunit s, mitochondrial OS=Homo sapiens OX=9606 GN=DMAC2L PE=1 SV=3	DMAC2L	8	5	0.216125	0.148951	0.0888934	0.164127	0.999881	1	FALSE	FALSE	0	63	151	82	92	274	63	151	82	92	274	1.61229
P09525-3	P09525-3	>sp|P09525-3|ANXA4_HUMAN Isoform of P09525, Isoform 3 of Annexin A4 OS=Homo sapiens OX=9606 GN=ANXA4	ANXA4	18	10	0.202854	0.174337	0.0831396	0.0725182	0.999881	1	FALSE	FALSE	0	106	337	144	163	513	106	337	144	163	513	1.69242
Q12959-8	Q12959-8	>sp|Q12959-8|DLG1_HUMAN Isoform of Q12959, Isoform 8 of Disks large homolog 1 OS=Homo sapiens OX=9606 GN=DLG1	DLG1	22	19	-0.00573822	-2.96869e-18	0.939568	1	0.999881	1	FALSE	FALSE	0	192	450	262	309	861	192	450	262	309	861	0.502131
P23588	P23588	>sp|P23588|IF4B_HUMAN Eukaryotic translation initiation factor 4B OS=Homo sapiens OX=9606 GN=EIF4B PE=1 SV=2	EIF4B	8	6	-0.0942477	-3.71338e-17	0.482528	1	0.999881	1	FALSE	FALSE	0	66	147	82	106	289	66	147	82	106	289	-1.36449
Q9Y5B9	Q9Y5B9	>sp|Q9Y5B9|SP16H_HUMAN FACT complex subunit SPT16 OS=Homo sapiens OX=9606 GN=SUPT16H PE=1 SV=1	SUPT16H	15	10	0.00732393	-2.30916e-19	0.933542	1	0.999881	1	FALSE	FALSE	0	96	221	128	157	452	96	221	128	157	452	-0.247596
O96007	O96007	>sp|O96007|MOC2B_HUMAN Molybdopterin synthase catalytic subunit OS=Homo sapiens OX=9606 GN=MOCS2 PE=1 SV=1	MOCS2	4	3	0.258173	0.199271	0.0460454	0.0677455	0.999881	1	FALSE	FALSE	0	26	67	35	43	133	26	67	35	43	133	0.232854
Q96N66	Q96N66	>sp|Q96N66|MBOA7_HUMAN Lysophospholipid acyltransferase 7 OS=Homo sapiens OX=9606 GN=MBOAT7 PE=1 SV=2	MBOAT7	5	4	-0.0419674	-9.27327e-19	0.632356	1	0.999881	1	FALSE	FALSE	0	40	96	55	65	190	40	96	55	65	190	0.79769
O14521-2	O14521-2	>sp|O14521-2|DHSD_HUMAN Isoform of O14521, Isoform 2 of Succinate dehydrogenase [ubiquinone] cytochrome b small subunit, mitochondrial OS=Homo sapiens OX=9606 GN=SDHD	SDHD	2	2	-0.0515891	5.83217e-17	0.833287	1	0.999881	1	FALSE	FALSE	0	22	48	28	31	93	22	48	28	31	93	2.35746
Q8N3V7-2	Q8N3V7-2	>sp|Q8N3V7-2|SYNPO_HUMAN Isoform of Q8N3V7, Isoform 2 of Synaptopodin OS=Homo sapiens OX=9606 GN=SYNPO	SYNPO	27	20	-0.429482	-0.331621	0.0297253	0.0627988	0.999881	1	FALSE	FALSE	0	242	477	299	381	949	242	477	299	381	949	-1.35397
Q5VSL9	Q5VSL9	>sp|Q5VSL9|STRP1_HUMAN Striatin-interacting protein 1 OS=Homo sapiens OX=9606 GN=STRIP1 PE=1 SV=1	STRIP1	16	8	0.0185681	0	0.752497	1	0.999881	1	FALSE	FALSE	0	104	231	129	158	452	104	231	129	158	452	-0.0958254
Q5TCZ1-3	Q5TCZ1-3	>sp|Q5TCZ1-3|SPD2A_HUMAN Isoform of Q5TCZ1, Isoform 3 of SH3 and PX domain-containing protein 2A OS=Homo sapiens OX=9606 GN=SH3PXD2A	SH3PXD2A	18	17	-0.044497	-4.4391e-16	0.501216	1	0.999881	1	FALSE	FALSE	0	153	313	182	222	617	153	313	182	222	617	-0.124172
Q9UBV2	Q9UBV2	>sp|Q9UBV2|SE1L1_HUMAN Protein sel-1 homolog 1 OS=Homo sapiens OX=9606 GN=SEL1L PE=1 SV=3	SEL1L	12	9	-0.018542	2.55391e-17	0.834716	1	0.999881	1	FALSE	FALSE	0	91	191	116	140	387	91	191	116	140	387	0.205038
P16870-2	P16870-2	>sp|P16870-2|CBPE_HUMAN Isoform of P16870, Isoform 2 of Carboxypeptidase E OS=Homo sapiens OX=9606 GN=CPE	CPE	20	14	-0.0397099	-8.26365e-19	0.668006	1	0.999881	1	FALSE	FALSE	0	156	391	208	260	753	156	391	208	260	753	-0.82205
Q9UI08-2	Q9UI08-2	>sp|Q9UI08-2|EVL_HUMAN Isoform of Q9UI08, Isoform 1 of Ena/VASP-like protein OS=Homo sapiens OX=9606 GN=EVL	EVL	10	8	0.0381941	5.94895e-18	0.617921	1	0.999881	1	FALSE	FALSE	0	76	173	111	131	349	76	173	111	131	349	0.704569
Q5T5U3	Q5T5U3	>sp|Q5T5U3|RHG21_HUMAN Rho GTPase-activating protein 21 OS=Homo sapiens OX=9606 GN=ARHGAP21 PE=1 SV=2	ARHGAP21	28	20	-0.0440132	-1.5902e-16	0.33864	1	0.999881	1	FALSE	FALSE	0	232	514	283	354	965	232	514	283	354	965	-0.812144
Q9UQB3	Q9UQB3	>sp|Q9UQB3|CTND2_HUMAN Catenin delta-2 OS=Homo sapiens OX=9606 GN=CTNND2 PE=1 SV=3	CTNND2	40	34	-0.066977	-0.000110648	0.335227	0.968374	0.999881	1	FALSE	FALSE	0	373	833	464	566	1635	373	833	464	566	1635	-0.195876
O15484	O15484	>sp|O15484|CAN5_HUMAN Calpain-5 OS=Homo sapiens OX=9606 GN=CAPN5 PE=1 SV=2	CAPN5	20	14	0.0100577	0	0.91202	1	0.999881	1	FALSE	FALSE	0	166	353	204	247	730	166	353	204	247	730	-0.00225742
G5E948	G5E948	>tr|G5E948|G5E948_HUMAN Isoform of O95819, Mitogen-activated protein kinase kinase kinase kinase 4 OS=Homo sapiens OX=9606 GN=MAP4K4 PE=1 SV=3	MAP4K4	16	10	-0.0721666	-3.85417e-15	0.296439	1	0.999881	1	FALSE	FALSE	0	111	228	129	167	445	111	228	129	167	445	-1.14288
Q92538-2	Q92538-2	>sp|Q92538-2|GBF1_HUMAN Isoform of Q92538, Isoform 2 of Golgi-specific brefeldin A-resistance guanine nucleotide exchange factor 1 OS=Homo sapiens OX=9606 GN=GBF1	GBF1	11	8	-0.0549256	0	0.446052	1	0.999881	1	FALSE	FALSE	0	80	172	91	133	352	80	172	91	133	352	-3.86118
Q9BYH1-5	Q9BYH1-5	>sp|Q9BYH1-5|SE6L1_HUMAN Isoform of Q9BYH1, Isoform 5 of Seizure 6-like protein OS=Homo sapiens OX=9606 GN=SEZ6L	SEZ6L	8	5	-0.0239219	-1.20345e-18	0.786192	1	0.999881	1	FALSE	FALSE	0	50	118	68	85	210	50	118	68	85	210	-0.532227
Q8N5S9	Q8N5S9	>sp|Q8N5S9|KKCC1_HUMAN Calcium/calmodulin-dependent protein kinase kinase 1 OS=Homo sapiens OX=9606 GN=CAMKK1 PE=1 SV=2	CAMKK1	17	15	-0.121662	-0.0536765	0.0673537	0.22332	0.999881	1	FALSE	FALSE	0	156	327	197	245	679	156	327	197	245	679	-0.670979
Q9H269	Q9H269	>sp|Q9H269|VPS16_HUMAN Vacuolar protein sorting-associated protein 16 homolog OS=Homo sapiens OX=9606 GN=VPS16 PE=1 SV=2	VPS16	28	19	0.0209271	1.5266e-17	0.687955	1	0.999881	1	FALSE	FALSE	0	227	490	286	338	1009	227	490	286	338	1009	0.6364
Q9Y3F4-2	Q9Y3F4-2	>sp|Q9Y3F4-2|STRAP_HUMAN Isoform of Q9Y3F4, Isoform 2 of Serine-threonine kinase receptor-associated protein OS=Homo sapiens OX=9606 GN=STRAP	STRAP	18	13	-0.0439928	-0.0218436	0.413205	0.448829	0.999881	1	FALSE	FALSE	0	151	350	196	237	666	151	350	196	237	666	0.0748802
Q15084-2	Q15084-2	>sp|Q15084-2|PDIA6_HUMAN Isoform of Q15084, Isoform 2 of Protein disulfide-isomerase A6 OS=Homo sapiens OX=9606 GN=PDIA6	PDIA6	17	13	0.12833	0.0651265	0.0942152	0.239138	0.999881	1	FALSE	FALSE	0	159	345	198	237	663	159	345	198	237	663	0.136726
O00764	O00764	>sp|O00764|PDXK_HUMAN Pyridoxal kinase OS=Homo sapiens OX=9606 GN=PDXK PE=1 SV=1	PDXK	19	14	0.254115	0.19109	0.0610926	0.112155	0.999881	1	FALSE	FALSE	0	146	355	194	232	669	146	355	194	232	669	0.276433
O15294	O15294	>sp|O15294|OGT1_HUMAN UDP-N-acetylglucosamine--peptide N-acetylglucosaminyltransferase 110 kDa subunit OS=Homo sapiens OX=9606 GN=OGT PE=1 SV=3	OGT	38	29	-0.0098958	-6.51087e-18	0.890482	1	0.999881	1	FALSE	FALSE	0	335	721	424	499	1416	335	721	424	499	1416	0.574219
Q9NZR1	Q9NZR1	>sp|Q9NZR1|TMOD2_HUMAN Tropomodulin-2 OS=Homo sapiens OX=9606 GN=TMOD2 PE=1 SV=1	TMOD2	25	22	-0.0243778	-3.61474e-16	0.777031	1	0.999881	1	FALSE	FALSE	0	235	542	298	367	1035	235	542	298	367	1035	-0.49448
Q02952	Q02952	>sp|Q02952|AKA12_HUMAN A-kinase anchor protein 12 OS=Homo sapiens OX=9606 GN=AKAP12 PE=1 SV=4	AKAP12	70	58	-0.0213206	-7.14689e-17	0.801471	1	0.999881	1	FALSE	FALSE	0	589	1437	810	952	2792	589	1437	810	952	2792	0.582068
Q9Y4I1-2	Q9Y4I1-2	>sp|Q9Y4I1-2|MYO5A_HUMAN Isoform of Q9Y4I1, Isoform 2 of Unconventional myosin-Va OS=Homo sapiens OX=9606 GN=MYO5A	MYO5A	119	97	-0.00671394	-2.09423e-16	0.888044	1	0.999881	1	FALSE	FALSE	0	1111	2385	1355	1692	4682	1111	2385	1355	1692	4682	-0.83529
O60242	O60242	>sp|O60242|AGRB3_HUMAN Adhesion G protein-coupled receptor B3 OS=Homo sapiens OX=9606 GN=ADGRB3 PE=1 SV=2	ADGRB3	13	9	0.0408516	0	0.584575	1	0.999881	1	FALSE	FALSE	0	113	237	128	172	445	113	237	128	172	445	-2.22445
Q86TX2	Q86TX2	>sp|Q86TX2|ACOT1_HUMAN Acyl-coenzyme A thioesterase 1 OS=Homo sapiens OX=9606 GN=ACOT1 PE=1 SV=1	ACOT1	3	2	0.178264	1.28374e-17	0.331485	1	0.999881	1	FALSE	FALSE	0	22	50	29	35	96	22	50	29	35	96	0.464096
Q99615	Q99615	>sp|Q99615|DNJC7_HUMAN DnaJ homolog subfamily C member 7 OS=Homo sapiens OX=9606 GN=DNAJC7 PE=1 SV=2	DNAJC7	14	9	-0.0764239	-0.047608	0.255196	0.23982	0.999881	1	FALSE	FALSE	0	107	245	131	175	473	107	245	131	175	473	-2.11821
A0A804HKL8	A0A804HKL8	>tr|A0A804HKL8|A0A804HKL8_HUMAN Isoform of Q9HAR2, Adhesion G protein-coupled receptor L3 OS=Homo sapiens OX=9606 GN=ADGRL3 PE=1 SV=1	ADGRL3	23	17	-0.0725379	-2.18756e-14	0.245995	0.999999	0.999881	1	FALSE	FALSE	0	196	421	249	306	846	196	421	249	306	846	-0.459577
A0A7P0Z4E9	A0A7P0Z4E9	>tr|A0A7P0Z4E9|A0A7P0Z4E9_HUMAN Isoform of O60890, Oligophrenin-1 OS=Homo sapiens OX=9606 GN=OPHN1 PE=1 SV=1	OPHN1	12	8	0.0385427	1.18836e-16	0.674744	1	0.999881	1	FALSE	FALSE	0	94	239	122	143	452	94	239	122	143	452	1.00063
P51608-2	P51608-2	>sp|P51608-2|MECP2_HUMAN Isoform of P51608, Isoform B of Methyl-CpG-binding protein 2 OS=Homo sapiens OX=9606 GN=MECP2	MECP2	20	16	-0.061285	-1.06325e-15	0.712453	1	0.999881	1	FALSE	FALSE	0	161	420	219	279	787	161	420	219	279	787	-1.29745
Q14204	Q14204	>sp|Q14204|DYHC1_HUMAN Cytoplasmic dynein 1 heavy chain 1 OS=Homo sapiens OX=9606 GN=DYNC1H1 PE=1 SV=5	DYNC1H1	344	266	0.00425335	9.36922e-16	0.950738	1	0.999881	1	FALSE	FALSE	0	3073	6813	3808	4635	13190	3073	6813	3808	4635	13190	-0.218737
P13611	P13611	>sp|P13611|CSPG2_HUMAN Versican core protein OS=Homo sapiens OX=9606 GN=VCAN PE=1 SV=3	VCAN	27	17	0.0311339	3.45006e-16	0.826308	1	0.999881	1	FALSE	FALSE	0	210	505	250	303	945	210	505	250	303	945	-0.0395214
P02649	P02649	>sp|P02649|APOE_HUMAN Apolipoprotein E OS=Homo sapiens OX=9606 GN=APOE PE=1 SV=1	APOE	29	22	0.0280002	0	0.762581	1	0.999881	1	FALSE	FALSE	0	253	618	320	378	1118	253	618	320	378	1118	0.45032
Q7L266	Q7L266	>sp|Q7L266|ASGL1_HUMAN Isoaspartyl peptidase/L-asparaginase OS=Homo sapiens OX=9606 GN=ASRGL1 PE=1 SV=2	ASRGL1	7	4	0.0978772	9.05944e-17	0.601683	1	0.999881	1	FALSE	FALSE	0	44	142	59	61	250	44	142	59	61	250	3.25874
P22314-2	P22314-2	>sp|P22314-2|UBA1_HUMAN Isoform of P22314, Isoform 2 of Ubiquitin-like modifier-activating enzyme 1 OS=Homo sapiens OX=9606 GN=UBA1	UBA1	53	40	0.0647327	0.0106831	0.303099	0.65426	0.999881	1	FALSE	FALSE	0	453	1047	576	686	2033	453	1047	576	686	2033	0.258715
P11766	P11766	>sp|P11766|ADHX_HUMAN Alcohol dehydrogenase class-3 OS=Homo sapiens OX=9606 GN=ADH5 PE=1 SV=4	ADH5	13	10	0.103174	3.92876e-18	0.409629	1	0.999881	1	FALSE	FALSE	0	112	281	150	187	534	112	281	150	187	534	-0.639558
P13804-2	P13804-2	>sp|P13804-2|ETFA_HUMAN Isoform of P13804, Isoform 2 of Electron transfer flavoprotein subunit alpha, mitochondrial OS=Homo sapiens OX=9606 GN=ETFA	ETFA	15	12	0.13141	0.0583138	0.226072	0.405624	0.999881	1	FALSE	FALSE	0	146	332	187	219	643	146	332	187	219	643	0.609668
Q92599	Q92599	>sp|Q92599|SEPT8_HUMAN Septin-8 OS=Homo sapiens OX=9606 GN=SEPTIN8 PE=1 SV=4	SEPTIN8	24	18	0.056127	0.0193118	0.272034	0.382251	0.999881	1	FALSE	FALSE	0	223	492	273	341	945	223	492	273	341	945	-0.778982
P36957	P36957	>sp|P36957|ODO2_HUMAN Dihydrolipoyllysine-residue succinyltransferase component of 2-oxoglutarate dehydrogenase complex, mitochondrial OS=Homo sapiens OX=9606 GN=DLST PE=1 SV=4	DLST	19	18	-0.00301885	6.02616e-18	0.972448	1	0.999881	1	FALSE	FALSE	0	198	427	246	296	837	198	427	246	296	837	-0.0146278
Q5VTR2	Q5VTR2	>sp|Q5VTR2|BRE1A_HUMAN E3 ubiquitin-protein ligase BRE1A OS=Homo sapiens OX=9606 GN=RNF20 PE=1 SV=2	RNF20	10	5	-0.0953167	-6.07415e-16	0.419732	1	0.999881	1	FALSE	FALSE	0	64	144	74	99	297	64	144	74	99	297	-2.04998
Q15814	Q15814	>sp|Q15814|TBCC_HUMAN Tubulin-specific chaperone C OS=Homo sapiens OX=9606 GN=TBCC PE=1 SV=2	TBCC	8	6	0.0209186	2.5665e-16	0.871992	1	0.999881	1	FALSE	FALSE	0	68	167	91	104	303	68	167	91	104	303	1.33011
Q14974	Q14974	>sp|Q14974|IMB1_HUMAN Importin subunit beta-1 OS=Homo sapiens OX=9606 GN=KPNB1 PE=1 SV=2	KPNB1	40	31	0.0421477	2.2903e-17	0.415427	1	0.999881	1	FALSE	FALSE	0	333	771	419	505	1455	333	771	419	505	1455	0.00477148
Q8IYB4-3	Q8IYB4-3	>sp|Q8IYB4-3|PEX5R_HUMAN Isoform of Q8IYB4, Isoform 3 of PEX5-related protein OS=Homo sapiens OX=9606 GN=PEX5L	PEX5L	21	13	0.0122596	0	0.859274	1	0.999881	1	FALSE	FALSE	0	176	342	203	266	667	176	342	203	266	667	-1.72703
Q99460-2	Q99460-2	>sp|Q99460-2|PSMD1_HUMAN Isoform of Q99460, Isoform 2 of 26S proteasome non-ATPase regulatory subunit 1 OS=Homo sapiens OX=9606 GN=PSMD1	PSMD1	36	28	0.0355878	2.30482e-17	0.520373	1	0.999881	1	FALSE	FALSE	0	299	689	388	466	1341	299	689	388	466	1341	0.118651
Q01844-3	Q01844-3	>sp|Q01844-3|EWS_HUMAN Isoform of Q01844, Isoform 3 of RNA-binding protein EWS OS=Homo sapiens OX=9606 GN=EWSR1	EWSR1	5	3	-0.0733581	-3.311e-15	0.593389	1	0.999881	1	FALSE	FALSE	0	35	88	46	55	156	35	88	46	55	156	0.426528
Q96F86	Q96F86	>sp|Q96F86|EDC3_HUMAN Enhancer of mRNA-decapping protein 3 OS=Homo sapiens OX=9606 GN=EDC3 PE=1 SV=1	EDC3	5	3	-0.186087	-5.89531e-15	0.190736	1	0.999881	1	FALSE	FALSE	0	30	53	33	44	108	30	53	33	44	108	-1.43674
P02549	P02549	>sp|P02549|SPTA1_HUMAN Spectrin alpha chain, erythrocytic 1 OS=Homo sapiens OX=9606 GN=SPTA1 PE=1 SV=5	SPTA1	28	7	0.318819	0.184231	0.0722404	0.19759	0.999881	1	FALSE	FALSE	0	115	234	133	143	452	115	234	133	143	452	3.01585
Q8WUM4	Q8WUM4	>sp|Q8WUM4|PDC6I_HUMAN Programmed cell death 6-interacting protein OS=Homo sapiens OX=9606 GN=PDCD6IP PE=1 SV=1	PDCD6IP	46	41	0.00860727	0	0.842105	1	0.999881	1	FALSE	FALSE	0	461	999	572	683	1970	461	999	572	683	1970	0.144227
P13716	P13716	>sp|P13716|HEM2_HUMAN Delta-aminolevulinic acid dehydratase OS=Homo sapiens OX=9606 GN=ALAD PE=1 SV=1	ALAD	10	6	0.303077	0.173139	0.108315	0.230013	0.999881	1	FALSE	FALSE	0	70	205	99	107	380	70	205	99	107	380	2.45536
Q9Y4E6	Q9Y4E6	>sp|Q9Y4E6|WDR7_HUMAN WD repeat-containing protein 7 OS=Homo sapiens OX=9606 GN=WDR7 PE=1 SV=2	WDR7	49	43	-0.0150604	0	0.826885	1	0.999881	1	FALSE	FALSE	0	472	984	589	716	1997	472	984	589	716	1997	-0.159874
O15197	O15197	>sp|O15197|EPHB6_HUMAN Ephrin type-B receptor 6 OS=Homo sapiens OX=9606 GN=EPHB6 PE=1 SV=4	EPHB6	9	7	0.0683446	0.0327398	0.403749	0.410572	0.999881	1	FALSE	FALSE	0	74	147	93	103	294	74	147	93	103	294	2.16056
P35222	P35222	>sp|P35222|CTNB1_HUMAN Catenin beta-1 OS=Homo sapiens OX=9606 GN=CTNNB1 PE=1 SV=1	CTNNB1	32	25	0.0122182	8.58003e-17	0.79374	1	0.999881	1	FALSE	FALSE	0	284	619	354	438	1216	284	619	354	438	1216	-0.634772
Q8N8S7-2	Q8N8S7-2	>sp|Q8N8S7-2|ENAH_HUMAN Isoform of Q8N8S7, Isoform 2 of Protein enabled homolog OS=Homo sapiens OX=9606 GN=ENAH	ENAH	7	3	-0.0262504	1.70694e-18	0.85753	1	0.999881	1	FALSE	FALSE	0	45	117	61	75	221	45	117	61	75	221	0.045061
O43301	O43301	>sp|O43301|HS12A_HUMAN Heat shock 70 kDa protein 12A OS=Homo sapiens OX=9606 GN=HSPA12A PE=1 SV=2	HSPA12A	54	40	-0.00484651	4.04305e-15	0.939271	1	0.999881	1	FALSE	FALSE	0	468	1007	581	698	1962	468	1007	581	698	1962	0.0147983
P39060-1	P39060-1	>sp|P39060-1|COIA1_HUMAN Isoform of P39060, Isoform 2 of Collagen alpha-1(XVIII) chain OS=Homo sapiens OX=9606 GN=COL18A1	COL18A1	13	10	0.11468	0.0147984	0.271778	0.683201	0.999881	1	FALSE	FALSE	0	103	241	134	166	485	103	241	134	166	485	-0.334631
P06733	P06733	>sp|P06733|ENOA_HUMAN Alpha-enolase OS=Homo sapiens OX=9606 GN=ENO1 PE=1 SV=2	ENO1	44	25	0.167007	1.31916e-15	0.547123	1	0.999881	1	FALSE	FALSE	0	280	863	367	443	1442	280	863	367	443	1442	0.0466948
P13929-3	P13929-3	>sp|P13929-3|ENOB_HUMAN Isoform of P13929, Isoform 3 of Beta-enolase OS=Homo sapiens OX=9606 GN=ENO3	ENO3	4	2	0.20322	0	0.450673	1	0.999881	1	FALSE	FALSE	0	24	67	31	36	117	24	67	31	36	117	1.13767
P00558	P00558	>sp|P00558|PGK1_HUMAN Phosphoglycerate kinase 1 OS=Homo sapiens OX=9606 GN=PGK1 PE=1 SV=3	PGK1	37	27	0.107732	0	0.520561	1	0.999881	1	FALSE	FALSE	0	314	771	391	474	1393	314	771	391	474	1393	-0.158938
P49768-2	P49768-2	>sp|P49768-2|PSN1_HUMAN Isoform of P49768, Isoform 2 of Presenilin-1 OS=Homo sapiens OX=9606 GN=PSEN1	PSEN1	2	2	-0.0972542	0	0.382516	1	0.999881	1	FALSE	FALSE	0	21	48	28	34	95	21	48	28	34	95	0.366304
P22033	P22033	>sp|P22033|MUTA_HUMAN Methylmalonyl-CoA mutase, mitochondrial OS=Homo sapiens OX=9606 GN=MMUT PE=1 SV=4	MMUT	21	16	0.0706323	0	0.432235	1	0.999881	1	FALSE	FALSE	0	177	417	237	280	769	177	417	237	280	769	0.378785
Q9NP81	Q9NP81	>sp|Q9NP81|SYSM_HUMAN Serine--tRNA ligase, mitochondrial OS=Homo sapiens OX=9606 GN=SARS2 PE=1 SV=1	SARS2	19	18	0.0388244	4.40991e-17	0.49918	1	0.999881	1	FALSE	FALSE	0	193	414	244	299	816	193	414	244	299	816	-0.406914
P35611-3	P35611-3	>sp|P35611-3|ADDA_HUMAN Isoform of P35611, Isoform 3 of Alpha-adducin OS=Homo sapiens OX=9606 GN=ADD1	ADD1	41	35	-0.0401481	-5.45024e-15	0.409652	1	0.999881	1	FALSE	FALSE	0	403	906	502	608	1745	403	906	502	608	1745	-0.145084
P11310-2	P11310-2	>sp|P11310-2|ACADM_HUMAN Isoform of P11310, Isoform 2 of Medium-chain specific acyl-CoA dehydrogenase, mitochondrial OS=Homo sapiens OX=9606 GN=ACADM	ACADM	17	16	0.0683371	0.0325423	0.387333	0.444929	0.999881	1	FALSE	FALSE	0	157	374	206	237	701	157	374	206	237	701	0.963509
O94967-2	O94967-2	>sp|O94967-2|WDR47_HUMAN Isoform of O94967, Isoform 2 of WD repeat-containing protein 47 OS=Homo sapiens OX=9606 GN=WDR47	WDR47	28	23	-0.0412719	-0.0227898	0.399298	0.416982	0.999881	1	FALSE	FALSE	0	251	538	311	377	1067	251	538	311	377	1067	0.0108104
O75955	O75955	>sp|O75955|FLOT1_HUMAN Flotillin-1 OS=Homo sapiens OX=9606 GN=FLOT1 PE=1 SV=3	FLOT1	36	29	0.0220235	2.13378e-16	0.813921	1	0.999881	1	FALSE	FALSE	0	324	737	409	501	1428	324	737	409	501	1428	-0.414768
Q15311	Q15311	>sp|Q15311|RBP1_HUMAN RalA-binding protein 1 OS=Homo sapiens OX=9606 GN=RALBP1 PE=1 SV=3	RALBP1	6	4	0.0358304	0	0.640086	1	0.999881	1	FALSE	FALSE	0	51	106	60	69	203	51	106	60	69	203	1.05215
O15498	O15498	>sp|O15498|YKT6_HUMAN Synaptobrevin homolog YKT6 OS=Homo sapiens OX=9606 GN=YKT6 PE=1 SV=1	YKT6	11	10	-0.0188299	0	0.79781	1	0.999881	1	FALSE	FALSE	0	117	261	145	180	496	117	261	145	180	496	-0.626143
P02545-2	P02545-2	>sp|P02545-2|LMNA_HUMAN Isoform of P02545, Isoform C of Prelamin-A/C OS=Homo sapiens OX=9606 GN=LMNA	LMNA	51	38	-0.00205435	0	0.982289	1	0.999881	1	FALSE	FALSE	0	458	1043	542	665	1979	458	1043	542	665	1979	-0.485531
P05141	P05141	>sp|P05141|ADT2_HUMAN ADP/ATP translocase 2 OS=Homo sapiens OX=9606 GN=SLC25A5 PE=1 SV=7	SLC25A5	4	4	0.0219788	1.7838e-17	0.765648	1	0.999881	1	FALSE	FALSE	0	44	100	56	68	190	44	100	56	68	190	0.0670112
P12236	P12236	>sp|P12236|ADT3_HUMAN ADP/ATP translocase 3 OS=Homo sapiens OX=9606 GN=SLC25A6 PE=1 SV=4	SLC25A6	21	19	0.0905664	0.0533789	0.149542	0.18402	0.999881	1	FALSE	FALSE	0	213	468	270	327	911	213	468	270	327	911	-0.133742
P49821-2	P49821-2	>sp|P49821-2|NDUV1_HUMAN Isoform of P49821, Isoform 2 of NADH dehydrogenase [ubiquinone] flavoprotein 1, mitochondrial OS=Homo sapiens OX=9606 GN=NDUFV1	NDUFV1	17	16	0.058742	5.70705e-15	0.408478	1	0.999881	1	FALSE	FALSE	0	178	398	231	276	773	178	398	231	276	773	0.169682
O15394	O15394	>sp|O15394|NCAM2_HUMAN Neural cell adhesion molecule 2 OS=Homo sapiens OX=9606 GN=NCAM2 PE=1 SV=2	NCAM2	41	38	0.0487311	3.90526e-15	0.55602	1	0.999881	1	FALSE	FALSE	0	406	917	503	617	1735	406	917	503	617	1735	-0.46092
P04083	P04083	>sp|P04083|ANXA1_HUMAN Annexin A1 OS=Homo sapiens OX=9606 GN=ANXA1 PE=1 SV=2	ANXA1	22	15	0.155303	0.0770742	0.159266	0.325556	0.999881	1	FALSE	FALSE	0	175	450	220	268	840	175	450	220	268	840	-0.245496
P08237-3	P08237-3	>sp|P08237-3|PFKAM_HUMAN Isoform of P08237, Isoform 3 of ATP-dependent 6-phosphofructokinase, muscle type OS=Homo sapiens OX=9606 GN=PFKM	PFKM	48	34	0.0776442	7.25883e-15	0.387673	1	0.999881	1	FALSE	FALSE	0	419	952	522	625	1800	419	952	522	625	1800	0.136332
Q14019	Q14019	>sp|Q14019|COTL1_HUMAN Coactosin-like protein OS=Homo sapiens OX=9606 GN=COTL1 PE=1 SV=3	COTL1	13	12	0.276174	0.246919	0.0510287	0.0485828	0.999881	1	FALSE	FALSE	0	122	291	161	189	555	122	291	161	189	555	0.523148
P22695	P22695	>sp|P22695|QCR2_HUMAN Cytochrome b-c1 complex subunit 2, mitochondrial OS=Homo sapiens OX=9606 GN=UQCRC2 PE=1 SV=3	UQCRC2	26	23	0.00234655	7.37753e-19	0.973717	1	0.999881	1	FALSE	FALSE	0	254	558	323	388	1107	254	558	323	388	1107	0.0419946
Q9C0B1	Q9C0B1	>sp|Q9C0B1|FTO_HUMAN Alpha-ketoglutarate-dependent dioxygenase FTO OS=Homo sapiens OX=9606 GN=FTO PE=1 SV=3	FTO	11	3	-0.0197447	1.18277e-17	0.908622	1	0.999881	1	FALSE	FALSE	0	46	139	55	70	243	46	139	55	70	243	-0.502475
P52758	P52758	>sp|P52758|RIDA_HUMAN 2-iminobutanoate/2-iminopropanoate deaminase OS=Homo sapiens OX=9606 GN=RIDA PE=1 SV=1	RIDA	5	4	0.292742	0.0973964	0.187501	0.472981	0.999881	1	FALSE	FALSE	0	36	103	48	58	167	36	103	48	58	167	0.292893
P51784	P51784	>sp|P51784|UBP11_HUMAN Ubiquitin carboxyl-terminal hydrolase 11 OS=Homo sapiens OX=9606 GN=USP11 PE=1 SV=3	USP11	21	16	-0.108045	-0.0687553	0.131026	0.201211	0.999881	1	FALSE	FALSE	0	167	380	228	265	753	167	380	228	265	753	0.903046
F6UT28	F6UT28	>tr|F6UT28|F6UT28_HUMAN Isoform of P62873, G protein subunit beta 1 (Fragment) OS=Homo sapiens OX=9606 GN=GNB1 PE=1 SV=1	GNB1	8	7	-0.0964537	0	0.301521	1	0.999881	1	FALSE	FALSE	0	70	148	91	112	290	70	148	91	112	290	-0.296546
Q9HDC5	Q9HDC5	>sp|Q9HDC5|JPH1_HUMAN Junctophilin-1 OS=Homo sapiens OX=9606 GN=JPH1 PE=1 SV=2	JPH1	3	3	-0.145145	0	0.397411	1	0.999881	1	FALSE	FALSE	0	32	69	42	51	142	32	69	42	51	142	0.17661
P52824	P52824	>sp|P52824|DGKQ_HUMAN Diacylglycerol kinase theta OS=Homo sapiens OX=9606 GN=DGKQ PE=1 SV=2	DGKQ	14	10	0.0694067	0	0.459239	1	0.999881	1	FALSE	FALSE	0	110	224	145	173	460	110	224	145	173	460	0.307746
Q9NZJ4	Q9NZJ4	>sp|Q9NZJ4|SACS_HUMAN Sacsin OS=Homo sapiens OX=9606 GN=SACS PE=1 SV=2	SACS	79	35	0.0329403	4.08367e-16	0.668263	1	0.999881	1	FALSE	FALSE	0	467	1019	595	770	2044	467	1019	595	770	2044	-1.55687
Q13409-6	Q13409-6	>sp|Q13409-6|DC1I2_HUMAN Isoform of Q13409, Isoform 2F of Cytoplasmic dynein 1 intermediate chain 2 OS=Homo sapiens OX=9606 GN=DYNC1I2	DYNC1I2	10	7	0.0903631	5.85345e-15	0.379837	1	0.999881	1	FALSE	FALSE	0	82	184	99	118	351	82	184	99	118	351	0.303105
Q68DH5	Q68DH5	>sp|Q68DH5|LMBD2_HUMAN G-protein coupled receptor-associated protein LMBRD2 OS=Homo sapiens OX=9606 GN=LMBRD2 PE=1 SV=1	LMBRD2	11	9	-0.0117285	0	0.898134	1	0.999881	1	FALSE	FALSE	0	88	211	114	144	406	88	211	114	144	406	-0.765756
Q9NY47-2	Q9NY47-2	>sp|Q9NY47-2|CA2D2_HUMAN Isoform of Q9NY47, Isoform 2 of Voltage-dependent calcium channel subunit alpha-2/delta-2 OS=Homo sapiens OX=9606 GN=CACNA2D2	CACNA2D2	20	16	0.0342754	7.18421e-16	0.612766	1	0.999881	1	FALSE	FALSE	0	177	381	218	259	735	177	381	218	259	735	0.456012
O75477	O75477	>sp|O75477|ERLN1_HUMAN Erlin-1 OS=Homo sapiens OX=9606 GN=ERLIN1 PE=1 SV=2	ERLIN1	8	6	-0.0838968	-6.4534e-16	0.385965	1	0.999881	1	FALSE	FALSE	0	59	133	72	90	264	59	133	72	90	264	-0.449492
O14936	O14936	>sp|O14936|CSKP_HUMAN Peripheral plasma membrane protein CASK OS=Homo sapiens OX=9606 GN=CASK PE=1 SV=3	CASK	31	26	0.0220901	4.65788e-16	0.713298	1	0.999881	1	FALSE	FALSE	0	291	641	356	431	1260	291	641	356	431	1260	-0.111019
Q13424	Q13424	>sp|Q13424|SNTA1_HUMAN Alpha-1-syntrophin OS=Homo sapiens OX=9606 GN=SNTA1 PE=1 SV=1	SNTA1	22	17	0.117967	0.0625163	0.0710938	0.194442	0.999881	1	FALSE	FALSE	0	185	442	238	274	832	185	442	238	274	832	1.05063
Q7Z2K8	Q7Z2K8	>sp|Q7Z2K8|GRIN1_HUMAN G protein-regulated inducer of neurite outgrowth 1 OS=Homo sapiens OX=9606 GN=GPRIN1 PE=1 SV=2	GPRIN1	14	11	-0.243981	-0.169669	0.0794044	0.12227	0.999881	1	FALSE	FALSE	0	120	281	157	203	544	120	281	157	203	544	-1.5949
P18507-1	P18507-1	>sp|P18507-1|GBRG2_HUMAN Isoform of P18507, Isoform 2 of Gamma-aminobutyric acid receptor subunit gamma-2 OS=Homo sapiens OX=9606 GN=GABRG2	GABRG2	11	9	-0.0122271	0	0.867308	1	0.999881	1	FALSE	FALSE	0	101	203	132	153	398	101	203	132	153	398	1.1621
P23763-2	P23763-2	>sp|P23763-2|VAMP1_HUMAN Isoform of P23763, Isoform 3 of Vesicle-associated membrane protein 1 OS=Homo sapiens OX=9606 GN=VAMP1	VAMP1	4	4	0.240105	0.120379	0.111515	0.272159	0.999881	1	FALSE	FALSE	0	44	97	55	66	188	44	97	55	66	188	0.463912
P63027	P63027	>sp|P63027|VAMP2_HUMAN Vesicle-associated membrane protein 2 OS=Homo sapiens OX=9606 GN=VAMP2 PE=1 SV=3	VAMP2	9	9	-0.0533688	-1.32045e-18	0.653159	1	0.999881	1	FALSE	FALSE	0	96	218	122	146	418	96	218	122	146	418	0.229235
Q17R89	Q17R89	>sp|Q17R89|RHG44_HUMAN Rho GTPase-activating protein 44 OS=Homo sapiens OX=9606 GN=ARHGAP44 PE=1 SV=1	ARHGAP44	20	14	-0.0521082	-6.46141e-15	0.328887	1	0.999881	1	FALSE	FALSE	0	164	350	195	260	677	164	350	195	260	677	-2.07236
P27815	P27815	>sp|P27815|PDE4A_HUMAN cAMP-specific 3',5'-cyclic phosphodiesterase 4A OS=Homo sapiens OX=9606 GN=PDE4A PE=1 SV=3	PDE4A	4	3	0.0556059	7.55178e-17	0.504285	1	0.999881	1	FALSE	FALSE	0	35	54	45	52	122	35	54	45	52	122	1.16474
P03915	P03915	>sp|P03915|NU5M_HUMAN NADH-ubiquinone oxidoreductase chain 5 OS=Homo sapiens OX=9606 GN=MT-ND5 PE=1 SV=2	MT-ND5	5	5	0.10733	2.85963e-17	0.36827	1	0.999881	1	FALSE	FALSE	0	55	118	69	83	231	55	118	69	83	231	0.329501
P49411	P49411	>sp|P49411|EFTU_HUMAN Elongation factor Tu, mitochondrial OS=Homo sapiens OX=9606 GN=TUFM PE=1 SV=3	TUFM	31	26	0.0421209	1.53773e-14	0.376729	1	0.999881	1	FALSE	FALSE	0	281	622	359	434	1200	281	622	359	434	1200	-0.144307
Q9NX00	Q9NX00	>sp|Q9NX00|TM160_HUMAN Transmembrane protein 160 OS=Homo sapiens OX=9606 GN=TMEM160 PE=1 SV=1	TMEM160	6	5	-0.143901	-1.09852e-12	0.292705	0.999998	0.999881	1	FALSE	FALSE	0	53	98	59	76	195	53	98	59	76	195	-0.816823
Q7KZF4	Q7KZF4	>sp|Q7KZF4|SND1_HUMAN Staphylococcal nuclease domain-containing protein 1 OS=Homo sapiens OX=9606 GN=SND1 PE=1 SV=1	SND1	39	33	0.0507104	0.00683075	0.363048	0.697971	0.999881	1	FALSE	FALSE	0	351	809	449	536	1537	351	809	449	536	1537	0.224795
Q9Y4G6	Q9Y4G6	>sp|Q9Y4G6|TLN2_HUMAN Talin-2 OS=Homo sapiens OX=9606 GN=TLN2 PE=1 SV=4	TLN2	89	74	-0.0200956	0	0.668945	1	0.999881	1	FALSE	FALSE	0	852	1806	1044	1255	3560	852	1806	1044	1255	3560	0.0248323
Q9P2P5	Q9P2P5	>sp|Q9P2P5|HECW2_HUMAN E3 ubiquitin-protein ligase HECW2 OS=Homo sapiens OX=9606 GN=HECW2 PE=1 SV=2	HECW2	33	24	0.0076653	7.21649e-16	0.847564	1	0.999881	1	FALSE	FALSE	0	263	535	341	391	1050	263	535	341	391	1050	1.19484
P52564	P52564	>sp|P52564|MP2K6_HUMAN Dual specificity mitogen-activated protein kinase kinase 6 OS=Homo sapiens OX=9606 GN=MAP2K6 PE=1 SV=1	MAP2K6	11	10	0.0262037	2.25772e-18	0.742048	1	0.999881	1	FALSE	FALSE	0	101	234	131	158	445	101	234	131	158	445	0.044016
O43290	O43290	>sp|O43290|SNUT1_HUMAN U4/U6.U5 tri-snRNP-associated protein 1 OS=Homo sapiens OX=9606 GN=SART1 PE=1 SV=1	SART1	14	6	0.0610195	0.0113499	0.556656	0.700356	0.999881	1	FALSE	FALSE	0	72	175	79	121	361	72	175	79	121	361	-4.67434
Q8IZU2	Q8IZU2	>sp|Q8IZU2|WDR17_HUMAN WD repeat-containing protein 17 OS=Homo sapiens OX=9606 GN=WDR17 PE=2 SV=2	WDR17	15	11	0.0636622	1.09094e-17	0.534615	1	0.999881	1	FALSE	FALSE	0	120	277	158	194	545	120	277	158	194	545	-0.299434
P61764	P61764	>sp|P61764|STXB1_HUMAN Syntaxin-binding protein 1 OS=Homo sapiens OX=9606 GN=STXBP1 PE=1 SV=1	STXBP1	80	67	0.0215874	0	0.696144	1	0.999881	1	FALSE	FALSE	0	748	1625	951	1151	3163	748	1625	951	1151	3163	-0.139615
Q9P2B2	Q9P2B2	>sp|Q9P2B2|FPRP_HUMAN Prostaglandin F2 receptor negative regulator OS=Homo sapiens OX=9606 GN=PTGFRN PE=1 SV=2	PTGFRN	17	14	-0.0110202	0	0.885751	1	0.999881	1	FALSE	FALSE	0	137	296	191	212	578	137	296	191	212	578	1.80574
P61421	P61421	>sp|P61421|VA0D1_HUMAN V-type proton ATPase subunit d 1 OS=Homo sapiens OX=9606 GN=ATP6V0D1 PE=1 SV=1	ATP6V0D1	19	18	0.0548096	2.51493e-18	0.432945	1	0.999881	1	FALSE	FALSE	0	195	433	250	296	838	195	433	250	296	838	0.420195
Q9Y3Z3	Q9Y3Z3	>sp|Q9Y3Z3|SAMH1_HUMAN Deoxynucleoside triphosphate triphosphohydrolase SAMHD1 OS=Homo sapiens OX=9606 GN=SAMHD1 PE=1 SV=2	SAMHD1	25	16	0.0496791	2.6377e-18	0.445469	1	0.999881	1	FALSE	FALSE	0	186	451	242	288	876	186	451	242	288	876	0.344145
P11498	P11498	>sp|P11498|PYC_HUMAN Pyruvate carboxylase, mitochondrial OS=Homo sapiens OX=9606 GN=PC PE=1 SV=2	PC	52	43	0.0748563	0.01479	0.237255	0.612375	0.999881	1	FALSE	FALSE	0	483	1083	620	733	2101	483	1083	620	733	2101	0.387736
P48739-3	P48739-3	>sp|P48739-3|PIPNB_HUMAN Isoform of P48739, Isoform 3 of Phosphatidylinositol transfer protein beta isoform OS=Homo sapiens OX=9606 GN=PITPNB	PITPNB	15	10	-0.0123532	1.94932e-18	0.894878	1	0.999881	1	FALSE	FALSE	0	103	244	139	168	472	103	244	139	168	472	-0.0505576
P61970	P61970	>sp|P61970|NTF2_HUMAN Nuclear transport factor 2 OS=Homo sapiens OX=9606 GN=NUTF2 PE=1 SV=1	NUTF2	2	2	0.278877	1.71559e-11	0.203332	0.999994	0.999881	1	FALSE	FALSE	0	22	50	28	34	94	22	50	28	34	94	0.366304
Q06830	Q06830	>sp|Q06830|PRDX1_HUMAN Peroxiredoxin-1 OS=Homo sapiens OX=9606 GN=PRDX1 PE=1 SV=1	PRDX1	19	17	0.152588	0.0466914	0.253817	0.521316	0.999881	1	FALSE	FALSE	0	184	444	239	284	841	184	444	239	284	841	0.261603
P49418	P49418	>sp|P49418|AMPH_HUMAN Amphiphysin OS=Homo sapiens OX=9606 GN=AMPH PE=1 SV=1	AMPH	37	31	-0.0496727	0	0.386055	1	0.999881	1	FALSE	FALSE	0	328	750	423	522	1460	328	750	423	522	1460	-0.635358
O75643	O75643	>sp|O75643|U520_HUMAN U5 small nuclear ribonucleoprotein 200 kDa helicase OS=Homo sapiens OX=9606 GN=SNRNP200 PE=1 SV=2	SNRNP200	62	39	-0.00629503	4.88215e-18	0.912211	1	0.999881	1	FALSE	FALSE	0	422	1007	545	678	1935	422	1007	545	678	1935	-0.726384
P14868	P14868	>sp|P14868|SYDC_HUMAN Aspartate--tRNA ligase, cytoplasmic OS=Homo sapiens OX=9606 GN=DARS1 PE=1 SV=2	DARS1	34	27	0.0299755	0	0.594292	1	0.999881	1	FALSE	FALSE	0	301	696	381	470	1334	301	696	381	470	1334	-0.589807
A0A8I5KWT8	A0A8I5KWT8	>tr|A0A8I5KWT8|A0A8I5KWT8_HUMAN Isoform of P35579, Myosin heavy chain 9 OS=Homo sapiens OX=9606 GN=MYH9 PE=1 SV=1	MYH9	127	101	0.0341093	2.86475e-15	0.544077	1	0.999881	1	FALSE	FALSE	0	1152	2570	1427	1749	5038	1152	2570	1427	1749	5038	-0.420614
P00390-2	P00390-2	>sp|P00390-2|GSHR_HUMAN Isoform of P00390, Isoform Cytoplasmic of Glutathione reductase, mitochondrial OS=Homo sapiens OX=9606 GN=GSR	GSR	17	12	0.0762668	2.8457e-16	0.481879	1	0.999881	1	FALSE	FALSE	0	135	367	178	221	671	135	367	178	221	671	-0.620319
O95573	O95573	>sp|O95573|ACSL3_HUMAN Fatty acid CoA ligase Acsl3 OS=Homo sapiens OX=9606 GN=ACSL3 PE=1 SV=3	ACSL3	21	17	0.0384158	2.33978e-13	0.489755	0.999998	0.999881	1	FALSE	FALSE	0	191	406	238	289	798	191	406	238	289	798	-0.174254
Q8IZA0-2	Q8IZA0-2	>sp|Q8IZA0-2|K319L_HUMAN Isoform of Q8IZA0, Isoform 2 of Dyslexia-associated protein KIAA0319-like protein OS=Homo sapiens OX=9606 GN=KIAA0319L	KIAA0319L	1	1	0.0799328	0	0.602853	1	0.999881	1	FALSE	FALSE	0	10	24	13	16	47	10	24	13	16	47
O94805	O94805	>sp|O94805|ACL6B_HUMAN Actin-like protein 6B OS=Homo sapiens OX=9606 GN=ACTL6B PE=1 SV=1	ACTL6B	9	7	-0.126727	-4.39135e-18	0.237365	1	0.999881	1	FALSE	FALSE	0	70	165	90	117	311	70	165	90	117	311	-1.53189
P61803	P61803	>sp|P61803|DAD1_HUMAN Dolichyl-diphosphooligosaccharide--protein glycosyltransferase subunit DAD1 OS=Homo sapiens OX=9606 GN=DAD1 PE=1 SV=3	DAD1	3	3	0.0451694	0	0.643988	1	0.999881	1	FALSE	FALSE	0	33	69	40	51	132	33	69	40	51	132	-0.744189
A0A024QZX5	A0A024QZX5	>tr|A0A024QZX5|A0A024QZX5_HUMAN Isoform of P35237, Serpin family B member 6 OS=Homo sapiens OX=9606 GN=SERPINB6 PE=1 SV=1	SERPINB6	15	11	0.067583	1.22773e-17	0.565604	1	0.999881	1	FALSE	FALSE	0	124	324	161	198	577	124	324	161	198	577	-0.367292
Q14318-2	Q14318-2	>sp|Q14318-2|FKBP8_HUMAN Isoform of Q14318, Isoform 2 of Peptidyl-prolyl cis-trans isomerase FKBP8 OS=Homo sapiens OX=9606 GN=FKBP8	FKBP8	11	8	0.0795436	0.0639095	0.229886	0.127477	0.999881	1	FALSE	FALSE	0	100	218	116	151	415	100	218	116	151	415	-1.56957
Q9NRA0	Q9NRA0	>sp|Q9NRA0|SPHK2_HUMAN Sphingosine kinase 2 OS=Homo sapiens OX=9606 GN=SPHK2 PE=1 SV=2	SPHK2	7	5	0.0506629	8.10147e-16	0.607184	1	0.999881	1	FALSE	FALSE	0	56	132	64	82	233	56	132	64	82	233	-0.822978
Q96FE5-2	Q96FE5-2	>sp|Q96FE5-2|LIGO1_HUMAN Isoform of Q96FE5, Isoform 2 of Leucine-rich repeat and immunoglobulin-like domain-containing nogo receptor-interacting protein 1 OS=Homo sapiens OX=9606 GN=LINGO1	LINGO1	13	13	-0.0538288	-8.58341e-16	0.439142	1	0.999881	1	FALSE	FALSE	0	137	292	173	212	565	137	292	173	212	565	-0.457929
P52788	P52788	>sp|P52788|SPSY_HUMAN Spermine synthase OS=Homo sapiens OX=9606 GN=SMS PE=1 SV=2	SMS	11	5	0.147193	0.0608418	0.197492	0.41582	0.999881	1	FALSE	FALSE	0	56	169	77	109	318	56	169	77	109	318	-2.84885
G9CGD6-2	G9CGD6-2	>sp|G9CGD6-2|CNIPF_HUMAN Isoform of G9CGD6, Isoform CNK3-IPCEF1-2 of CNK3/IPCEF1 fusion protein OS=Homo sapiens OX=9606 GN=CNK3/IPCEF1	CNK3/IPCEF1	5	4	0.0155248	0	0.885411	1	0.999881	1	FALSE	FALSE	0	50	104	59	72	190	50	104	59	72	190	0.0295769
Q9NRF8	Q9NRF8	>sp|Q9NRF8|PYRG2_HUMAN CTP synthase 2 OS=Homo sapiens OX=9606 GN=CTPS2 PE=1 SV=1	CTPS2	11	5	-0.0157233	-2.22697e-17	0.869954	1	0.999881	1	FALSE	FALSE	0	71	181	79	107	329	71	181	79	107	329	-2.21183
P00915	P00915	>sp|P00915|CAH1_HUMAN Carbonic anhydrase 1 OS=Homo sapiens OX=9606 GN=CA1 PE=1 SV=2	CA1	9	5	0.627298	0.424459	0.0785605	0.200883	0.999881	1	FALSE	FALSE	0	56	171	74	73	291	56	171	74	73	291	4.73925
A0A0U1RRF1	A0A0U1RRF1	>tr|A0A0U1RRF1|A0A0U1RRF1_HUMAN Isoform of Q9UPQ3, ArfGAP with GTPase domain, ankyrin repeat and PH domain 1 OS=Homo sapiens OX=9606 GN=AGAP1 PE=1 SV=2	AGAP1	11	10	-0.0675901	-0.0199168	0.15589	0.467888	0.999881	1	FALSE	FALSE	0	83	207	118	142	399	83	207	118	142	399	0.399238
Q8NF91-4	Q8NF91-4	>sp|Q8NF91-4|SYNE1_HUMAN Isoform of Q8NF91, Isoform 4 of Nesprin-1 OS=Homo sapiens OX=9606 GN=SYNE1	SYNE1	194	130	0.00681081	2.46725e-17	0.893405	1	0.999881	1	FALSE	FALSE	0	1373	2817	1796	2182	5949	1373	2817	1796	2182	5949	-0.0526772
A0A0G2JPR0	A0A0G2JPR0	>tr|A0A0G2JPR0|A0A0G2JPR0_HUMAN Isoform of P0C0L4, Complement C4-A OS=Homo sapiens OX=9606 GN=C4A PE=1 SV=1	C4A	54	26	0.43809	0.387222	0.00922902	0.0113008	0.999881	1	FALSE	FALSE	0	310	1008	447	442	1809	310	1008	447	442	1809	4.71242
O14548	O14548	>sp|O14548|COX7R_HUMAN Cytochrome c oxidase subunit 7A-related protein, mitochondrial OS=Homo sapiens OX=9606 GN=COX7A2L PE=1 SV=2	COX7A2L	8	8	0.0711987	5.86679e-17	0.450224	1	0.999881	1	FALSE	FALSE	0	82	167	102	127	326	82	167	102	127	326	-0.678678
P61247	P61247	>sp|P61247|RS3A_HUMAN Small ribosomal subunit protein eS1 OS=Homo sapiens OX=9606 GN=RPS3A PE=1 SV=2	RPS3A	20	14	0.00674663	5.87749e-16	0.938661	1	0.999881	1	FALSE	FALSE	0	167	342	199	258	714	167	342	199	258	714	-1.64915
O43390-2	O43390-2	>sp|O43390-2|HNRPR_HUMAN Isoform of O43390, Isoform 2 of Heterogeneous nuclear ribonucleoprotein R OS=Homo sapiens OX=9606 GN=HNRNPR	HNRNPR	3	1	-0.189049	0	0.444351	1	0.999881	1	FALSE	FALSE	0	18	34	14	20	82	18	34	14	20	82
P62241	P62241	>sp|P62241|RS8_HUMAN Small ribosomal subunit protein eS8 OS=Homo sapiens OX=9606 GN=RPS8 PE=1 SV=2	RPS8	11	10	0.00977138	1.02289e-19	0.927192	1	0.999881	1	FALSE	FALSE	0	104	235	124	155	447	104	235	124	155	447	-0.681501
P62333	P62333	>sp|P62333|PRS10_HUMAN 26S proteasome regulatory subunit 10B OS=Homo sapiens OX=9606 GN=PSMC6 PE=1 SV=1	PSMC6	21	18	-0.0283149	-0.00850042	0.526366	0.59863	0.999881	1	FALSE	FALSE	0	209	459	252	314	894	209	459	252	314	894	-0.821011
P08238	P08238	>sp|P08238|HS90B_HUMAN Heat shock protein HSP 90-beta OS=Homo sapiens OX=9606 GN=HSP90AB1 PE=1 SV=4	HSP90AB1	69	54	0.0146339	0	0.814898	1	0.999881	1	FALSE	FALSE	0	633	1427	794	964	2690	633	1427	794	964	2690	-0.248576
Q5VW32	Q5VW32	>sp|Q5VW32|BROX_HUMAN BRO1 domain-containing protein BROX OS=Homo sapiens OX=9606 GN=BROX PE=1 SV=1	BROX	11	10	0.0145455	6.32463e-17	0.850207	1	0.999881	1	FALSE	FALSE	0	98	199	120	145	440	98	199	120	145	440	0.182772
A0A994J6Z8	A0A994J6Z8	>tr|A0A994J6Z8|A0A994J6Z8_HUMAN Isoform of P42262, Glutamate receptor (Fragment) OS=Homo sapiens OX=9606 GN=GRIA2 PE=1 SV=1	GRIA2	14	14	0.00349632	0	0.967619	1	0.999881	1	FALSE	FALSE	0	148	323	188	228	631	148	323	188	228	631	-0.12883
P42263-2	P42263-2	>sp|P42263-2|GRIA3_HUMAN Isoform of P42263, Isoform Flip of Glutamate receptor 3 OS=Homo sapiens OX=9606 GN=GRIA3	GRIA3	30	23	0.00246826	1.0789e-18	0.970756	1	0.999881	1	FALSE	FALSE	0	256	529	334	411	1049	256	529	334	411	1049	-0.419234
P62269	P62269	>sp|P62269|RS18_HUMAN Small ribosomal subunit protein uS13 OS=Homo sapiens OX=9606 GN=RPS18 PE=1 SV=3	RPS18	19	15	-0.0517176	-2.09873e-17	0.555737	1	0.999881	1	FALSE	FALSE	0	160	356	196	252	694	160	356	196	252	694	-1.36748
Q09666	Q09666	>sp|Q09666|AHNK_HUMAN Neuroblast differentiation-associated protein AHNAK OS=Homo sapiens OX=9606 GN=AHNAK PE=1 SV=2	AHNAK	258	128	0.0476442	1.58302e-15	0.716232	1	0.999881	1	FALSE	FALSE	0	1437	4511	1965	2341	8755	1437	4511	1965	2341	8755	0.215252
P61221	P61221	>sp|P61221|ABCE1_HUMAN ATP-binding cassette sub-family E member 1 OS=Homo sapiens OX=9606 GN=ABCE1 PE=1 SV=1	ABCE1	18	12	0.155467	0.0910062	0.085662	0.19866	0.999881	1	FALSE	FALSE	0	124	320	165	197	596	124	320	165	197	596	0.34421
P50993	P50993	>sp|P50993|AT1A2_HUMAN Sodium/potassium-transporting ATPase subunit alpha-2 OS=Homo sapiens OX=9606 GN=ATP1A2 PE=1 SV=1	ATP1A2	49	42	-0.0387762	-2.08304e-16	0.535996	1	0.999881	1	FALSE	FALSE	0	457	1028	570	708	1942	457	1028	570	708	1942	-0.721171
Q06418	Q06418	>sp|Q06418|TYRO3_HUMAN Tyrosine-protein kinase receptor TYRO3 OS=Homo sapiens OX=9606 GN=TYRO3 PE=1 SV=1	TYRO3	8	6	-0.0024962	0	0.970362	1	0.999881	1	FALSE	FALSE	0	62	139	79	94	261	62	139	79	94	261	0.447493
A0A1B0GTW6	A0A1B0GTW6	>tr|A0A1B0GTW6|A0A1B0GTW6_HUMAN Isoform of Q9H4G0, Erythrocyte membrane protein band 4.1 like 1 OS=Homo sapiens OX=9606 GN=EPB41L1 PE=1 SV=2	EPB41L1	73	58	-0.0314438	0	0.485333	1	0.999881	1	FALSE	FALSE	0	656	1456	836	1002	2894	656	1456	836	1002	2894	0.0469968
P36542	P36542	>sp|P36542|ATPG_HUMAN ATP synthase subunit gamma, mitochondrial OS=Homo sapiens OX=9606 GN=ATP5F1C PE=1 SV=1	ATP5F1C	16	15	0.0162976	1.19852e-15	0.802308	1	0.999881	1	FALSE	FALSE	0	157	334	196	245	663	157	334	196	245	663	-0.789723
P52272-2	P52272-2	>sp|P52272-2|HNRPM_HUMAN Isoform of P52272, Isoform 2 of Heterogeneous nuclear ribonucleoprotein M OS=Homo sapiens OX=9606 GN=HNRNPM	HNRNPM	37	29	-0.0373938	-1.04565e-15	0.613648	1	0.999881	1	FALSE	FALSE	0	336	724	396	507	1398	336	724	396	507	1398	-1.43487
Q9H074-2	Q9H074-2	>sp|Q9H074-2|PAIP1_HUMAN Isoform of Q9H074, Isoform 2 of Polyadenylate-binding protein-interacting protein 1 OS=Homo sapiens OX=9606 GN=PAIP1	PAIP1	3	3	0.140393	0.00270205	0.321877	0.897647	0.999881	1	FALSE	FALSE	0	33	75	42	51	143	33	75	42	51	143	0.17661
Q9NUJ1	Q9NUJ1	>sp|Q9NUJ1|ABHDA_HUMAN Palmitoyl-protein thioesterase ABHD10, mitochondrial OS=Homo sapiens OX=9606 GN=ABHD10 PE=1 SV=1	ABHD10	14	14	0.0995911	0	0.464306	1	0.999881	1	FALSE	FALSE	0	145	335	184	220	630	145	335	184	220	630	0.0857398
Q9NZD2	Q9NZD2	>sp|Q9NZD2|GLTP_HUMAN Glycolipid transfer protein OS=Homo sapiens OX=9606 GN=GLTP PE=1 SV=3	GLTP	8	6	0.0860373	0	0.682122	1	0.999881	1	FALSE	FALSE	0	69	162	75	85	271	69	162	75	85	271	1.79148
P51157	P51157	>sp|P51157|RAB28_HUMAN Ras-related protein Rab-28 OS=Homo sapiens OX=9606 GN=RAB28 PE=1 SV=2	RAB28	6	4	-0.0479826	-3.98761e-16	0.546272	1	0.999881	1	FALSE	FALSE	0	43	103	58	71	198	43	103	58	71	198	0.112138
Q09028-3	Q09028-3	>sp|Q09028-3|RBBP4_HUMAN Isoform of Q09028, Isoform 3 of Histone-binding protein RBBP4 OS=Homo sapiens OX=9606 GN=RBBP4	RBBP4	9	8	-0.0103835	-1.15383e-16	0.878448	1	0.999881	1	FALSE	FALSE	0	86	199	108	132	373	86	199	108	132	373	-0.295929
Q6UWR7	Q6UWR7	>sp|Q6UWR7|ENPP6_HUMAN Glycerophosphocholine cholinephosphodiesterase ENPP6 OS=Homo sapiens OX=9606 GN=ENPP6 PE=1 SV=2	ENPP6	14	6	0.166699	3.81388e-18	0.6203	1	0.999881	1	FALSE	FALSE	0	97	213	109	123	338	97	213	109	123	338	1.87612
P51688	P51688	>sp|P51688|SPHM_HUMAN N-sulphoglucosamine sulphohydrolase OS=Homo sapiens OX=9606 GN=SGSH PE=1 SV=1	SGSH	4	2	0.264884	0.280819	0.097772	0.0181647	0.999881	1	FALSE	FALSE	0	19	77	32	38	141	19	77	32	38	141	0.872217
P68036-3	P68036-3	>sp|P68036-3|UB2L3_HUMAN Isoform of P68036, Isoform 3 of Ubiquitin-conjugating enzyme E2 L3 OS=Homo sapiens OX=9606 GN=UBE2L3	UBE2L3	8	6	0.119202	2.32302e-18	0.285666	1	0.999881	1	FALSE	FALSE	0	57	154	86	97	304	57	154	86	97	304	1.59962
Q8N1G4	Q8N1G4	>sp|Q8N1G4|LRC47_HUMAN Leucine-rich repeat-containing protein 47 OS=Homo sapiens OX=9606 GN=LRRC47 PE=1 SV=1	LRRC47	26	24	0.0203931	3.83751e-18	0.761068	1	0.999881	1	FALSE	FALSE	0	262	603	337	396	1169	262	603	337	396	1169	0.59525
Q13002-4	Q13002-4	>sp|Q13002-4|GRIK2_HUMAN Isoform of Q13002, Isoform 4 of Glutamate receptor ionotropic, kainate 2 OS=Homo sapiens OX=9606 GN=GRIK2	GRIK2	9	6	0.0379102	3.72833e-18	0.684779	1	0.999881	1	FALSE	FALSE	0	61	137	80	103	273	61	137	80	103	273	-0.929055
Q13003	Q13003	>sp|Q13003|GRIK3_HUMAN Glutamate receptor ionotropic, kainate 3 OS=Homo sapiens OX=9606 GN=GRIK3 PE=2 SV=3	GRIK3	5	2	-0.049801	7.85043e-18	0.814115	1	0.999881	1	FALSE	FALSE	0	31	71	30	35	111	31	71	30	35	111	1.72812
P61106	P61106	>sp|P61106|RAB14_HUMAN Ras-related protein Rab-14 OS=Homo sapiens OX=9606 GN=RAB14 PE=1 SV=4	RAB14	20	17	-0.0385227	-2.19332e-17	0.498871	1	0.999881	1	FALSE	FALSE	0	194	442	248	290	841	194	442	248	290	841	0.696042
Q15031	Q15031	>sp|Q15031|SYLM_HUMAN Leucine--tRNA ligase, mitochondrial OS=Homo sapiens OX=9606 GN=LARS2 PE=1 SV=2	LARS2	23	19	0.0123851	1.3791e-16	0.880648	1	0.999881	1	FALSE	FALSE	0	200	422	253	309	849	200	422	253	309	849	-0.315468
A0A1B0GVI3	A0A1B0GVI3	>tr|A0A1B0GVI3|A0A1B0GVI3_HUMAN Isoform of P13645, Keratin 10 OS=Homo sapiens OX=9606 GN=KRT10 PE=1 SV=2	KRT10	44	21	0.281956	2.20985e-15	0.603699	1	0.999881	1	FALSE	FALSE	0	247	582	312	352	1072	247	582	312	352	1072	1.19676
Q8N573-8	Q8N573-8	>sp|Q8N573-8|OXR1_HUMAN Isoform of Q8N573, Isoform 8 of Oxidation resistance protein 1 OS=Homo sapiens OX=9606 GN=OXR1	OXR1	46	39	0.047621	8.35831e-17	0.680584	1	0.999881	1	FALSE	FALSE	0	422	950	540	651	1816	422	950	540	651	1816	-0.0587717
Q14571	Q14571	>sp|Q14571|ITPR2_HUMAN Inositol 1,4,5-trisphosphate receptor type 2 OS=Homo sapiens OX=9606 GN=ITPR2 PE=1 SV=2	ITPR2	48	16	0.0654333	0.0386803	0.315993	0.299018	0.999881	1	FALSE	FALSE	0	237	742	312	355	1371	237	742	312	355	1371	1.43851
Q99523	Q99523	>sp|Q99523|SORT_HUMAN Sortilin OS=Homo sapiens OX=9606 GN=SORT1 PE=1 SV=3	SORT1	14	10	0.078583	0.0361465	0.125314	0.263037	0.999881	1	FALSE	FALSE	0	118	256	148	179	486	118	256	148	179	486	0.0234551
P99999	P99999	>sp|P99999|CYC_HUMAN Cytochrome c OS=Homo sapiens OX=9606 GN=CYCS PE=1 SV=2	CYCS	12	9	-0.0492021	0	0.826863	1	0.999881	1	FALSE	FALSE	0	105	221	125	154	427	105	221	125	154	427	-0.465055
A0A804HJX8	A0A804HJX8	>tr|A0A804HJX8|A0A804HJX8_HUMAN Isoform of Q9Y4D8, HECT domain E3 ubiquitin protein ligase 4 OS=Homo sapiens OX=9606 GN=HECTD4 PE=1 SV=1	HECTD4	71	37	0.0177355	8.91178e-17	0.769098	1	0.999881	1	FALSE	FALSE	0	477	980	589	729	1998	477	980	589	729	1998	-0.469295
Q9GZT8	Q9GZT8	>sp|Q9GZT8|NIF3L_HUMAN NIF3-like protein 1 OS=Homo sapiens OX=9606 GN=NIF3L1 PE=1 SV=2	NIF3L1	12	7	0.0963109	1.17673e-15	0.535916	1	0.999881	1	FALSE	FALSE	0	66	225	108	117	416	66	225	108	117	416	2.44131
Q96NW4	Q96NW4	>sp|Q96NW4|ANR27_HUMAN Ankyrin repeat domain-containing protein 27 OS=Homo sapiens OX=9606 GN=ANKRD27 PE=1 SV=2	ANKRD27	4	1	-0.559967	-0.265391	0.0933135	0.209682	0.999881	1	FALSE	FALSE	0	16	42	25	29	70	16	42	25	29	70	1.43851
O95822-2	O95822-2	>sp|O95822-2|DCMC_HUMAN Isoform of O95822, Isoform Cytoplasmic+peroxisomal of Malonyl-CoA decarboxylase, mitochondrial OS=Homo sapiens OX=9606 GN=MLYCD	MLYCD	10	9	0.123805	0.10944	0.0897269	0.043352	0.999881	1	FALSE	FALSE	0	88	190	112	138	379	88	190	112	138	379	-0.349195
Q96CV9	Q96CV9	>sp|Q96CV9|OPTN_HUMAN Optineurin OS=Homo sapiens OX=9606 GN=OPTN PE=1 SV=3	OPTN	27	20	-0.0848185	-0.0448791	0.122463	0.229672	0.999881	1	FALSE	FALSE	0	231	454	285	370	949	231	454	285	370	949	-1.56
P08195	P08195	>sp|P08195|4F2_HUMAN 4F2 cell-surface antigen heavy chain OS=Homo sapiens OX=9606 GN=SLC3A2 PE=1 SV=3	SLC3A2	27	23	0.0121652	7.5995e-19	0.825514	1	0.999881	1	FALSE	FALSE	0	250	556	319	379	1077	250	556	319	379	1077	0.300145
Q96C19	Q96C19	>sp|Q96C19|EFHD2_HUMAN EF-hand domain-containing protein D2 OS=Homo sapiens OX=9606 GN=EFHD2 PE=1 SV=1	EFHD2	20	17	0.125285	1.16363e-16	0.457968	1	0.999881	1	FALSE	FALSE	0	176	431	223	272	810	176	431	223	272	810	-0.269839
O00194	O00194	>sp|O00194|RB27B_HUMAN Ras-related protein Rab-27B OS=Homo sapiens OX=9606 GN=RAB27B PE=1 SV=4	RAB27B	10	9	-0.102375	-1.77186e-18	0.534511	1	0.999881	1	FALSE	FALSE	0	96	223	124	154	445	96	223	124	154	445	-0.646979
P50453	P50453	>sp|P50453|SPB9_HUMAN Serpin B9 OS=Homo sapiens OX=9606 GN=SERPINB9 PE=1 SV=1	SERPINB9	12	8	0.0970919	0	0.390566	1	0.999881	1	FALSE	FALSE	0	80	244	120	134	431	80	244	120	134	431	1.65811
P01011	P01011	>sp|P01011|AACT_HUMAN Alpha-1-antichymotrypsin OS=Homo sapiens OX=9606 GN=SERPINA3 PE=1 SV=2	SERPINA3	19	15	0.166865	0	0.497316	1	0.999881	1	FALSE	FALSE	0	172	412	205	228	779	172	412	205	228	779	1.99725
Q9H3Q1	Q9H3Q1	>sp|Q9H3Q1|BORG4_HUMAN Cdc42 effector protein 4 OS=Homo sapiens OX=9606 GN=CDC42EP4 PE=1 SV=1	CDC42EP4	9	6	-0.00607347	4.4054e-19	0.97059	1	0.999881	1	FALSE	FALSE	0	68	179	94	114	358	68	179	94	114	358	0.0118359
Q13045	Q13045	>sp|Q13045|FLII_HUMAN Protein flightless-1 homolog OS=Homo sapiens OX=9606 GN=FLII PE=1 SV=2	FLII	20	17	0.0974451	0.0631669	0.0790945	0.0779991	0.999881	1	FALSE	FALSE	0	165	365	223	274	729	165	365	223	274	729	-0.338293
P31930	P31930	>sp|P31930|QCR1_HUMAN Cytochrome b-c1 complex subunit 1, mitochondrial OS=Homo sapiens OX=9606 GN=UQCRC1 PE=1 SV=3	UQCRC1	26	19	0.00647763	0	0.920471	1	0.999881	1	FALSE	FALSE	0	230	490	272	341	940	230	490	272	341	940	-0.869342
Q14232	Q14232	>sp|Q14232|EI2BA_HUMAN Translation initiation factor eIF-2B subunit alpha OS=Homo sapiens OX=9606 GN=EIF2B1 PE=1 SV=1	EIF2B1	11	10	0.100396	0.0319838	0.1878	0.424446	0.999881	1	FALSE	FALSE	0	104	230	133	169	447	104	230	133	169	447	-1.07712
O75165	O75165	>sp|O75165|DJC13_HUMAN DnaJ homolog subfamily C member 13 OS=Homo sapiens OX=9606 GN=DNAJC13 PE=1 SV=5	DNAJC13	49	30	0.032575	4.47442e-17	0.653846	1	0.999881	1	FALSE	FALSE	0	350	761	411	513	1524	350	761	411	513	1524	-0.531203
Q9NSE4	Q9NSE4	>sp|Q9NSE4|SYIM_HUMAN Isoleucine--tRNA ligase, mitochondrial OS=Homo sapiens OX=9606 GN=IARS2 PE=1 SV=2	IARS2	36	34	0.0562912	0.0360988	0.196967	0.210645	0.999881	1	FALSE	FALSE	0	360	761	447	519	1488	360	761	447	519	1488	0.86143
Q06481-2	Q06481-2	>sp|Q06481-2|APLP2_HUMAN Isoform of Q06481, Isoform 2 of Amyloid beta precursor like protein 2 OS=Homo sapiens OX=9606 GN=APLP2	APLP2	6	3	0.0430809	0	0.673062	1	0.999881	1	FALSE	FALSE	0	40	98	53	60	171	40	98	53	60	171	1.53915
P35580-2	P35580-2	>sp|P35580-2|MYH10_HUMAN Isoform of P35580, Isoform 2 of Myosin-10 OS=Homo sapiens OX=9606 GN=MYH10	MYH10	135	107	-0.0249252	-8.32205e-16	0.612257	1	0.999881	1	FALSE	FALSE	0	1239	2662	1531	1854	5246	1239	2662	1531	1854	5246	-0.15393
P26639-2	P26639-2	>sp|P26639-2|SYTC_HUMAN Isoform of P26639, Isoform 2 of Threonine--tRNA ligase 1, cytoplasmic OS=Homo sapiens OX=9606 GN=TARS1	TARS1	30	23	0.00582203	0	0.940191	1	0.999881	1	FALSE	FALSE	0	247	606	327	374	1141	247	606	327	374	1141	1.34829
Q9NZN4	Q9NZN4	>sp|Q9NZN4|EHD2_HUMAN EH domain-containing protein 2 OS=Homo sapiens OX=9606 GN=EHD2 PE=1 SV=2	EHD2	20	13	0.0142164	0	0.89389	1	0.999881	1	FALSE	FALSE	0	154	358	188	235	715	154	358	188	235	715	-0.731437
P40939	P40939	>sp|P40939|ECHA_HUMAN Trifunctional enzyme subunit alpha, mitochondrial OS=Homo sapiens OX=9606 GN=HADHA PE=1 SV=2	HADHA	43	29	0.00390498	7.31434e-18	0.950646	1	0.999881	1	FALSE	FALSE	0	369	809	430	536	1512	369	809	430	536	1512	-0.826393
Q9UEW8-2	Q9UEW8-2	>sp|Q9UEW8-2|STK39_HUMAN Isoform of Q9UEW8, Isoform 2 of STE20/SPS1-related proline-alanine-rich protein kinase OS=Homo sapiens OX=9606 GN=STK39	STK39	15	9	0.0187338	2.45903e-16	0.83328	1	0.999881	1	FALSE	FALSE	0	110	255	146	174	467	110	255	146	174	467	0.402043
Q9BX70	Q9BX70	>sp|Q9BX70|BTBD2_HUMAN BTB/POZ domain-containing protein 2 OS=Homo sapiens OX=9606 GN=BTBD2 PE=1 SV=1	BTBD2	2	1	-0.122732	-4.81734e-18	0.322622	1	0.999881	1	FALSE	FALSE	0	12	31	16	19	46	12	31	16	19	46
O75027-2	O75027-2	>sp|O75027-2|ABCB7_HUMAN Isoform of O75027, Isoform 2 of Iron-sulfur clusters transporter ABCB7, mitochondrial OS=Homo sapiens OX=9606 GN=ABCB7	ABCB7	11	8	-0.114558	-0.0951299	0.121037	0.0598386	0.999881	1	FALSE	FALSE	0	90	166	101	118	333	90	166	101	118	333	1.04484
P36871	P36871	>sp|P36871|PGM1_HUMAN Phosphoglucomutase-1 OS=Homo sapiens OX=9606 GN=PGM1 PE=1 SV=3	PGM1	40	25	0.0922311	6.03031e-15	0.400003	1	0.999881	1	FALSE	FALSE	0	295	807	371	442	1332	295	807	371	442	1332	0.288742
Q17RY0	Q17RY0	>sp|Q17RY0|CPEB4_HUMAN Cytoplasmic polyadenylation element-binding protein 4 OS=Homo sapiens OX=9606 GN=CPEB4 PE=1 SV=1	CPEB4	8	6	-0.0253814	-1.09516e-15	0.744607	1	0.999881	1	FALSE	FALSE	0	63	140	83	101	271	63	140	83	101	271	0.0332644
Q9NPH2	Q9NPH2	>sp|Q9NPH2|INO1_HUMAN Inositol-3-phosphate synthase 1 OS=Homo sapiens OX=9606 GN=ISYNA1 PE=1 SV=1	ISYNA1	12	8	0.27277	0.174539	0.114989	0.182274	0.999881	1	FALSE	FALSE	0	95	243	115	139	430	95	243	115	139	430	0.0759522
Q92621	Q92621	>sp|Q92621|NU205_HUMAN Nuclear pore complex protein Nup205 OS=Homo sapiens OX=9606 GN=NUP205 PE=1 SV=3	NUP205	19	12	0.0590787	0	0.462996	1	0.999881	1	FALSE	FALSE	0	139	325	172	215	653	139	325	172	215	653	-0.615586
Q8N111	Q8N111	>sp|Q8N111|CEND_HUMAN Cell cycle exit and neuronal differentiation protein 1 OS=Homo sapiens OX=9606 GN=CEND1 PE=1 SV=1	CEND1	8	7	0.0485633	2.84749e-17	0.57901	1	0.999881	1	FALSE	FALSE	0	78	174	99	120	336	78	174	99	120	336	0.00260717
O75891-3	O75891-3	>sp|O75891-3|AL1L1_HUMAN Isoform of O75891, Isoform 3 of Cytosolic 10-formyltetrahydrofolate dehydrogenase OS=Homo sapiens OX=9606 GN=ALDH1L1	ALDH1L1	50	37	0.105693	0.0118925	0.286135	0.728149	0.999881	1	FALSE	FALSE	0	415	1002	542	654	1866	415	1002	542	654	1866	0.00852513
P46199	P46199	>sp|P46199|IF2M_HUMAN Translation initiation factor IF-2, mitochondrial OS=Homo sapiens OX=9606 GN=MTIF2 PE=1 SV=2	MTIF2	12	6	0.0853065	0.0260286	0.360734	0.496204	0.999881	1	FALSE	FALSE	0	68	132	105	115	319	68	132	105	115	319	2.41768
Q92696	Q92696	>sp|Q92696|PGTA_HUMAN Geranylgeranyl transferase type-2 subunit alpha OS=Homo sapiens OX=9606 GN=RABGGTA PE=1 SV=2	RABGGTA	17	15	0.028256	1.72197e-17	0.699155	1	0.999881	1	FALSE	FALSE	0	164	365	207	244	706	164	365	207	244	706	0.551985
Q567U6	Q567U6	>sp|Q567U6|CCD93_HUMAN Coiled-coil domain-containing protein 93 OS=Homo sapiens OX=9606 GN=CCDC93 PE=1 SV=2	CCDC93	26	13	0.000702989	0	0.990877	1	0.999881	1	FALSE	FALSE	0	187	438	218	280	823	187	438	218	280	823	-1.39954
P62166	P62166	>sp|P62166|NCS1_HUMAN Neuronal calcium sensor 1 OS=Homo sapiens OX=9606 GN=NCS1 PE=1 SV=2	NCS1	13	11	0.0766868	7.481e-18	0.568583	1	0.999881	1	FALSE	FALSE	0	117	266	160	191	531	117	266	160	191	531	0.121374
Q15349-2	Q15349-2	>sp|Q15349-2|KS6A2_HUMAN Isoform of Q15349, Isoform 2 of Ribosomal protein S6 kinase alpha-2 OS=Homo sapiens OX=9606 GN=RPS6KA2	RPS6KA2	30	24	-0.00951706	-8.68596e-18	0.867633	1	0.999881	1	FALSE	FALSE	0	251	653	347	422	1264	251	653	347	422	1264	-0.141841
J3KSS5	J3KSS5	>tr|J3KSS5|J3KSS5_HUMAN Isoform of Q6QEF8, Coronin OS=Homo sapiens OX=9606 GN=CORO6 PE=1 SV=1	CORO6	3	2	-0.0940859	-1.64145e-17	0.416849	1	0.999881	1	FALSE	FALSE	0	24	43	29	35	83	24	43	29	35	83	0.710243
Q14683	Q14683	>sp|Q14683|SMC1A_HUMAN Structural maintenance of chromosomes protein 1A OS=Homo sapiens OX=9606 GN=SMC1A PE=1 SV=2	SMC1A	34	12	0.0856978	0.0169741	0.281169	0.605526	0.999881	1	FALSE	FALSE	0	176	491	200	284	903	176	491	200	284	903	-3.53755
P52434-3	P52434-3	>sp|P52434-3|RPAB3_HUMAN Isoform of P52434, Isoform 3 of DNA-directed RNA polymerases I, II, and III subunit RPABC3 OS=Homo sapiens OX=9606 GN=POLR2H	POLR2H	5	4	0.0162397	-4.85633e-16	0.876378	1	0.999881	1	FALSE	FALSE	0	44	100	53	67	185	44	100	53	67	185	-0.655632
Q9NZN3	Q9NZN3	>sp|Q9NZN3|EHD3_HUMAN EH domain-containing protein 3 OS=Homo sapiens OX=9606 GN=EHD3 PE=1 SV=2	EHD3	50	43	-0.0462648	0	0.365727	1	0.999881	1	FALSE	FALSE	0	489	1052	603	736	2048	489	1052	603	736	2048	-0.343625
P60880	P60880	>sp|P60880|SNP25_HUMAN Synaptosomal-associated protein 25 OS=Homo sapiens OX=9606 GN=SNAP25 PE=1 SV=1	SNAP25	39	34	-0.0375179	-3.31668e-16	0.581294	1	0.999881	1	FALSE	FALSE	0	383	795	458	574	1548	383	795	458	574	1548	-0.937196
Q9H223	Q9H223	>sp|Q9H223|EHD4_HUMAN EH domain-containing protein 4 OS=Homo sapiens OX=9606 GN=EHD4 PE=1 SV=1	EHD4	11	9	0.115306	0.073572	0.110852	0.170326	0.999881	1	FALSE	FALSE	0	102	239	136	154	462	102	239	136	154	462	1.40856
P62263	P62263	>sp|P62263|RS14_HUMAN Small ribosomal subunit protein uS11 OS=Homo sapiens OX=9606 GN=RPS14 PE=1 SV=3	RPS14	9	7	-0.026167	0	0.788361	1	0.999881	1	FALSE	FALSE	0	81	180	99	118	353	81	180	99	118	353	0.241307
O14775-2	O14775-2	>sp|O14775-2|GNB5_HUMAN Isoform of O14775, Isoform 2 of Guanine nucleotide-binding protein subunit beta-5 OS=Homo sapiens OX=9606 GN=GNB5	GNB5	9	7	0.0446411	0	0.54287	1	0.999881	1	FALSE	FALSE	0	81	182	102	124	348	81	182	102	124	348	0.0359092
Q9UKS6	Q9UKS6	>sp|Q9UKS6|PACN3_HUMAN Protein kinase C and casein kinase substrate in neurons protein 3 OS=Homo sapiens OX=9606 GN=PACSIN3 PE=1 SV=2	PACSIN3	5	2	0.0448578	0	0.728375	1	0.999881	1	FALSE	FALSE	0	42	95	37	48	169	42	95	37	48	169	-0.758572
Q9H1P3-2	Q9H1P3-2	>sp|Q9H1P3-2|OSBL2_HUMAN Isoform of Q9H1P3, Isoform 2 of Oxysterol-binding protein-related protein 2 OS=Homo sapiens OX=9606 GN=OSBPL2	OSBPL2	11	8	0.0733586	0.0356508	0.217775	0.288303	0.999881	1	FALSE	FALSE	0	91	207	116	130	407	91	207	116	130	407	1.79365
O43295-2	O43295-2	>sp|O43295-2|SRGP3_HUMAN Isoform of O43295, Isoform 2 of SLIT-ROBO Rho GTPase-activating protein 3 OS=Homo sapiens OX=9606 GN=SRGAP3	SRGAP3	43	38	-0.0511303	-1.21445e-16	0.275942	1	0.999881	1	FALSE	FALSE	0	408	876	501	623	1728	408	876	501	623	1728	-0.70906
O75116	O75116	>sp|O75116|ROCK2_HUMAN Rho-associated protein kinase 2 OS=Homo sapiens OX=9606 GN=ROCK2 PE=1 SV=4	ROCK2	68	58	-0.00866637	0	0.794184	1	0.999881	1	FALSE	FALSE	0	635	1386	813	995	2725	635	1386	813	995	2725	-0.472126
Q9P1A6-3	Q9P1A6-3	>sp|Q9P1A6-3|DLGP2_HUMAN Isoform of Q9P1A6, Isoform 3 of Disks large-associated protein 2 OS=Homo sapiens OX=9606 GN=DLGAP2	DLGAP2	9	8	-0.122068	-0.00111066	0.281858	0.922228	0.999881	1	FALSE	FALSE	0	87	179	111	137	379	87	179	111	137	379	-0.319151
Q15424-2	Q15424-2	>sp|Q15424-2|SAFB1_HUMAN Isoform of Q15424, Isoform 2 of Scaffold attachment factor B1 OS=Homo sapiens OX=9606 GN=SAFB	SAFB	8	6	-0.253335	-0.102088	0.143234	0.342011	0.999881	1	FALSE	FALSE	0	60	140	72	99	276	60	140	72	99	276	-2.51622
Q08AM6	Q08AM6	>sp|Q08AM6|VAC14_HUMAN Protein VAC14 homolog OS=Homo sapiens OX=9606 GN=VAC14 PE=1 SV=1	VAC14	18	14	-0.073945	-0.0221642	0.253923	0.51281	0.999881	1	FALSE	FALSE	0	174	368	206	245	720	174	368	206	245	720	0.291239
Q66K14-2	Q66K14-2	>sp|Q66K14-2|TBC9B_HUMAN Isoform of Q66K14, Isoform 2 of TBC1 domain family member 9B OS=Homo sapiens OX=9606 GN=TBC1D9B	TBC1D9B	37	26	0.0427266	7.40932e-17	0.39292	1	0.999881	1	FALSE	FALSE	0	292	679	380	451	1363	292	679	380	451	1363	0.455968
Q9NQ86-4	Q9NQ86-4	>sp|Q9NQ86-4|TRI36_HUMAN Isoform of Q9NQ86, Isoform 4 of E3 ubiquitin-protein ligase TRIM36 OS=Homo sapiens OX=9606 GN=TRIM36	TRIM36	11	10	-0.0244161	-2.32897e-15	0.79671	1	0.999881	1	FALSE	FALSE	0	99	190	131	160	389	99	190	131	160	389	-0.175547
Q9Y4E8	Q9Y4E8	>sp|Q9Y4E8|UBP15_HUMAN Ubiquitin carboxyl-terminal hydrolase 15 OS=Homo sapiens OX=9606 GN=USP15 PE=1 SV=3	USP15	16	11	-0.033531	0	0.630316	1	0.999881	1	FALSE	FALSE	0	119	273	145	178	494	119	273	145	178	494	-0.114345
P43686	P43686	>sp|P43686|PRS6B_HUMAN 26S proteasome regulatory subunit 6B OS=Homo sapiens OX=9606 GN=PSMC4 PE=1 SV=2	PSMC4	28	17	0.0171155	5.00714e-18	0.767158	1	0.999881	1	FALSE	FALSE	0	207	464	259	321	946	207	464	259	321	946	-0.66429
P49753	P49753	>sp|P49753|ACOT2_HUMAN Acyl-coenzyme A thioesterase 2, mitochondrial OS=Homo sapiens OX=9606 GN=ACOT2 PE=1 SV=6	ACOT2	16	10	0.0441258	2.5896e-16	0.72673	1	0.999881	1	FALSE	FALSE	0	112	252	162	177	539	112	252	162	177	539	2.35525
Q9UHD8-2	Q9UHD8-2	>sp|Q9UHD8-2|SEPT9_HUMAN Isoform of Q9UHD8, Isoform 2 of Septin-9 OS=Homo sapiens OX=9606 GN=SEPTIN9	SEPTIN9	32	31	0.0835895	1.46064e-14	0.316495	1	0.999881	1	FALSE	FALSE	0	316	736	414	499	1417	316	736	414	499	1417	-0.104682
Q15019-2	Q15019-2	>sp|Q15019-2|SEPT2_HUMAN Isoform of Q15019, Isoform 2 of Septin-2 OS=Homo sapiens OX=9606 GN=SEPTIN2	SEPTIN2	25	23	0.175814	0.164702	0.0108241	0.00375761	0.999881	0.768633	FALSE	FALSE	0	243	552	302	374	1067	243	552	302	374	1067	-0.658777
O43236	O43236	>sp|O43236|SEPT4_HUMAN Septin-4 OS=Homo sapiens OX=9606 GN=SEPTIN4 PE=1 SV=1	SEPTIN4	22	16	0.116474	0.0569661	0.202976	0.33225	0.999881	1	FALSE	FALSE	0	201	428	239	285	826	201	428	239	285	826	0.38644
Q9UH03-2	Q9UH03-2	>sp|Q9UH03-2|SEPT3_HUMAN Isoform of Q9UH03, Isoform 2 of Neuronal-specific septin-3 OS=Homo sapiens OX=9606 GN=SEPTIN3	SEPTIN3	24	20	-0.0144192	0	0.883625	1	0.999881	1	FALSE	FALSE	0	228	527	287	355	984	228	527	287	355	984	-0.618577
P84090	P84090	>sp|P84090|ERH_HUMAN Enhancer of rudimentary homolog OS=Homo sapiens OX=9606 GN=ERH PE=1 SV=1	ERH	2	2	0.0557508	2.12896e-18	0.73805	1	0.999881	1	FALSE	FALSE	0	18	48	26	30	96	18	48	26	30	96	1.13595
Q15059	Q15059	>sp|Q15059|BRD3_HUMAN Bromodomain-containing protein 3 OS=Homo sapiens OX=9606 GN=BRD3 PE=1 SV=1	BRD3	2	1	0.139506	0	0.63874	1	0.999881	1	FALSE	FALSE	0	10	40	17	16	63	10	40	17	16	63
O00214-2	O00214-2	>sp|O00214-2|LEG8_HUMAN Isoform of O00214, Isoform 2 of Galectin-8 OS=Homo sapiens OX=9606 GN=LGALS8	LGALS8	6	5	0.110322	1.02611e-16	0.314784	1	0.999881	1	FALSE	FALSE	0	39	84	56	70	176	39	84	56	70	176	-0.31989
P42261-2	P42261-2	>sp|P42261-2|GRIA1_HUMAN Isoform of P42261, Isoform Flip of Glutamate receptor 1 OS=Homo sapiens OX=9606 GN=GRIA1	GRIA1	20	15	-0.0260355	0	0.729113	1	0.999881	1	FALSE	FALSE	0	178	347	218	266	718	178	347	218	266	718	-0.361069
P20020-4	P20020-4	>sp|P20020-4|AT2B1_HUMAN Isoform of P20020, Isoform C of Plasma membrane calcium-transporting ATPase 1 OS=Homo sapiens OX=9606 GN=ATP2B1	ATP2B1	64	54	-0.00133371	5.1282e-17	0.98068	1	0.999881	1	FALSE	FALSE	0	613	1327	765	917	2651	613	1327	765	917	2651	0.079688
P29144	P29144	>sp|P29144|TPP2_HUMAN Tripeptidyl-peptidase 2 OS=Homo sapiens OX=9606 GN=TPP2 PE=1 SV=4	TPP2	36	27	-0.0101526	0	0.908629	1	0.999881	1	FALSE	FALSE	0	304	645	372	468	1268	304	645	372	468	1268	-0.811669
Q92542-2	Q92542-2	>sp|Q92542-2|NICA_HUMAN Isoform of Q92542, Isoform 2 of Nicastrin OS=Homo sapiens OX=9606 GN=NCSTN	NCSTN	8	7	0.0375534	9.19981e-17	0.664592	1	0.999881	1	FALSE	FALSE	0	79	182	104	126	338	79	182	104	126	338	0.0328427
Q9Y6E2	Q9Y6E2	>sp|Q9Y6E2|5MP1_HUMAN eIF5-mimic protein 1 OS=Homo sapiens OX=9606 GN=BZW2 PE=1 SV=1	BZW2	11	6	-2.69588e-05	5.88824e-17	0.999765	1	0.999881	1	FALSE	FALSE	0	78	143	82	126	269	78	143	82	126	269	-5.03812
P04040	P04040	>sp|P04040|CATA_HUMAN Catalase OS=Homo sapiens OX=9606 GN=CAT PE=1 SV=3	CAT	21	14	0.29016	0.227216	0.0269822	0.0525769	0.999881	1	FALSE	FALSE	0	166	430	212	237	805	166	430	212	237	805	1.91159
A0A669KB77	A0A669KB77	>tr|A0A669KB77|A0A669KB77_HUMAN Isoform of P11137, Microtubule-associated protein OS=Homo sapiens OX=9606 GN=MAP2 PE=1 SV=1	MAP2	145	109	-0.395474	-0.327694	0.0174145	0.03009	0.999881	1	FALSE	FALSE	0	1273	2853	1547	2016	5455	1273	2853	1547	2016	5455	-1.87891
Q13263	Q13263	>sp|Q13263|TIF1B_HUMAN Transcription intermediary factor 1-beta OS=Homo sapiens OX=9606 GN=TRIM28 PE=1 SV=5	TRIM28	19	15	-0.100696	-0.0642894	0.129091	0.173709	0.999881	1	FALSE	FALSE	0	167	370	203	258	714	167	370	203	258	714	-1.12076
Q8IVF2-3	Q8IVF2-3	>sp|Q8IVF2-3|AHNK2_HUMAN Isoform of Q8IVF2, Isoform 3 of Protein AHNAK2 OS=Homo sapiens OX=9606 GN=AHNAK2	AHNAK2	44	25	-0.159402	-0.0269573	0.2745	0.652687	0.999881	1	FALSE	FALSE	0	306	604	366	473	1185	306	604	366	473	1185	-1.49239
Q9Y383	Q9Y383	>sp|Q9Y383|LC7L2_HUMAN Putative RNA-binding protein Luc7-like 2 OS=Homo sapiens OX=9606 GN=LUC7L2 PE=1 SV=2	LUC7L2	7	7	0.0256756	3.70884e-17	0.727667	1	0.999881	1	FALSE	FALSE	0	68	164	93	109	316	68	164	93	109	316	0.77339
Q9Y216	Q9Y216	>sp|Q9Y216|MTMR7_HUMAN Myotubularin-related protein 7 OS=Homo sapiens OX=9606 GN=MTMR7 PE=1 SV=3	MTMR7	9	5	-0.0528062	-8.56968e-17	0.541742	1	0.999881	1	FALSE	FALSE	0	63	131	81	100	257	63	131	81	100	257	-0.341517
P26640	P26640	>sp|P26640|SYVC_HUMAN Valine--tRNA ligase OS=Homo sapiens OX=9606 GN=VARS1 PE=1 SV=4	VARS1	40	31	-0.0863462	-0.0447086	0.280875	0.370931	0.999881	1	FALSE	FALSE	0	361	795	454	549	1564	361	795	454	549	1564	-0.0534147
Q96RU3-2	Q96RU3-2	>sp|Q96RU3-2|FNBP1_HUMAN Isoform of Q96RU3, Isoform 2 of Formin-binding protein 1 OS=Homo sapiens OX=9606 GN=FNBP1	FNBP1	12	9	0.00915301	1.06616e-17	0.896009	1	0.999881	1	FALSE	FALSE	0	109	246	133	163	486	109	246	133	163	486	-0.16214
O43633	O43633	>sp|O43633|CHM2A_HUMAN Charged multivesicular body protein 2a OS=Homo sapiens OX=9606 GN=CHMP2A PE=1 SV=1	CHMP2A	9	6	-0.118721	-0.0242687	0.28564	0.618499	0.999881	1	FALSE	FALSE	0	72	171	97	121	331	72	171	97	121	331	-0.629182
F8VVT9	F8VVT9	>tr|F8VVT9|F8VVT9_HUMAN Isoform of Q99490, ArfGAP with GTPase domain, ankyrin repeat and PH domain 2 OS=Homo sapiens OX=9606 GN=AGAP2 PE=1 SV=1	AGAP2	32	26	-0.102494	-0.112855	0.0378945	0.00364257	0.999881	0.768633	FALSE	FALSE	0	265	536	341	420	1108	265	536	341	420	1108	-0.359063
Q5T5Y3-3	Q5T5Y3-3	>sp|Q5T5Y3-3|CAMP1_HUMAN Isoform of Q5T5Y3, Isoform 3 of Calmodulin-regulated spectrin-associated protein 1 OS=Homo sapiens OX=9606 GN=CAMSAP1	CAMSAP1	19	12	-0.00862571	0	0.870767	1	0.999881	1	FALSE	FALSE	0	138	307	162	228	591	138	307	162	228	591	-3.30034
Q9UHJ6	Q9UHJ6	>sp|Q9UHJ6|SHPK_HUMAN Sedoheptulokinase OS=Homo sapiens OX=9606 GN=SHPK PE=1 SV=4	SHPK	6	4	0.00581385	3.28281e-18	0.974528	1	0.999881	1	FALSE	FALSE	0	38	116	48	62	226	38	116	48	62	226	-0.868513
Q8IZQ5	Q8IZQ5	>sp|Q8IZQ5|SELH_HUMAN Selenoprotein H OS=Homo sapiens OX=9606 GN=SELENOH PE=1 SV=2	SELENOH	5	4	0.012512	2.44775e-17	0.933657	1	0.999881	1	FALSE	FALSE	0	40	102	48	66	182	40	102	48	66	182	-2.3341
Q16512-2	Q16512-2	>sp|Q16512-2|PKN1_HUMAN Isoform of Q16512, Isoform 2 of Serine/threonine-protein kinase N1 OS=Homo sapiens OX=9606 GN=PKN1	PKN1	10	5	0.134103	0	0.19693	1	0.999881	1	FALSE	FALSE	0	58	146	84	97	287	58	146	84	97	287	1.20264
P04264	P04264	>sp|P04264|K2C1_HUMAN Keratin, type II cytoskeletal 1 OS=Homo sapiens OX=9606 GN=KRT1 PE=1 SV=6	KRT1	60	27	0.138943	1.19828e-15	0.7765	1	0.999881	1	FALSE	FALSE	0	360	817	438	531	1596	360	817	438	531	1596	-0.386841
Q8NE62	Q8NE62	>sp|Q8NE62|CHDH_HUMAN Choline dehydrogenase, mitochondrial OS=Homo sapiens OX=9606 GN=CHDH PE=1 SV=2	CHDH	15	13	-0.101783	-2.28798e-18	0.412197	1	0.999881	1	FALSE	FALSE	0	123	318	161	194	630	123	318	161	194	630	0.272609
P46783	P46783	>sp|P46783|RS10_HUMAN Small ribosomal subunit protein eS10 OS=Homo sapiens OX=9606 GN=RPS10 PE=1 SV=1	RPS10	11	6	0.0112836	-5.85238e-18	0.91771	1	0.999881	1	FALSE	FALSE	0	69	147	83	107	292	69	147	83	107	292	-1.19514
Q969T9	Q969T9	>sp|Q969T9|WBP2_HUMAN WW domain-binding protein 2 OS=Homo sapiens OX=9606 GN=WBP2 PE=1 SV=1	WBP2	9	6	0.11407	0.0991485	0.17193	0.100173	0.999881	1	FALSE	FALSE	0	82	169	98	115	318	82	169	98	115	318	0.541339
P25686	P25686	>sp|P25686|DNJB2_HUMAN DnaJ homolog subfamily B member 2 OS=Homo sapiens OX=9606 GN=DNAJB2 PE=1 SV=3	DNAJB2	18	12	0.00986963	0	0.89668	1	0.999881	1	FALSE	FALSE	0	138	311	179	208	593	138	311	179	208	593	0.956297
P21333-2	P21333-2	>sp|P21333-2|FLNA_HUMAN Isoform of P21333, Isoform 2 of Filamin-A OS=Homo sapiens OX=9606 GN=FLNA	FLNA	99	64	0.133954	0.054166	0.143433	0.379855	0.999881	1	FALSE	FALSE	0	718	1874	901	1084	3581	718	1874	901	1084	3581	0.104116
Q5VZ66	Q5VZ66	>sp|Q5VZ66|JKIP3_HUMAN Janus kinase and microtubule-interacting protein 3 OS=Homo sapiens OX=9606 GN=JAKMIP3 PE=2 SV=2	JAKMIP3	15	8	0.0809005	0.0345411	0.240904	0.389402	0.999881	1	FALSE	FALSE	0	97	187	117	149	381	97	187	117	149	381	-0.806041
Q9NVT9	Q9NVT9	>sp|Q9NVT9|ARMC1_HUMAN Armadillo repeat-containing protein 1 OS=Homo sapiens OX=9606 GN=ARMC1 PE=1 SV=1	ARMC1	10	9	0.0113063	0	0.847924	1	0.999881	1	FALSE	FALSE	0	95	205	129	143	401	95	205	129	143	401	1.82232
P23229-2	P23229-2	>sp|P23229-2|ITA6_HUMAN Isoform of P23229, Isoform Alpha-6X1A of Integrin alpha-6 OS=Homo sapiens OX=9606 GN=ITGA6	ITGA6	22	10	0.176081	0.0471977	0.124868	0.468623	0.999881	1	FALSE	FALSE	0	144	358	166	220	715	144	358	166	220	715	-1.9834
Q16849	Q16849	>sp|Q16849|PTPRN_HUMAN Receptor-type tyrosine-protein phosphatase-like N OS=Homo sapiens OX=9606 GN=PTPRN PE=1 SV=1	PTPRN	15	13	0.0307397	0	0.78555	1	0.999881	1	FALSE	FALSE	0	126	268	162	200	551	126	268	162	200	551	-0.424094
Q6NV74	Q6NV74	>sp|Q6NV74|CRCDL_HUMAN CRACD-like protein OS=Homo sapiens OX=9606 GN=CRACDL PE=1 SV=3	CRACDL	24	17	-0.180535	-0.161544	0.0278273	0.0259177	0.999881	1	FALSE	FALSE	0	187	397	248	314	824	187	397	248	314	824	-0.925434
Q14624-2	Q14624-2	>sp|Q14624-2|ITIH4_HUMAN Isoform of Q14624, Isoform 2 of Inter-alpha-trypsin inhibitor heavy chain H4 OS=Homo sapiens OX=9606 GN=ITIH4	ITIH4	14	6	0.326763	0.103098	0.22153	0.49523	0.999881	1	FALSE	FALSE	0	75	225	94	90	349	75	225	94	90	349	5.43042
Q9UHG2	Q9UHG2	>sp|Q9UHG2|PCS1N_HUMAN ProSAAS OS=Homo sapiens OX=9606 GN=PCSK1N PE=1 SV=1	PCSK1N	9	9	-0.0174148	0	0.922747	1	0.999881	1	FALSE	FALSE	0	98	212	119	148	414	98	212	119	148	414	-0.595284
Q9UMF0	Q9UMF0	>sp|Q9UMF0|ICAM5_HUMAN Intercellular adhesion molecule 5 OS=Homo sapiens OX=9606 GN=ICAM5 PE=1 SV=3	ICAM5	19	16	0.0106096	8.46279e-18	0.945425	1	0.999881	1	FALSE	FALSE	0	172	360	217	265	713	172	360	217	265	713	-0.385579
Q8NFW9-2	Q8NFW9-2	>sp|Q8NFW9-2|MYRIP_HUMAN Isoform of Q8NFW9, Isoform 2 of Rab effector MyRIP OS=Homo sapiens OX=9606 GN=MYRIP	MYRIP	9	7	0.0150057	0	0.893777	1	0.999881	1	FALSE	FALSE	0	70	146	93	109	300	70	146	93	109	300	0.72283
H0YDM4	H0YDM4	>tr|H0YDM4|H0YDM4_HUMAN Isoform of Q86VS8, Hook microtubule tethering protein 3 OS=Homo sapiens OX=9606 GN=HOOK3 PE=1 SV=2	HOOK3	27	21	-0.0858775	-0.0244013	0.216399	0.474758	0.999881	1	FALSE	FALSE	0	238	503	288	368	1011	238	503	288	368	1011	-1.36114
P17677-2	P17677-2	>sp|P17677-2|NEUM_HUMAN Isoform of P17677, Isoform 2 of Neuromodulin OS=Homo sapiens OX=9606 GN=GAP43	GAP43	21	21	-0.192015	-0.155593	0.051974	0.0715525	0.999881	1	FALSE	FALSE	0	226	507	284	345	973	226	507	284	345	973	-0.254177
Q9H2X9	Q9H2X9	>sp|Q9H2X9|S12A5_HUMAN Solute carrier family 12 member 5 OS=Homo sapiens OX=9606 GN=SLC12A5 PE=1 SV=3	SLC12A5	38	32	0.0159036	3.57619e-15	0.81852	1	0.999881	1	FALSE	FALSE	0	356	764	446	549	1508	356	764	446	549	1508	-0.47672
Q9BWF3	Q9BWF3	>sp|Q9BWF3|RBM4_HUMAN RNA-binding protein 4 OS=Homo sapiens OX=9606 GN=RBM4 PE=1 SV=1	RBM4	11	8	-0.0280946	0	0.720971	1	0.999881	1	FALSE	FALSE	0	83	212	103	138	385	83	212	103	138	385	-2.03157
Q96RE7	Q96RE7	>sp|Q96RE7|NACC1_HUMAN Nucleus accumbens-associated protein 1 OS=Homo sapiens OX=9606 GN=NACC1 PE=1 SV=1	NACC1	4	3	-0.0105476	-7.79739e-17	0.928749	1	0.999881	1	FALSE	FALSE	0	22	51	29	42	113	22	51	29	42	113	-2.52615
Q86V48-2	Q86V48-2	>sp|Q86V48-2|LUZP1_HUMAN Isoform of Q86V48, Isoform 2 of Leucine zipper protein 1 OS=Homo sapiens OX=9606 GN=LUZP1	LUZP1	21	15	-0.0409458	-1.0104e-15	0.731917	1	0.999881	1	FALSE	FALSE	0	151	336	192	242	661	151	336	192	242	661	-0.947142
P07355-2	P07355-2	>sp|P07355-2|ANXA2_HUMAN Isoform of P07355, Isoform 2 of Annexin A2 OS=Homo sapiens OX=9606 GN=ANXA2	ANXA2	25	23	0.204196	0.171718	0.0377899	0.050967	0.999881	1	FALSE	FALSE	0	247	571	323	387	1126	247	571	323	387	1126	0.120591
Q9NZM1-6	Q9NZM1-6	>sp|Q9NZM1-6|MYOF_HUMAN Isoform of Q9NZM1, Isoform 6 of Myoferlin OS=Homo sapiens OX=9606 GN=MYOF	MYOF	9	2	0.13412	0	0.645092	1	0.999881	1	FALSE	FALSE	0	39	109	45	56	177	39	109	45	56	177	-0.109996
O95671	O95671	>sp|O95671|ASML_HUMAN Probable bifunctional dTTP/UTP pyrophosphatase/methyltransferase protein OS=Homo sapiens OX=9606 GN=ASMTL PE=1 SV=3	ASMTL	18	13	0.0420658	3.7522e-16	0.740368	1	0.999881	1	FALSE	FALSE	0	155	346	197	228	666	155	346	197	228	666	1.0472
Q96SZ5	Q96SZ5	>sp|Q96SZ5|AEDO_HUMAN 2-aminoethanethiol dioxygenase OS=Homo sapiens OX=9606 GN=ADO PE=1 SV=2	ADO	8	4	0.069781	0	0.536706	1	0.999881	1	FALSE	FALSE	0	55	159	68	80	251	55	159	68	80	251	0.57972
Q9BSJ8-2	Q9BSJ8-2	>sp|Q9BSJ8-2|ESYT1_HUMAN Isoform of Q9BSJ8, Isoform 2 of Extended synaptotagmin-1 OS=Homo sapiens OX=9606 GN=ESYT1	ESYT1	39	34	0.0470522	0	0.550914	1	0.999881	1	FALSE	FALSE	0	365	815	466	554	1560	365	815	466	554	1560	0.331357
Q9Y6G9	Q9Y6G9	>sp|Q9Y6G9|DC1L1_HUMAN Cytoplasmic dynein 1 light intermediate chain 1 OS=Homo sapiens OX=9606 GN=DYNC1LI1 PE=1 SV=3	DYNC1LI1	31	24	-0.0144386	-3.11287e-17	0.843926	1	0.999881	1	FALSE	FALSE	0	272	594	342	413	1186	272	594	342	413	1186	-0.103568
Q8WUH1-1	Q8WUH1-1	>sp|Q8WUH1-1|CHUR_HUMAN Isoform of Q8WUH1, Isoform 1 of Protein Churchill OS=Homo sapiens OX=9606 GN=CHURC1	CHURC1	1	1	-0.131184	-0.0830749	0.39886	0.37164	0.999881	1	FALSE	FALSE	0	9	24	11	12	40	9	24	11	12	40
Q9NY72	Q9NY72	>sp|Q9NY72|SCN3B_HUMAN Sodium channel subunit beta-3 OS=Homo sapiens OX=9606 GN=SCN3B PE=1 SV=1	SCN3B	4	3	-0.134139	-1.02311e-15	0.227684	1	0.999881	1	FALSE	FALSE	0	36	81	50	57	157	36	81	50	57	157	1.40208
Q09019	Q09019	>sp|Q09019|DMWD_HUMAN Dystrophia myotonica WD repeat-containing protein OS=Homo sapiens OX=9606 GN=DMWD PE=1 SV=3	DMWD	12	11	-0.0795843	-0.0260755	0.18934	0.400945	0.999881	1	FALSE	FALSE	0	117	261	148	176	505	117	261	148	176	505	0.328232
Abeta_GVIAT_MAPTisofoms	Abeta_GVIAT_MAPTisofoms	>Abeta_GVIAT_MAPTisofoms	Abeta_GVIAT_MAPTisofoms	8	5	-0.108423	-5.27068e-16	0.484682	1	0.999881	1	FALSE	FALSE	0	57	176	74	89	330	57	176	74	89	330	0.172717
P27824-2	P27824-2	>sp|P27824-2|CALX_HUMAN Isoform of P27824, Isoform 2 of Calnexin OS=Homo sapiens OX=9606 GN=CANX	CANX	37	27	-0.0161162	0	0.788198	1	0.999881	1	FALSE	FALSE	0	322	722	398	495	1386	322	722	398	495	1386	-0.721543
P11234-2	P11234-2	>sp|P11234-2|RALB_HUMAN Isoform of P11234, Isoform 2 of Ras-related protein Ral-B OS=Homo sapiens OX=9606 GN=RALB	RALB	5	5	-0.0233041	-2.67693e-14	0.808991	1	0.999881	1	FALSE	FALSE	0	47	109	66	72	208	47	109	66	72	208	2.25272
O95294-4	O95294-4	>sp|O95294-4|RASL1_HUMAN Isoform of O95294, Isoform 4 of RasGAP-activating-like protein 1 OS=Homo sapiens OX=9606 GN=RASAL1	RASAL1	29	21	-0.0737583	-3.57328e-16	0.429601	1	0.999881	1	FALSE	FALSE	0	226	459	292	351	925	226	459	292	351	925	0.176195
P36543	P36543	>sp|P36543|VATE1_HUMAN V-type proton ATPase subunit E 1 OS=Homo sapiens OX=9606 GN=ATP6V1E1 PE=1 SV=1	ATP6V1E1	26	23	-0.0485781	-1.23682e-17	0.608348	1	0.999881	1	FALSE	FALSE	0	234	521	298	374	996	234	521	298	374	996	-0.886631
Q8N0X7	Q8N0X7	>sp|Q8N0X7|SPART_HUMAN Spartin OS=Homo sapiens OX=9606 GN=SPART PE=1 SV=1	SPART	13	10	-0.030994	-3.31945e-17	0.602729	1	0.999881	1	FALSE	FALSE	0	106	243	145	183	491	106	243	145	183	491	-0.89756
P49588	P49588	>sp|P49588|SYAC_HUMAN Alanine--tRNA ligase, cytoplasmic OS=Homo sapiens OX=9606 GN=AARS1 PE=1 SV=2	AARS1	53	43	0.0149149	4.88401e-16	0.751363	1	0.999881	1	FALSE	FALSE	0	483	1066	605	722	2059	483	1066	605	722	2059	0.2249
P62913-2	P62913-2	>sp|P62913-2|RL11_HUMAN Isoform of P62913, Isoform 2 of Large ribosomal subunit protein uL5 OS=Homo sapiens OX=9606 GN=RPL11	RPL11	9	6	-0.0469534	0	0.630965	1	0.999881	1	FALSE	FALSE	0	74	167	90	112	299	74	167	90	112	299	-0.513429
Q8IXI2-7	Q8IXI2-7	>sp|Q8IXI2-7|MIRO1_HUMAN Isoform of Q8IXI2, Isoform 7 of Mitochondrial Rho GTPase 1 OS=Homo sapiens OX=9606 GN=RHOT1	RHOT1	15	11	0.0404188	3.2296e-15	0.467236	1	0.999881	1	FALSE	FALSE	0	128	284	167	194	558	128	284	167	194	558	0.968806
Q86TU7	Q86TU7	>sp|Q86TU7|SETD3_HUMAN Actin-histidine N-methyltransferase OS=Homo sapiens OX=9606 GN=SETD3 PE=1 SV=1	SETD3	14	8	-0.0331392	-9.86138e-18	0.664185	1	0.999881	1	FALSE	FALSE	0	99	246	118	153	459	99	246	118	153	459	-1.36197
P09110	P09110	>sp|P09110|THIK_HUMAN 3-ketoacyl-CoA thiolase, peroxisomal OS=Homo sapiens OX=9606 GN=ACAA1 PE=1 SV=2	ACAA1	12	8	0.172735	0.00657275	0.285657	0.840784	0.999881	1	FALSE	FALSE	0	96	260	124	155	481	96	260	124	155	481	-0.675503
Q14257-2	Q14257-2	>sp|Q14257-2|RCN2_HUMAN Isoform of Q14257, Isoform 2 of Reticulocalbin-2 OS=Homo sapiens OX=9606 GN=RCN2	RCN2	14	11	0.0275484	-1.18505e-20	0.76068	1	0.999881	1	FALSE	FALSE	0	100	246	140	173	476	100	246	140	173	476	-0.428066
O00429-6	O00429-6	>sp|O00429-6|DNM1L_HUMAN Isoform of O00429, Isoform 6 of Dynamin-1-like protein OS=Homo sapiens OX=9606 GN=DNM1L	DNM1L	52	42	-0.0255622	-5.1774e-16	0.560425	1	0.999881	1	FALSE	FALSE	0	473	998	585	711	1967	473	998	585	711	1967	-0.262492
Q96TC7	Q96TC7	>sp|Q96TC7|RMD3_HUMAN Regulator of microtubule dynamics protein 3 OS=Homo sapiens OX=9606 GN=RMDN3 PE=1 SV=2	RMDN3	16	14	-0.0576862	0	0.33733	1	0.999881	1	FALSE	FALSE	0	142	338	184	235	648	142	338	184	235	648	-1.28801
Q13683-7	Q13683-7	>sp|Q13683-7|ITA7_HUMAN Isoform of Q13683, Isoform Alpha-7X2B of Integrin alpha-7 OS=Homo sapiens OX=9606 GN=ITGA7	ITGA7	8	5	0.00111887	-3.85478e-18	0.990055	1	0.999881	1	FALSE	FALSE	0	54	147	79	89	289	54	147	79	89	289	1.66898
P53816	P53816	>sp|P53816|PLAT3_HUMAN Phospholipase A and acyltransferase 3 OS=Homo sapiens OX=9606 GN=PLAAT3 PE=1 SV=2	PLAAT3	3	1	-0.241465	0	0.374237	1	0.999881	1	FALSE	FALSE	0	19	42	24	22	58	19	42	24	22	58	5.47752
Q24JP5-2	Q24JP5-2	>sp|Q24JP5-2|T132A_HUMAN Isoform of Q24JP5, Isoform 2 of Transmembrane protein 132A OS=Homo sapiens OX=9606 GN=TMEM132A	TMEM132A	13	10	0.0288464	5.45851e-17	0.677559	1	0.999881	1	FALSE	FALSE	0	109	247	126	167	442	109	247	126	167	442	-1.73281
Q9HCJ6	Q9HCJ6	>sp|Q9HCJ6|VAT1L_HUMAN Synaptic vesicle membrane protein VAT-1 homolog-like OS=Homo sapiens OX=9606 GN=VAT1L PE=1 SV=2	VAT1L	22	14	0.106812	1.18283e-15	0.629164	1	0.999881	1	FALSE	FALSE	0	162	415	219	256	815	162	415	219	256	815	0.766696
P11387	P11387	>sp|P11387|TOP1_HUMAN DNA topoisomerase 1 OS=Homo sapiens OX=9606 GN=TOP1 PE=1 SV=2	TOP1	9	7	0.111627	0.0518607	0.189946	0.342589	0.999881	1	FALSE	FALSE	0	75	183	96	119	328	75	183	96	119	328	-0.362687
Q9H0B6	Q9H0B6	>sp|Q9H0B6|KLC2_HUMAN Kinesin light chain 2 OS=Homo sapiens OX=9606 GN=KLC2 PE=1 SV=1	KLC2	27	21	-0.0407815	-1.77017e-18	0.459609	1	0.999881	1	FALSE	FALSE	0	242	532	305	379	1032	242	532	305	379	1032	-0.703662
Q15878-3	Q15878-3	>sp|Q15878-3|CAC1E_HUMAN Isoform of Q15878, Isoform 3 of Voltage-dependent R-type calcium channel subunit alpha-1E OS=Homo sapiens OX=9606 GN=CACNA1E	CACNA1E	32	22	-0.0309722	0	0.712156	1	0.999881	1	FALSE	FALSE	0	258	554	311	397	1103	258	554	311	397	1103	-1.1534
Q9BWH2	Q9BWH2	>sp|Q9BWH2|FUND2_HUMAN FUN14 domain-containing protein 2 OS=Homo sapiens OX=9606 GN=FUNDC2 PE=1 SV=2	FUNDC2	6	5	0.0189738	2.1547e-16	0.835541	1	0.999881	1	FALSE	FALSE	0	49	128	68	80	233	49	128	68	80	233	0.647932
P52565	P52565	>sp|P52565|GDIR1_HUMAN Rho GDP-dissociation inhibitor 1 OS=Homo sapiens OX=9606 GN=ARHGDIA PE=1 SV=3	ARHGDIA	17	6	0.241625	1.00287e-16	0.617704	1	0.999881	1	FALSE	FALSE	0	99	261	108	128	451	99	261	108	128	451	0.801937
P06753-4	P06753-4	>sp|P06753-4|TPM3_HUMAN Isoform of P06753, Isoform 4 of Tropomyosin alpha-3 chain OS=Homo sapiens OX=9606 GN=TPM3	TPM3	35	31	-0.0969201	0	0.423279	1	0.999881	1	FALSE	FALSE	0	354	806	442	537	1545	354	806	442	537	1545	-0.287428
P02768	P02768	>sp|P02768|ALBU_HUMAN Albumin OS=Homo sapiens OX=9606 GN=ALB PE=1 SV=2	ALB	31	23	0.37021	0.289407	0.0464642	0.0772595	0.999881	1	FALSE	FALSE	0	270	677	340	397	1231	270	677	340	397	1231	0.669737
O95487-2	O95487-2	>sp|O95487-2|SC24B_HUMAN Isoform of O95487, Isoform 2 of Protein transport protein Sec24B OS=Homo sapiens OX=9606 GN=SEC24B	SEC24B	17	12	0.0689795	0.048697	0.230312	0.156716	0.999881	1	FALSE	FALSE	0	150	300	186	223	611	150	300	186	223	611	0.224133
Q9H4A4	Q9H4A4	>sp|Q9H4A4|AMPB_HUMAN Aminopeptidase B OS=Homo sapiens OX=9606 GN=RNPEP PE=1 SV=2	RNPEP	18	12	0.173435	0.123427	0.0603742	0.103933	0.999881	1	FALSE	FALSE	0	137	359	192	216	685	137	359	192	216	685	1.74007
Q6UN15-3	Q6UN15-3	>sp|Q6UN15-3|FIP1_HUMAN Isoform of Q6UN15, Isoform 3 of Pre-mRNA 3'-end-processing factor FIP1 OS=Homo sapiens OX=9606 GN=FIP1L1	FIP1L1	6	4	-0.135888	-0.067844	0.231511	0.315057	0.999881	1	FALSE	FALSE	0	50	117	57	78	220	50	117	57	78	220	-2.36401
Q9UBB4	Q9UBB4	>sp|Q9UBB4|ATX10_HUMAN Ataxin-10 OS=Homo sapiens OX=9606 GN=ATXN10 PE=1 SV=1	ATXN10	17	16	-0.010924	0	0.868841	1	0.999881	1	FALSE	FALSE	0	173	399	222	265	756	173	399	222	265	756	0.215341
P67936	P67936	>sp|P67936|TPM4_HUMAN Tropomyosin alpha-4 chain OS=Homo sapiens OX=9606 GN=TPM4 PE=1 SV=3	TPM4	15	11	-0.0326263	-2.7354e-18	0.782433	1	0.999881	1	FALSE	FALSE	0	129	293	164	196	559	129	293	164	196	559	0.249256
E9PGC8	E9PGC8	>tr|E9PGC8|E9PGC8_HUMAN Isoform of P78559, Microtubule associated protein 1A OS=Homo sapiens OX=9606 GN=MAP1A PE=1 SV=1	MAP1A	127	100	-0.24509	-0.181275	0.0490064	0.0854717	0.999881	1	FALSE	FALSE	0	1103	2504	1331	1747	4804	1103	2504	1331	1747	4804	-2.00374
Q9H1K4	Q9H1K4	>sp|Q9H1K4|GHC2_HUMAN Mitochondrial glutamate carrier 2 OS=Homo sapiens OX=9606 GN=SLC25A18 PE=1 SV=1	SLC25A18	6	5	0.146775	0.12167	0.0869093	0.0780359	0.999881	1	FALSE	FALSE	0	61	132	74	92	263	61	132	74	92	263	-0.476058
A0A2R8Y7A1	A0A2R8Y7A1	>tr|A0A2R8Y7A1|A0A2R8Y7A1_HUMAN Isoform of Q8WXI2, Connector enhancer of kinase suppressor of Ras 2 OS=Homo sapiens OX=9606 GN=CNKSR2 PE=1 SV=1	CNKSR2	25	18	0.0276691	5.86383e-16	0.633607	1	0.999881	1	FALSE	FALSE	0	204	468	260	321	902	204	468	260	321	902	-0.478032
P18433-6	P18433-6	>sp|P18433-6|PTPRA_HUMAN Isoform of P18433, Isoform 2 of Receptor-type tyrosine-protein phosphatase alpha OS=Homo sapiens OX=9606 GN=PTPRA	PTPRA	22	18	-0.00739864	-1.73043e-17	0.884903	1	0.999881	1	FALSE	FALSE	0	192	405	242	281	820	192	405	242	281	820	0.876653
Q3LXA3	Q3LXA3	>sp|Q3LXA3|TKFC_HUMAN Triokinase/FMN cyclase OS=Homo sapiens OX=9606 GN=TKFC PE=1 SV=2	TKFC	15	12	0.221464	0.146068	0.124277	0.186635	0.999881	1	FALSE	FALSE	0	129	321	166	190	589	129	321	166	190	589	1.11685
Q9BX68	Q9BX68	>sp|Q9BX68|HINT2_HUMAN Adenosine 5'-monophosphoramidase HINT2 OS=Homo sapiens OX=9606 GN=HINT2 PE=1 SV=1	HINT2	4	3	0.359507	0.120781	0.243115	0.493192	0.999881	1	FALSE	FALSE	0	34	97	47	59	176	34	97	47	59	176	-0.328939
P23469-2	P23469-2	>sp|P23469-2|PTPRE_HUMAN Isoform of P23469, Isoform 2 of Receptor-type tyrosine-protein phosphatase epsilon OS=Homo sapiens OX=9606 GN=PTPRE	PTPRE	14	11	0.0464441	1.79526e-16	0.565209	1	0.999881	1	FALSE	FALSE	0	122	270	162	180	531	122	270	162	180	531	1.99804
Q9NVI7-2	Q9NVI7-2	>sp|Q9NVI7-2|ATD3A_HUMAN Isoform of Q9NVI7, Isoform 2 of ATPase family AAA domain-containing protein 3A OS=Homo sapiens OX=9606 GN=ATAD3A	ATAD3A	34	28	0.0150031	4.20486e-17	0.706691	1	0.999881	1	FALSE	FALSE	0	317	673	403	480	1318	317	673	403	480	1318	0.194541
Q9NUQ8	Q9NUQ8	>sp|Q9NUQ8|ABCF3_HUMAN ATP-binding cassette sub-family F member 3 OS=Homo sapiens OX=9606 GN=ABCF3 PE=1 SV=2	ABCF3	17	11	-0.0602254	-1.45569e-15	0.343401	1	0.999881	1	FALSE	FALSE	0	124	255	145	185	545	124	255	145	185	545	-1.09919
Q9NZB2-6	Q9NZB2-6	>sp|Q9NZB2-6|F120A_HUMAN Isoform of Q9NZB2, Isoform F of Constitutive coactivator of PPAR-gamma-like protein 1 OS=Homo sapiens OX=9606 GN=FAM120A	FAM120A	20	14	-0.0903953	-0.0176076	0.315885	0.624635	0.999881	1	FALSE	FALSE	0	154	347	198	241	696	154	347	198	241	696	-0.188932
O14617-5	O14617-5	>sp|O14617-5|AP3D1_HUMAN Isoform of O14617, Isoform 5 of AP-3 complex subunit delta-1 OS=Homo sapiens OX=9606 GN=AP3D1	AP3D1	41	33	-0.00777058	-1.75096e-17	0.874693	1	0.999881	1	FALSE	FALSE	0	359	767	457	554	1519	359	767	457	554	1519	-0.166159
Q9BY11	Q9BY11	>sp|Q9BY11|PACN1_HUMAN Protein kinase C and casein kinase substrate in neurons protein 1 OS=Homo sapiens OX=9606 GN=PACSIN1 PE=1 SV=1	PACSIN1	34	28	-0.0832212	-0.0079229	0.301857	0.74111	0.999881	1	FALSE	FALSE	0	324	732	408	507	1395	324	732	408	507	1395	-0.746586
Q66LE6	Q66LE6	>sp|Q66LE6|2ABD_HUMAN Serine/threonine-protein phosphatase 2A 55 kDa regulatory subunit B delta isoform OS=Homo sapiens OX=9606 GN=PPP2R2D PE=1 SV=1	PPP2R2D	8	5	0.07563	0	0.389392	1	0.999881	1	FALSE	FALSE	0	56	131	74	100	266	56	131	74	100	266	-2.10013
P20700	P20700	>sp|P20700|LMNB1_HUMAN Lamin-B1 OS=Homo sapiens OX=9606 GN=LMNB1 PE=1 SV=2	LMNB1	22	14	0.0286074	0	0.721999	1	0.999881	1	FALSE	FALSE	0	174	419	218	277	783	174	419	218	277	783	-1.11234
O75044	O75044	>sp|O75044|SRGP2_HUMAN SLIT-ROBO Rho GTPase-activating protein 2 OS=Homo sapiens OX=9606 GN=SRGAP2 PE=1 SV=3	SRGAP2	24	17	-0.013305	0	0.829575	1	0.999881	1	FALSE	FALSE	0	204	417	248	313	820	204	417	248	313	820	-0.997131
Q16653	Q16653	>sp|Q16653|MOG_HUMAN Myelin-oligodendrocyte glycoprotein OS=Homo sapiens OX=9606 GN=MOG PE=1 SV=2	MOG	17	13	-0.110491	-2.23703e-15	0.746363	1	0.999881	1	FALSE	FALSE	0	160	360	192	234	655	160	360	192	234	655	-0.139483
Q92752	Q92752	>sp|Q92752|TENR_HUMAN Tenascin-R OS=Homo sapiens OX=9606 GN=TNR PE=1 SV=3	TNR	58	47	0.0179384	0	0.708704	1	0.999881	1	FALSE	FALSE	0	529	1184	690	810	2296	529	1184	690	810	2296	0.534074
P16615-3	P16615-3	>sp|P16615-3|AT2A2_HUMAN Isoform of P16615, Isoform 3 of Sarcoplasmic/endoplasmic reticulum calcium ATPase 2 OS=Homo sapiens OX=9606 GN=ATP2A2	ATP2A2	51	42	-0.00220997	-1.05301e-16	0.969731	1	0.999881	1	FALSE	FALSE	0	473	1010	597	707	1980	473	1010	597	707	1980	0.385837
O15066	O15066	>sp|O15066|KIF3B_HUMAN Kinesin-like protein KIF3B OS=Homo sapiens OX=9606 GN=KIF3B PE=1 SV=1	KIF3B	26	20	-0.0285492	-1.2583e-16	0.60104	1	0.999881	1	FALSE	FALSE	0	206	451	268	318	890	206	451	268	318	890	0.380625
Q13151	Q13151	>sp|Q13151|ROA0_HUMAN Heterogeneous nuclear ribonucleoprotein A0 OS=Homo sapiens OX=9606 GN=HNRNPA0 PE=1 SV=1	HNRNPA0	9	6	-0.0682002	-1.50024e-16	0.497754	1	0.999881	1	FALSE	FALSE	0	68	163	90	116	329	68	163	90	116	329	-1.31929
Q9BRG1	Q9BRG1	>sp|Q9BRG1|VPS25_HUMAN Vacuolar protein-sorting-associated protein 25 OS=Homo sapiens OX=9606 GN=VPS25 PE=1 SV=1	VPS25	10	5	0.0577305	0	0.463715	1	0.999881	1	FALSE	FALSE	0	58	156	73	104	290	58	156	73	104	290	-3.41338
Q15276	Q15276	>sp|Q15276|RABE1_HUMAN Rab GTPase-binding effector protein 1 OS=Homo sapiens OX=9606 GN=RABEP1 PE=1 SV=2	RABEP1	38	29	-0.0960059	-0.086909	0.0665124	0.0281939	0.999881	1	FALSE	FALSE	0	322	737	425	505	1445	322	737	425	505	1445	0.408981
Q7RTP6	Q7RTP6	>sp|Q7RTP6|MICA3_HUMAN [F-actin]-monooxygenase MICAL3 OS=Homo sapiens OX=9606 GN=MICAL3 PE=1 SV=2	MICAL3	37	30	-0.0279373	-2.00002e-17	0.523948	1	0.999881	1	FALSE	FALSE	0	320	697	419	512	1430	320	697	419	512	1430	-0.317342
Q9BVA0	Q9BVA0	>sp|Q9BVA0|KTNB1_HUMAN Katanin p80 WD40 repeat-containing subunit B1 OS=Homo sapiens OX=9606 GN=KATNB1 PE=1 SV=1	KATNB1	9	8	-0.0973714	-0.0479437	0.152278	0.268542	0.999881	1	FALSE	FALSE	0	76	159	95	125	332	76	159	95	125	332	-1.55499
Q14203-6	Q14203-6	>sp|Q14203-6|DCTN1_HUMAN Isoform of Q14203, Isoform 6 of Dynactin subunit 1 OS=Homo sapiens OX=9606 GN=DCTN1	DCTN1	62	52	-0.0357548	0	0.400865	1	0.999881	1	FALSE	FALSE	0	583	1303	726	882	2533	583	1303	726	882	2533	-0.175278
Q6ZT21-2	Q6ZT21-2	>sp|Q6ZT21-2|TMPPE_HUMAN Isoform of Q6ZT21, Isoform 2 of Transmembrane protein with metallophosphoesterase domain OS=Homo sapiens OX=9606 GN=TMPPE	TMPPE	2	2	0.0951112	9.82609e-15	0.457298	1	0.999881	1	FALSE	FALSE	0	21	46	28	30	92	21	46	28	30	92	2.63457
O75382	O75382	>sp|O75382|TRIM3_HUMAN Tripartite motif-containing protein 3 OS=Homo sapiens OX=9606 GN=TRIM3 PE=1 SV=2	TRIM3	24	14	0.0208218	0	0.677925	1	0.999881	1	FALSE	FALSE	0	173	362	218	265	714	173	362	218	265	714	-0.147794
Q9UBF2	Q9UBF2	>sp|Q9UBF2|COPG2_HUMAN Coatomer subunit gamma-2 OS=Homo sapiens OX=9606 GN=COPG2 PE=1 SV=1	COPG2	15	11	0.015755	0	0.77879	1	0.999881	1	FALSE	FALSE	0	133	300	173	193	580	133	300	173	193	580	1.79199
Q13972-3	Q13972-3	>sp|Q13972-3|RGRF1_HUMAN Isoform of Q13972, Isoform 3 of Ras-specific guanine nucleotide-releasing factor 1 OS=Homo sapiens OX=9606 GN=RASGRF1	RASGRF1	19	11	-0.0594241	-5.87701e-16	0.523019	1	0.999881	1	FALSE	FALSE	0	125	181	150	187	385	125	181	150	187	385	-0.582414
P48553	P48553	>sp|P48553|TPC10_HUMAN Trafficking protein particle complex subunit 10 OS=Homo sapiens OX=9606 GN=TRAPPC10 PE=1 SV=2	TRAPPC10	19	13	0.0607007	1.53781e-16	0.388984	1	0.999881	1	FALSE	FALSE	0	146	325	189	233	654	146	325	189	233	654	-0.347291
Q9BUL8	Q9BUL8	>sp|Q9BUL8|PDC10_HUMAN Programmed cell death protein 10 OS=Homo sapiens OX=9606 GN=PDCD10 PE=1 SV=1	PDCD10	10	7	0.0742069	0.0383244	0.442371	0.432087	0.999881	1	FALSE	FALSE	0	89	184	107	128	363	89	184	107	128	363	0.185443
Q96QK1	Q96QK1	>sp|Q96QK1|VPS35_HUMAN Vacuolar protein sorting-associated protein 35 OS=Homo sapiens OX=9606 GN=VPS35 PE=1 SV=2	VPS35	37	31	0.0424122	2.3311e-15	0.456252	1	0.999881	1	FALSE	FALSE	0	339	749	428	517	1447	339	749	428	517	1447	-0.0579823
Q96EP0	Q96EP0	>sp|Q96EP0|RNF31_HUMAN E3 ubiquitin-protein ligase RNF31 OS=Homo sapiens OX=9606 GN=RNF31 PE=1 SV=1	RNF31	10	4	0.0987459	0	0.286505	1	0.999881	1	FALSE	FALSE	0	47	99	68	65	230	47	99	68	65	230	4.87526
Q9NTJ4-2	Q9NTJ4-2	>sp|Q9NTJ4-2|MA2C1_HUMAN Isoform of Q9NTJ4, Isoform 2 of Alpha-mannosidase 2C1 OS=Homo sapiens OX=9606 GN=MAN2C1	MAN2C1	13	11	0.140143	0.0277187	0.194543	0.568949	0.999881	1	FALSE	FALSE	0	97	258	124	160	498	97	258	124	160	498	-1.30509
Q5FWE3-2	Q5FWE3-2	>sp|Q5FWE3-2|PRRT3_HUMAN Isoform of Q5FWE3, Isoform 2 of Proline-rich transmembrane protein 3 OS=Homo sapiens OX=9606 GN=PRRT3	PRRT3	7	5	-0.00997463	-1.49467e-17	0.908075	1	0.999881	1	FALSE	FALSE	0	64	135	82	99	273	64	135	82	99	273	0.0905238
Q5TF21	Q5TF21	>sp|Q5TF21|SOGA3_HUMAN Protein SOGA3 OS=Homo sapiens OX=9606 GN=SOGA3 PE=3 SV=1	SOGA3	37	30	-0.0328599	-9.75526e-18	0.460607	1	0.999881	1	FALSE	FALSE	0	361	752	428	527	1480	361	752	428	527	1480	-0.456712
P23246	P23246	>sp|P23246|SFPQ_HUMAN Splicing factor, proline- and glutamine-rich OS=Homo sapiens OX=9606 GN=SFPQ PE=1 SV=2	SFPQ	23	18	-0.0590001	-6.5345e-16	0.550425	1	0.999881	1	FALSE	FALSE	0	202	465	255	313	921	202	465	255	313	921	-0.406226
Q8WXF1	Q8WXF1	>sp|Q8WXF1|PSPC1_HUMAN Paraspeckle component 1 OS=Homo sapiens OX=9606 GN=PSPC1 PE=1 SV=1	PSPC1	16	12	-0.0355512	0	0.76457	1	0.999881	1	FALSE	FALSE	0	132	318	176	212	615	132	318	176	212	615	-0.113852
Q7Z406-6	Q7Z406-6	>sp|Q7Z406-6|MYH14_HUMAN Isoform of Q7Z406, Isoform 6 of Myosin-14 OS=Homo sapiens OX=9606 GN=MYH14	MYH14	81	55	0.0660576	0.0205952	0.281185	0.51283	0.999881	1	FALSE	FALSE	0	634	1487	795	943	2862	634	1487	795	943	2862	0.419168
Q16204	Q16204	>sp|Q16204|CCDC6_HUMAN Coiled-coil domain-containing protein 6 OS=Homo sapiens OX=9606 GN=CCDC6 PE=1 SV=2	CCDC6	23	18	-0.0232998	-1.30767e-17	0.688342	1	0.999881	1	FALSE	FALSE	0	192	459	245	317	876	192	459	245	317	876	-1.51454
Q3KQU3-4	Q3KQU3-4	>sp|Q3KQU3-4|MA7D1_HUMAN Isoform of Q3KQU3, Isoform 4 of MAP7 domain-containing protein 1 OS=Homo sapiens OX=9606 GN=MAP7D1	MAP7D1	18	13	-0.274229	-0.1939	0.0329468	0.0624359	0.999881	1	FALSE	FALSE	0	137	309	167	229	575	137	309	167	229	575	-2.81224
Q9BYT8	Q9BYT8	>sp|Q9BYT8|NEUL_HUMAN Neurolysin, mitochondrial OS=Homo sapiens OX=9606 GN=NLN PE=1 SV=1	NLN	25	20	-0.0180687	8.62625e-18	0.860338	1	0.999881	1	FALSE	FALSE	0	223	439	263	334	913	223	439	263	334	913	-1.19338
Q96GZ6-5	Q96GZ6-5	>sp|Q96GZ6-5|S41A3_HUMAN Isoform of Q96GZ6, Isoform 5 of Solute carrier family 41 member 3 OS=Homo sapiens OX=9606 GN=SLC41A3	SLC41A3	3	3	-0.0128171	0	0.904895	1	0.999881	1	FALSE	FALSE	0	29	62	37	46	129	29	62	37	46	129	0.137984
Q9NR19-2	Q9NR19-2	>sp|Q9NR19-2|ACSA_HUMAN Isoform of Q9NR19, Isoform 2 of Acetyl-coenzyme A synthetase, cytoplasmic OS=Homo sapiens OX=9606 GN=ACSS2	ACSS2	9	6	0.166843	0.155111	0.0971607	0.0678018	0.999881	1	FALSE	FALSE	0	72	157	89	99	302	72	157	89	99	302	2.05536
Q9HB71	Q9HB71	>sp|Q9HB71|CYBP_HUMAN Calcyclin-binding protein OS=Homo sapiens OX=9606 GN=CACYBP PE=1 SV=2	CACYBP	17	11	0.135558	1.24315e-18	0.329821	1	0.999881	1	FALSE	FALSE	0	128	320	167	203	582	128	320	167	203	582	-0.161565
O15069	O15069	>sp|O15069|NACAD_HUMAN NAC-alpha domain-containing protein 1 OS=Homo sapiens OX=9606 GN=NACAD PE=1 SV=3	NACAD	9	4	0.0827827	3.95687e-16	0.584363	1	0.999881	1	FALSE	FALSE	0	53	109	59	85	204	53	109	59	85	204	-3.25867
Q12981	Q12981	>sp|Q12981|SEC20_HUMAN Vesicle transport protein SEC20 OS=Homo sapiens OX=9606 GN=BNIP1 PE=1 SV=3	BNIP1	7	5	0.0645478	0	0.462116	1	0.999881	1	FALSE	FALSE	0	55	112	62	89	214	55	112	62	89	214	-3.51838
P05455	P05455	>sp|P05455|LA_HUMAN Lupus La protein OS=Homo sapiens OX=9606 GN=SSB PE=1 SV=2	SSB	22	18	0.0641942	2.09607e-16	0.454499	1	0.999881	1	FALSE	FALSE	0	175	434	241	292	799	175	434	241	292	799	-0.186909
P23396	P23396	>sp|P23396|RS3_HUMAN Small ribosomal subunit protein uS3 OS=Homo sapiens OX=9606 GN=RPS3 PE=1 SV=2	RPS3	20	19	-0.0598813	0	0.496517	1	0.999881	1	FALSE	FALSE	0	209	467	263	322	904	209	467	263	322	904	-0.376239
Q86XE3	Q86XE3	>sp|Q86XE3|MICU3_HUMAN Calcium uptake protein 3, mitochondrial OS=Homo sapiens OX=9606 GN=MICU3 PE=1 SV=1	MICU3	14	11	0.0160766	2.78017e-16	0.791826	1	0.999881	1	FALSE	FALSE	0	118	244	158	185	507	118	244	158	185	507	0.707515
Q9ULH7	Q9ULH7	>sp|Q9ULH7|MRTFB_HUMAN Myocardin-related transcription factor B OS=Homo sapiens OX=9606 GN=MRTFB PE=1 SV=3	MRTFB	18	15	-0.104132	-0.0301526	0.186761	0.480474	0.999881	1	FALSE	FALSE	0	158	359	208	237	707	158	359	208	237	707	1.44337
O43815	O43815	>sp|O43815|STRN_HUMAN Striatin OS=Homo sapiens OX=9606 GN=STRN PE=1 SV=4	STRN	22	17	-0.0567324	-1.075e-14	0.334428	1	0.999881	1	FALSE	FALSE	0	174	402	229	270	755	174	402	229	270	755	0.612079
Q08378-2	Q08378-2	>sp|Q08378-2|GOGA3_HUMAN Isoform of Q08378, Isoform 2 of Golgin subfamily A member 3 OS=Homo sapiens OX=9606 GN=GOLGA3	GOLGA3	42	23	-0.0247655	-8.8441e-16	0.654026	1	0.999881	1	FALSE	FALSE	0	305	596	369	465	1241	305	596	369	465	1241	-0.974754
Q86UW8	Q86UW8	>sp|Q86UW8|HPLN4_HUMAN Hyaluronan and proteoglycan link protein 4 OS=Homo sapiens OX=9606 GN=HAPLN4 PE=2 SV=1	HAPLN4	10	7	0.15815	0.0407688	0.308075	0.58441	0.999881	1	FALSE	FALSE	0	93	180	113	132	357	93	180	113	132	357	0.81622
O00231	O00231	>sp|O00231|PSD11_HUMAN 26S proteasome non-ATPase regulatory subunit 11 OS=Homo sapiens OX=9606 GN=PSMD11 PE=1 SV=3	PSMD11	31	27	-0.033323	-9.29104e-16	0.454346	1	0.999881	1	FALSE	FALSE	0	290	675	368	445	1286	290	675	368	445	1286	-0.0653364
P09493-4	P09493-4	>sp|P09493-4|TPM1_HUMAN Isoform of P09493, Isoform 4 of Tropomyosin alpha-1 chain OS=Homo sapiens OX=9606 GN=TPM1	TPM1	4	3	-0.272657	-0.160126	0.101559	0.229819	0.999881	1	FALSE	FALSE	0	28	80	43	49	155	28	80	43	49	155	1.4026
A0A494BZV2	A0A494BZV2	>tr|A0A494BZV2|A0A494BZV2_HUMAN Isoform of Q6WCQ1, Myosin phosphatase Rho interacting protein OS=Homo sapiens OX=9606 GN=MPRIP PE=1 SV=1	MPRIP	68	45	-0.034618	-1.81825e-16	0.58826	1	0.999881	1	FALSE	FALSE	0	536	1101	650	839	2184	536	1101	650	839	2184	-1.54862
P33121-3	P33121-3	>sp|P33121-3|ACSL1_HUMAN Isoform of P33121, Isoform 3 of Long-chain-fatty-acid--CoA ligase 1 OS=Homo sapiens OX=9606 GN=ACSL1	ACSL1	17	14	0.0192623	1.12404e-15	0.770965	1	0.999881	1	FALSE	FALSE	0	156	349	193	211	661	156	349	193	211	661	2.38205
Q8NDA8	Q8NDA8	>sp|Q8NDA8|MROH1_HUMAN Maestro heat-like repeat-containing protein family member 1 OS=Homo sapiens OX=9606 GN=MROH1 PE=2 SV=3	MROH1	29	18	0.0587273	0	0.528296	1	0.999881	1	FALSE	FALSE	0	214	459	259	324	934	214	459	259	324	934	-0.837267
Q9H008	Q9H008	>sp|Q9H008|LHPP_HUMAN Phospholysine phosphohistidine inorganic pyrophosphate phosphatase OS=Homo sapiens OX=9606 GN=LHPP PE=1 SV=2	LHPP	10	5	0.318938	0.225286	0.0708461	0.122749	0.999881	1	FALSE	FALSE	0	59	176	84	91	306	59	176	84	91	306	2.20896
J3KNE7	J3KNE7	>tr|J3KNE7|J3KNE7_HUMAN Isoform of Q16890, TPD52 like 1 OS=Homo sapiens OX=9606 GN=TPD52L1 PE=1 SV=1	TPD52L1	6	4	-0.0769946	-8.5561e-17	0.595452	1	0.999881	1	FALSE	FALSE	0	40	111	59	72	199	40	111	59	72	199	0.00349163
P19367-2	P19367-2	>sp|P19367-2|HXK1_HUMAN Isoform of P19367, Isoform 2 of Hexokinase-1 OS=Homo sapiens OX=9606 GN=HK1	HK1	60	52	0.0169422	3.44561e-16	0.741083	1	0.999881	1	FALSE	FALSE	0	560	1251	713	872	2425	560	1251	713	872	2425	-0.413497
P57087	P57087	>sp|P57087|JAM2_HUMAN Junctional adhesion molecule B OS=Homo sapiens OX=9606 GN=JAM2 PE=1 SV=1	JAM2	6	5	-0.0567114	0	0.625007	1	0.999881	1	FALSE	FALSE	0	56	124	67	76	235	56	124	67	76	235	1.15333
P61601	P61601	>sp|P61601|NCALD_HUMAN Neurocalcin-delta OS=Homo sapiens OX=9606 GN=NCALD PE=1 SV=2	NCALD	6	4	0.126726	0.00554827	0.337502	0.840251	0.999881	1	FALSE	FALSE	0	45	103	59	73	193	45	103	59	73	193	-0.249123
P14136	P14136	>sp|P14136|GFAP_HUMAN Glial fibrillary acidic protein OS=Homo sapiens OX=9606 GN=GFAP PE=1 SV=1	GFAP	99	61	0.333671	0.206942	0.0849812	0.202225	0.999881	1	FALSE	FALSE	0	636	1939	890	1034	3672	636	1939	890	1034	3672	0.814429
P86790	P86790	>sp|P86790|CCZ1B_HUMAN Vacuolar fusion protein CCZ1 homolog B OS=Homo sapiens OX=9606 GN=CCZ1B PE=1 SV=1	CCZ1B	14	9	-0.011421	-2.00975e-16	0.861912	1	0.999881	1	FALSE	FALSE	0	86	196	116	148	403	86	196	116	148	403	-1.02048
Q9HD20-2	Q9HD20-2	>sp|Q9HD20-2|AT131_HUMAN Isoform of Q9HD20, Isoform B of Endoplasmic reticulum transmembrane helix translocase OS=Homo sapiens OX=9606 GN=ATP13A1	ATP13A1	19	12	-0.0169555	-5.8017e-18	0.835448	1	0.999881	1	FALSE	FALSE	0	144	292	177	208	602	144	292	177	208	602	0.717265
P59998	P59998	>sp|P59998|ARPC4_HUMAN Actin-related protein 2/3 complex subunit 4 OS=Homo sapiens OX=9606 GN=ARPC4 PE=1 SV=3	ARPC4	10	8	0.0543334	3.96996e-17	0.481582	1	0.999881	1	FALSE	FALSE	0	89	197	117	133	384	89	197	117	133	384	1.3865
Q9Y6M5	Q9Y6M5	>sp|Q9Y6M5|ZNT1_HUMAN Proton-coupled zinc antiporter SLC30A1 OS=Homo sapiens OX=9606 GN=SLC30A1 PE=1 SV=3	SLC30A1	5	4	0.0915972	0	0.289693	1	0.999881	1	FALSE	FALSE	0	46	101	53	67	186	46	101	53	67	186	-0.518674
Q92544	Q92544	>sp|Q92544|TM9S4_HUMAN Transmembrane 9 superfamily member 4 OS=Homo sapiens OX=9606 GN=TM9SF4 PE=1 SV=2	TM9SF4	2	2	0.00409523	0	0.976751	1	0.999881	1	FALSE	FALSE	0	16	34	23	28	77	16	34	23	28	77	0.733341
E9PC69	E9PC69	>tr|E9PC69|E9PC69_HUMAN Isoform of Q7KZI7, non-specific serine/threonine protein kinase OS=Homo sapiens OX=9606 GN=MARK2 PE=1 SV=3	MARK2	36	29	-0.0513903	-0.0146361	0.298141	0.527884	0.999881	1	FALSE	FALSE	0	322	666	399	481	1346	322	666	399	481	1346	-0.0167635
Q96L34-2	Q96L34-2	>sp|Q96L34-2|MARK4_HUMAN Isoform of Q96L34, Isoform 2 of MAP/microtubule affinity-regulating kinase 4 OS=Homo sapiens OX=9606 GN=MARK4	MARK4	12	7	0.0373759	9.73471e-17	0.637773	1	0.999881	1	FALSE	FALSE	0	93	186	105	148	393	93	186	105	148	393	-3.1064
Q9Y2K2	Q9Y2K2	>sp|Q9Y2K2|SIK3_HUMAN Serine/threonine-protein kinase SIK3 OS=Homo sapiens OX=9606 GN=SIK3 PE=1 SV=4	SIK3	21	11	-0.0347372	-5.56495e-16	0.647992	1	0.999881	1	FALSE	FALSE	0	149	289	170	216	572	149	289	170	216	572	-0.874458
Q9P0L2	Q9P0L2	>sp|Q9P0L2|MARK1_HUMAN Serine/threonine-protein kinase MARK1 OS=Homo sapiens OX=9606 GN=MARK1 PE=1 SV=2	MARK1	22	19	0.00593801	0	0.882353	1	0.999881	1	FALSE	FALSE	0	209	431	264	308	854	209	431	264	308	854	0.85188
Q643R3	Q643R3	>sp|Q643R3|LPCT4_HUMAN Lysophospholipid acyltransferase LPCAT4 OS=Homo sapiens OX=9606 GN=LPCAT4 PE=1 SV=1	LPCAT4	11	8	0.0804559	1.36674e-18	0.256642	1	0.999881	1	FALSE	FALSE	0	93	202	118	141	364	93	202	118	141	364	0.490547
Q8IXT5	Q8IXT5	>sp|Q8IXT5|RB12B_HUMAN RNA-binding protein 12B OS=Homo sapiens OX=9606 GN=RBM12B PE=1 SV=2	RBM12B	10	6	0.0166572	1.29984e-16	0.852014	1	0.999881	1	FALSE	FALSE	0	50	124	72	86	247	50	124	72	86	247	0.484504
P42704	P42704	>sp|P42704|LPPRC_HUMAN Leucine-rich PPR motif-containing protein, mitochondrial OS=Homo sapiens OX=9606 GN=LRPPRC PE=1 SV=3	LRPPRC	77	63	-0.00442627	0	0.936765	1	0.999881	1	FALSE	FALSE	0	721	1522	887	1080	2963	721	1522	887	1080	2963	-0.286599
P51572-2	P51572-2	>sp|P51572-2|BAP31_HUMAN Isoform of P51572, Isoform 2 of B-cell receptor-associated protein 31 OS=Homo sapiens OX=9606 GN=BCAP31	BCAP31	17	13	-0.000138091	-3.2596e-16	0.998625	1	0.999881	1	FALSE	FALSE	0	140	321	182	227	618	140	321	182	227	618	-0.621032
A0A994J5X9	A0A994J5X9	>tr|A0A994J5X9|A0A994J5X9_HUMAN Isoform of P46459, Vesicle-fusing ATPase OS=Homo sapiens OX=9606 GN=NSF PE=1 SV=1	NSF	89	67	0.0303063	1.44165e-16	0.524851	1	0.999881	1	FALSE	FALSE	0	755	1727	971	1172	3279	755	1727	971	1172	3279	-0.0952831
Q6ZVL6	Q6ZVL6	>sp|Q6ZVL6|K154L_HUMAN UPF0606 protein KIAA1549L OS=Homo sapiens OX=9606 GN=KIAA1549L PE=2 SV=2	KIAA1549L	15	13	-0.0942848	-1.14833e-15	0.329581	1	0.999881	1	FALSE	FALSE	0	150	290	177	218	592	150	290	177	218	592	-0.507863
A0A087WT44	A0A087WT44	>tr|A0A087WT44|A0A087WT44_HUMAN Isoform of P30519, heme oxygenase (biliverdin-producing) OS=Homo sapiens OX=9606 GN=HMOX2 PE=1 SV=1	HMOX2	16	13	-0.0339266	-1.00859e-15	0.630072	1	0.999881	1	FALSE	FALSE	0	153	313	184	222	632	153	313	184	222	632	-0.0618397
P14649	P14649	>sp|P14649|MYL6B_HUMAN Myosin light chain 6B OS=Homo sapiens OX=9606 GN=MYL6B PE=1 SV=1	MYL6B	13	9	0.00100368	0	0.993109	1	0.999881	1	FALSE	FALSE	0	102	213	116	148	421	102	213	116	148	421	-1.10882
P61158	P61158	>sp|P61158|ARP3_HUMAN Actin-related protein 3 OS=Homo sapiens OX=9606 GN=ACTR3 PE=1 SV=3	ACTR3	20	18	0.0738383	0.0314807	0.226743	0.383065	0.999881	1	FALSE	FALSE	0	193	436	245	295	843	193	436	245	295	843	0.00573237
Q9P1U1	Q9P1U1	>sp|Q9P1U1|ARP3B_HUMAN Actin-related protein 3B OS=Homo sapiens OX=9606 GN=ACTR3B PE=2 SV=1	ACTR3B	11	10	-0.0458409	-1.53982e-16	0.657685	1	0.999881	1	FALSE	FALSE	0	108	242	140	171	478	108	242	140	171	478	-0.204312
A0A1B0GW05	A0A1B0GW05	>tr|A0A1B0GW05|A0A1B0GW05_HUMAN Isoform of Q2PZI1, Dpy-19 like C-mannosyltransferase 1 OS=Homo sapiens OX=9606 GN=DPY19L1 PE=1 SV=1	DPY19L1	6	5	-0.0363265	0	0.808375	1	0.999881	1	FALSE	FALSE	0	53	119	71	78	234	53	119	71	78	234	2.24141
Q92604	Q92604	>sp|Q92604|LGAT1_HUMAN Acyl-CoA:lysophosphatidylglycerol acyltransferase 1 OS=Homo sapiens OX=9606 GN=LPGAT1 PE=1 SV=1	LPGAT1	9	7	-0.0705088	-6.54764e-16	0.459783	1	0.999881	1	FALSE	FALSE	0	68	150	89	110	303	68	150	89	110	303	-0.224112
Q9Y6N5	Q9Y6N5	>sp|Q9Y6N5|SQOR_HUMAN Sulfide:quinone oxidoreductase, mitochondrial OS=Homo sapiens OX=9606 GN=SQOR PE=1 SV=1	SQOR	13	7	0.104561	0.0157387	0.328845	0.692659	0.999881	1	FALSE	FALSE	0	98	246	127	139	455	98	246	127	139	455	2.48332
Q9UHD1-2	Q9UHD1-2	>sp|Q9UHD1-2|CHRD1_HUMAN Isoform of Q9UHD1, Isoform 2 of Cysteine and histidine-rich domain-containing protein 1 OS=Homo sapiens OX=9606 GN=CHORDC1	CHORDC1	8	6	0.00495859	0	0.980941	1	0.999881	1	FALSE	FALSE	0	63	162	80	95	283	63	162	80	95	283	0.732653
Q12906	Q12906	>sp|Q12906|ILF3_HUMAN Interleukin enhancer-binding factor 3 OS=Homo sapiens OX=9606 GN=ILF3 PE=1 SV=3	ILF3	28	21	-0.0621355	-7.94175e-17	0.464258	1	0.999881	1	FALSE	FALSE	0	231	538	300	363	1049	231	538	300	363	1049	-0.182788
H0YFP0	H0YFP0	>tr|H0YFP0|H0YFP0_HUMAN Isoform of Q9ULU8, Calcium dependent secretion activator (Fragment) OS=Homo sapiens OX=9606 GN=CADPS PE=1 SV=1	CADPS	10	10	0.071079	1.11738e-14	0.343287	1	0.999881	1	FALSE	FALSE	0	108	220	129	159	452	108	220	129	159	452	-0.35617
Q86YM7	Q86YM7	>sp|Q86YM7|HOME1_HUMAN Homer protein homolog 1 OS=Homo sapiens OX=9606 GN=HOMER1 PE=1 SV=2	HOMER1	24	22	-0.139667	-0.0781243	0.119643	0.2322	0.999881	1	FALSE	FALSE	0	242	536	303	368	1033	242	536	303	368	1033	-0.236059
P09874	P09874	>sp|P09874|PARP1_HUMAN Poly [ADP-ribose] polymerase 1 OS=Homo sapiens OX=9606 GN=PARP1 PE=1 SV=4	PARP1	41	29	0.0108773	3.28529e-19	0.865382	1	0.999881	1	FALSE	FALSE	0	342	795	429	514	1515	342	795	429	514	1515	0.162345
A0A804HIE8	A0A804HIE8	>tr|A0A804HIE8|A0A804HIE8_HUMAN Isoform of Q9BZ29, Dedicator of cytokinesis 9 OS=Homo sapiens OX=9606 GN=DOCK9 PE=1 SV=1	DOCK9	41	29	0.0139347	3.92647e-18	0.843379	1	0.999881	1	FALSE	FALSE	0	323	721	392	490	1399	323	721	392	490	1399	-0.735916
Q9Y608	Q9Y608	>sp|Q9Y608|LRRF2_HUMAN Leucine-rich repeat flightless-interacting protein 2 OS=Homo sapiens OX=9606 GN=LRRFIP2 PE=1 SV=1	LRRFIP2	4	2	-0.0864515	-3.6254e-17	0.45961	1	0.999881	1	FALSE	FALSE	0	31	72	38	48	137	31	72	38	48	137	-0.324993
Q12965	Q12965	>sp|Q12965|MYO1E_HUMAN Unconventional myosin-Ie OS=Homo sapiens OX=9606 GN=MYO1E PE=1 SV=2	MYO1E	19	4	0.317476	0.100093	0.141832	0.421841	0.999881	1	FALSE	FALSE	0	72	198	67	87	283	72	198	67	87	283	-0.778038
Q9ULD0	Q9ULD0	>sp|Q9ULD0|OGDHL_HUMAN 2-oxoglutarate dehydrogenase-like, mitochondrial OS=Homo sapiens OX=9606 GN=OGDHL PE=1 SV=3	OGDHL	45	39	0.111014	0.017251	0.216489	0.651525	0.999881	1	FALSE	FALSE	0	411	899	534	649	1781	411	899	534	649	1781	-0.243613
Q9UJZ1	Q9UJZ1	>sp|Q9UJZ1|STML2_HUMAN Stomatin-like protein 2, mitochondrial OS=Homo sapiens OX=9606 GN=STOML2 PE=1 SV=1	STOML2	17	14	0.043518	0.0303166	0.475169	0.372437	0.999881	1	FALSE	FALSE	0	166	364	206	249	690	166	364	206	249	690	-0.0173706
G3V1L9	G3V1L9	>tr|G3V1L9|G3V1L9_HUMAN Isoform of Q07157, Tight junction protein 1 OS=Homo sapiens OX=9606 GN=TJP1 PE=1 SV=2	TJP1	61	37	-0.06055	-8.77493e-17	0.386397	1	0.999881	1	FALSE	FALSE	0	436	1048	520	666	1996	436	1048	520	666	1996	-1.38764
Q9NQ29-2	Q9NQ29-2	>sp|Q9NQ29-2|LUC7L_HUMAN Isoform of Q9NQ29, Isoform 2 of Putative RNA-binding protein Luc7-like 1 OS=Homo sapiens OX=9606 GN=LUC7L	LUC7L	2	2	-0.183464	-0.0626698	0.163508	0.429625	0.999881	1	FALSE	FALSE	0	18	42	21	27	83	18	42	21	27	83	-0.223462
Q13586	Q13586	>sp|Q13586|STIM1_HUMAN Stromal interaction molecule 1 OS=Homo sapiens OX=9606 GN=STIM1 PE=1 SV=3	STIM1	14	9	-0.0301297	-6.96641e-18	0.744143	1	0.999881	1	FALSE	FALSE	0	113	254	131	172	498	113	254	131	172	498	-1.71501
P24043	P24043	>sp|P24043|LAMA2_HUMAN Laminin subunit alpha-2 OS=Homo sapiens OX=9606 GN=LAMA2 PE=1 SV=4	LAMA2	59	32	0.0285972	0	0.725104	1	0.999881	1	FALSE	FALSE	0	385	899	488	594	1786	385	899	488	594	1786	0.0377682
Q96DB5	Q96DB5	>sp|Q96DB5|RMD1_HUMAN Regulator of microtubule dynamics protein 1 OS=Homo sapiens OX=9606 GN=RMDN1 PE=1 SV=1	RMDN1	12	8	-0.0839751	-4.82824e-15	0.368023	1	0.999881	1	FALSE	FALSE	0	76	199	117	140	417	76	199	117	140	417	0.148567
P11233	P11233	>sp|P11233|RALA_HUMAN Ras-related protein Ral-A OS=Homo sapiens OX=9606 GN=RALA PE=1 SV=1	RALA	16	12	-0.0307353	-8.66187e-17	0.613929	1	0.999881	1	FALSE	FALSE	0	148	306	171	211	589	148	306	171	211	589	-0.389226
Q6P1M3-2	Q6P1M3-2	>sp|Q6P1M3-2|L2GL2_HUMAN Isoform of Q6P1M3, Isoform A of LLGL scribble cell polarity complex component 2 OS=Homo sapiens OX=9606 GN=LLGL2	LLGL2	7	1	-0.119142	0	0.609258	1	0.999881	1	FALSE	FALSE	0	23	51	29	37	92	23	51	29	37	92	-0.4788
P07197	P07197	>sp|P07197|NFM_HUMAN Neurofilament medium polypeptide OS=Homo sapiens OX=9606 GN=NEFM PE=1 SV=3	NEFM	107	76	-0.00995858	-7.79361e-16	0.966074	1	0.999881	1	FALSE	FALSE	0	901	1973	1074	1326	3697	901	1973	1074	1326	3697	-0.569288
O95674	O95674	>sp|O95674|CDS2_HUMAN Phosphatidate cytidylyltransferase 2 OS=Homo sapiens OX=9606 GN=CDS2 PE=1 SV=1	CDS2	10	9	0.0547076	2.82041e-17	0.587577	1	0.999881	1	FALSE	FALSE	0	91	200	116	149	408	91	200	116	149	408	-1.02915
Q9NQC3	Q9NQC3	>sp|Q9NQC3|RTN4_HUMAN Reticulon-4 OS=Homo sapiens OX=9606 GN=RTN4 PE=1 SV=2	RTN4	45	38	-0.114214	-0.0935806	0.0400446	0.0507101	0.999881	1	FALSE	FALSE	0	434	936	540	662	1834	434	936	540	662	1834	-0.442934
Q15437	Q15437	>sp|Q15437|SC23B_HUMAN Protein transport protein Sec23B OS=Homo sapiens OX=9606 GN=SEC23B PE=1 SV=2	SEC23B	6	1	-0.0470383	0	0.799919	1	0.999881	1	FALSE	FALSE	0	22	53	29	33	102	22	53	29	33	102	1.72117
P34932	P34932	>sp|P34932|HSP74_HUMAN Heat shock 70 kDa protein 4 OS=Homo sapiens OX=9606 GN=HSPA4 PE=1 SV=4	HSPA4	50	34	0.0992478	0.0579562	0.158996	0.263448	0.999881	1	FALSE	FALSE	0	419	969	533	641	1829	419	969	533	641	1829	0.033832
Q9NR28-2	Q9NR28-2	>sp|Q9NR28-2|DBLOH_HUMAN Isoform of Q9NR28, Isoform 2 of Diablo IAP-binding mitochondrial protein OS=Homo sapiens OX=9606 GN=DIABLO	DIABLO	10	6	-0.0600735	0	0.565864	1	0.999881	1	FALSE	FALSE	0	77	154	92	117	331	77	154	92	117	331	-0.957548
A0MZ66-3	A0MZ66-3	>sp|A0MZ66-3|SHOT1_HUMAN Isoform of A0MZ66, Isoform 3 of Shootin-1 OS=Homo sapiens OX=9606 GN=SHTN1	SHTN1	32	24	-0.0724821	-3.80569e-16	0.300458	1	0.999881	1	FALSE	FALSE	0	271	621	330	418	1168	271	621	330	418	1168	-1.00382
P13798	P13798	>sp|P13798|ACPH_HUMAN Acylamino-acid-releasing enzyme OS=Homo sapiens OX=9606 GN=APEH PE=1 SV=4	APEH	21	16	0.170668	0.0107415	0.226985	0.783851	0.999881	1	FALSE	FALSE	0	182	442	232	273	811	182	442	232	273	811	0.619975
P22830-2	P22830-2	>sp|P22830-2|HEMH_HUMAN Isoform of P22830, Isoform 2 of Ferrochelatase, mitochondrial OS=Homo sapiens OX=9606 GN=FECH	FECH	16	15	0.0321994	1.63245e-16	0.716483	1	0.999881	1	FALSE	FALSE	0	146	322	195	227	629	146	322	195	227	629	0.797993
Q9UKV3	Q9UKV3	>sp|Q9UKV3|ACINU_HUMAN Apoptotic chromatin condensation inducer in the nucleus OS=Homo sapiens OX=9606 GN=ACIN1 PE=1 SV=2	ACIN1	14	5	-0.246142	-0.151715	0.0694941	0.139783	0.999881	1	FALSE	FALSE	0	72	168	73	107	333	72	168	73	107	333	-3.67811
Q5JSH3	Q5JSH3	>sp|Q5JSH3|WDR44_HUMAN WD repeat-containing protein 44 OS=Homo sapiens OX=9606 GN=WDR44 PE=1 SV=1	WDR44	37	28	-0.0169508	-4.53071e-17	0.851798	1	0.999881	1	FALSE	FALSE	0	315	755	399	503	1454	315	755	399	503	1454	-1.00292
Q9Y6G5	Q9Y6G5	>sp|Q9Y6G5|COMDA_HUMAN COMM domain-containing protein 10 OS=Homo sapiens OX=9606 GN=COMMD10 PE=1 SV=1	COMMD10	5	5	0.0893134	0.0126745	0.287813	0.650621	0.999881	1	FALSE	FALSE	0	50	112	62	76	219	50	112	62	76	219	-0.0455355
Q16363-2	Q16363-2	>sp|Q16363-2|LAMA4_HUMAN Isoform of Q16363, Isoform 2 of Laminin subunit alpha-4 OS=Homo sapiens OX=9606 GN=LAMA4	LAMA4	14	5	0.18216	0.0936289	0.0595265	0.176426	0.999881	1	FALSE	FALSE	0	72	164	93	125	332	72	164	93	125	332	-1.95202
Q13098-5	Q13098-5	>sp|Q13098-5|CSN1_HUMAN Isoform of Q13098, Isoform 4 of COP9 signalosome complex subunit 1 OS=Homo sapiens OX=9606 GN=GPS1	GPS1	15	14	-0.0407992	-1.06868e-18	0.33311	1	0.999881	1	FALSE	FALSE	0	147	341	192	233	657	147	341	192	233	657	-0.137218
A0A096LP07	A0A096LP07	>tr|A0A096LP07|A0A096LP07_HUMAN Isoform of Q13098, G protein pathway suppressor 1 OS=Homo sapiens OX=9606 GN=GPS1 PE=1 SV=1	GPS1	1	1	-0.0352735	0	0.743478	1	0.999881	1	FALSE	FALSE	0	11	25	14	17	48	11	25	14	17	48
Q96K76-4	Q96K76-4	>sp|Q96K76-4|UBP47_HUMAN Isoform of Q96K76, Isoform 4 of Ubiquitin carboxyl-terminal hydrolase 47 OS=Homo sapiens OX=9606 GN=USP47	USP47	29	18	-0.0210936	0	0.668578	1	0.999881	1	FALSE	FALSE	0	204	485	269	335	960	204	485	269	335	960	-0.712324
Q9BWS9	Q9BWS9	>sp|Q9BWS9|CHID1_HUMAN Chitinase domain-containing protein 1 OS=Homo sapiens OX=9606 GN=CHID1 PE=1 SV=1	CHID1	7	5	0.12499	1.78098e-15	0.405445	1	0.999881	1	FALSE	FALSE	0	52	127	71	81	244	52	127	71	81	244	1.45694
Q15436	Q15436	>sp|Q15436|SC23A_HUMAN Protein transport protein Sec23A OS=Homo sapiens OX=9606 GN=SEC23A PE=1 SV=2	SEC23A	19	14	-0.02685	-1.35934e-17	0.598426	1	0.999881	1	FALSE	FALSE	0	158	353	202	243	695	158	353	202	243	695	0.200463
Q69YQ0-2	Q69YQ0-2	>sp|Q69YQ0-2|CYTSA_HUMAN Isoform of Q69YQ0, Isoform 2 of Cytospin-A OS=Homo sapiens OX=9606 GN=SPECC1L	SPECC1L	9	5	-0.165017	-0.103765	0.0456481	0.0833507	0.999881	1	FALSE	FALSE	0	52	125	65	89	256	52	125	65	89	256	-2.23911
Q96EE3-1	Q96EE3-1	>sp|Q96EE3-1|SEH1_HUMAN Isoform of Q96EE3, Isoform B of Nucleoporin SEH1 OS=Homo sapiens OX=9606 GN=SEH1L	SEH1L	9	4	-0.0981116	-2.33296e-17	0.321654	1	0.999881	1	FALSE	FALSE	0	60	137	65	83	266	60	137	65	83	266	-0.907416
O75145	O75145	>sp|O75145|LIPA3_HUMAN Liprin-alpha-3 OS=Homo sapiens OX=9606 GN=PPFIA3 PE=1 SV=3	PPFIA3	52	44	-0.0785866	-0.0600738	0.039762	0.020158	0.999881	1	FALSE	FALSE	0	515	1135	638	777	2182	515	1135	638	777	2182	-0.2778
O75334-3	O75334-3	>sp|O75334-3|LIPA2_HUMAN Isoform of O75334, Isoform 3 of Liprin-alpha-2 OS=Homo sapiens OX=9606 GN=PPFIA2	PPFIA2	46	33	-0.0184217	0	0.711365	1	0.999881	1	FALSE	FALSE	0	377	861	474	602	1675	377	861	474	602	1675	-1.22626
Q15334	Q15334	>sp|Q15334|L2GL1_HUMAN Lethal(2) giant larvae protein homolog 1 OS=Homo sapiens OX=9606 GN=LLGL1 PE=1 SV=3	LLGL1	23	17	0.0621675	0	0.577475	1	0.999881	1	FALSE	FALSE	0	204	462	251	297	888	204	462	251	297	888	0.595448
Q9NRY5	Q9NRY5	>sp|Q9NRY5|F1142_HUMAN Protein FAM114A2 OS=Homo sapiens OX=9606 GN=FAM114A2 PE=1 SV=4	FAM114A2	12	9	0.0307262	-2.64537e-20	0.669686	1	0.999881	1	FALSE	FALSE	0	94	199	122	142	414	94	199	122	142	414	1.00921
P54750-4	P54750-4	>sp|P54750-4|PDE1A_HUMAN Isoform of P54750, Isoform 4 of Dual specificity calcium/calmodulin-dependent 3',5'-cyclic nucleotide phosphodiesterase 1A OS=Homo sapiens OX=9606 GN=PDE1A	PDE1A	28	20	-0.00930087	0	0.905365	1	0.999881	1	FALSE	FALSE	0	223	526	306	354	1049	223	526	306	354	1049	0.90697
Q8TBC4-2	Q8TBC4-2	>sp|Q8TBC4-2|UBA3_HUMAN Isoform of Q8TBC4, Isoform 2 of NEDD8-activating enzyme E1 catalytic subunit OS=Homo sapiens OX=9606 GN=UBA3	UBA3	9	7	0.105472	0.0610824	0.151043	0.202894	0.999881	1	FALSE	FALSE	0	74	176	95	121	326	74	176	95	121	326	-0.946751
Q7L5D6	Q7L5D6	>sp|Q7L5D6|GET4_HUMAN Golgi to ER traffic protein 4 homolog OS=Homo sapiens OX=9606 GN=GET4 PE=1 SV=1	GET4	9	8	0.00114884	0	0.987157	1	0.999881	1	FALSE	FALSE	0	72	155	104	125	329	72	155	104	125	329	0.255364
Q96DZ5	Q96DZ5	>sp|Q96DZ5|CLIP3_HUMAN CAP-Gly domain-containing linker protein 3 OS=Homo sapiens OX=9606 GN=CLIP3 PE=1 SV=3	CLIP3	10	6	0.0373254	1.0348e-15	0.682843	1	0.999881	1	FALSE	FALSE	0	66	123	90	110	273	66	123	90	110	273	0.0625828
Q13367	Q13367	>sp|Q13367|AP3B2_HUMAN AP-3 complex subunit beta-2 OS=Homo sapiens OX=9606 GN=AP3B2 PE=1 SV=2	AP3B2	50	40	-0.0108094	0	0.799437	1	0.999881	1	FALSE	FALSE	0	453	951	577	693	1871	453	951	577	693	1871	0.0361415
Q14722-2	Q14722-2	>sp|Q14722-2|KCAB1_HUMAN Isoform of Q14722, Isoform KvB1.1 of Voltage-gated potassium channel subunit beta-1 OS=Homo sapiens OX=9606 GN=KCNAB1	KCNAB1	9	3	0.0959301	0.00999321	0.364943	0.7302	0.999881	1	FALSE	FALSE	0	64	125	66	93	243	64	125	66	93	243	-2.88682
Q15393	Q15393	>sp|Q15393|SF3B3_HUMAN Splicing factor 3B subunit 3 OS=Homo sapiens OX=9606 GN=SF3B3 PE=1 SV=4	SF3B3	34	26	0.00695132	3.85271e-18	0.9062	1	0.999881	1	FALSE	FALSE	0	270	643	353	431	1240	270	643	353	431	1240	-0.369639
Q7L1Q6-3	Q7L1Q6-3	>sp|Q7L1Q6-3|5MP2_HUMAN Isoform of Q7L1Q6, Isoform 3 of eIF5-mimic protein 2 OS=Homo sapiens OX=9606 GN=BZW1	BZW1	18	13	-0.0570444	0	0.451069	1	0.999881	1	FALSE	FALSE	0	159	346	184	242	668	159	346	184	242	668	-1.87934
P21359-2	P21359-2	>sp|P21359-2|NF1_HUMAN Isoform of P21359, Isoform I of Neurofibromin OS=Homo sapiens OX=9606 GN=NF1	NF1	64	48	-0.0198567	0	0.74007	1	0.999881	1	FALSE	FALSE	0	522	1057	669	811	2120	522	1057	669	811	2120	-0.0607905
Q8TBF8	Q8TBF8	>sp|Q8TBF8|FA81A_HUMAN Protein FAM81A OS=Homo sapiens OX=9606 GN=FAM81A PE=1 SV=3	FAM81A	16	16	-0.0436393	0	0.671757	1	0.999881	1	FALSE	FALSE	0	164	344	209	255	678	164	344	209	255	678	-0.298148
P09972	P09972	>sp|P09972|ALDOC_HUMAN Fructose-bisphosphate aldolase C OS=Homo sapiens OX=9606 GN=ALDOC PE=1 SV=2	ALDOC	35	27	0.153667	0.0578377	0.23779	0.459383	0.999881	1	FALSE	FALSE	0	304	747	401	471	1394	304	747	401	471	1394	0.518024
P05165-2	P05165-2	>sp|P05165-2|PCCA_HUMAN Isoform of P05165, Isoform 2 of Propionyl-CoA carboxylase alpha chain, mitochondrial OS=Homo sapiens OX=9606 GN=PCCA	PCCA	42	37	0.0444423	0.0124806	0.299083	0.559523	0.999881	1	FALSE	FALSE	0	401	898	521	620	1748	401	898	521	620	1748	0.190403
Q5TCQ9-1	Q5TCQ9-1	>sp|Q5TCQ9-1|MAGI3_HUMAN Isoform of Q5TCQ9, Isoform 4 of Membrane-associated guanylate kinase, WW and PDZ domain-containing protein 3 OS=Homo sapiens OX=9606 GN=MAGI3	MAGI3	3	1	0.103075	0	0.495181	1	0.999881	1	FALSE	FALSE	0	18	45	26	34	87	18	45	26	34	87	-0.918625
A0A0A0MR39	A0A0A0MR39	>tr|A0A0A0MR39|A0A0A0MR39_HUMAN Isoform of Q9P2K5, Myelin expression factor 2 OS=Homo sapiens OX=9606 GN=MYEF2 PE=1 SV=1	MYEF2	19	16	-0.0144218	-1.31195e-17	0.892913	1	0.999881	1	FALSE	FALSE	0	166	401	217	267	760	166	401	217	267	760	-0.535974
P26232-2	P26232-2	>sp|P26232-2|CTNA2_HUMAN Isoform of P26232, Isoform 2 of Catenin alpha-2 OS=Homo sapiens OX=9606 GN=CTNNA2	CTNNA2	57	42	0.0227733	4.35426e-17	0.550459	1	0.999881	1	FALSE	FALSE	0	501	1125	630	761	2141	501	1125	630	761	2141	-0.10632
Q9H3K2	Q9H3K2	>sp|Q9H3K2|GHITM_HUMAN Growth hormone-inducible transmembrane protein OS=Homo sapiens OX=9606 GN=GHITM PE=1 SV=2	GHITM	6	5	-0.0746002	-1.70341e-18	0.417942	1	0.999881	1	FALSE	FALSE	0	56	132	74	91	248	56	132	74	91	248	-0.246448
A0A994J7H4	A0A994J7H4	>tr|A0A994J7H4|A0A994J7H4_HUMAN Isoform of Q8TAT6, NPL4 homolog, ubiquitin recognition factor OS=Homo sapiens OX=9606 GN=NPLOC4 PE=1 SV=1	NPLOC4	16	14	0.123835	0.0692145	0.129182	0.239246	0.999881	1	FALSE	FALSE	0	136	331	181	224	638	136	331	181	224	638	-0.572721
Q13303	Q13303	>sp|Q13303|KCAB2_HUMAN Voltage-gated potassium channel subunit beta-2 OS=Homo sapiens OX=9606 GN=KCNAB2 PE=1 SV=2	KCNAB2	16	14	-0.0037131	-1.48124e-16	0.960383	1	0.999881	1	FALSE	FALSE	0	148	344	195	242	650	148	344	195	242	650	-0.661556
P14867	P14867	>sp|P14867|GBRA1_HUMAN Gamma-aminobutyric acid receptor subunit alpha-1 OS=Homo sapiens OX=9606 GN=GABRA1 PE=1 SV=3	GABRA1	18	16	-0.0460283	-0.0175582	0.402771	0.511819	0.999881	1	FALSE	FALSE	0	178	370	222	257	742	178	370	222	257	742	0.975321
Q9NRN7	Q9NRN7	>sp|Q9NRN7|ADPPT_HUMAN L-aminoadipate-semialdehyde dehydrogenase-phosphopantetheinyl transferase OS=Homo sapiens OX=9606 GN=AASDHPPT PE=1 SV=2	AASDHPPT	15	11	0.129157	5.99101e-16	0.25567	1	0.999881	1	FALSE	FALSE	0	110	256	146	169	490	110	256	146	169	490	1.147
Q00059	Q00059	>sp|Q00059|TFAM_HUMAN Transcription factor A, mitochondrial OS=Homo sapiens OX=9606 GN=TFAM PE=1 SV=1	TFAM	15	14	0.050978	4.44544e-17	0.56178	1	0.999881	1	FALSE	FALSE	0	149	339	193	232	653	149	339	193	232	653	0.0894665
Q14012	Q14012	>sp|Q14012|KCC1A_HUMAN Calcium/calmodulin-dependent protein kinase type 1 OS=Homo sapiens OX=9606 GN=CAMK1 PE=1 SV=1	CAMK1	15	11	0.000473863	0	0.993116	1	0.999881	1	FALSE	FALSE	0	133	276	162	193	566	133	276	162	193	566	0.324821
P22234-2	P22234-2	>sp|P22234-2|PUR6_HUMAN Isoform of P22234, Isoform 2 of Bifunctional phosphoribosylaminoimidazole carboxylase/phosphoribosylaminoimidazole succinocarboxamide synthetase OS=Homo sapiens OX=9606 GN=PAICS	PAICS	18	16	0.133479	0.0555951	0.253009	0.436826	0.999881	1	FALSE	FALSE	0	171	415	217	270	783	171	415	217	270	783	-0.68587
Q6X4W1-4	Q6X4W1-4	>sp|Q6X4W1-4|NSMF_HUMAN Isoform of Q6X4W1, Isoform 4 of NMDA receptor synaptonuclear signaling and neuronal migration factor OS=Homo sapiens OX=9606 GN=NSMF	NSMF	5	4	-0.0330027	0	0.687258	1	0.999881	1	FALSE	FALSE	0	40	90	55	67	175	40	90	55	67	175	-0.0825336
Q8IYU2	Q8IYU2	>sp|Q8IYU2|HACE1_HUMAN E3 ubiquitin-protein ligase HACE1 OS=Homo sapiens OX=9606 GN=HACE1 PE=1 SV=2	HACE1	10	9	-0.0199906	0	0.814775	1	0.999881	1	FALSE	FALSE	0	101	226	128	148	433	101	226	128	148	433	1.13257
O75962-5	O75962-5	>sp|O75962-5|TRIO_HUMAN Isoform of O75962, Isoform 5 of Triple functional domain protein OS=Homo sapiens OX=9606 GN=TRIO	TRIO	54	38	0.0385172	2.43554e-16	0.539448	1	0.999881	1	FALSE	FALSE	0	431	902	543	656	1793	431	902	543	656	1793	0.104848
Q8IZQ1-2	Q8IZQ1-2	>sp|Q8IZQ1-2|WDFY3_HUMAN Isoform of Q8IZQ1, Isoform 2 of WD repeat and FYVE domain-containing protein 3 OS=Homo sapiens OX=9606 GN=WDFY3	WDFY3	46	28	0.0177922	1.32075e-15	0.799281	1	0.999881	1	FALSE	FALSE	0	330	698	410	483	1363	330	698	410	483	1363	0.714994
P30084	P30084	>sp|P30084|ECHM_HUMAN Enoyl-CoA hydratase, mitochondrial OS=Homo sapiens OX=9606 GN=ECHS1 PE=1 SV=4	ECHS1	15	11	0.158107	5.28101e-18	0.515644	1	0.999881	1	FALSE	FALSE	0	125	318	159	190	579	125	318	159	190	579	0.213815
Q5VWP3-4	Q5VWP3-4	>sp|Q5VWP3-4|MLIP_HUMAN Isoform of Q5VWP3, Isoform 4 of Muscular LMNA-interacting protein OS=Homo sapiens OX=9606 GN=MLIP	MLIP	4	4	-0.324809	-0.105949	0.0995716	0.31455	0.999881	1	FALSE	FALSE	0	31	58	45	54	117	31	58	45	54	117	0.549596
P35241	P35241	>sp|P35241|RADI_HUMAN Radixin OS=Homo sapiens OX=9606 GN=RDX PE=1 SV=1	RDX	24	7	0.0860388	4.17058e-18	0.571371	1	0.999881	1	FALSE	FALSE	0	146	427	139	161	680	146	427	139	161	680	1.13507
P50991	P50991	>sp|P50991|TCPD_HUMAN T-complex protein 1 subunit delta OS=Homo sapiens OX=9606 GN=CCT4 PE=1 SV=4	CCT4	28	23	-0.0401018	-1.40996e-18	0.423732	1	0.999881	1	FALSE	FALSE	0	269	586	329	410	1150	269	586	329	410	1150	-0.7704
Q86WU2-2	Q86WU2-2	>sp|Q86WU2-2|LDHD_HUMAN Isoform of Q86WU2, Isoform 2 of Probable D-lactate dehydrogenase, mitochondrial OS=Homo sapiens OX=9606 GN=LDHD	LDHD	4	2	-0.00795066	-4.96825e-17	0.962933	1	0.999881	1	FALSE	FALSE	0	20	62	29	37	115	20	62	29	37	115	-0.355584
Q9H2U2-2	Q9H2U2-2	>sp|Q9H2U2-2|IPYR2_HUMAN Isoform of Q9H2U2, Isoform 2 of Inorganic pyrophosphatase 2, mitochondrial OS=Homo sapiens OX=9606 GN=PPA2	PPA2	10	2	0.329298	0.190286	0.0913699	0.215193	0.999881	1	FALSE	FALSE	0	43	132	48	57	213	43	132	48	57	213	0.613957
Q14166	Q14166	>sp|Q14166|TTL12_HUMAN Tubulin--tyrosine ligase-like protein 12 OS=Homo sapiens OX=9606 GN=TTLL12 PE=1 SV=2	TTLL12	14	12	-0.0176613	0	0.829275	1	0.999881	1	FALSE	FALSE	0	127	285	165	191	549	127	285	165	191	549	1.08025
Q15365	Q15365	>sp|Q15365|PCBP1_HUMAN Poly(rC)-binding protein 1 OS=Homo sapiens OX=9606 GN=PCBP1 PE=1 SV=2	PCBP1	12	11	0.0623972	0.0444012	0.358957	0.249471	0.999881	1	FALSE	FALSE	0	121	258	150	182	505	121	258	150	182	505	-0.152255
Q15366-2	Q15366-2	>sp|Q15366-2|PCBP2_HUMAN Isoform of Q15366, Isoform 2 of Poly(rC)-binding protein 2 OS=Homo sapiens OX=9606 GN=PCBP2	PCBP2	11	10	0.0409919	6.24018e-17	0.621544	1	0.999881	1	FALSE	FALSE	0	102	239	136	162	464	102	239	136	162	464	0.333129
O95373	O95373	>sp|O95373|IPO7_HUMAN Importin-7 OS=Homo sapiens OX=9606 GN=IPO7 PE=1 SV=1	IPO7	25	20	0.0164705	0	0.716451	1	0.999881	1	FALSE	FALSE	0	207	468	259	327	892	207	468	259	327	892	-0.833192
Q7Z460-4	Q7Z460-4	>sp|Q7Z460-4|CLAP1_HUMAN Isoform of Q7Z460, Isoform 4 of CLIP-associating protein 1 OS=Homo sapiens OX=9606 GN=CLASP1	CLASP1	40	32	-0.0155835	0	0.756145	1	0.999881	1	FALSE	FALSE	0	334	759	426	525	1449	334	759	426	525	1449	-0.456983
O60271-4	O60271-4	>sp|O60271-4|JIP4_HUMAN Isoform of O60271, Isoform 4 of C-Jun-amino-terminal kinase-interacting protein 4 OS=Homo sapiens OX=9606 GN=SPAG9	SPAG9	19	12	-0.0442556	-9.39576e-18	0.632955	1	0.999881	1	FALSE	FALSE	0	134	326	158	226	609	134	326	158	226	609	-3.73362
P11047	P11047	>sp|P11047|LAMC1_HUMAN Laminin subunit gamma-1 OS=Homo sapiens OX=9606 GN=LAMC1 PE=1 SV=3	LAMC1	34	28	0.097933	0.0184135	0.335324	0.65429	0.999881	1	FALSE	FALSE	0	284	636	363	438	1274	284	636	363	438	1274	0.0854982
Q9Y3D9	Q9Y3D9	>sp|Q9Y3D9|RT23_HUMAN Small ribosomal subunit protein mS23 OS=Homo sapiens OX=9606 GN=MRPS23 PE=1 SV=2	MRPS23	7	4	0.0209144	5.27301e-20	0.842529	1	0.999881	1	FALSE	FALSE	0	52	99	58	78	204	52	99	58	78	204	-1.84626
Q8N9F7	Q8N9F7	>sp|Q8N9F7|GDPD1_HUMAN Lysophospholipase D GDPD1 OS=Homo sapiens OX=9606 GN=GDPD1 PE=1 SV=2	GDPD1	11	10	-0.091155	-9.88077e-17	0.310163	1	0.999881	1	FALSE	FALSE	0	109	234	139	164	460	109	234	139	164	460	0.622959
O96000	O96000	>sp|O96000|NDUBA_HUMAN NADH dehydrogenase [ubiquinone] 1 beta subcomplex subunit 10 OS=Homo sapiens OX=9606 GN=NDUFB10 PE=1 SV=3	NDUFB10	10	10	0.0232003	5.94789e-18	0.732866	1	0.999881	1	FALSE	FALSE	0	109	246	139	167	473	109	246	139	167	473	0.147184
Q96G03	Q96G03	>sp|Q96G03|PGM2_HUMAN Phosphopentomutase OS=Homo sapiens OX=9606 GN=PGM2 PE=1 SV=4	PGM2	22	11	0.132619	0.0738906	0.176445	0.252396	0.999881	1	FALSE	FALSE	0	139	446	177	218	754	139	446	177	218	754	-0.277172
Q9UDW1	Q9UDW1	>sp|Q9UDW1|QCR9_HUMAN Cytochrome b-c1 complex subunit 9 OS=Homo sapiens OX=9606 GN=UQCR10 PE=1 SV=3	UQCR10	3	2	0.114398	0	0.529381	1	0.999881	1	FALSE	FALSE	0	24	58	31	42	104	24	58	31	42	104	-1.48381
P29401-2	P29401-2	>sp|P29401-2|TKT_HUMAN Isoform of P29401, Isoform 2 of Transketolase OS=Homo sapiens OX=9606 GN=TKT	TKT	42	28	0.190971	0.0487177	0.258991	0.569936	0.999881	1	FALSE	FALSE	0	343	865	427	529	1611	343	865	427	529	1611	-0.608433
P53396	P53396	>sp|P53396|ACLY_HUMAN ATP-citrate synthase OS=Homo sapiens OX=9606 GN=ACLY PE=1 SV=3	ACLY	49	43	0.05198	0.0202072	0.240148	0.410932	0.999881	1	FALSE	FALSE	0	472	1052	584	706	2029	472	1052	584	706	2029	-0.0134184
Q96S66-2	Q96S66-2	>sp|Q96S66-2|CLCC1_HUMAN Isoform of Q96S66, Isoform 2 of Chloride channel CLIC-like protein 1 OS=Homo sapiens OX=9606 GN=CLCC1	CLCC1	5	4	-0.0632884	-2.59712e-16	0.583833	1	0.999881	1	FALSE	FALSE	0	42	100	55	61	183	42	100	55	61	183	2.19218
Q9Y2H6-2	Q9Y2H6-2	>sp|Q9Y2H6-2|FND3A_HUMAN Isoform of Q9Y2H6, Isoform 2 of Fibronectin type-III domain-containing protein 3A OS=Homo sapiens OX=9606 GN=FNDC3A	FNDC3A	6	4	-0.0674472	-2.02463e-14	0.536714	1	0.999881	1	FALSE	FALSE	0	32	87	52	64	183	32	87	52	64	183	0.065851
A0A087WUZ3	A0A087WUZ3	>tr|A0A087WUZ3|A0A087WUZ3_HUMAN Isoform of Q01082, Spectrin beta chain OS=Homo sapiens OX=9606 GN=SPTBN1 PE=1 SV=1	SPTBN1	230	191	-0.0263522	-2.77552e-15	0.667422	1	0.999881	1	FALSE	FALSE	0	2134	4773	2668	3242	9180	2134	4773	2668	3242	9180	-0.234945
A0A0A0MTE2	A0A0A0MTE2	>tr|A0A0A0MTE2|A0A0A0MTE2_HUMAN Isoform of Q8WWI1, LIM domain 7 OS=Homo sapiens OX=9606 GN=LMO7 PE=1 SV=1	LMO7	19	16	-0.386513	-0.328381	0.00627424	0.00874524	0.999881	1	FALSE	FALSE	0	166	379	219	284	712	166	379	219	284	712	-1.57668
O95163	O95163	>sp|O95163|ELP1_HUMAN Elongator complex protein 1 OS=Homo sapiens OX=9606 GN=ELP1 PE=1 SV=3	ELP1	24	16	0.0580133	1.22332e-15	0.42047	1	0.999881	1	FALSE	FALSE	0	172	364	220	270	734	172	364	220	270	734	-0.210354
P55072	P55072	>sp|P55072|TERA_HUMAN Transitional endoplasmic reticulum ATPase OS=Homo sapiens OX=9606 GN=VCP PE=1 SV=4	VCP	66	50	-0.000620017	0	0.991245	1	0.999881	1	FALSE	FALSE	0	579	1348	734	889	2567	579	1348	734	889	2567	-0.156853
P11169	P11169	>sp|P11169|GTR3_HUMAN Solute carrier family 2, facilitated glucose transporter member 3 OS=Homo sapiens OX=9606 GN=SLC2A3 PE=1 SV=1	SLC2A3	7	7	-0.0981479	-0.0557479	0.295755	0.34407	0.999881	1	FALSE	FALSE	0	77	168	94	116	328	77	168	94	116	328	-0.420224
P49189	P49189	>sp|P49189|AL9A1_HUMAN 4-trimethylaminobutyraldehyde dehydrogenase OS=Homo sapiens OX=9606 GN=ALDH9A1 PE=1 SV=3	ALDH9A1	13	13	0.224658	0.103222	0.130566	0.343633	0.999881	1	FALSE	FALSE	0	143	324	182	221	623	143	324	182	221	623	-0.201317
Q9P0N9	Q9P0N9	>sp|Q9P0N9|TBCD7_HUMAN TBC1 domain family member 7 OS=Homo sapiens OX=9606 GN=TBC1D7 PE=1 SV=1	TBC1D7	10	5	0.151853	0.120439	0.0703328	0.0339077	0.999881	1	FALSE	FALSE	0	57	125	81	97	267	57	125	81	97	267	0.43927
O60741	O60741	>sp|O60741|HCN1_HUMAN Potassium/sodium hyperpolarization-activated cyclic nucleotide-gated channel 1 OS=Homo sapiens OX=9606 GN=HCN1 PE=1 SV=3	HCN1	12	10	0.0928743	0.0291038	0.240052	0.455722	0.999881	1	FALSE	FALSE	0	111	225	137	160	449	111	225	137	160	449	0.821583
Q14697-2	Q14697-2	>sp|Q14697-2|GANAB_HUMAN Isoform of Q14697, Isoform 2 of Neutral alpha-glucosidase AB OS=Homo sapiens OX=9606 GN=GANAB	GANAB	38	28	0.045468	5.76729e-16	0.617872	1	0.999881	1	FALSE	FALSE	0	332	781	437	510	1478	332	781	437	510	1478	0.760122
Q9UGJ0	Q9UGJ0	>sp|Q9UGJ0|AAKG2_HUMAN 5'-AMP-activated protein kinase subunit gamma-2 OS=Homo sapiens OX=9606 GN=PRKAG2 PE=1 SV=1	PRKAG2	15	11	-0.0340807	-5.01741e-17	0.642509	1	0.999881	1	FALSE	FALSE	0	120	268	150	194	515	120	268	150	194	515	-1.45321
P54619-2	P54619-2	>sp|P54619-2|AAKG1_HUMAN Isoform of P54619, Isoform 2 of 5'-AMP-activated protein kinase subunit gamma-1 OS=Homo sapiens OX=9606 GN=PRKAG1	PRKAG1	18	12	-0.00456716	0	0.939468	1	0.999881	1	FALSE	FALSE	0	134	331	177	214	620	134	331	177	214	620	0.0310742
Q75T13	Q75T13	>sp|Q75T13|PGAP1_HUMAN GPI inositol-deacylase OS=Homo sapiens OX=9606 GN=PGAP1 PE=1 SV=1	PGAP1	5	3	-0.11663	-0.0602608	0.310078	0.270506	0.999881	1	FALSE	FALSE	0	36	90	55	62	165	36	90	55	62	165	1.48493
P55786	P55786	>sp|P55786|PSA_HUMAN Puromycin-sensitive aminopeptidase OS=Homo sapiens OX=9606 GN=NPEPPS PE=1 SV=2	NPEPPS	52	44	0.056511	0.0291916	0.195014	0.277734	0.999881	1	FALSE	FALSE	0	501	1140	629	777	2191	501	1140	629	777	2191	-0.63837
Q8TEQ8-2	Q8TEQ8-2	>sp|Q8TEQ8-2|PIGO_HUMAN Isoform of Q8TEQ8, Isoform 2 of GPI ethanolamine phosphate transferase 3 OS=Homo sapiens OX=9606 GN=PIGO	PIGO	1	1	0.141131	0	0.357587	1	0.999881	1	FALSE	FALSE	0	11	25	14	15	46	11	25	14	15	46
Q9Y2J8	Q9Y2J8	>sp|Q9Y2J8|PADI2_HUMAN Protein-arginine deiminase type-2 OS=Homo sapiens OX=9606 GN=PADI2 PE=1 SV=2	PADI2	31	22	0.282991	0.248742	0.00883686	0.00965941	0.999881	1	FALSE	FALSE	0	250	648	327	371	1212	250	648	327	371	1212	1.5053
Q9UQ80	Q9UQ80	>sp|Q9UQ80|PA2G4_HUMAN Proliferation-associated protein 2G4 OS=Homo sapiens OX=9606 GN=PA2G4 PE=1 SV=3	PA2G4	13	13	0.024933	2.26867e-16	0.825843	1	0.999881	1	FALSE	FALSE	0	142	323	179	219	618	142	323	179	219	618	-0.364404
P32004	P32004	>sp|P32004|L1CAM_HUMAN Neural cell adhesion molecule L1 OS=Homo sapiens OX=9606 GN=L1CAM PE=1 SV=2	L1CAM	43	36	-0.00532707	0	0.939744	1	0.999881	1	FALSE	FALSE	0	405	913	524	640	1784	405	913	524	640	1784	-0.366906
Q9NRD5	Q9NRD5	>sp|Q9NRD5|PICK1_HUMAN PRKCA-binding protein OS=Homo sapiens OX=9606 GN=PICK1 PE=1 SV=2	PICK1	11	11	-0.0596119	-0.000718416	0.280334	0.892203	0.999881	1	FALSE	FALSE	0	110	237	142	178	471	110	237	142	178	471	-0.928126
P61457	P61457	>sp|P61457|PHS_HUMAN Pterin-4-alpha-carbinolamine dehydratase OS=Homo sapiens OX=9606 GN=PCBD1 PE=1 SV=2	PCBD1	6	3	0.182338	7.94403e-17	0.526837	1	0.999881	1	FALSE	FALSE	0	36	109	50	63	202	36	109	50	63	202	-0.439338
Q96FW1	Q96FW1	>sp|Q96FW1|OTUB1_HUMAN Ubiquitin thioesterase OTUB1 OS=Homo sapiens OX=9606 GN=OTUB1 PE=1 SV=2	OTUB1	16	11	0.0736392	1.87718e-17	0.493382	1	0.999881	1	FALSE	FALSE	0	129	293	156	197	562	129	293	156	197	562	-0.975788
P31040	P31040	>sp|P31040|SDHA_HUMAN Succinate dehydrogenase [ubiquinone] flavoprotein subunit, mitochondrial OS=Homo sapiens OX=9606 GN=SDHA PE=1 SV=2	SDHA	23	18	0.0202558	4.0812e-16	0.837032	1	0.999881	1	FALSE	FALSE	0	208	467	257	324	911	208	467	257	324	911	-1.11409
Q9Y5L3-2	Q9Y5L3-2	>sp|Q9Y5L3-2|ENTP2_HUMAN Isoform of Q9Y5L3, Isoform Short of Ectonucleoside triphosphate diphosphohydrolase 2 OS=Homo sapiens OX=9606 GN=ENTPD2	ENTPD2	4	3	-0.00570928	0	0.982863	1	0.999881	1	FALSE	FALSE	0	32	92	38	44	173	32	92	38	44	173	1.30048
Q14315-2	Q14315-2	>sp|Q14315-2|FLNC_HUMAN Isoform of Q14315, Isoform 2 of Filamin-C OS=Homo sapiens OX=9606 GN=FLNC	FLNC	46	8	0.0787923	0	0.498827	1	0.999881	1	FALSE	FALSE	0	169	536	208	244	1081	169	536	208	244	1081	1.02511
Q96JG8-4	Q96JG8-4	>sp|Q96JG8-4|MAGD4_HUMAN Isoform of Q96JG8, Isoform 4 of Melanoma-associated antigen D4 OS=Homo sapiens OX=9606 GN=MAGED4B	MAGED4B	7	4	-0.0779013	-2.67739e-14	0.308418	1	0.999881	1	FALSE	FALSE	0	50	95	55	81	190	50	95	55	81	190	-3.82
Q13620-1	Q13620-1	>sp|Q13620-1|CUL4B_HUMAN Isoform of Q13620, Isoform 2 of Cullin-4B OS=Homo sapiens OX=9606 GN=CUL4B	CUL4B	42	35	0.00695202	3.05297e-16	0.881573	1	0.999881	1	FALSE	FALSE	0	362	820	473	592	1636	362	820	473	592	1636	-0.878944
Q9BTV5	Q9BTV5	>sp|Q9BTV5|FSD1_HUMAN Fibronectin type III and SPRY domain-containing protein 1 OS=Homo sapiens OX=9606 GN=FSD1 PE=1 SV=1	FSD1	16	14	0.0503935	0.00194335	0.352477	0.830781	0.999881	1	FALSE	FALSE	0	159	354	206	251	681	159	354	206	251	681	-0.266905
P84103-2	P84103-2	>sp|P84103-2|SRSF3_HUMAN Isoform of P84103, Isoform 2 of Serine/arginine-rich splicing factor 3 OS=Homo sapiens OX=9606 GN=SRSF3	SRSF3	6	4	-0.0144403	0	0.89373	1	0.999881	1	FALSE	FALSE	0	45	101	57	72	193	45	101	57	72	193	-0.464197
Q9BPX5	Q9BPX5	>sp|Q9BPX5|ARP5L_HUMAN Actin-related protein 2/3 complex subunit 5-like protein OS=Homo sapiens OX=9606 GN=ARPC5L PE=1 SV=1	ARPC5L	10	6	0.0489675	3.46174e-17	0.639555	1	0.999881	1	FALSE	FALSE	0	84	164	101	129	331	84	164	101	129	331	-1.11238
O14807	O14807	>sp|O14807|RASM_HUMAN Ras-related protein M-Ras OS=Homo sapiens OX=9606 GN=MRAS PE=1 SV=2	MRAS	14	13	-0.0640603	-1.4484e-14	0.394277	1	0.999881	1	FALSE	FALSE	0	131	294	163	203	565	131	294	163	203	565	-0.607949
P17987	P17987	>sp|P17987|TCPA_HUMAN T-complex protein 1 subunit alpha OS=Homo sapiens OX=9606 GN=TCP1 PE=1 SV=1	TCP1	23	20	0.00213982	-2.80678e-17	0.955099	1	0.999881	1	FALSE	FALSE	0	223	498	285	340	972	223	498	285	340	972	0.185622
Q00341	Q00341	>sp|Q00341|VIGLN_HUMAN Vigilin OS=Homo sapiens OX=9606 GN=HDLBP PE=1 SV=2	HDLBP	35	22	0.0155128	4.19987e-17	0.787402	1	0.999881	1	FALSE	FALSE	0	268	538	319	385	1104	268	538	319	385	1104	0.020302
Q9H3P7	Q9H3P7	>sp|Q9H3P7|GCP60_HUMAN Golgi resident protein GCP60 OS=Homo sapiens OX=9606 GN=ACBD3 PE=1 SV=4	ACBD3	7	7	-0.0273774	0	0.777375	1	0.999881	1	FALSE	FALSE	0	47	127	76	95	244	47	127	76	95	244	-0.403501
Q04609-7	Q04609-7	>sp|Q04609-7|FOLH1_HUMAN Isoform of Q04609, Isoform PSMA-7 of Glutamate carboxypeptidase 2 OS=Homo sapiens OX=9606 GN=FOLH1	FOLH1	14	5	-0.116114	-1.01644e-17	0.740941	1	0.999881	1	FALSE	FALSE	0	96	205	88	93	334	96	205	88	93	334	3.45228
Q9UIJ7	Q9UIJ7	>sp|Q9UIJ7|KAD3_HUMAN GTP:AMP phosphotransferase AK3, mitochondrial OS=Homo sapiens OX=9606 GN=AK3 PE=1 SV=4	AK3	20	18	0.132623	1.66264e-17	0.425256	1	0.999881	1	FALSE	FALSE	0	190	456	242	268	844	190	456	242	268	844	1.85956
Q9HAB8	Q9HAB8	>sp|Q9HAB8|PPCS_HUMAN Phosphopantothenate--cysteine ligase OS=Homo sapiens OX=9606 GN=PPCS PE=1 SV=2	PPCS	13	8	0.205966	0.0559685	0.268263	0.563201	0.999881	1	FALSE	FALSE	0	89	242	119	136	446	89	242	119	136	446	1.50503
P30566	P30566	>sp|P30566|PUR8_HUMAN Adenylosuccinate lyase OS=Homo sapiens OX=9606 GN=ADSL PE=1 SV=2	ADSL	9	7	0.150861	0.0938815	0.0682253	0.0839546	0.999881	1	FALSE	FALSE	0	72	183	98	113	343	72	183	98	113	343	1.16867
Q7Z2K6	Q7Z2K6	>sp|Q7Z2K6|ERMP1_HUMAN Endoplasmic reticulum metallopeptidase 1 OS=Homo sapiens OX=9606 GN=ERMP1 PE=1 SV=2	ERMP1	11	7	0.150538	0.0279812	0.230895	0.611563	0.999881	1	FALSE	FALSE	0	95	206	110	133	383	95	206	110	133	383	0.228963
Q15029	Q15029	>sp|Q15029|U5S1_HUMAN 116 kDa U5 small nuclear ribonucleoprotein component OS=Homo sapiens OX=9606 GN=EFTUD2 PE=1 SV=1	EFTUD2	30	22	0.0285164	5.48128e-17	0.668671	1	0.999881	1	FALSE	FALSE	0	246	530	298	376	1068	246	530	298	376	1068	-0.939484
Q8NHP8	Q8NHP8	>sp|Q8NHP8|PLBL2_HUMAN Putative phospholipase B-like 2 OS=Homo sapiens OX=9606 GN=PLBD2 PE=1 SV=2	PLBD2	5	3	0.221146	0.0813864	0.160622	0.399847	0.999881	1	FALSE	FALSE	0	24	81	38	46	142	24	81	38	46	142	0.567744
Q9NRG7	Q9NRG7	>sp|Q9NRG7|D39U1_HUMAN Epimerase family protein SDR39U1 OS=Homo sapiens OX=9606 GN=SDR39U1 PE=1 SV=3	SDR39U1	12	9	-0.00071134	8.5654e-17	0.994358	1	0.999881	1	FALSE	FALSE	0	98	216	123	162	410	98	216	123	162	410	-1.78423
A0A3B3ISG5	A0A3B3ISG5	>tr|A0A3B3ISG5|A0A3B3ISG5_HUMAN Isoform of P14735, Insulin degrading enzyme OS=Homo sapiens OX=9606 GN=IDE PE=1 SV=1	IDE	15	7	0.127199	0.0593577	0.166314	0.323895	0.999881	1	FALSE	FALSE	0	104	251	123	150	434	104	251	123	150	434	-0.0373062
Q14008	Q14008	>sp|Q14008|CKAP5_HUMAN Cytoskeleton-associated protein 5 OS=Homo sapiens OX=9606 GN=CKAP5 PE=1 SV=3	CKAP5	76	61	-0.0108475	-6.74856e-17	0.791803	1	0.999881	1	FALSE	FALSE	0	693	1531	873	1067	2978	693	1531	873	1067	2978	-0.294175
O43752	O43752	>sp|O43752|STX6_HUMAN Syntaxin-6 OS=Homo sapiens OX=9606 GN=STX6 PE=1 SV=1	STX6	11	9	-0.050705	-6.902e-17	0.545531	1	0.999881	1	FALSE	FALSE	0	89	211	117	149	405	89	211	117	149	405	-1.06341
O43318-2	O43318-2	>sp|O43318-2|M3K7_HUMAN Isoform of O43318, Isoform 1A of Mitogen-activated protein kinase kinase kinase 7 OS=Homo sapiens OX=9606 GN=MAP3K7	MAP3K7	5	5	0.0465769	0.00798838	0.57144	0.712874	0.999881	1	FALSE	FALSE	0	44	89	59	73	188	44	89	59	73	188	-0.110229
Q9NYK5-2	Q9NYK5-2	>sp|Q9NYK5-2|RM39_HUMAN Isoform of Q9NYK5, Isoform 2 of Large ribosomal subunit protein mL39 OS=Homo sapiens OX=9606 GN=MRPL39	MRPL39	12	8	0.0179687	3.06679e-17	0.845146	1	0.999881	1	FALSE	FALSE	0	92	158	110	128	359	92	158	110	128	359	0.944466
Q14152	Q14152	>sp|Q14152|EIF3A_HUMAN Eukaryotic translation initiation factor 3 subunit A OS=Homo sapiens OX=9606 GN=EIF3A PE=1 SV=1	EIF3A	48	33	-0.0239643	-6.30228e-14	0.599291	0.999999	0.999881	1	FALSE	FALSE	0	382	849	473	586	1654	382	849	473	586	1654	-0.57615
Q9Y4J8-14	Q9Y4J8-14	>sp|Q9Y4J8-14|DTNA_HUMAN Isoform of Q9Y4J8, Isoform 14 of Dystrobrevin alpha OS=Homo sapiens OX=9606 GN=DTNA	DTNA	25	19	0.0157158	0	0.824818	1	0.999881	1	FALSE	FALSE	0	202	494	266	318	973	202	494	266	318	973	0.311327
P09211	P09211	>sp|P09211|GSTP1_HUMAN Glutathione S-transferase P OS=Homo sapiens OX=9606 GN=GSTP1 PE=1 SV=2	GSTP1	13	11	0.288011	0.192614	0.0365023	0.0983787	0.999881	1	FALSE	FALSE	0	103	277	152	177	529	103	277	152	177	529	0.851034
Q12931	Q12931	>sp|Q12931|TRAP1_HUMAN Heat shock protein 75 kDa, mitochondrial OS=Homo sapiens OX=9606 GN=TRAP1 PE=1 SV=3	TRAP1	29	20	0.152831	0.0872704	0.118902	0.247243	0.999881	1	FALSE	FALSE	0	239	554	313	360	1062	239	554	313	360	1062	1.01765
Q13009	Q13009	>sp|Q13009|TIAM1_HUMAN Rho guanine nucleotide exchange factor TIAM1 OS=Homo sapiens OX=9606 GN=TIAM1 PE=1 SV=2	TIAM1	16	8	0.00752765	2.1187e-16	0.934632	1	0.999881	1	FALSE	FALSE	0	87	205	115	130	379	87	205	115	130	379	1.5801
Q86XL3	Q86XL3	>sp|Q86XL3|ANKL2_HUMAN Ankyrin repeat and LEM domain-containing protein 2 OS=Homo sapiens OX=9606 GN=ANKLE2 PE=1 SV=4	ANKLE2	2	1	-0.0211618	0	0.915585	1	0.999881	1	FALSE	FALSE	0	14	37	19	21	66	14	37	19	21	66	2.28398
Q9H7Z7	Q9H7Z7	>sp|Q9H7Z7|PGES2_HUMAN Prostaglandin E synthase 2 OS=Homo sapiens OX=9606 GN=PTGES2 PE=1 SV=1	PTGES2	22	18	0.0257375	7.65305e-16	0.716618	1	0.999881	1	FALSE	FALSE	0	189	424	252	296	824	189	424	252	296	824	0.535358
Q96LT7	Q96LT7	>sp|Q96LT7|CI072_HUMAN Guanine nucleotide exchange factor C9orf72 OS=Homo sapiens OX=9606 GN=C9orf72 PE=1 SV=2	C9ORF72	4	4	0.216477	0.182211	0.0314583	0.0126003	0.999881	1	FALSE	FALSE	0	44	98	56	67	185	44	98	56	67	185	0.375042
Q96BY6	Q96BY6	>sp|Q96BY6|DOC10_HUMAN Dedicator of cytokinesis protein 10 OS=Homo sapiens OX=9606 GN=DOCK10 PE=1 SV=3	DOCK10	30	10	-0.111204	-0.0544203	0.183421	0.305624	0.999881	1	FALSE	FALSE	0	156	389	172	254	738	156	389	172	254	738	-4.33251
A0A087WXL6	A0A087WXL6	>tr|A0A087WXL6|A0A087WXL6_HUMAN Isoform of Q9H270, Vacuolar protein sorting-associated protein 11 homolog OS=Homo sapiens OX=9606 GN=VPS11 PE=1 SV=1	VPS11	31	20	0.00785143	4.67164e-18	0.891845	1	0.999881	1	FALSE	FALSE	0	237	529	295	365	1055	237	529	295	365	1055	-0.464646
Q9HB90	Q9HB90	>sp|Q9HB90|RRAGC_HUMAN Ras-related GTP-binding protein C OS=Homo sapiens OX=9606 GN=RRAGC PE=1 SV=1	RRAGC	7	5	-0.0236301	-4.06412e-19	0.738298	1	0.999881	1	FALSE	FALSE	0	62	151	80	100	281	62	151	80	100	281	-0.601498
Q99435-2	Q99435-2	>sp|Q99435-2|NELL2_HUMAN Isoform of Q99435, Isoform 2 of Protein kinase C-binding protein NELL2 OS=Homo sapiens OX=9606 GN=NELL2	NELL2	5	4	0.0246373	1.57518e-17	0.814667	1	0.999881	1	FALSE	FALSE	0	42	90	52	66	170	42	90	52	66	170	-0.605024
P29372-2	P29372-2	>sp|P29372-2|3MG_HUMAN Isoform of P29372, Isoform 2 of DNA-3-methyladenine glycosylase OS=Homo sapiens OX=9606 GN=MPG	MPG	3	1	0.240255	0.234766	0.233619	0.102339	0.999881	1	FALSE	FALSE	0	19	47	20	26	89	19	47	20	26	89
P49207	P49207	>sp|P49207|RL34_HUMAN Large ribosomal subunit protein eL34 OS=Homo sapiens OX=9606 GN=RPL34 PE=1 SV=3	RPL34	5	4	0.0205977	5.01774e-17	0.855644	1	0.999881	1	FALSE	FALSE	0	46	104	57	70	196	46	104	57	70	196	-0.15602
Q96JH7	Q96JH7	>sp|Q96JH7|VCIP1_HUMAN Deubiquitinating protein VCPIP1 OS=Homo sapiens OX=9606 GN=VCPIP1 PE=1 SV=2	VCPIP1	31	25	-0.0606368	-0.0508891	0.259154	0.160266	0.999881	1	FALSE	FALSE	0	256	541	318	401	1113	256	541	318	401	1113	-0.939099
Q7Z6G8-3	Q7Z6G8-3	>sp|Q7Z6G8-3|ANS1B_HUMAN Isoform of Q7Z6G8, Isoform 3 of Ankyrin repeat and sterile alpha motif domain-containing protein 1B OS=Homo sapiens OX=9606 GN=ANKS1B	ANKS1B	24	24	-0.0565032	-5.96762e-16	0.409948	1	0.999881	1	FALSE	FALSE	0	232	477	297	359	943	232	477	297	359	943	-0.0461712
Q96JM3	Q96JM3	>sp|Q96JM3|CHAP1_HUMAN Chromosome alignment-maintaining phosphoprotein 1 OS=Homo sapiens OX=9606 GN=CHAMP1 PE=1 SV=2	CHAMP1	3	3	-0.210335	-0.146374	0.21527	0.191266	0.999881	1	FALSE	FALSE	0	23	60	27	38	110	23	60	27	38	110	-2.12011
Q9H6V9-2	Q9H6V9-2	>sp|Q9H6V9-2|LDAH_HUMAN Isoform of Q9H6V9, Isoform 2 of Lipid droplet-associated hydrolase OS=Homo sapiens OX=9606 GN=LDAH	LDAH	2	2	0.0153117	0	0.910182	1	0.999881	1	FALSE	FALSE	0	22	45	26	30	82	22	45	26	30	82	1.47145
P40123	P40123	>sp|P40123|CAP2_HUMAN Adenylyl cyclase-associated protein 2 OS=Homo sapiens OX=9606 GN=CAP2 PE=1 SV=1	CAP2	28	24	-0.0512969	-0.00354653	0.243808	0.757018	0.999881	1	FALSE	FALSE	0	267	550	337	409	1096	267	550	337	409	1096	-0.118755
Q8IV08	Q8IV08	>sp|Q8IV08|PLD3_HUMAN 5'-3' exonuclease PLD3 OS=Homo sapiens OX=9606 GN=PLD3 PE=1 SV=1	PLD3	9	7	0.116002	0.0273127	0.279604	0.58568	0.999881	1	FALSE	FALSE	0	75	175	99	124	351	75	175	99	124	351	-0.748375
Q14839-2	Q14839-2	>sp|Q14839-2|CHD4_HUMAN Isoform of Q14839, Isoform 2 of Chromodomain-helicase-DNA-binding protein 4 OS=Homo sapiens OX=9606 GN=CHD4	CHD4	27	8	0.0370415	0	0.662117	1	0.999881	1	FALSE	FALSE	0	111	321	168	208	606	111	321	168	208	606	-0.443468
Q96PC5	Q96PC5	>sp|Q96PC5|MIA2_HUMAN Melanoma inhibitory activity protein 2 OS=Homo sapiens OX=9606 GN=MIA2 PE=1 SV=4	MIA2	5	3	0.122484	8.39077e-17	0.403598	1	0.999881	1	FALSE	FALSE	0	31	71	43	50	140	31	71	43	50	140	0.957826
P61026	P61026	>sp|P61026|RAB10_HUMAN Ras-related protein Rab-10 OS=Homo sapiens OX=9606 GN=RAB10 PE=1 SV=1	RAB10	16	12	0.0299887	2.09489e-18	0.615127	1	0.999881	1	FALSE	FALSE	0	152	335	191	230	638	152	335	191	230	638	0.047202
Q5TBA9	Q5TBA9	>sp|Q5TBA9|FRY_HUMAN Protein furry homolog OS=Homo sapiens OX=9606 GN=FRY PE=1 SV=1	FRY	21	15	0.0942628	0.0171495	0.23893	0.582141	0.999881	1	FALSE	FALSE	0	141	304	187	230	662	141	304	187	230	662	-0.192543
P39023	P39023	>sp|P39023|RL3_HUMAN Large ribosomal subunit protein uL3 OS=Homo sapiens OX=9606 GN=RPL3 PE=1 SV=2	RPL3	15	11	-0.00259623	0	0.967533	1	0.999881	1	FALSE	FALSE	0	124	288	161	202	556	124	288	161	202	556	-0.785802
P26440	P26440	>sp|P26440|IVD_HUMAN Isovaleryl-CoA dehydrogenase, mitochondrial OS=Homo sapiens OX=9606 GN=IVD PE=1 SV=2	IVD	15	12	-0.159144	0	0.337466	1	0.999881	1	FALSE	FALSE	0	136	301	161	208	609	136	301	161	208	609	-1.45246
Q6P2M8-2	Q6P2M8-2	>sp|Q6P2M8-2|KCC1B_HUMAN Isoform of Q6P2M8, Isoform 2 of Calcium/calmodulin-dependent protein kinase type 1B OS=Homo sapiens OX=9606 GN=PNCK	PNCK	10	6	-0.0419518	-1.13698e-19	0.826294	1	0.999881	1	FALSE	FALSE	0	72	138	96	116	322	72	138	96	116	322	0.171808
Q92598	Q92598	>sp|Q92598|HS105_HUMAN Heat shock protein 105 kDa OS=Homo sapiens OX=9606 GN=HSPH1 PE=1 SV=1	HSPH1	35	29	0.0864827	3.8386e-15	0.367043	1	0.999881	1	FALSE	FALSE	0	327	758	424	498	1454	327	758	424	498	1454	0.59077
P51809-3	P51809-3	>sp|P51809-3|VAMP7_HUMAN Isoform of P51809, Isoform 3 of Vesicle-associated membrane protein 7 OS=Homo sapiens OX=9606 GN=VAMP7	VAMP7	9	8	0.0274516	4.2512e-16	0.691385	1	0.999881	1	FALSE	FALSE	0	77	200	109	133	367	77	200	109	133	367	-0.27777
P43146	P43146	>sp|P43146|DCC_HUMAN Netrin receptor DCC OS=Homo sapiens OX=9606 GN=DCC PE=1 SV=2	DCC	11	9	0.133931	0.0322807	0.253998	0.56558	0.999881	1	FALSE	FALSE	0	94	209	125	144	415	94	209	125	144	415	1.08533
Q9Y6D5	Q9Y6D5	>sp|Q9Y6D5|BIG2_HUMAN Brefeldin A-inhibited guanine nucleotide-exchange protein 2 OS=Homo sapiens OX=9606 GN=ARFGEF2 PE=1 SV=3	ARFGEF2	50	34	-0.00372883	-2.13508e-16	0.944568	1	0.999881	1	FALSE	FALSE	0	381	798	484	600	1663	381	798	484	600	1663	-0.576947
P46060	P46060	>sp|P46060|RAGP1_HUMAN Ran GTPase-activating protein 1 OS=Homo sapiens OX=9606 GN=RANGAP1 PE=1 SV=1	RANGAP1	18	13	0.00737282	0	0.919138	1	0.999881	1	FALSE	FALSE	0	154	369	196	243	686	154	369	196	243	686	-0.47573
Q330K2-2	Q330K2-2	>sp|Q330K2-2|NDUF6_HUMAN Isoform of Q330K2, Isoform 2 of NADH dehydrogenase (ubiquinone) complex I, assembly factor 6 OS=Homo sapiens OX=9606 GN=NDUFAF6	NDUFAF6	5	3	0.1371	0.0140288	0.246299	0.704	0.999881	1	FALSE	FALSE	0	34	73	53	57	167	34	73	53	57	167	2.54971
Q9UQB8-4	Q9UQB8-4	>sp|Q9UQB8-4|BAIP2_HUMAN Isoform of Q9UQB8, Isoform 4 of Brain-specific angiogenesis inhibitor 1-associated protein 2 OS=Homo sapiens OX=9606 GN=BAIAP2	BAIAP2	37	34	-0.0968005	-0.0633051	0.161221	0.227242	0.999881	1	FALSE	FALSE	0	365	800	462	576	1556	365	800	462	576	1556	-0.801387
Q02252	Q02252	>sp|Q02252|MMSA_HUMAN Methylmalonate-semialdehyde dehydrogenase [acylating], mitochondrial OS=Homo sapiens OX=9606 GN=ALDH6A1 PE=1 SV=2	ALDH6A1	25	23	0.246923	0.0747433	0.204202	0.506646	0.999881	1	FALSE	FALSE	0	249	580	316	369	1118	249	580	316	369	1118	0.746591
P35270	P35270	>sp|P35270|SPRE_HUMAN Sepiapterin reductase OS=Homo sapiens OX=9606 GN=SPR PE=1 SV=1	SPR	10	6	0.358411	0.284157	0.0434972	0.0695874	0.999881	1	FALSE	FALSE	0	72	211	101	111	359	72	211	101	111	359	2.20666
Q14194-2	Q14194-2	>sp|Q14194-2|DPYL1_HUMAN Isoform of Q14194, Isoform LCRMP-1 of Dihydropyrimidinase-related protein 1 OS=Homo sapiens OX=9606 GN=CRMP1	CRMP1	39	30	0.10701	1.63588e-15	0.550159	1	0.999881	1	FALSE	FALSE	0	312	768	405	465	1412	312	768	405	465	1412	1.17098
Q9BQI7	Q9BQI7	>sp|Q9BQI7|PSD2_HUMAN PH and SEC7 domain-containing protein 2 OS=Homo sapiens OX=9606 GN=PSD2 PE=2 SV=3	PSD2	20	10	-0.0162048	0	0.837556	1	0.999881	1	FALSE	FALSE	0	102	308	153	166	602	102	308	153	166	602	2.51073
A6XGL0-2	A6XGL0-2	>sp|A6XGL0-2|YJEN3_HUMAN Isoform of A6XGL0, Isoform 2 of YjeF N-terminal domain-containing protein 3 OS=Homo sapiens OX=9606 GN=YJEFN3	YJEFN3	4	2	-0.122626	-2.55131e-18	0.606255	1	0.999881	1	FALSE	FALSE	0	32	64	39	51	127	32	64	39	51	127	-1.2457
P34897-3	P34897-3	>sp|P34897-3|GLYM_HUMAN Isoform of P34897, Isoform 3 of Serine hydroxymethyltransferase, mitochondrial OS=Homo sapiens OX=9606 GN=SHMT2	SHMT2	13	11	-0.0370652	0	0.752677	1	0.999881	1	FALSE	FALSE	0	128	273	149	192	519	128	273	149	192	519	-1.36534
Q13618	Q13618	>sp|Q13618|CUL3_HUMAN Cullin-3 OS=Homo sapiens OX=9606 GN=CUL3 PE=1 SV=2	CUL3	43	37	0.00934496	0	0.796596	1	0.999881	1	FALSE	FALSE	0	400	863	511	615	1732	400	863	511	615	1732	-0.0779107
O43813	O43813	>sp|O43813|LANC1_HUMAN Glutathione S-transferase LANCL1 OS=Homo sapiens OX=9606 GN=LANCL1 PE=1 SV=1	LANCL1	13	9	0.111603	0.0814444	0.0580563	0.0452311	0.999881	1	FALSE	FALSE	0	111	248	134	164	473	111	248	134	164	473	-0.210186
P19634	P19634	>sp|P19634|SL9A1_HUMAN Sodium/hydrogen exchanger 1 OS=Homo sapiens OX=9606 GN=SLC9A1 PE=1 SV=2	SLC9A1	6	5	0.0413818	-8.52355e-17	0.836764	1	0.999881	1	FALSE	FALSE	0	55	125	72	83	245	55	125	72	83	245	1.26124
O43426-2	O43426-2	>sp|O43426-2|SYNJ1_HUMAN Isoform of O43426, Isoform 2 of Synaptojanin-1 OS=Homo sapiens OX=9606 GN=SYNJ1	SYNJ1	57	48	0.0639947	0.0161637	0.252965	0.566445	0.999881	1	FALSE	FALSE	0	526	1205	679	827	2319	526	1205	679	827	2319	-0.289532
Q8NFJ9-2	Q8NFJ9-2	>sp|Q8NFJ9-2|BBS1_HUMAN Isoform of Q8NFJ9, Isoform 3 of Bardet-Biedl syndrome 1 protein OS=Homo sapiens OX=9606 GN=BBS1	BBS1	5	3	0.306288	0.175474	0.0179009	0.0410758	0.999881	1	FALSE	FALSE	0	31	80	39	45	149	31	80	39	45	149	1.46189
P13010	P13010	>sp|P13010|XRCC5_HUMAN X-ray repair cross-complementing protein 5 OS=Homo sapiens OX=9606 GN=XRCC5 PE=1 SV=3	XRCC5	43	35	-0.0311422	-8.53054e-17	0.630698	1	0.999881	1	FALSE	FALSE	0	386	894	490	595	1710	386	894	490	595	1710	-0.143192
P51570	P51570	>sp|P51570|GALK1_HUMAN Galactokinase OS=Homo sapiens OX=9606 GN=GALK1 PE=1 SV=1	GALK1	13	10	0.177989	0.0842413	0.0423424	0.175623	0.999881	1	FALSE	FALSE	0	104	263	141	159	491	104	263	141	159	491	1.57192
Q9NXC2	Q9NXC2	>sp|Q9NXC2|GFOD1_HUMAN Glucose-fructose oxidoreductase domain-containing protein 1 OS=Homo sapiens OX=9606 GN=GFOD1 PE=1 SV=1	GFOD1	10	7	0.0195269	1.76801e-18	0.766864	1	0.999881	1	FALSE	FALSE	0	80	177	101	126	364	80	177	101	126	364	-0.577837
Q9C0H5	Q9C0H5	>sp|Q9C0H5|RHG39_HUMAN Rho GTPase-activating protein 39 OS=Homo sapiens OX=9606 GN=ARHGAP39 PE=1 SV=2	ARHGAP39	23	16	0.0608088	0.0203294	0.354118	0.51828	0.999881	1	FALSE	FALSE	0	190	381	223	271	763	190	381	223	271	763	-0.0390783
P10768	P10768	>sp|P10768|ESTD_HUMAN S-formylglutathione hydrolase OS=Homo sapiens OX=9606 GN=ESD PE=1 SV=2	ESD	10	7	0.189032	0.106312	0.203517	0.310729	0.999881	1	FALSE	FALSE	0	78	209	105	121	386	78	209	105	121	386	1.23318
O15067	O15067	>sp|O15067|PUR4_HUMAN Phosphoribosylformylglycinamidine synthase OS=Homo sapiens OX=9606 GN=PFAS PE=1 SV=4	PFAS	22	10	0.100021	8.82953e-19	0.51903	1	0.999881	1	FALSE	FALSE	0	127	401	172	208	676	127	401	172	208	676	0.0258296
Q9NYI0-2	Q9NYI0-2	>sp|Q9NYI0-2|PSD3_HUMAN Isoform of Q9NYI0, Isoform 2 of PH and SEC7 domain-containing protein 3 OS=Homo sapiens OX=9606 GN=PSD3	PSD3	9	5	0.100459	0.046053	0.260334	0.356718	0.999881	1	FALSE	FALSE	0	66	124	69	98	255	66	124	69	98	255	-2.99772
Q9H0E2	Q9H0E2	>sp|Q9H0E2|TOLIP_HUMAN Toll-interacting protein OS=Homo sapiens OX=9606 GN=TOLLIP PE=1 SV=1	TOLLIP	10	10	-0.0669618	-4.73694e-15	0.457216	1	0.999881	1	FALSE	FALSE	0	104	235	135	162	462	104	235	135	162	462	0.18417
Q9NZH0	Q9NZH0	>sp|Q9NZH0|GPC5B_HUMAN G-protein coupled receptor family C group 5 member B OS=Homo sapiens OX=9606 GN=GPRC5B PE=2 SV=2	GPRC5B	6	5	-0.201917	-0.0781665	0.249285	0.451718	0.999881	1	FALSE	FALSE	0	60	135	73	86	254	60	135	73	86	254	0.64824
Q9H9S3-2	Q9H9S3-2	>sp|Q9H9S3-2|S61A2_HUMAN Isoform of Q9H9S3, Isoform 2 of Protein transport protein Sec61 subunit alpha isoform 2 OS=Homo sapiens OX=9606 GN=SEC61A2	SEC61A2	1	1	-0.236005	-0.17077	0.104276	0.118401	0.999881	1	FALSE	FALSE	0	10	19	12	16	43	10	19	12	16	43
P61619	P61619	>sp|P61619|S61A1_HUMAN Protein transport protein Sec61 subunit alpha isoform 1 OS=Homo sapiens OX=9606 GN=SEC61A1 PE=1 SV=2	SEC61A1	6	4	-0.0464171	0	0.631643	1	0.999881	1	FALSE	FALSE	0	46	97	55	65	189	46	97	55	65	189	0.860928
O60506	O60506	>sp|O60506|HNRPQ_HUMAN Heterogeneous nuclear ribonucleoprotein Q OS=Homo sapiens OX=9606 GN=SYNCRIP PE=1 SV=2	SYNCRIP	19	18	0.0210414	4.11675e-15	0.757763	1	0.999881	1	FALSE	FALSE	0	177	390	225	262	736	177	390	225	262	736	0.981646
P11279	P11279	>sp|P11279|LAMP1_HUMAN Lysosome-associated membrane glycoprotein 1 OS=Homo sapiens OX=9606 GN=LAMP1 PE=1 SV=3	LAMP1	8	7	0.0579348	5.5834e-16	0.541419	1	0.999881	1	FALSE	FALSE	0	66	155	89	107	305	66	155	89	107	305	0.275498
Q9UN86	Q9UN86	>sp|Q9UN86|G3BP2_HUMAN Ras GTPase-activating protein-binding protein 2 OS=Homo sapiens OX=9606 GN=G3BP2 PE=1 SV=2	G3BP2	17	12	-0.167338	-0.0913288	0.161928	0.274451	0.999881	1	FALSE	FALSE	0	140	311	178	222	608	140	311	178	222	608	-0.764739
Q16629-2	Q16629-2	>sp|Q16629-2|SRSF7_HUMAN Isoform of Q16629, Isoform 2 of Serine/arginine-rich splicing factor 7 OS=Homo sapiens OX=9606 GN=SRSF7	SRSF7	7	6	-0.0651487	-1.94903e-16	0.533057	1	0.999881	1	FALSE	FALSE	0	64	153	82	104	288	64	153	82	104	288	-0.912999
Q96DA2	Q96DA2	>sp|Q96DA2|RB39B_HUMAN Ras-related protein Rab-39B OS=Homo sapiens OX=9606 GN=RAB39B PE=1 SV=1	RAB39B	13	13	0.013954	3.41404e-16	0.836854	1	0.999881	1	FALSE	FALSE	0	134	302	176	210	577	134	302	176	210	577	0.310785
O75122-3	O75122-3	>sp|O75122-3|CLAP2_HUMAN Isoform of O75122, Isoform 3 of CLIP-associating protein 2 OS=Homo sapiens OX=9606 GN=CLASP2	CLASP2	51	42	-0.0246829	-1.22201e-15	0.495326	1	0.999881	1	FALSE	FALSE	0	457	1036	572	717	1981	457	1036	572	717	1981	-0.880617
Q96RL7-3	Q96RL7-3	>sp|Q96RL7-3|VP13A_HUMAN Isoform of Q96RL7, Isoform 3 of Intermembrane lipid transfer protein VPS13A OS=Homo sapiens OX=9606 GN=VPS13A	VPS13A	62	47	0.00238171	3.46422e-18	0.967235	1	0.999881	1	FALSE	FALSE	0	514	1125	656	804	2179	514	1125	656	804	2179	-0.289673
O60925	O60925	>sp|O60925|PFD1_HUMAN Prefoldin subunit 1 OS=Homo sapiens OX=9606 GN=PFDN1 PE=1 SV=2	PFDN1	5	5	0.0463907	7.58629e-18	0.572085	1	0.999881	1	FALSE	FALSE	0	51	117	67	82	229	51	117	67	82	229	-0.0530813
Q9H9C1	Q9H9C1	>sp|Q9H9C1|SPE39_HUMAN Spermatogenesis-defective protein 39 homolog OS=Homo sapiens OX=9606 GN=VIPAS39 PE=1 SV=1	VIPAS39	13	9	-0.056554	-8.62936e-18	0.346231	1	0.999881	1	FALSE	FALSE	0	93	221	121	153	420	93	221	121	153	420	-0.859612
P31939	P31939	>sp|P31939|PUR9_HUMAN Bifunctional purine biosynthesis protein ATIC OS=Homo sapiens OX=9606 GN=ATIC PE=1 SV=3	ATIC	29	27	0.0599885	2.1097e-17	0.542441	1	0.999881	1	FALSE	FALSE	0	277	660	371	434	1283	277	660	371	434	1283	0.662424
P09543	P09543	>sp|P09543|CN37_HUMAN 2',3'-cyclic-nucleotide 3'-phosphodiesterase OS=Homo sapiens OX=9606 GN=CNP PE=1 SV=2	CNP	58	38	-0.0441566	-1.99779e-16	0.864762	1	0.999881	1	FALSE	FALSE	0	479	1052	565	684	1921	479	1052	565	684	1921	-0.076475
Q8WUH2	Q8WUH2	>sp|Q8WUH2|TGFA1_HUMAN Transforming growth factor-beta receptor-associated protein 1 OS=Homo sapiens OX=9606 GN=TGFBRAP1 PE=1 SV=1	TGFBRAP1	19	10	-0.0466894	0	0.51216	1	0.999881	1	FALSE	FALSE	0	117	238	155	179	514	117	238	155	179	514	1.14106
P12955	P12955	>sp|P12955|PEPD_HUMAN Xaa-Pro dipeptidase OS=Homo sapiens OX=9606 GN=PEPD PE=1 SV=3	PEPD	9	8	0.213158	0.110376	0.0711025	0.226112	0.999881	1	FALSE	FALSE	0	87	198	103	117	373	87	198	103	117	373	1.27926
O43847-2	O43847-2	>sp|O43847-2|NRDC_HUMAN Isoform of O43847, Isoform 2 of Nardilysin OS=Homo sapiens OX=9606 GN=NRDC	NRDC	10	6	0.0114122	4.00479e-17	0.928057	1	0.999881	1	FALSE	FALSE	0	56	133	78	97	228	56	133	78	97	228	-0.374621
Q9UEY8-2	Q9UEY8-2	>sp|Q9UEY8-2|ADDG_HUMAN Isoform of Q9UEY8, Isoform 1 of Gamma-adducin OS=Homo sapiens OX=9606 GN=ADD3	ADD3	37	29	0.0143098	0	0.771821	1	0.999881	1	FALSE	FALSE	0	322	777	408	486	1498	322	777	408	486	1498	0.239394
O00442	O00442	>sp|O00442|RTCA_HUMAN RNA 3'-terminal phosphate cyclase OS=Homo sapiens OX=9606 GN=RTCA PE=1 SV=1	RTCA	10	9	0.00848417	0	0.909783	1	0.999881	1	FALSE	FALSE	0	95	206	115	139	398	95	206	115	139	398	0.283307
P15880	P15880	>sp|P15880|RS2_HUMAN Small ribosomal subunit protein uS5 OS=Homo sapiens OX=9606 GN=RPS2 PE=1 SV=2	RPS2	12	8	-0.0276742	1.71339e-18	0.759635	1	0.999881	1	FALSE	FALSE	0	100	224	135	157	436	100	224	135	157	436	0.801072
Q07021	Q07021	>sp|Q07021|C1QBP_HUMAN Complement component 1 Q subcomponent-binding protein, mitochondrial OS=Homo sapiens OX=9606 GN=C1QBP PE=1 SV=1	C1QBP	11	9	0.0536204	1.91281e-17	0.506208	1	0.999881	1	FALSE	FALSE	0	96	212	120	145	395	96	212	120	145	395	-0.0580795
Q01968	Q01968	>sp|Q01968|OCRL_HUMAN Inositol polyphosphate 5-phosphatase OCRL OS=Homo sapiens OX=9606 GN=OCRL PE=1 SV=3	OCRL	30	22	-0.0113472	-8.55833e-18	0.86831	1	0.999881	1	FALSE	FALSE	0	240	579	319	391	1140	240	579	319	391	1140	-0.414142
Q9BXP2	Q9BXP2	>sp|Q9BXP2|S12A9_HUMAN Solute carrier family 12 member 9 OS=Homo sapiens OX=9606 GN=SLC12A9 PE=1 SV=1	SLC12A9	4	2	0.253559	0.114817	0.075572	0.292606	0.999881	1	FALSE	FALSE	0	31	74	37	45	131	31	74	37	45	131	0.492271
Q12979-2	Q12979-2	>sp|Q12979-2|ABR_HUMAN Isoform of Q12979, Isoform Short of Active breakpoint cluster region-related protein OS=Homo sapiens OX=9606 GN=ABR	ABR	35	20	-0.0212424	-6.39571e-16	0.695588	1	0.999881	1	FALSE	FALSE	0	255	517	313	400	1080	255	517	313	400	1080	-1.26886
O95394-4	O95394-4	>sp|O95394-4|AGM1_HUMAN Isoform of O95394, Isoform 3 of Phosphoacetylglucosamine mutase OS=Homo sapiens OX=9606 GN=PGM3	PGM3	13	7	0.221986	0.14827	0.071918	0.14588	0.999881	1	FALSE	FALSE	0	81	233	109	122	422	81	233	109	122	422	1.62122
Q9NRW7	Q9NRW7	>sp|Q9NRW7|VPS45_HUMAN Vacuolar protein sorting-associated protein 45 OS=Homo sapiens OX=9606 GN=VPS45 PE=1 SV=1	VPS45	26	24	0.0251654	8.12964e-16	0.521656	1	0.999881	1	FALSE	FALSE	0	259	557	325	387	1099	259	557	325	387	1099	0.21317
P68366-2	P68366-2	>sp|P68366-2|TBA4A_HUMAN Isoform of P68366, Isoform 2 of Tubulin alpha-4A chain OS=Homo sapiens OX=9606 GN=TUBA4A	TUBA4A	30	23	0.0114122	-7.53679e-19	0.894645	1	0.999881	1	FALSE	FALSE	0	275	587	340	411	1136	275	587	340	411	1136	-0.022347
C9J2C0	C9J2C0	>tr|C9J2C0|C9J2C0_HUMAN Isoform of Q9NY65, Tubulin alpha chain (Fragment) OS=Homo sapiens OX=9606 GN=TUBA8 PE=1 SV=1	TUBA8	9	8	0.0184131	0	0.818325	1	0.999881	1	FALSE	FALSE	0	86	194	110	130	373	86	194	110	130	373	0.571147
Q9HAU5	Q9HAU5	>sp|Q9HAU5|RENT2_HUMAN Regulator of nonsense transcripts 2 OS=Homo sapiens OX=9606 GN=UPF2 PE=1 SV=1	UPF2	18	10	0.0228948	7.77451e-18	0.75118	1	0.999881	1	FALSE	FALSE	0	123	302	153	202	575	123	302	153	202	575	-1.93042
Q96P48-3	Q96P48-3	>sp|Q96P48-3|ARAP1_HUMAN Isoform of Q96P48, Isoform 3 of Arf-GAP with Rho-GAP domain, ANK repeat and PH domain-containing protein 1 OS=Homo sapiens OX=9606 GN=ARAP1	ARAP1	9	6	0.0901659	5.88659e-16	0.442021	1	0.999881	1	FALSE	FALSE	0	51	157	75	96	293	51	157	75	96	293	-1.15743
Q9UL46	Q9UL46	>sp|Q9UL46|PSME2_HUMAN Proteasome activator complex subunit 2 OS=Homo sapiens OX=9606 GN=PSME2 PE=1 SV=4	PSME2	10	6	0.207835	0.178908	0.0487921	0.0352432	0.999881	1	FALSE	FALSE	0	66	210	98	122	378	66	210	98	122	378	-0.445399
O75899	O75899	>sp|O75899|GABR2_HUMAN Gamma-aminobutyric acid type B receptor subunit 2 OS=Homo sapiens OX=9606 GN=GABBR2 PE=1 SV=1	GABBR2	19	16	-0.0104623	-4.79228e-19	0.849506	1	0.999881	1	FALSE	FALSE	0	183	396	225	273	769	183	396	225	273	769	-0.0972899
Q9HCC0	Q9HCC0	>sp|Q9HCC0|MCCB_HUMAN Methylcrotonoyl-CoA carboxylase beta chain, mitochondrial OS=Homo sapiens OX=9606 GN=MCCC2 PE=1 SV=1	MCCC2	21	15	0.0251251	0	0.749492	1	0.999881	1	FALSE	FALSE	0	177	392	218	277	791	177	392	218	277	791	-1.19479
Q8WUY1	Q8WUY1	>sp|Q8WUY1|THEM6_HUMAN Protein THEM6 OS=Homo sapiens OX=9606 GN=THEM6 PE=1 SV=2	THEM6	7	6	0.0733172	0.00783067	0.383978	0.722772	0.999881	1	FALSE	FALSE	0	61	137	80	100	278	61	137	80	100	278	-0.678662
P04181	P04181	>sp|P04181|OAT_HUMAN Ornithine aminotransferase, mitochondrial OS=Homo sapiens OX=9606 GN=OAT PE=1 SV=1	OAT	19	16	0.17355	0.116093	0.0959511	0.165244	0.999881	1	FALSE	FALSE	0	171	401	230	270	781	171	401	230	270	781	0.618698
P0DMV8	P0DMV8	>sp|P0DMV8|HS71A_HUMAN Heat shock 70 kDa protein 1A OS=Homo sapiens OX=9606 GN=HSPA1A PE=1 SV=1	HSPA1A	36	29	0.126144	0.069571	0.190097	0.301709	0.999881	1	FALSE	FALSE	0	306	732	400	470	1380	306	732	400	470	1380	0.521321
P09497	P09497	>sp|P09497|CLCB_HUMAN Clathrin light chain B OS=Homo sapiens OX=9606 GN=CLTB PE=1 SV=1	CLTB	12	11	-0.101747	-1.22578e-16	0.492898	1	0.999881	1	FALSE	FALSE	0	124	288	161	193	556	124	288	161	193	556	0.0943633
Q5EBM0	Q5EBM0	>sp|Q5EBM0|CMPK2_HUMAN UMP-CMP kinase 2, mitochondrial OS=Homo sapiens OX=9606 GN=CMPK2 PE=1 SV=3	CMPK2	3	3	0.132886	0.0991303	0.227539	0.145583	0.999881	1	FALSE	FALSE	0	30	69	39	47	130	30	69	39	47	130	0.386456
Q8IWW6-2	Q8IWW6-2	>sp|Q8IWW6-2|RHG12_HUMAN Isoform of Q8IWW6, Isoform 2 of Rho GTPase-activating protein 12 OS=Homo sapiens OX=9606 GN=ARHGAP12	ARHGAP12	13	4	-0.00062659	-2.37874e-17	0.99513	1	0.999881	1	FALSE	FALSE	0	67	158	83	104	299	67	158	83	104	299	-0.300804
Q5T440	Q5T440	>sp|Q5T440|CAF17_HUMAN Putative transferase CAF17, mitochondrial OS=Homo sapiens OX=9606 GN=IBA57 PE=1 SV=1	IBA57	10	6	0.150395	0.0407068	0.229493	0.512677	0.999881	1	FALSE	FALSE	0	72	159	80	89	288	72	159	80	89	288	2.16167
O14523	O14523	>sp|O14523|C2C2L_HUMAN Phospholipid transfer protein C2CD2L OS=Homo sapiens OX=9606 GN=C2CD2L PE=1 SV=3	C2CD2L	22	18	-0.00494307	0	0.927575	1	0.999881	1	FALSE	FALSE	0	203	456	258	314	882	203	456	258	314	882	-0.229496
P50895	P50895	>sp|P50895|BCAM_HUMAN Basal cell adhesion molecule OS=Homo sapiens OX=9606 GN=BCAM PE=1 SV=2	BCAM	11	10	-0.116598	-9.77707e-17	0.330955	1	0.999881	1	FALSE	FALSE	0	97	249	130	164	478	97	249	130	164	478	-0.774753
O43761	O43761	>sp|O43761|SNG3_HUMAN Synaptogyrin-3 OS=Homo sapiens OX=9606 GN=SYNGR3 PE=1 SV=2	SYNGR3	4	4	-0.0440648	-1.61112e-17	0.725342	1	0.999881	1	FALSE	FALSE	0	44	100	56	68	192	44	100	56	68	192	0.0670112
Q99259	Q99259	>sp|Q99259|DCE1_HUMAN Glutamate decarboxylase 1 OS=Homo sapiens OX=9606 GN=GAD1 PE=1 SV=1	GAD1	13	11	0.00820759	0	0.916426	1	0.999881	1	FALSE	FALSE	0	115	244	145	178	468	115	244	145	178	468	-0.318292
Q92974-2	Q92974-2	>sp|Q92974-2|ARHG2_HUMAN Isoform of Q92974, Isoform 2 of Rho guanine nucleotide exchange factor 2 OS=Homo sapiens OX=9606 GN=ARHGEF2	ARHGEF2	44	35	-0.0608044	-1.8821e-14	0.353424	1	0.999881	1	FALSE	FALSE	0	390	804	478	583	1600	390	804	478	583	1600	-0.269909
Q01518	Q01518	>sp|Q01518|CAP1_HUMAN Adenylyl cyclase-associated protein 1 OS=Homo sapiens OX=9606 GN=CAP1 PE=1 SV=5	CAP1	27	19	-0.0192689	0	0.718111	1	0.999881	1	FALSE	FALSE	0	228	510	269	324	961	228	510	269	324	961	0.114521
Q9UJV9	Q9UJV9	>sp|Q9UJV9|DDX41_HUMAN Probable ATP-dependent RNA helicase DDX41 OS=Homo sapiens OX=9606 GN=DDX41 PE=1 SV=2	DDX41	2	2	0.025679	0	0.892486	1	0.999881	1	FALSE	FALSE	0	9	28	18	18	54	9	28	18	18	54
Q6ZT12-4	Q6ZT12-4	>sp|Q6ZT12-4|UBR3_HUMAN Isoform of Q6ZT12, Isoform 4 of E3 ubiquitin-protein ligase UBR3 OS=Homo sapiens OX=9606 GN=UBR3	UBR3	17	9	-0.043843	0	0.473329	1	0.999881	1	FALSE	FALSE	0	121	223	138	171	473	121	223	138	171	473	-0.399363
O95996-3	O95996-3	>sp|O95996-3|APCL_HUMAN Isoform of O95996, Isoform 3 of Adenomatous polyposis coli protein 2 OS=Homo sapiens OX=9606 GN=APC2	APC2	3	1	-0.40173	-0.201898	0.100921	0.180472	0.999881	1	FALSE	FALSE	0	22	31	23	20	67	22	31	23	20	67	5.96411
P40926	P40926	>sp|P40926|MDHM_HUMAN Malate dehydrogenase, mitochondrial OS=Homo sapiens OX=9606 GN=MDH2 PE=1 SV=3	MDH2	24	19	0.0557877	0	0.442987	1	0.999881	1	FALSE	FALSE	0	211	492	270	331	904	211	492	270	331	904	-0.502949
P29323-2	P29323-2	>sp|P29323-2|EPHB2_HUMAN Isoform of P29323, Isoform 2 of Ephrin type-B receptor 2 OS=Homo sapiens OX=9606 GN=EPHB2	EPHB2	14	11	0.0747606	0.0307867	0.290946	0.442883	0.999881	1	FALSE	FALSE	0	133	278	161	191	543	133	278	161	191	543	0.483535
Q92900-2	Q92900-2	>sp|Q92900-2|RENT1_HUMAN Isoform of Q92900, Isoform 2 of Regulator of nonsense transcripts 1 OS=Homo sapiens OX=9606 GN=UPF1	UPF1	45	34	0.02996	0.0162733	0.46353	0.404504	0.999881	1	FALSE	FALSE	0	373	879	484	594	1698	373	879	484	594	1698	-0.415672
O15230	O15230	>sp|O15230|LAMA5_HUMAN Laminin subunit alpha-5 OS=Homo sapiens OX=9606 GN=LAMA5 PE=1 SV=8	LAMA5	43	21	0.0775199	6.03758e-17	0.477183	1	0.999881	1	FALSE	FALSE	0	205	626	310	355	1227	205	626	310	355	1227	1.26987
P06396-2	P06396-2	>sp|P06396-2|GELS_HUMAN Isoform of P06396, Isoform 2 of Gelsolin OS=Homo sapiens OX=9606 GN=GSN	GSN	42	32	0.101251	0.0196208	0.24728	0.625909	0.999881	1	FALSE	FALSE	0	375	866	462	560	1671	375	866	462	560	1671	-0.10945
Q9Y2J2	Q9Y2J2	>sp|Q9Y2J2|E41L3_HUMAN Band 4.1-like protein 3 OS=Homo sapiens OX=9606 GN=EPB41L3 PE=1 SV=2	EPB41L3	72	63	-0.0558525	-0.00133546	0.319629	0.878596	0.999881	1	FALSE	FALSE	0	703	1536	888	1068	3045	703	1536	888	1068	3045	-0.00736593
A6NGB9	A6NGB9	>sp|A6NGB9|WIPF3_HUMAN WAS/WASL-interacting protein family member 3 OS=Homo sapiens OX=9606 GN=WIPF3 PE=1 SV=4	WIPF3	5	2	-0.196907	-0.180053	0.280974	0.150102	0.999881	1	FALSE	FALSE	0	28	91	39	44	154	28	91	39	44	154	1.8509
Q9UJW0-3	Q9UJW0-3	>sp|Q9UJW0-3|DCTN4_HUMAN Isoform of Q9UJW0, Isoform 3 of Dynactin subunit 4 OS=Homo sapiens OX=9606 GN=DCTN4	DCTN4	13	12	-0.0575636	-2.06681e-15	0.281487	1	0.999881	1	FALSE	FALSE	0	122	272	151	183	527	122	272	151	183	527	-0.0799006
Q8N145	Q8N145	>sp|Q8N145|LGI3_HUMAN Leucine-rich repeat LGI family member 3 OS=Homo sapiens OX=9606 GN=LGI3 PE=1 SV=1	LGI3	14	12	0.126963	1.72003e-17	0.515807	1	0.999881	1	FALSE	FALSE	0	134	294	166	187	519	134	294	166	187	519	1.76106
Q96LJ7	Q96LJ7	>sp|Q96LJ7|DHRS1_HUMAN Dehydrogenase/reductase SDR family member 1 OS=Homo sapiens OX=9606 GN=DHRS1 PE=1 SV=1	DHRS1	5	5	-0.134927	-4.84684e-16	0.45076	1	0.999881	1	FALSE	FALSE	0	38	93	48	71	185	38	93	48	71	185	-3.90154
P08183	P08183	>sp|P08183|MDR1_HUMAN ATP-dependent translocase ABCB1 OS=Homo sapiens OX=9606 GN=ABCB1 PE=1 SV=3	ABCB1	13	9	0.13597	0.0116053	0.286799	0.728338	0.999881	1	FALSE	FALSE	0	104	218	120	135	447	104	218	120	135	447	1.72556
O00562-2	O00562-2	>sp|O00562-2|PITM1_HUMAN Isoform of O00562, Isoform 2 of Membrane-associated phosphatidylinositol transfer protein 1 OS=Homo sapiens OX=9606 GN=PITPNM1	PITPNM1	25	18	0.00768955	1.49793e-17	0.897328	1	0.999881	1	FALSE	FALSE	0	194	424	237	285	818	194	424	237	285	818	0.134536
Q9BY50	Q9BY50	>sp|Q9BY50|SC11C_HUMAN Signal peptidase complex catalytic subunit SEC11C OS=Homo sapiens OX=9606 GN=SEC11C PE=1 SV=3	SEC11C	5	5	0.0275676	0	0.791161	1	0.999881	1	FALSE	FALSE	0	47	92	55	71	187	47	92	55	71	187	-1.26047
Q9ULR3	Q9ULR3	>sp|Q9ULR3|PPM1H_HUMAN Protein phosphatase 1H OS=Homo sapiens OX=9606 GN=PPM1H PE=1 SV=2	PPM1H	15	14	0.0968329	9.38984e-15	0.342272	1	0.999881	1	FALSE	FALSE	0	147	324	192	230	658	147	324	192	230	658	0.155451
Q9UQM7	Q9UQM7	>sp|Q9UQM7|KCC2A_HUMAN Calcium/calmodulin-dependent protein kinase type II subunit alpha OS=Homo sapiens OX=9606 GN=CAMK2A PE=1 SV=2	CAMK2A	42	37	0.0141893	0	0.848373	1	0.999881	1	FALSE	FALSE	0	399	873	508	614	1718	399	873	508	614	1718	-0.0884949
Q14160-3	Q14160-3	>sp|Q14160-3|SCRIB_HUMAN Isoform of Q14160, Isoform 3 of Protein scribble homolog OS=Homo sapiens OX=9606 GN=SCRIB	SCRIB	15	11	0.0693124	6.32782e-15	0.409129	1	0.999881	1	FALSE	FALSE	0	109	267	149	176	518	109	267	149	176	518	0.549244
Q16836-2	Q16836-2	>sp|Q16836-2|HCDH_HUMAN Isoform of Q16836, Isoform 2 of Hydroxyacyl-coenzyme A dehydrogenase, mitochondrial OS=Homo sapiens OX=9606 GN=HADH	HADH	15	11	0.0768997	4.11977e-16	0.682415	1	0.999881	1	FALSE	FALSE	0	116	308	152	179	555	116	308	152	179	555	0.741741
Q96ME7-3	Q96ME7-3	>sp|Q96ME7-3|ZN512_HUMAN Isoform of Q96ME7, Isoform 3 of Zinc finger protein 512 OS=Homo sapiens OX=9606 GN=ZNF512	ZNF512	7	3	-0.0709185	-1.85959e-16	0.570639	1	0.999881	1	FALSE	FALSE	0	39	103	49	63	202	39	103	49	63	202	-0.808681
O14841	O14841	>sp|O14841|OPLA_HUMAN 5-oxoprolinase OS=Homo sapiens OX=9606 GN=OPLAH PE=1 SV=3	OPLAH	19	8	0.231142	0.165898	0.0818252	0.129358	0.999881	1	FALSE	FALSE	0	96	326	149	168	616	96	326	149	168	616	1.73665
P01024	P01024	>sp|P01024|CO3_HUMAN Complement C3 OS=Homo sapiens OX=9606 GN=C3 PE=1 SV=2	C3	77	47	0.360849	0.254595	0.0365956	0.0947505	0.999881	1	FALSE	FALSE	0	622	1413	700	788	2625	622	1413	700	788	2625	1.68575
Q86TV6	Q86TV6	>sp|Q86TV6|TTC7B_HUMAN Tetratricopeptide repeat protein 7B OS=Homo sapiens OX=9606 GN=TTC7B PE=1 SV=3	TTC7B	29	24	0.0274818	1.72477e-16	0.643647	1	0.999881	1	FALSE	FALSE	0	265	590	330	402	1135	265	590	330	402	1135	-0.205063
P21912	P21912	>sp|P21912|SDHB_HUMAN Succinate dehydrogenase [ubiquinone] iron-sulfur subunit, mitochondrial OS=Homo sapiens OX=9606 GN=SDHB PE=1 SV=3	SDHB	18	16	0.0294089	3.43734e-16	0.676055	1	0.999881	1	FALSE	FALSE	0	182	391	219	272	761	182	391	219	272	761	-0.691465
Q68CZ2	Q68CZ2	>sp|Q68CZ2|TENS3_HUMAN Tensin-3 OS=Homo sapiens OX=9606 GN=TNS3 PE=1 SV=2	TNS3	7	5	0.111497	4.93967e-14	0.395515	1	0.999881	1	FALSE	FALSE	0	58	135	75	94	273	58	135	75	94	273	-0.583281
P51858	P51858	>sp|P51858|HDGF_HUMAN Hepatoma-derived growth factor OS=Homo sapiens OX=9606 GN=HDGF PE=1 SV=1	HDGF	10	7	0.110812	1.40731e-16	0.489535	1	0.999881	1	FALSE	FALSE	0	54	202	93	108	337	54	202	93	108	337	0.941026
Q9Y3E1	Q9Y3E1	>sp|Q9Y3E1|HDGR3_HUMAN Hepatoma-derived growth factor-related protein 3 OS=Homo sapiens OX=9606 GN=HDGFL3 PE=1 SV=1	HDGFL3	7	3	0.219053	0.0371445	0.226068	0.594581	0.999881	1	FALSE	FALSE	0	40	123	57	69	215	40	123	57	69	215	0.223246
Q8IV50	Q8IV50	>sp|Q8IV50|LYSM2_HUMAN LysM and putative peptidoglycan-binding domain-containing protein 2 OS=Homo sapiens OX=9606 GN=LYSMD2 PE=1 SV=1	LYSMD2	6	6	0.0303838	7.99835e-16	0.827168	1	0.999881	1	FALSE	FALSE	0	56	133	75	85	240	56	133	75	85	240	1.46265
O00499	O00499	>sp|O00499|BIN1_HUMAN Myc box-dependent-interacting protein 1 OS=Homo sapiens OX=9606 GN=BIN1 PE=1 SV=1	BIN1	31	26	-0.0117152	0	0.866634	1	0.999881	1	FALSE	FALSE	0	283	632	357	424	1201	283	632	357	424	1201	0.397275
Q1L5Z9	Q1L5Z9	>sp|Q1L5Z9|LONF2_HUMAN LON peptidase N-terminal domain and RING finger protein 2 OS=Homo sapiens OX=9606 GN=LONRF2 PE=1 SV=3	LONRF2	8	6	-0.104903	-0.0278009	0.205815	0.487299	0.999881	1	FALSE	FALSE	0	65	143	85	110	291	65	143	85	110	291	-1.2306
Q9NZT2-2	Q9NZT2-2	>sp|Q9NZT2-2|OGFR_HUMAN Isoform of Q9NZT2, Isoform 2 of Opioid growth factor receptor OS=Homo sapiens OX=9606 GN=OGFR	OGFR	11	9	0.0257786	0	0.729798	1	0.999881	1	FALSE	FALSE	0	91	194	116	142	400	91	194	116	142	400	-0.131156
Q13501	Q13501	>sp|Q13501|SQSTM_HUMAN Sequestosome-1 OS=Homo sapiens OX=9606 GN=SQSTM1 PE=1 SV=1	SQSTM1	8	4	0.116407	0.0495729	0.1981	0.288935	0.999881	1	FALSE	FALSE	0	51	166	59	77	279	51	166	59	77	279	-1.17836
Q7Z4S6-2	Q7Z4S6-2	>sp|Q7Z4S6-2|KI21A_HUMAN Isoform of Q7Z4S6, Isoform 2 of Kinesin-like protein KIF21A OS=Homo sapiens OX=9606 GN=KIF21A	KIF21A	47	38	-0.056304	-0.0351767	0.120422	0.125914	0.999881	1	FALSE	FALSE	0	398	863	518	629	1734	398	863	518	629	1734	-0.160345
Q9Y5B8	Q9Y5B8	>sp|Q9Y5B8|NDK7_HUMAN Nucleoside diphosphate kinase 7 OS=Homo sapiens OX=9606 GN=NME7 PE=1 SV=1	NME7	8	6	0.220602	0.11883	0.021843	0.0555112	0.999881	1	FALSE	FALSE	0	54	137	63	92	245	54	137	63	92	245	-3.81462
O76054	O76054	>sp|O76054|S14L2_HUMAN SEC14-like protein 2 OS=Homo sapiens OX=9606 GN=SEC14L2 PE=1 SV=1	SEC14L2	13	9	0.258974	0.237551	0.0308773	0.0218331	0.999881	1	FALSE	FALSE	0	99	266	129	153	504	99	266	129	153	504	0.617092
Q9NZW5	Q9NZW5	>sp|Q9NZW5|PALS2_HUMAN Protein PALS2 OS=Homo sapiens OX=9606 GN=PALS2 PE=1 SV=2	PALS2	25	19	0.00915089	2.67254e-17	0.91166	1	0.999881	1	FALSE	FALSE	0	229	503	275	332	975	229	503	275	332	975	-0.0308972
Q5VYK3	Q5VYK3	>sp|Q5VYK3|ECM29_HUMAN Proteasome adapter and scaffold protein ECM29 OS=Homo sapiens OX=9606 GN=ECPAS PE=1 SV=2	ECPAS	44	28	0.00542133	1.23795e-18	0.909728	1	0.999881	1	FALSE	FALSE	0	304	667	370	473	1290	304	667	370	473	1290	-1.2648
Q9NWZ5	Q9NWZ5	>sp|Q9NWZ5|UCKL1_HUMAN Uridine-cytidine kinase-like 1 OS=Homo sapiens OX=9606 GN=UCKL1 PE=1 SV=2	UCKL1	5	3	0.0595702	0	0.592842	1	0.999881	1	FALSE	FALSE	0	33	52	43	51	130	33	52	43	51	130	0.970574
P62736	P62736	>sp|P62736|ACTA_HUMAN Actin, aortic smooth muscle OS=Homo sapiens OX=9606 GN=ACTA2 PE=1 SV=1	ACTA2	39	34	-0.0240228	-1.15542e-17	0.760062	1	0.999881	1	FALSE	FALSE	0	353	817	459	549	1555	353	817	459	549	1555	0.172246
P61163	P61163	>sp|P61163|ACTZ_HUMAN Alpha-centractin OS=Homo sapiens OX=9606 GN=ACTR1A PE=1 SV=1	ACTR1A	23	18	0.0251022	1.80543e-15	0.689951	1	0.999881	1	FALSE	FALSE	0	201	455	256	313	890	201	455	256	313	890	-0.310077
Q9NVH1	Q9NVH1	>sp|Q9NVH1|DJC11_HUMAN DnaJ homolog subfamily C member 11 OS=Homo sapiens OX=9606 GN=DNAJC11 PE=1 SV=2	DNAJC11	24	18	-0.0181837	0	0.722679	1	0.999881	1	FALSE	FALSE	0	201	449	260	303	863	201	449	260	303	863	0.83064
Q93009	Q93009	>sp|Q93009|UBP7_HUMAN Ubiquitin carboxyl-terminal hydrolase 7 OS=Homo sapiens OX=9606 GN=USP7 PE=1 SV=2	USP7	44	34	-0.000892846	0	0.982022	1	0.999881	1	FALSE	FALSE	0	373	805	474	582	1610	373	805	474	582	1610	-0.352584
P98170	P98170	>sp|P98170|XIAP_HUMAN E3 ubiquitin-protein ligase XIAP OS=Homo sapiens OX=9606 GN=XIAP PE=1 SV=2	XIAP	5	1	-0.087981	0	0.61366	1	0.999881	1	FALSE	FALSE	0	29	64	29	32	119	29	64	29	32	119	1.92254
O95970	O95970	>sp|O95970|LGI1_HUMAN Leucine-rich glioma-inactivated protein 1 OS=Homo sapiens OX=9606 GN=LGI1 PE=1 SV=1	LGI1	16	14	-0.00373501	-1.8574e-17	0.958557	1	0.999881	1	FALSE	FALSE	0	150	339	189	232	658	150	339	189	232	658	-0.404322
A0A3B3IRZ4	A0A3B3IRZ4	>tr|A0A3B3IRZ4|A0A3B3IRZ4_HUMAN Isoform of Q6DN90, IQ motif and Sec7 domain ArfGEF 1 OS=Homo sapiens OX=9606 GN=IQSEC1 PE=1 SV=1	IQSEC1	41	35	-0.0236541	-1.62229e-16	0.590512	1	0.999881	1	FALSE	FALSE	0	355	765	447	559	1497	355	765	447	559	1497	-0.723164
O43759-2	O43759-2	>sp|O43759-2|SNG1_HUMAN Isoform of O43759, Isoform 1B of Synaptogyrin-1 OS=Homo sapiens OX=9606 GN=SYNGR1	SYNGR1	3	3	-0.0368374	-9.53394e-17	0.716489	1	0.999881	1	FALSE	FALSE	0	33	74	42	50	142	33	74	42	50	142	0.639088
Q96HS1	Q96HS1	>sp|Q96HS1|PGAM5_HUMAN Serine/threonine-protein phosphatase PGAM5, mitochondrial OS=Homo sapiens OX=9606 GN=PGAM5 PE=1 SV=2	PGAM5	16	13	-0.0356865	-2.56611e-17	0.629006	1	0.999881	1	FALSE	FALSE	0	133	266	183	220	548	133	266	183	220	548	0.117391
P41091	P41091	>sp|P41091|IF2G_HUMAN Eukaryotic translation initiation factor 2 subunit 3 OS=Homo sapiens OX=9606 GN=EIF2S3 PE=1 SV=3	EIF2S3	12	9	0.0250627	6.13562e-17	0.740678	1	0.999881	1	FALSE	FALSE	0	105	233	137	157	472	105	233	137	157	472	1.17041
Q9Y2Q9	Q9Y2Q9	>sp|Q9Y2Q9|RT28_HUMAN Small ribosomal subunit protein bS1m OS=Homo sapiens OX=9606 GN=MRPS28 PE=1 SV=1	MRPS28	5	4	0.081875	3.30541e-16	0.354233	1	0.999881	1	FALSE	FALSE	0	35	90	54	64	174	35	90	54	64	174	0.298983
Q8WXS5	Q8WXS5	>sp|Q8WXS5|CCG8_HUMAN Voltage-dependent calcium channel gamma-8 subunit OS=Homo sapiens OX=9606 GN=CACNG8 PE=2 SV=3	CACNG8	9	4	-0.203342	-0.0844759	0.340107	0.461765	0.999881	1	FALSE	FALSE	0	66	109	76	107	226	66	109	76	107	226	-3.18
Q5TH69	Q5TH69	>sp|Q5TH69|BIG3_HUMAN Brefeldin A-inhibited guanine nucleotide-exchange protein 3 OS=Homo sapiens OX=9606 GN=ARFGEF3 PE=1 SV=3	ARFGEF3	44	30	0.0137032	0	0.798689	1	0.999881	1	FALSE	FALSE	0	346	767	448	530	1510	346	767	448	530	1510	0.557443
Q9ULU8-4	Q9ULU8-4	>sp|Q9ULU8-4|CAPS1_HUMAN Isoform of Q9ULU8, Isoform 4 of Calcium-dependent secretion activator 1 OS=Homo sapiens OX=9606 GN=CADPS	CADPS	51	40	0.0023784	-5.53373e-17	0.96065	1	0.999881	1	FALSE	FALSE	0	471	1001	578	722	1944	471	1001	578	722	1944	-0.88775
Q9UIW2	Q9UIW2	>sp|Q9UIW2|PLXA1_HUMAN Plexin-A1 OS=Homo sapiens OX=9606 GN=PLXNA1 PE=1 SV=3	PLXNA1	41	36	-0.0739635	-0.062137	0.0966865	0.068015	0.999881	1	FALSE	FALSE	0	382	836	493	617	1652	382	836	493	617	1652	-0.908114
Q9Y296	Q9Y296	>sp|Q9Y296|TPPC4_HUMAN Trafficking protein particle complex subunit 4 OS=Homo sapiens OX=9606 GN=TRAPPC4 PE=1 SV=1	TRAPPC4	10	9	0.115094	0.0614613	0.129572	0.191658	0.999881	1	FALSE	FALSE	0	94	209	117	145	404	94	209	117	145	404	-0.621704
Q8N350	Q8N350	>sp|Q8N350|CBARP_HUMAN Voltage-dependent calcium channel beta subunit-associated regulatory protein OS=Homo sapiens OX=9606 GN=CBARP PE=1 SV=3	CBARP	7	6	-0.0465813	-8.05038e-16	0.662492	1	0.999881	1	FALSE	FALSE	0	56	102	72	94	218	56	102	72	94	218	-1.30505
Q9ULB1-2	Q9ULB1-2	>sp|Q9ULB1-2|NRX1A_HUMAN Isoform of Q9ULB1, Isoform 2a of Neurexin-1 OS=Homo sapiens OX=9606 GN=NRXN1	NRXN1	34	29	0.0848052	0.0217444	0.177094	0.522384	0.999881	1	FALSE	FALSE	0	326	728	413	474	1386	326	728	413	474	1386	1.12593
P20618	P20618	>sp|P20618|PSB1_HUMAN Proteasome subunit beta type-1 OS=Homo sapiens OX=9606 GN=PSMB1 PE=1 SV=2	PSMB1	12	12	0.0458061	3.56756e-16	0.598166	1	0.999881	1	FALSE	FALSE	0	125	298	163	194	564	125	298	163	194	564	0.238064
O43760-2	O43760-2	>sp|O43760-2|SNG2_HUMAN Isoform of O43760, Isoform 2 of Synaptogyrin-2 OS=Homo sapiens OX=9606 GN=SYNGR2	SYNGR2	3	3	-0.00981809	1.20547e-17	0.95243	1	0.999881	1	FALSE	FALSE	0	33	75	42	50	144	33	75	42	50	144	0.639088
P33316	P33316	>sp|P33316|DUT_HUMAN Deoxyuridine 5'-triphosphate nucleotidohydrolase, mitochondrial OS=Homo sapiens OX=9606 GN=DUT PE=1 SV=4	DUT	5	3	0.330332	0.0838776	0.168778	0.512021	0.999881	1	FALSE	FALSE	0	28	98	46	51	152	28	98	46	51	152	1.92154
Q9BQA9-2	Q9BQA9-2	>sp|Q9BQA9-2|CYBC1_HUMAN Isoform of Q9BQA9, Isoform 2 of Cytochrome b-245 chaperone 1 OS=Homo sapiens OX=9606 GN=CYBC1	CYBC1	5	3	-0.0487985	-5.18929e-18	0.749086	1	0.999881	1	FALSE	FALSE	0	36	91	43	54	160	36	91	43	54	160	-0.311857
Q9BWD1	Q9BWD1	>sp|Q9BWD1|THIC_HUMAN Acetyl-CoA acetyltransferase, cytosolic OS=Homo sapiens OX=9606 GN=ACAT2 PE=1 SV=2	ACAT2	13	8	0.119873	7.12057e-16	0.532503	1	0.999881	1	FALSE	FALSE	0	91	253	125	140	451	91	253	125	140	451	1.72773
Q9Y2Z4	Q9Y2Z4	>sp|Q9Y2Z4|SYYM_HUMAN Tyrosine--tRNA ligase, mitochondrial OS=Homo sapiens OX=9606 GN=YARS2 PE=1 SV=2	YARS2	12	9	0.0264578	2.50496e-16	0.794645	1	0.999881	1	FALSE	FALSE	0	105	198	133	152	412	105	198	133	152	412	1.28629
Q96AX2-2	Q96AX2-2	>sp|Q96AX2-2|RAB37_HUMAN Isoform of Q96AX2, Isoform 2 of Ras-related protein Rab-37 OS=Homo sapiens OX=9606 GN=RAB37	RAB37	10	8	0.00417364	3.30891e-18	0.972301	1	0.999881	1	FALSE	FALSE	0	90	209	118	132	408	90	209	118	132	408	1.71529
Q8N6N2	Q8N6N2	>sp|Q8N6N2|TTC9B_HUMAN Tetratricopeptide repeat protein 9B OS=Homo sapiens OX=9606 GN=TTC9B PE=2 SV=1	TTC9B	6	5	-0.0703893	-1.87516e-16	0.451564	1	0.999881	1	FALSE	FALSE	0	55	108	65	88	220	55	108	65	88	220	-2.35191
Q6NVY1	Q6NVY1	>sp|Q6NVY1|HIBCH_HUMAN 3-hydroxyisobutyryl-CoA hydrolase, mitochondrial OS=Homo sapiens OX=9606 GN=HIBCH PE=1 SV=2	HIBCH	15	13	0.217034	0.134762	0.107835	0.217199	0.999881	1	FALSE	FALSE	0	140	334	182	211	626	140	334	182	211	626	0.926936
Q6ZNW5	Q6ZNW5	>sp|Q6ZNW5|GDPP1_HUMAN GDP-D-glucose phosphorylase 1 OS=Homo sapiens OX=9606 GN=GDPGP1 PE=1 SV=2	GDPGP1	7	5	0.160139	0.136746	0.120234	0.089972	0.999881	1	FALSE	FALSE	0	43	109	59	69	203	43	109	59	69	203	0.985465
P09669	P09669	>sp|P09669|COX6C_HUMAN Cytochrome c oxidase subunit 6C OS=Homo sapiens OX=9606 GN=COX6C PE=1 SV=2	COX6C	12	10	0.0565434	5.34286e-16	0.650696	1	0.999881	1	FALSE	FALSE	0	107	230	137	166	452	107	230	137	166	452	-0.000869375
P24752	P24752	>sp|P24752|THIL_HUMAN Acetyl-CoA acetyltransferase, mitochondrial OS=Homo sapiens OX=9606 GN=ACAT1 PE=1 SV=1	ACAT1	25	20	0.13354	1.94093e-13	0.391149	0.999999	0.999881	1	FALSE	FALSE	0	225	550	302	344	1025	225	550	302	344	1025	1.1515
Q15223	Q15223	>sp|Q15223|NECT1_HUMAN Nectin-1 OS=Homo sapiens OX=9606 GN=NECTIN1 PE=1 SV=3	NECTIN1	8	8	-0.142862	-0.0714012	0.101179	0.262326	0.999881	1	FALSE	FALSE	0	86	188	108	129	366	86	188	108	129	366	0.292795
P23526	P23526	>sp|P23526|SAHH_HUMAN Adenosylhomocysteinase OS=Homo sapiens OX=9606 GN=AHCY PE=1 SV=4	AHCY	21	17	0.0408925	5.90713e-18	0.816433	1	0.999881	1	FALSE	FALSE	0	186	460	232	290	861	186	460	232	290	861	-0.720813
P78347-2	P78347-2	>sp|P78347-2|GTF2I_HUMAN Isoform of P78347, Isoform 2 of General transcription factor II-I OS=Homo sapiens OX=9606 GN=GTF2I	GTF2I	31	14	0.0032923	-3.89034e-17	0.963544	1	0.999881	1	FALSE	FALSE	0	207	491	247	301	982	207	491	247	301	982	-0.296983
O75069	O75069	>sp|O75069|TMCC2_HUMAN Transmembrane and coiled-coil domains protein 2 OS=Homo sapiens OX=9606 GN=TMCC2 PE=1 SV=3	TMCC2	8	3	-0.0941095	-0.0654629	0.36696	0.359585	0.999881	1	FALSE	FALSE	0	41	82	49	73	184	41	82	49	73	184	-3.73072
Q9UPW8	Q9UPW8	>sp|Q9UPW8|UN13A_HUMAN Protein unc-13 homolog A OS=Homo sapiens OX=9606 GN=UNC13A PE=2 SV=4	UNC13A	42	35	0.0330202	6.1235e-17	0.644409	1	0.999881	1	FALSE	FALSE	0	385	804	478	586	1571	385	804	478	586	1571	-0.374175
Q8N5G0-2	Q8N5G0-2	>sp|Q8N5G0-2|SIM20_HUMAN Isoform of Q8N5G0, Isoform 2 of Small integral membrane protein 20 OS=Homo sapiens OX=9606 GN=SMIM20	SMIM20	3	2	-0.142352	-1.05504e-17	0.343419	1	0.999881	1	FALSE	FALSE	0	27	57	29	39	108	27	57	29	39	108	-1.41242
P62906	P62906	>sp|P62906|RL10A_HUMAN Large ribosomal subunit protein uL1 OS=Homo sapiens OX=9606 GN=RPL10A PE=1 SV=2	RPL10A	10	10	-0.00151858	0	0.980115	1	0.999881	1	FALSE	FALSE	0	107	231	131	154	458	107	231	131	154	458	0.658583
Q6V1X1-3	Q6V1X1-3	>sp|Q6V1X1-3|DPP8_HUMAN Isoform of Q6V1X1, Isoform 3 of Dipeptidyl peptidase 8 OS=Homo sapiens OX=9606 GN=DPP8	DPP8	10	7	-0.112013	-0.0206744	0.255171	0.615483	0.999881	1	FALSE	FALSE	0	80	142	98	124	302	80	142	98	124	302	-0.91979
Q86TI2-2	Q86TI2-2	>sp|Q86TI2-2|DPP9_HUMAN Isoform of Q86TI2, Isoform 2 of Dipeptidyl peptidase 9 OS=Homo sapiens OX=9606 GN=DPP9	DPP9	11	6	-0.0229704	-8.56471e-17	0.828222	1	0.999881	1	FALSE	FALSE	0	74	175	101	118	342	74	175	101	118	342	0.969858
Q86XP1-2	Q86XP1-2	>sp|Q86XP1-2|DGKH_HUMAN Isoform of Q86XP1, Isoform 2 of Diacylglycerol kinase eta OS=Homo sapiens OX=9606 GN=DGKH	DGKH	7	3	0.0498267	6.98628e-15	0.765389	1	0.999881	1	FALSE	FALSE	0	34	36	29	54	78	34	36	29	54	78	-7.28083
P08294	P08294	>sp|P08294|SODE_HUMAN Extracellular superoxide dismutase [Cu-Zn] OS=Homo sapiens OX=9606 GN=SOD3 PE=1 SV=2	SOD3	4	4	-0.00943837	2.42256e-18	0.957592	1	0.999881	1	FALSE	FALSE	0	42	100	52	65	190	42	100	52	65	190	-0.481428
Q9Y3B7	Q9Y3B7	>sp|Q9Y3B7|RM11_HUMAN Large ribosomal subunit protein uL11m OS=Homo sapiens OX=9606 GN=MRPL11 PE=1 SV=1	MRPL11	7	6	0.0521224	0	0.596585	1	0.999881	1	FALSE	FALSE	0	59	109	74	88	235	59	109	74	88	235	0.450262
Q7Z6L0-2	Q7Z6L0-2	>sp|Q7Z6L0-2|PRRT2_HUMAN Isoform of Q7Z6L0, Isoform 2 of Proline-rich transmembrane protein 2 OS=Homo sapiens OX=9606 GN=PRRT2	PRRT2	8	7	-0.0881691	-6.11948e-16	0.4365	1	0.999881	1	FALSE	FALSE	0	81	179	104	126	344	81	179	104	126	344	0.0254259
P05937	P05937	>sp|P05937|CALB1_HUMAN Calbindin OS=Homo sapiens OX=9606 GN=CALB1 PE=1 SV=2	CALB1	10	9	0.0171119	1.25707e-19	0.907785	1	0.999881	1	FALSE	FALSE	0	101	222	124	149	433	101	222	124	149	433	0.127881
Q86SK9	Q86SK9	>sp|Q86SK9|SCD5_HUMAN Stearoyl-CoA desaturase 5 OS=Homo sapiens OX=9606 GN=SCD5 PE=1 SV=2	SCD5	6	3	-0.054233	-1.34194e-16	0.701282	1	0.999881	1	FALSE	FALSE	0	45	96	49	64	188	45	96	49	64	188	-1.22502
P49748-3	P49748-3	>sp|P49748-3|ACADV_HUMAN Isoform of P49748, Isoform 3 of Very long-chain specific acyl-CoA dehydrogenase, mitochondrial OS=Homo sapiens OX=9606 GN=ACADVL	ACADVL	31	26	0.019196	0	0.786643	1	0.999881	1	FALSE	FALSE	0	280	641	362	433	1264	280	641	362	433	1264	0.122233
Q9UKU6	Q9UKU6	>sp|Q9UKU6|TRHDE_HUMAN Thyrotropin-releasing hormone-degrading ectoenzyme OS=Homo sapiens OX=9606 GN=TRHDE PE=2 SV=1	TRHDE	10	4	0.0692445	1.38186e-19	0.564064	1	0.999881	1	FALSE	FALSE	0	65	111	79	91	232	65	111	79	91	232	1.13324
O14745	O14745	>sp|O14745|NHRF1_HUMAN Na(+)/H(+) exchange regulatory cofactor NHE-RF1 OS=Homo sapiens OX=9606 GN=NHERF1 PE=1 SV=4	NHERF1	21	15	0.161198	9.58374e-17	0.473597	1	0.999881	1	FALSE	FALSE	0	147	401	200	246	769	147	401	200	246	769	-0.505852
Q8TD16-2	Q8TD16-2	>sp|Q8TD16-2|BICD2_HUMAN Isoform of Q8TD16, Isoform 2 of Protein bicaudal D homolog 2 OS=Homo sapiens OX=9606 GN=BICD2	BICD2	4	2	-0.0263867	-4.07633e-19	0.852671	1	0.999881	1	FALSE	FALSE	0	24	62	26	33	111	24	62	26	33	111	-0.397033
P23786	P23786	>sp|P23786|CPT2_HUMAN Carnitine O-palmitoyltransferase 2, mitochondrial OS=Homo sapiens OX=9606 GN=CPT2 PE=1 SV=2	CPT2	26	16	0.0674709	2.83751e-15	0.497772	1	0.999881	1	FALSE	FALSE	0	180	420	232	273	819	180	420	232	273	819	0.733392
Q9Y5J7	Q9Y5J7	>sp|Q9Y5J7|TIM9_HUMAN Mitochondrial import inner membrane translocase subunit Tim9 OS=Homo sapiens OX=9606 GN=TIMM9 PE=1 SV=1	TIMM9	3	3	-0.0499444	-1.07859e-18	0.7586	1	0.999881	1	FALSE	FALSE	0	26	66	36	42	135	26	66	36	42	135	0.858996
Q9Y689	Q9Y689	>sp|Q9Y689|ARL5A_HUMAN ADP-ribosylation factor-like protein 5A OS=Homo sapiens OX=9606 GN=ARL5A PE=1 SV=1	ARL5A	3	2	0.0256281	-1.44268e-18	0.874447	1	0.999881	1	FALSE	FALSE	0	20	48	28	37	91	20	48	28	37	91	-1.14485
Q96AX1	Q96AX1	>sp|Q96AX1|VP33A_HUMAN Vacuolar protein sorting-associated protein 33A OS=Homo sapiens OX=9606 GN=VPS33A PE=1 SV=1	VPS33A	24	19	-0.0581773	-0.0282595	0.269437	0.314407	0.999881	1	FALSE	FALSE	0	195	408	247	288	857	195	408	247	288	857	0.797499
P22570-2	P22570-2	>sp|P22570-2|ADRO_HUMAN Isoform of P22570, Isoform Long of NADPH:adrenodoxin oxidoreductase, mitochondrial OS=Homo sapiens OX=9606 GN=FDXR	FDXR	15	14	0.0685032	3.39686e-15	0.512051	1	0.999881	1	FALSE	FALSE	0	119	316	169	196	583	119	316	169	196	583	1.00612
Q9P1Z2-2	Q9P1Z2-2	>sp|Q9P1Z2-2|CACO1_HUMAN Isoform of Q9P1Z2, Isoform 2 of Calcium-binding and coiled-coil domain-containing protein 1 OS=Homo sapiens OX=9606 GN=CALCOCO1	CALCOCO1	16	12	-0.0195133	-1.32222e-17	0.753555	1	0.999881	1	FALSE	FALSE	0	142	283	181	203	603	142	283	181	203	603	1.71033
Q9UQF2	Q9UQF2	>sp|Q9UQF2|JIP1_HUMAN C-Jun-amino-terminal kinase-interacting protein 1 OS=Homo sapiens OX=9606 GN=MAPK8IP1 PE=1 SV=1	MAPK8IP1	4	3	0.178967	0	0.251733	1	0.999881	1	FALSE	FALSE	0	26	70	31	40	131	26	70	31	40	131	-0.520427
Q9H267	Q9H267	>sp|Q9H267|VP33B_HUMAN Vacuolar protein sorting-associated protein 33B OS=Homo sapiens OX=9606 GN=VPS33B PE=1 SV=2	VPS33B	26	19	-0.00698532	6.06402e-17	0.897958	1	0.999881	1	FALSE	FALSE	0	227	486	268	343	961	227	486	268	343	961	-1.17459
Q14738	Q14738	>sp|Q14738|2A5D_HUMAN Serine/threonine-protein phosphatase 2A 56 kDa regulatory subunit delta isoform OS=Homo sapiens OX=9606 GN=PPP2R5D PE=1 SV=1	PPP2R5D	28	19	-0.0391687	-6.25983e-17	0.340294	1	0.999881	1	FALSE	FALSE	0	235	520	288	353	995	235	520	288	353	995	-0.377523
O94910-2	O94910-2	>sp|O94910-2|AGRL1_HUMAN Isoform of O94910, Isoform 2 of Adhesion G protein-coupled receptor L1 OS=Homo sapiens OX=9606 GN=ADGRL1	ADGRL1	22	17	-0.0545656	-1.24949e-17	0.295222	1	0.999881	1	FALSE	FALSE	0	196	412	242	298	804	196	412	242	298	804	-0.485757
P0C0S5	P0C0S5	>sp|P0C0S5|H2AZ_HUMAN Histone H2A.Z OS=Homo sapiens OX=9606 GN=H2AZ1 PE=1 SV=2	H2AZ1	6	4	-0.0198585	0	0.904889	1	0.999881	1	FALSE	FALSE	0	49	116	60	72	213	49	116	60	72	213	0.345916
P13987-2	P13987-2	>sp|P13987-2|CD59_HUMAN Isoform of P13987, Isoform 2 of CD59 glycoprotein OS=Homo sapiens OX=9606 GN=CD59	CD59	1	1	-0.0171399	0	0.85513	1	0.999881	1	FALSE	FALSE	0	11	25	14	17	48	11	25	14	17	48
A0A286YFF8	A0A286YFF8	>tr|A0A286YFF8|A0A286YFF8_HUMAN Isoform of Q7Z3U7, Protein MON2 homolog OS=Homo sapiens OX=9606 GN=MON2 PE=1 SV=1	MON2	31	16	-0.0280641	-0.0305386	0.584064	0.272288	0.999881	1	FALSE	FALSE	0	226	465	269	323	905	226	465	269	323	905	0.106062
O60256	O60256	>sp|O60256|KPRB_HUMAN Phosphoribosyl pyrophosphate synthase-associated protein 2 OS=Homo sapiens OX=9606 GN=PRPSAP2 PE=1 SV=1	PRPSAP2	16	13	-0.00907136	0	0.899214	1	0.999881	1	FALSE	FALSE	0	143	326	187	219	652	143	326	187	219	652	0.64049
O75947	O75947	>sp|O75947|ATP5H_HUMAN ATP synthase subunit d, mitochondrial OS=Homo sapiens OX=9606 GN=ATP5PD PE=1 SV=3	ATP5PD	23	20	-0.0209795	0	0.732885	1	0.999881	1	FALSE	FALSE	0	221	477	285	335	927	221	477	285	335	927	0.531577
Q13425	Q13425	>sp|Q13425|SNTB2_HUMAN Beta-2-syntrophin OS=Homo sapiens OX=9606 GN=SNTB2 PE=1 SV=1	SNTB2	11	9	0.0102552	4.44397e-19	0.890696	1	0.999881	1	FALSE	FALSE	0	100	238	127	156	455	100	238	127	156	455	-0.424714
Q6PCB7	Q6PCB7	>sp|Q6PCB7|S27A1_HUMAN Long-chain fatty acid transport protein 1 OS=Homo sapiens OX=9606 GN=SLC27A1 PE=1 SV=1	SLC27A1	14	10	0.0779097	0.0181567	0.242859	0.54698	0.999881	1	FALSE	FALSE	0	107	251	131	160	468	107	251	131	160	468	-0.0374879
P34896-2	P34896-2	>sp|P34896-2|GLYC_HUMAN Isoform of P34896, Isoform 2 of Serine hydroxymethyltransferase, cytosolic OS=Homo sapiens OX=9606 GN=SHMT1	SHMT1	7	3	0.0469249	1.34179e-17	0.764941	1	0.999881	1	FALSE	FALSE	0	44	138	49	65	241	44	138	49	65	241	-1.44668
Q08379	Q08379	>sp|Q08379|GOGA2_HUMAN Golgin subfamily A member 2 OS=Homo sapiens OX=9606 GN=GOLGA2 PE=1 SV=3	GOLGA2	10	6	0.0431107	5.0102e-16	0.59245	1	0.999881	1	FALSE	FALSE	0	71	143	79	96	296	71	143	79	96	296	0.354254
Q9Y2Q3	Q9Y2Q3	>sp|Q9Y2Q3|GSTK1_HUMAN Glutathione S-transferase kappa 1 OS=Homo sapiens OX=9606 GN=GSTK1 PE=1 SV=3	GSTK1	13	9	0.0518855	0.0119721	0.448438	0.653049	0.999881	1	FALSE	FALSE	0	99	235	141	167	472	99	235	141	167	472	0.592008
Q16760-2	Q16760-2	>sp|Q16760-2|DGKD_HUMAN Isoform of Q16760, Isoform 1 of Diacylglycerol kinase delta OS=Homo sapiens OX=9606 GN=DGKD	DGKD	1	1	0.306746	1.95422e-17	0.223778	1	0.999881	1	FALSE	FALSE	0	8	9	11	9	21	8	9	11	9	21
P50416	P50416	>sp|P50416|CPT1A_HUMAN Carnitine O-palmitoyltransferase 1, liver isoform OS=Homo sapiens OX=9606 GN=CPT1A PE=1 SV=2	CPT1A	24	17	0.0609943	8.43316e-16	0.52938	1	0.999881	1	FALSE	FALSE	0	208	476	261	300	886	208	476	261	300	886	1.20279
Q8TCG5-2	Q8TCG5-2	>sp|Q8TCG5-2|CPT1C_HUMAN Isoform of Q8TCG5, Isoform 2 of Carnitine O-palmitoyltransferase 1, brain isoform OS=Homo sapiens OX=9606 GN=CPT1C	CPT1C	8	4	-0.0033213	4.71467e-17	0.979828	1	0.999881	1	FALSE	FALSE	0	45	98	64	78	220	45	98	64	78	220	0.203875
O15530	O15530	>sp|O15530|PDPK1_HUMAN 3-phosphoinositide-dependent protein kinase 1 OS=Homo sapiens OX=9606 GN=PDPK1 PE=1 SV=1	PDPK1	24	19	0.0381098	4.96815e-17	0.512136	1	0.999881	1	FALSE	FALSE	0	227	501	291	340	971	227	501	291	340	971	0.824394
P18124	P18124	>sp|P18124|RL7_HUMAN Large ribosomal subunit protein uL30 OS=Homo sapiens OX=9606 GN=RPL7 PE=1 SV=1	RPL7	22	18	-0.00267725	2.8626e-17	0.981199	1	0.999881	1	FALSE	FALSE	0	203	433	253	310	860	203	433	253	310	860	-0.436039
Q9H2G2-2	Q9H2G2-2	>sp|Q9H2G2-2|SLK_HUMAN Isoform of Q9H2G2, Isoform 2 of STE20-like serine/threonine-protein kinase OS=Homo sapiens OX=9606 GN=SLK	SLK	32	26	-0.087727	-0.052515	0.0897152	0.15872	0.999881	1	FALSE	FALSE	0	251	551	336	413	1087	251	551	336	413	1087	-0.418859
Q9UL54-2	Q9UL54-2	>sp|Q9UL54-2|TAOK2_HUMAN Isoform of Q9UL54, Isoform 2 of Serine/threonine-protein kinase TAO2 OS=Homo sapiens OX=9606 GN=TAOK2	TAOK2	15	10	-0.0226611	0	0.731626	1	0.999881	1	FALSE	FALSE	0	122	226	155	168	468	122	226	155	168	468	2.38009
Q7L7X3	Q7L7X3	>sp|Q7L7X3|TAOK1_HUMAN Serine/threonine-protein kinase TAO1 OS=Homo sapiens OX=9606 GN=TAOK1 PE=1 SV=1	TAOK1	24	19	-0.095137	-0.0772695	0.0608702	0.0365025	0.999881	1	FALSE	FALSE	0	211	449	259	312	882	211	449	259	312	882	0.0828526
Q13619	Q13619	>sp|Q13619|CUL4A_HUMAN Cullin-4A OS=Homo sapiens OX=9606 GN=CUL4A PE=1 SV=3	CUL4A	11	8	-0.029064	-4.462e-17	0.728253	1	0.999881	1	FALSE	FALSE	0	82	185	95	127	370	82	185	95	127	370	-1.91176
Q96LJ8	Q96LJ8	>sp|Q96LJ8|UBX10_HUMAN UBX domain-containing protein 10 OS=Homo sapiens OX=9606 GN=UBXN10 PE=1 SV=1	UBXN10	2	1	0.491695	0.294422	0.106663	0.163338	0.999881	1	FALSE	FALSE	0	8	17	12	17	55	8	17	12	17	55
P35268	P35268	>sp|P35268|RL22_HUMAN Large ribosomal subunit protein eL22 OS=Homo sapiens OX=9606 GN=RPL22 PE=1 SV=2	RPL22	3	3	-0.0713852	-5.5338e-16	0.480491	1	0.999881	1	FALSE	FALSE	0	33	75	42	51	144	33	75	42	51	144	0.17661
Q13224	Q13224	>sp|Q13224|NMDE2_HUMAN Glutamate receptor ionotropic, NMDA 2B OS=Homo sapiens OX=9606 GN=GRIN2B PE=1 SV=3	GRIN2B	35	22	-0.0524799	-1.74149e-16	0.518245	1	0.999881	1	FALSE	FALSE	0	252	486	299	371	997	252	486	299	371	997	-0.593407
Q9NY59-2	Q9NY59-2	>sp|Q9NY59-2|NSMA2_HUMAN Isoform of Q9NY59, Isoform 2 of Sphingomyelin phosphodiesterase 3 OS=Homo sapiens OX=9606 GN=SMPD3	SMPD3	5	4	-0.0481911	-6.21982e-17	0.59128	1	0.999881	1	FALSE	FALSE	0	45	90	57	68	183	45	90	57	68	183	0.442042
Q9P0I2	Q9P0I2	>sp|Q9P0I2|EMC3_HUMAN ER membrane protein complex subunit 3 OS=Homo sapiens OX=9606 GN=EMC3 PE=1 SV=3	EMC3	6	6	0.0937489	0.0388901	0.236666	0.412621	0.999881	1	FALSE	FALSE	0	61	148	77	98	272	61	148	77	98	272	-1.00326
Q13671	Q13671	>sp|Q13671|RIN1_HUMAN Ras and Rab interactor 1 OS=Homo sapiens OX=9606 GN=RIN1 PE=1 SV=4	RIN1	13	9	0.000220449	1.59158e-16	0.998133	1	0.999881	1	FALSE	FALSE	0	85	218	126	147	445	85	218	126	147	445	0.943348
P83436	P83436	>sp|P83436|COG7_HUMAN Conserved oligomeric Golgi complex subunit 7 OS=Homo sapiens OX=9606 GN=COG7 PE=1 SV=1	COG7	9	8	-0.0746283	-1.14602e-16	0.391809	1	0.999881	1	FALSE	FALSE	0	69	148	92	120	305	69	148	92	120	305	-1.39024
Q96IX5	Q96IX5	>sp|Q96IX5|ATPMK_HUMAN ATP synthase membrane subunit K, mitochondrial OS=Homo sapiens OX=9606 GN=ATP5MK PE=1 SV=1	ATP5MK	4	3	0.118437	0.0344015	0.206406	0.586031	0.999881	1	FALSE	FALSE	0	35	87	51	56	161	35	87	51	56	161	2.04384
Q9NUL3-2	Q9NUL3-2	>sp|Q9NUL3-2|STAU2_HUMAN Isoform of Q9NUL3, Isoform 2 of Double-stranded RNA-binding protein Staufen homolog 2 OS=Homo sapiens OX=9606 GN=STAU2	STAU2	14	9	-0.219209	-0.137797	0.0631096	0.0705368	0.999881	1	FALSE	FALSE	0	98	201	125	146	390	98	201	125	146	390	0.936717
Q9BZ67-3	Q9BZ67-3	>sp|Q9BZ67-3|FRMD8_HUMAN Isoform of Q9BZ67, Isoform 3 of FERM domain-containing protein 8 OS=Homo sapiens OX=9606 GN=FRMD8	FRMD8	2	1	-0.14222	0	0.457572	1	0.999881	1	FALSE	FALSE	0	11	32	12	19	61	11	32	12	19	61
Q9H0W8-2	Q9H0W8-2	>sp|Q9H0W8-2|SMG9_HUMAN Isoform of Q9H0W8, Isoform 2 of Nonsense-mediated mRNA decay factor SMG9 OS=Homo sapiens OX=9606 GN=SMG9	SMG9	7	2	0.0908228	1.52443e-16	0.536343	1	0.999881	1	FALSE	FALSE	0	24	83	37	47	173	24	83	37	47	173	-0.584503
O43390	O43390	>sp|O43390|HNRPR_HUMAN Heterogeneous nuclear ribonucleoprotein R OS=Homo sapiens OX=9606 GN=HNRNPR PE=1 SV=1	HNRNPR	21	18	0.0186709	0	0.772102	1	0.999881	1	FALSE	FALSE	0	192	454	255	311	873	192	454	255	311	873	-0.278688
P12931-3	P12931-3	>sp|P12931-3|SRC_HUMAN Isoform of P12931, Isoform 3 of Proto-oncogene tyrosine-protein kinase Src OS=Homo sapiens OX=9606 GN=SRC	SRC	21	18	0.0397376	0.0100217	0.390762	0.565935	0.999881	1	FALSE	FALSE	0	198	430	247	302	844	198	430	247	302	844	-0.340007
Q9C0D0	Q9C0D0	>sp|Q9C0D0|PHAR1_HUMAN Phosphatase and actin regulator 1 OS=Homo sapiens OX=9606 GN=PHACTR1 PE=1 SV=3	PHACTR1	21	17	-0.0812767	-4.00228e-18	0.305068	1	0.999881	1	FALSE	FALSE	0	204	409	245	308	833	204	409	245	308	833	-0.958388
Q8WXF7	Q8WXF7	>sp|Q8WXF7|ATLA1_HUMAN Atlastin-1 OS=Homo sapiens OX=9606 GN=ATL1 PE=1 SV=1	ATL1	40	29	-0.00980173	0	0.870779	1	0.999881	1	FALSE	FALSE	0	351	752	432	517	1468	351	752	432	517	1468	0.143127
P52209-2	P52209-2	>sp|P52209-2|6PGD_HUMAN Isoform of P52209, Isoform 2 of 6-phosphogluconate dehydrogenase, decarboxylating OS=Homo sapiens OX=9606 GN=PGD	PGD	25	21	0.134643	0.0942466	0.180162	0.229066	0.999881	1	FALSE	FALSE	0	211	560	289	334	1012	211	560	289	334	1012	0.992029
Q14161	Q14161	>sp|Q14161|GIT2_HUMAN ARF GTPase-activating protein GIT2 OS=Homo sapiens OX=9606 GN=GIT2 PE=1 SV=2	GIT2	9	6	-0.0650219	0	0.26888	1	0.999881	1	FALSE	FALSE	0	72	144	86	100	270	72	144	86	100	270	1.01214
Q9ULP9-2	Q9ULP9-2	>sp|Q9ULP9-2|TBC24_HUMAN Isoform of Q9ULP9, Isoform 2 of TBC1 domain family member 24 OS=Homo sapiens OX=9606 GN=TBC1D24	TBC1D24	14	11	-0.0722904	-9.97492e-16	0.304916	1	0.999881	1	FALSE	FALSE	0	124	273	153	184	528	124	273	153	184	528	0.187359
Q15417	Q15417	>sp|Q15417|CNN3_HUMAN Calponin-3 OS=Homo sapiens OX=9606 GN=CNN3 PE=1 SV=1	CNN3	10	6	0.13487	1.3038e-16	0.367311	1	0.999881	1	FALSE	FALSE	0	78	202	99	123	370	78	202	99	123	370	-0.500888
Q5JUW8	Q5JUW8	>tr|Q5JUW8|Q5JUW8_HUMAN Isoform of Q92796, Discs large MAGUK scaffold protein 3 OS=Homo sapiens OX=9606 GN=DLG3 PE=1 SV=1	DLG3	31	24	-0.0920306	-0.0333447	0.190518	0.426212	0.999881	1	FALSE	FALSE	0	273	589	345	422	1164	273	589	345	422	1164	-0.230451
A0A0U1RQN6	A0A0U1RQN6	>tr|A0A0U1RQN6|A0A0U1RQN6_HUMAN Isoform of Q01484, Ankyrin 2 (Fragment) OS=Homo sapiens OX=9606 GN=ANK2 PE=1 SV=2	ANK2	30	28	-0.0200639	0	0.83086	1	0.999881	1	FALSE	FALSE	0	303	659	373	457	1296	303	659	373	457	1296	-0.374289
Q8N608-3	Q8N608-3	>sp|Q8N608-3|DPP10_HUMAN Isoform of Q8N608, Isoform 3 of Inactive dipeptidyl peptidase 10 OS=Homo sapiens OX=9606 GN=DPP10	DPP10	37	31	-0.0526745	-9.34709e-18	0.443835	1	0.999881	1	FALSE	FALSE	0	342	725	421	497	1415	342	725	421	497	1415	0.545225
Q01814-8	Q01814-8	>sp|Q01814-8|AT2B2_HUMAN Isoform of Q01814, Isoform XB of Plasma membrane calcium-transporting ATPase 2 OS=Homo sapiens OX=9606 GN=ATP2B2	ATP2B2	37	30	0.0261409	1.73766e-17	0.704084	1	0.999881	1	FALSE	FALSE	0	350	780	438	527	1476	350	780	438	527	1476	0.0251866
Q76N89-2	Q76N89-2	>sp|Q76N89-2|HECW1_HUMAN Isoform of Q76N89, Isoform 2 of E3 ubiquitin-protein ligase HECW1 OS=Homo sapiens OX=9606 GN=HECW1	HECW1	13	9	0.0426209	9.36193e-18	0.615234	1	0.999881	1	FALSE	FALSE	0	104	205	130	160	423	104	205	130	160	423	-0.294899
Q70CQ4	Q70CQ4	>sp|Q70CQ4|UBP31_HUMAN Ubiquitin carboxyl-terminal hydrolase 31 OS=Homo sapiens OX=9606 GN=USP31 PE=2 SV=2	USP31	15	8	-0.0142516	-4.83996e-18	0.870693	1	0.999881	1	FALSE	FALSE	0	97	207	120	155	422	97	207	120	155	422	-1.19689
Q5T447	Q5T447	>sp|Q5T447|HECD3_HUMAN E3 ubiquitin-protein ligase HECTD3 OS=Homo sapiens OX=9606 GN=HECTD3 PE=1 SV=1	HECTD3	19	12	0.0333364	3.87519e-15	0.589246	1	0.999881	1	FALSE	FALSE	0	137	279	167	190	537	137	279	167	190	537	1.50659
Q92614-2	Q92614-2	>sp|Q92614-2|MY18A_HUMAN Isoform of Q92614, Isoform 2 of Unconventional myosin-XVIIIa OS=Homo sapiens OX=9606 GN=MYO18A	MYO18A	75	57	0.0288441	0	0.653903	1	0.999881	1	FALSE	FALSE	0	650	1391	803	984	2767	650	1391	803	984	2767	-0.346735
P24588	P24588	>sp|P24588|AKAP5_HUMAN A-kinase anchor protein 5 OS=Homo sapiens OX=9606 GN=AKAP5 PE=1 SV=3	AKAP5	10	7	-0.186048	-0.0330586	0.230006	0.635243	0.999881	1	FALSE	FALSE	0	76	171	103	119	346	76	171	103	119	346	1.00268
H0YI37	H0YI37	>tr|H0YI37|H0YI37_HUMAN Isoform of P06576, ATP synthase F1 subunit beta (Fragment) OS=Homo sapiens OX=9606 GN=ATP5F1B PE=1 SV=1	ATP5F1B	1	1	0.0223881	0	0.871111	1	0.999881	1	FALSE	FALSE	0	11	25	14	17	48	11	25	14	17	48
Q08499	Q08499	>sp|Q08499|PDE4D_HUMAN cAMP-specific 3',5'-cyclic phosphodiesterase 4D OS=Homo sapiens OX=9606 GN=PDE4D PE=1 SV=2	PDE4D	12	9	-0.00860759	0	0.887031	1	0.999881	1	FALSE	FALSE	0	108	206	127	162	410	108	206	127	162	410	-1.01128
P31431	P31431	>sp|P31431|SDC4_HUMAN Syndecan-4 OS=Homo sapiens OX=9606 GN=SDC4 PE=1 SV=2	SDC4	4	3	-0.0966759	-1.19988e-16	0.586669	1	0.999881	1	FALSE	FALSE	0	27	78	35	44	149	27	78	35	44	149	0.108412
Q53HC5	Q53HC5	>sp|Q53HC5|KLH26_HUMAN Kelch-like protein 26 OS=Homo sapiens OX=9606 GN=KLHL26 PE=1 SV=2	KLHL26	6	4	0.0269261	6.39776e-18	0.844668	1	0.999881	1	FALSE	FALSE	0	45	76	53	69	178	45	76	53	69	178	-1.14092
P46100-3	P46100-3	>sp|P46100-3|ATRX_HUMAN Isoform of P46100, Isoform 2 of Transcriptional regulator ATRX OS=Homo sapiens OX=9606 GN=ATRX	ATRX	14	3	-0.0483701	-1.34146e-18	0.723155	1	0.999881	1	FALSE	FALSE	0	61	143	74	103	315	61	143	74	103	315	-2.82806
Q9Y3S1-2	Q9Y3S1-2	>sp|Q9Y3S1-2|WNK2_HUMAN Isoform of Q9Y3S1, Isoform 2 of Serine/threonine-protein kinase WNK2 OS=Homo sapiens OX=9606 GN=WNK2	WNK2	20	16	-0.115117	-0.0464076	0.0962391	0.257533	0.999881	1	FALSE	FALSE	0	176	343	208	259	711	176	343	208	259	711	-0.689287
Q6PFW1-2	Q6PFW1-2	>sp|Q6PFW1-2|VIP1_HUMAN Isoform of Q6PFW1, Isoform 2 of Inositol hexakisphosphate and diphosphoinositol-pentakisphosphate kinase 1 OS=Homo sapiens OX=9606 GN=PPIP5K1	PPIP5K1	14	11	-0.0688428	-0.0444409	0.335861	0.311544	0.999881	1	FALSE	FALSE	0	111	208	142	180	470	111	208	142	180	470	-0.889649
Q9UM54-1	Q9UM54-1	>sp|Q9UM54-1|MYO6_HUMAN Isoform of Q9UM54, Isoform 1 of Unconventional myosin-VI OS=Homo sapiens OX=9606 GN=MYO6	MYO6	50	33	-0.0178252	-5.26278e-16	0.79233	1	0.999881	1	FALSE	FALSE	0	409	980	481	608	1838	409	980	481	608	1838	-0.943924
O94819	O94819	>sp|O94819|KBTBB_HUMAN Kelch repeat and BTB domain-containing protein 11 OS=Homo sapiens OX=9606 GN=KBTBD11 PE=1 SV=1	KBTBD11	20	20	-0.0036669	-5.48314e-19	0.948547	1	0.999881	1	FALSE	FALSE	0	211	482	274	328	927	211	482	274	328	927	0.0573228
O95466-2	O95466-2	>sp|O95466-2|FMNL1_HUMAN Isoform of O95466, Isoform 2 of Formin-like protein 1 OS=Homo sapiens OX=9606 GN=FMNL1	FMNL1	8	2	0.123963	0.0837042	0.300091	0.274457	0.999881	1	FALSE	FALSE	0	39	92	40	49	155	39	92	40	49	155	0.605593
Q7Z3J2	Q7Z3J2	>sp|Q7Z3J2|VP35L_HUMAN VPS35 endosomal protein-sorting factor-like OS=Homo sapiens OX=9606 GN=VPS35L PE=1 SV=2	VPS35L	19	13	0.028156	1.27977e-16	0.646062	1	0.999881	1	FALSE	FALSE	0	141	337	187	218	634	141	337	187	218	634	0.948358
Q5TCY1	Q5TCY1	>sp|Q5TCY1|TTBK1_HUMAN Tau-tubulin kinase 1 OS=Homo sapiens OX=9606 GN=TTBK1 PE=1 SV=2	TTBK1	8	5	-0.0442475	-6.8593e-15	0.622058	1	0.999881	1	FALSE	FALSE	0	54	122	71	89	228	54	122	71	89	228	-0.615994
Q9NQR4	Q9NQR4	>sp|Q9NQR4|NIT2_HUMAN Omega-amidase NIT2 OS=Homo sapiens OX=9606 GN=NIT2 PE=1 SV=1	NIT2	12	5	0.366311	0.143169	0.162445	0.409875	0.999881	1	FALSE	FALSE	0	73	208	79	88	315	73	208	79	88	315	1.70712
O43175	O43175	>sp|O43175|SERA_HUMAN D-3-phosphoglycerate dehydrogenase OS=Homo sapiens OX=9606 GN=PHGDH PE=1 SV=4	PHGDH	20	14	0.101693	0.0703941	0.134663	0.146817	0.999881	1	FALSE	FALSE	0	161	405	208	248	752	161	405	208	248	752	0.234276
Q15269	Q15269	>sp|Q15269|PWP2_HUMAN Periodic tryptophan protein 2 homolog OS=Homo sapiens OX=9606 GN=PWP2 PE=1 SV=2	PWP2	1	1	-0.159805	0	0.631117	1	0.999881	1	FALSE	FALSE	0	9	12	8	12	30	9	12	8	12	30
O43707	O43707	>sp|O43707|ACTN4_HUMAN Alpha-actinin-4 OS=Homo sapiens OX=9606 GN=ACTN4 PE=1 SV=2	ACTN4	45	40	0.00346337	0	0.946283	1	0.999881	1	FALSE	FALSE	0	437	963	549	675	1849	437	963	549	675	1849	-0.523031
P12814-3	P12814-3	>sp|P12814-3|ACTN1_HUMAN Isoform of P12814, Isoform 3 of Alpha-actinin-1 OS=Homo sapiens OX=9606 GN=ACTN1	ACTN1	75	63	-0.0659537	-2.38234e-15	0.445616	1	0.999881	1	FALSE	FALSE	0	724	1526	886	1085	3008	724	1526	886	1085	3008	-0.393345
P35609-2	P35609-2	>sp|P35609-2|ACTN2_HUMAN Isoform of P35609, Isoform 2 of Alpha-actinin-2 OS=Homo sapiens OX=9606 GN=ACTN2	ACTN2	40	34	-0.11113	-0.0361865	0.154872	0.447506	0.999881	1	FALSE	FALSE	0	370	746	476	604	1537	370	746	476	604	1537	-1.19888
P06756-3	P06756-3	>sp|P06756-3|ITAV_HUMAN Isoform of P06756, Isoform 3 of Integrin alpha-V OS=Homo sapiens OX=9606 GN=ITGAV	ITGAV	28	22	0.12296	0.0680868	0.176451	0.302063	0.999881	1	FALSE	FALSE	0	241	607	330	389	1110	241	607	330	389	1110	0.491775
Q92828	Q92828	>sp|Q92828|COR2A_HUMAN Coronin-2A OS=Homo sapiens OX=9606 GN=CORO2A PE=1 SV=2	CORO2A	6	6	-0.00668154	0	0.933313	1	0.999881	1	FALSE	FALSE	0	56	121	77	89	241	56	121	77	89	241	1.19008
Q8N5M4	Q8N5M4	>sp|Q8N5M4|TTC9C_HUMAN Tetratricopeptide repeat protein 9C OS=Homo sapiens OX=9606 GN=TTC9C PE=1 SV=1	TTC9C	6	5	0.155313	0.118115	0.0459367	0.0302579	0.999881	1	FALSE	FALSE	0	51	127	69	79	241	51	127	69	79	241	1.47064
Q9UJ70-2	Q9UJ70-2	>sp|Q9UJ70-2|NAGK_HUMAN Isoform of Q9UJ70, Isoform 2 of N-acetyl-D-glucosamine kinase OS=Homo sapiens OX=9606 GN=NAGK	NAGK	15	14	0.0425781	0	0.652845	1	0.999881	1	FALSE	FALSE	0	147	351	192	237	679	147	351	192	237	679	-0.444256
Q9NNW7-2	Q9NNW7-2	>sp|Q9NNW7-2|TRXR2_HUMAN Isoform of Q9NNW7, Isoform 2 of Thioredoxin reductase 2, mitochondrial OS=Homo sapiens OX=9606 GN=TXNRD2	TXNRD2	8	4	0.289149	0.2046	0.0909539	0.116406	0.999881	1	FALSE	FALSE	0	39	104	64	68	194	39	104	64	68	194	3.02223
P0DOY2	P0DOY2	>sp|P0DOY2|IGLC2_HUMAN Immunoglobulin lambda constant 2 OS=Homo sapiens OX=9606 GN=IGLC2 PE=1 SV=1	IGLC2	3	2	0.0372147	-3.45743e-17	0.889745	1	0.999881	1	FALSE	FALSE	0	21	63	29	29	117	21	63	29	29	117	4.0554
P13726	P13726	>sp|P13726|TF_HUMAN Tissue factor OS=Homo sapiens OX=9606 GN=F3 PE=1 SV=1	F3	5	3	0.216069	0.108615	0.315067	0.29733	0.999881	1	FALSE	FALSE	0	34	98	44	49	154	34	98	44	49	154	1.76533
Q92506	Q92506	>sp|Q92506|DHB8_HUMAN (3R)-3-hydroxyacyl-CoA dehydrogenase OS=Homo sapiens OX=9606 GN=HSD17B8 PE=1 SV=2	HSD17B8	6	6	0.194951	0.0405625	0.200508	0.550068	0.999881	1	FALSE	FALSE	0	62	142	83	95	279	62	142	83	95	279	1.31337
Q9HAV0	Q9HAV0	>sp|Q9HAV0|GBB4_HUMAN Guanine nucleotide-binding protein subunit beta-4 OS=Homo sapiens OX=9606 GN=GNB4 PE=1 SV=3	GNB4	7	7	-0.0952707	-0.0885263	0.489636	0.211002	0.999881	1	FALSE	FALSE	0	73	164	95	111	321	73	164	95	111	321	0.895587
Q9Y224	Q9Y224	>sp|Q9Y224|RTRAF_HUMAN RNA transcription, translation and transport factor protein OS=Homo sapiens OX=9606 GN=RTRAF PE=1 SV=1	RTRAF	18	11	0.0730498	0.0479692	0.35354	0.331815	0.999881	1	FALSE	FALSE	0	142	327	172	212	597	142	327	172	212	597	-0.236016
O75340-2	O75340-2	>sp|O75340-2|PDCD6_HUMAN Isoform of O75340, Isoform 2 of Programmed cell death protein 6 OS=Homo sapiens OX=9606 GN=PDCD6	PDCD6	10	7	0.192404	0.100743	0.202021	0.349196	0.999881	1	FALSE	FALSE	0	81	196	98	115	368	81	196	98	115	368	0.580043
P62424	P62424	>sp|P62424|RL7A_HUMAN Large ribosomal subunit protein eL8 OS=Homo sapiens OX=9606 GN=RPL7A PE=1 SV=2	RPL7A	14	11	-0.0149967	-5.40648e-19	0.893427	1	0.999881	1	FALSE	FALSE	0	140	311	164	218	603	140	311	164	218	603	-2.13452
Q8N7H5-3	Q8N7H5-3	>sp|Q8N7H5-3|PAF1_HUMAN Isoform of Q8N7H5, Isoform 3 of RNA polymerase II-associated factor 1 homolog OS=Homo sapiens OX=9606 GN=PAF1	PAF1	6	2	0.17717	3.11748e-16	0.392728	1	0.999881	1	FALSE	FALSE	0	24	70	30	45	122	24	70	30	45	122	-3.09068
Q86VM9	Q86VM9	>sp|Q86VM9|ZCH18_HUMAN Zinc finger CCCH domain-containing protein 18 OS=Homo sapiens OX=9606 GN=ZC3H18 PE=1 SV=2	ZC3H18	4	1	0.207658	9.20556e-21	0.352906	1	0.999881	1	FALSE	FALSE	0	16	48	25	29	97	16	48	25	29	97	1.19963
P36551	P36551	>sp|P36551|HEM6_HUMAN Oxygen-dependent coproporphyrinogen-III oxidase, mitochondrial OS=Homo sapiens OX=9606 GN=CPOX PE=1 SV=3	CPOX	9	5	0.0091018	2.83313e-17	0.937584	1	0.999881	1	FALSE	FALSE	0	56	150	82	87	293	56	150	82	87	293	2.92842
P30876	P30876	>sp|P30876|RPB2_HUMAN DNA-directed RNA polymerase II subunit RPB2 OS=Homo sapiens OX=9606 GN=POLR2B PE=1 SV=1	POLR2B	17	12	-0.0909783	-9.73302e-19	0.338299	1	0.999881	1	FALSE	FALSE	0	127	295	161	200	610	127	295	161	200	610	-0.372966
Q6UXG2-2	Q6UXG2-2	>sp|Q6UXG2-2|ELAP1_HUMAN Isoform of Q6UXG2, Isoform 2 of Endosome/lysosome-associated apoptosis and autophagy regulator 1 OS=Homo sapiens OX=9606 GN=ELAPOR1	ELAPOR1	1	1	-0.113408	-1.41997e-20	0.417212	1	0.999881	1	FALSE	FALSE	0	10	24	14	17	45	10	24	14	17	45
Q96DG6	Q96DG6	>sp|Q96DG6|CMBL_HUMAN Carboxymethylenebutenolidase homolog OS=Homo sapiens OX=9606 GN=CMBL PE=1 SV=1	CMBL	12	7	0.200578	3.04926e-17	0.295849	1	0.999881	1	FALSE	FALSE	0	89	243	107	121	423	89	243	107	121	423	1.69902
Q9BWM7	Q9BWM7	>sp|Q9BWM7|SFXN3_HUMAN Sideroflexin-3 OS=Homo sapiens OX=9606 GN=SFXN3 PE=1 SV=3	SFXN3	15	15	-0.0263421	0	0.675427	1	0.999881	1	FALSE	FALSE	0	158	352	203	246	697	158	352	203	246	697	-0.172262
Q9UQ16-4	Q9UQ16-4	>sp|Q9UQ16-4|DYN3_HUMAN Isoform of Q9UQ16, Isoform 4 of Dynamin-3 OS=Homo sapiens OX=9606 GN=DNM3	DNM3	36	27	0.00429424	1.54301e-17	0.924618	1	0.999881	1	FALSE	FALSE	0	310	664	393	475	1299	310	664	393	475	1299	-0.0398663
Q05193-2	Q05193-2	>sp|Q05193-2|DYN1_HUMAN Isoform of Q05193, Isoform 2 of Dynamin-1 OS=Homo sapiens OX=9606 GN=DNM1	DNM1	102	83	-0.0223735	0	0.62428	1	0.999881	1	FALSE	FALSE	0	915	2041	1157	1423	3965	915	2041	1157	1423	3965	-0.517581
Q96Q42	Q96Q42	>sp|Q96Q42|ALS2_HUMAN Alsin OS=Homo sapiens OX=9606 GN=ALS2 PE=1 SV=2	ALS2	12	9	0.0403051	0	0.615903	1	0.999881	1	FALSE	FALSE	0	94	225	138	141	428	94	225	138	141	428	3.72322
P10253	P10253	>sp|P10253|LYAG_HUMAN Lysosomal alpha-glucosidase OS=Homo sapiens OX=9606 GN=GAA PE=1 SV=4	GAA	17	7	0.187609	0.0635125	0.189373	0.448976	0.999881	1	FALSE	FALSE	0	85	284	125	147	509	85	284	125	147	509	0.815176
Q9UKG1	Q9UKG1	>sp|Q9UKG1|DP13A_HUMAN DCC-interacting protein 13-alpha OS=Homo sapiens OX=9606 GN=APPL1 PE=1 SV=1	APPL1	25	20	0.0336557	0	0.646604	1	0.999881	1	FALSE	FALSE	0	234	533	290	352	1007	234	533	290	352	1007	-0.200531
Q96KR1	Q96KR1	>sp|Q96KR1|ZFR_HUMAN Zinc finger RNA-binding protein OS=Homo sapiens OX=9606 GN=ZFR PE=1 SV=2	ZFR	18	13	-0.175912	-0.148506	0.0768282	0.0553845	0.999881	1	FALSE	FALSE	0	146	332	171	232	637	146	332	171	232	637	-2.66436
A0A994J7P9	A0A994J7P9	>tr|A0A994J7P9|A0A994J7P9_HUMAN Isoform of P51116, FMR1 autosomal homolog 2 OS=Homo sapiens OX=9606 GN=FXR2 PE=1 SV=1	FXR2	15	9	0.00735109	4.85121e-20	0.933103	1	0.999881	1	FALSE	FALSE	0	107	234	137	184	475	107	234	137	184	475	-2.19379
B7ZCA0	B7ZCA0	>tr|B7ZCA0|B7ZCA0_HUMAN Isoform of Q96PV0, Synaptic Ras GTPase activating protein 1 OS=Homo sapiens OX=9606 GN=SYNGAP1 PE=1 SV=7	SYNGAP1	54	39	-0.14919	-0.126108	0.0586275	0.0719404	0.999881	1	FALSE	FALSE	0	467	977	573	732	1944	467	977	573	732	1944	-1.33704
O00170	O00170	>sp|O00170|AIP_HUMAN AH receptor-interacting protein OS=Homo sapiens OX=9606 GN=AIP PE=1 SV=3	AIP	12	8	-0.0120948	-8.39906e-19	0.866333	1	0.999881	1	FALSE	FALSE	0	94	214	108	145	419	94	214	108	145	419	-2.11551
O75083	O75083	>sp|O75083|WDR1_HUMAN WD repeat-containing protein 1 OS=Homo sapiens OX=9606 GN=WDR1 PE=1 SV=4	WDR1	29	25	0.00784889	5.78247e-19	0.913924	1	0.999881	1	FALSE	FALSE	0	268	634	355	418	1234	268	634	355	418	1234	0.558417
Q8N9F0	Q8N9F0	>sp|Q8N9F0|NAT8L_HUMAN N-acetylaspartate synthetase OS=Homo sapiens OX=9606 GN=NAT8L PE=1 SV=3	NAT8L	8	8	0.055597	3.75012e-17	0.547818	1	0.999881	1	FALSE	FALSE	0	83	164	100	123	336	83	164	100	123	336	-0.230652
Q9BXS5-2	Q9BXS5-2	>sp|Q9BXS5-2|AP1M1_HUMAN Isoform of Q9BXS5, Isoform 2 of AP-1 complex subunit mu-1 OS=Homo sapiens OX=9606 GN=AP1M1	AP1M1	19	18	-0.0190486	-2.6535e-17	0.731191	1	0.999881	1	FALSE	FALSE	0	195	431	254	299	832	195	431	254	299	832	0.571665
P06576	P06576	>sp|P06576|ATPB_HUMAN ATP synthase subunit beta, mitochondrial OS=Homo sapiens OX=9606 GN=ATP5F1B PE=1 SV=3	ATP5F1B	47	42	0.0321713	1.23115e-15	0.477167	1	0.999881	1	FALSE	FALSE	0	443	994	566	680	1896	443	994	566	680	1896	0.115512
Q9BSH5	Q9BSH5	>sp|Q9BSH5|HDHD3_HUMAN Haloacid dehalogenase-like hydrolase domain-containing protein 3 OS=Homo sapiens OX=9606 GN=HDHD3 PE=1 SV=1	HDHD3	7	3	-0.0503452	5.95498e-17	0.785992	1	0.999881	1	FALSE	FALSE	0	34	128	52	60	219	34	128	52	60	219	1.33024
O14594	O14594	>sp|O14594|NCAN_HUMAN Neurocan core protein OS=Homo sapiens OX=9606 GN=NCAN PE=1 SV=3	NCAN	17	16	0.0310508	6.14623e-16	0.727921	1	0.999881	1	FALSE	FALSE	0	166	334	214	255	664	166	334	214	255	664	0.231639
P30520	P30520	>sp|P30520|PURA2_HUMAN Adenylosuccinate synthetase isozyme 2 OS=Homo sapiens OX=9606 GN=ADSS2 PE=1 SV=3	ADSS2	16	12	0.122277	9.79761e-17	0.58325	1	0.999881	1	FALSE	FALSE	0	121	341	156	181	577	121	341	156	181	577	1.18115
Q96JC1-2	Q96JC1-2	>sp|Q96JC1-2|VPS39_HUMAN Isoform of Q96JC1, Isoform 2 of Vam6/Vps39-like protein OS=Homo sapiens OX=9606 GN=VPS39	VPS39	23	15	0.032877	5.07077e-17	0.580584	1	0.999881	1	FALSE	FALSE	0	173	385	207	261	757	173	385	207	261	757	-0.957268
Q9Y6X4	Q9Y6X4	>sp|Q9Y6X4|F169A_HUMAN Soluble lamin-associated protein of 75 kDa OS=Homo sapiens OX=9606 GN=FAM169A PE=1 SV=2	FAM169A	10	9	-0.213752	-0.153068	0.0700817	0.0937195	0.999881	1	FALSE	FALSE	0	93	225	121	152	427	93	225	121	152	427	-0.72609
Q9H993	Q9H993	>sp|Q9H993|ARMT1_HUMAN Damage-control phosphatase ARMT1 OS=Homo sapiens OX=9606 GN=ARMT1 PE=1 SV=1	ARMT1	13	8	0.158078	0.0845468	0.0647286	0.110712	0.999881	1	FALSE	FALSE	0	84	188	118	138	378	84	188	118	138	378	0.964534
A0A994J5N6	A0A994J5N6	>tr|A0A994J5N6|A0A994J5N6_HUMAN Isoform of Q96AJ9, Vesicle transport through interaction with t-SNAREs 1A OS=Homo sapiens OX=9606 GN=VTI1A PE=1 SV=1	VTI1A	11	7	-0.19681	-0.136294	0.0612417	0.0838045	0.999881	1	FALSE	FALSE	0	77	160	104	111	340	77	160	104	111	340	2.6664
P50995-2	P50995-2	>sp|P50995-2|ANX11_HUMAN Isoform of P50995, Isoform 2 of Annexin A11 OS=Homo sapiens OX=9606 GN=ANXA11	ANXA11	18	13	0.204003	0.134845	0.128956	0.19989	0.999881	1	FALSE	FALSE	0	140	376	178	212	655	140	376	178	212	655	0.282941
Q9ULJ8-5	Q9ULJ8-5	>sp|Q9ULJ8-5|NEB1_HUMAN Isoform of Q9ULJ8, Isoform 5 of Neurabin-1 OS=Homo sapiens OX=9606 GN=PPP1R9A	PPP1R9A	21	17	-0.0245439	0	0.679089	1	0.999881	1	FALSE	FALSE	0	168	367	219	279	740	168	367	219	279	740	-1.21516
Q96CS3	Q96CS3	>sp|Q96CS3|FAF2_HUMAN FAS-associated factor 2 OS=Homo sapiens OX=9606 GN=FAF2 PE=1 SV=2	FAF2	14	10	-0.0258686	0	0.665188	1	0.999881	1	FALSE	FALSE	0	120	262	141	184	511	120	262	141	184	511	-1.69297
O00161	O00161	>sp|O00161|SNP23_HUMAN Synaptosomal-associated protein 23 OS=Homo sapiens OX=9606 GN=SNAP23 PE=1 SV=1	SNAP23	7	5	-0.00395065	0	0.970456	1	0.999881	1	FALSE	FALSE	0	56	139	71	73	239	56	139	71	73	239	3.44843
O14880	O14880	>sp|O14880|MGST3_HUMAN Glutathione S-transferase 3, mitochondrial OS=Homo sapiens OX=9606 GN=MGST3 PE=1 SV=1	MGST3	5	5	0.177985	0.129201	0.0290238	0.0708751	0.999881	1	FALSE	FALSE	0	52	112	65	79	217	52	112	65	79	217	-0.0534347
P36873-2	P36873-2	>sp|P36873-2|PP1G_HUMAN Isoform of P36873, Isoform 2 of Serine/threonine-protein phosphatase PP1-gamma catalytic subunit OS=Homo sapiens OX=9606 GN=PPP1CC	PPP1CC	4	3	0.121023	0.105136	0.148277	0.0621423	0.999881	1	FALSE	FALSE	0	37	85	46	59	161	37	85	46	59	161	-0.821131
Q12860	Q12860	>sp|Q12860|CNTN1_HUMAN Contactin-1 OS=Homo sapiens OX=9606 GN=CNTN1 PE=1 SV=1	CNTN1	65	55	-0.019327	0	0.706757	1	0.999881	1	FALSE	FALSE	0	595	1305	746	931	2530	595	1305	746	931	2530	-0.837706
Q9BY67-5	Q9BY67-5	>sp|Q9BY67-5|CADM1_HUMAN Isoform of Q9BY67, Isoform 5 of Cell adhesion molecule 1 OS=Homo sapiens OX=9606 GN=CADM1	CADM1	10	8	-0.0836084	-2.56613e-17	0.473661	1	0.999881	1	FALSE	FALSE	0	95	213	120	148	415	95	213	120	148	415	-0.384956
Q8N4C8-3	Q8N4C8-3	>sp|Q8N4C8-3|MINK1_HUMAN Isoform of Q8N4C8, Isoform 2 of Misshapen-like kinase 1 OS=Homo sapiens OX=9606 GN=MINK1	MINK1	30	23	-0.177212	-0.163614	0.017662	0.0200105	0.999881	1	FALSE	FALSE	0	256	577	320	410	1111	256	577	320	410	1111	-1.33469
Q71H61	Q71H61	>sp|Q71H61|ILDR2_HUMAN Immunoglobulin-like domain-containing receptor 2 OS=Homo sapiens OX=9606 GN=ILDR2 PE=1 SV=1	ILDR2	8	5	0.0579755	4.84065e-18	0.578846	1	0.999881	1	FALSE	FALSE	0	55	116	67	85	211	55	116	67	85	211	-0.704203
Q02543	Q02543	>sp|Q02543|RL18A_HUMAN Large ribosomal subunit protein eL20 OS=Homo sapiens OX=9606 GN=RPL18A PE=1 SV=2	RPL18A	10	6	-0.0543467	-9.80538e-17	0.694799	1	0.999881	1	FALSE	FALSE	0	74	158	94	105	311	74	158	94	105	311	1.77307
C9J069	C9J069	>sp|C9J069|AJM1_HUMAN Apical junction component 1 homolog OS=Homo sapiens OX=9606 GN=AJM1 PE=3 SV=1	AJM1	29	20	-0.00880117	-6.94128e-16	0.887009	1	0.999881	1	FALSE	FALSE	0	227	473	282	352	945	227	473	282	352	945	-0.746173
Q96NN9-2	Q96NN9-2	>sp|Q96NN9-2|AIFM3_HUMAN Isoform of Q96NN9, Isoform 2 of Apoptosis-inducing factor 3 OS=Homo sapiens OX=9606 GN=AIFM3	AIFM3	8	4	0.0883218	3.38692e-16	0.372201	1	0.999881	1	FALSE	FALSE	0	49	125	61	75	220	49	125	61	75	220	0.0440837
Q9Y6Y8	Q9Y6Y8	>sp|Q9Y6Y8|S23IP_HUMAN SEC23-interacting protein OS=Homo sapiens OX=9606 GN=SEC23IP PE=1 SV=1	SEC23IP	12	9	-0.072704	-4.92374e-15	0.367203	1	0.999881	1	FALSE	FALSE	0	101	231	125	156	452	101	231	125	156	452	-0.422074
Q16851	Q16851	>sp|Q16851|UGPA_HUMAN UTP--glucose-1-phosphate uridylyltransferase OS=Homo sapiens OX=9606 GN=UGP2 PE=1 SV=5	UGP2	33	29	0.0589266	0.0336731	0.269093	0.315026	0.999881	1	FALSE	FALSE	0	318	714	407	484	1390	318	714	407	484	1390	0.305068
O75051	O75051	>sp|O75051|PLXA2_HUMAN Plexin-A2 OS=Homo sapiens OX=9606 GN=PLXNA2 PE=1 SV=4	PLXNA2	16	12	0.00138618	5.20582e-17	0.983966	1	0.999881	1	FALSE	FALSE	0	134	290	166	210	584	134	290	166	210	584	-0.901088
P03905	P03905	>sp|P03905|NU4M_HUMAN NADH-ubiquinone oxidoreductase chain 4 OS=Homo sapiens OX=9606 GN=MT-ND4 PE=1 SV=1	MT-ND4	6	5	-0.0287915	-9.50106e-19	0.852827	1	0.999881	1	FALSE	FALSE	0	58	114	72	83	228	58	114	72	83	228	1.1506
A0A0J9YYF7	A0A0J9YYF7	>tr|A0A0J9YYF7|A0A0J9YYF7_HUMAN Isoform of Q86T65, Dishevelled associated activator of morphogenesis 2 OS=Homo sapiens OX=9606 GN=DAAM2 PE=1 SV=1	DAAM2	32	14	0.143021	1.32705e-15	0.461661	1	0.999881	1	FALSE	FALSE	0	221	499	228	280	890	221	499	228	280	890	-0.235775
Q86UP2	Q86UP2	>sp|Q86UP2|KTN1_HUMAN Kinectin OS=Homo sapiens OX=9606 GN=KTN1 PE=1 SV=1	KTN1	68	46	-0.0644562	-0.0582741	0.313645	0.215047	0.999881	1	FALSE	FALSE	0	512	1198	619	802	2279	512	1198	619	802	2279	-1.6336
P02675	P02675	>sp|P02675|FIBB_HUMAN Fibrinogen beta chain OS=Homo sapiens OX=9606 GN=FGB PE=1 SV=2	FGB	21	13	0.174196	6.12463e-15	0.530197	1	0.999881	1	FALSE	FALSE	0	168	422	194	227	777	168	422	194	227	777	0.913296
Q8IXB1	Q8IXB1	>sp|Q8IXB1|DJC10_HUMAN DnaJ homolog subfamily C member 10 OS=Homo sapiens OX=9606 GN=DNAJC10 PE=1 SV=2	DNAJC10	5	4	0.0704989	0.192363	0.64957	0.0169131	0.999881	1	FALSE	FALSE	0	43	103	54	70	196	43	103	54	70	196	-1.03903
P50990	P50990	>sp|P50990|TCPQ_HUMAN T-complex protein 1 subunit theta OS=Homo sapiens OX=9606 GN=CCT8 PE=1 SV=4	CCT8	44	36	-0.0804957	-0.0528527	0.131432	0.16961	0.999881	1	FALSE	FALSE	0	406	912	516	622	1775	406	912	516	622	1775	-0.0538991
P10155-3	P10155-3	>sp|P10155-3|RO60_HUMAN Isoform of P10155, Isoform 3 of RNA-binding protein RO60 OS=Homo sapiens OX=9606 GN=RO60	RO60	16	10	0.116757	0.0766649	0.0589322	0.0678764	0.999881	1	FALSE	FALSE	0	110	277	138	176	503	110	277	138	176	503	-1.11838
P43034	P43034	>sp|P43034|LIS1_HUMAN Platelet-activating factor acetylhydrolase IB subunit beta OS=Homo sapiens OX=9606 GN=PAFAH1B1 PE=1 SV=2	PAFAH1B1	24	21	0.0939897	0	0.36473	1	0.999881	1	FALSE	FALSE	0	242	543	297	368	1049	242	543	297	368	1049	-0.614525
Q6NXE6-2	Q6NXE6-2	>sp|Q6NXE6-2|ARMC6_HUMAN Isoform of Q6NXE6, Isoform 2 of Armadillo repeat-containing protein 6 OS=Homo sapiens OX=9606 GN=ARMC6	ARMC6	4	3	-0.220229	-0.170962	0.0677803	0.0663291	0.999881	1	FALSE	FALSE	0	37	64	40	53	140	37	64	40	53	140	-1.16817
O75037-4	O75037-4	>sp|O75037-4|KI21B_HUMAN Isoform of O75037, Isoform 4 of Kinesin-like protein KIF21B OS=Homo sapiens OX=9606 GN=KIF21B	KIF21B	16	10	-0.0314843	-0.00630763	0.572536	0.707923	0.999881	1	FALSE	FALSE	0	129	238	136	178	472	129	238	136	178	472	-1.65352
Q9H115	Q9H115	>sp|Q9H115|SNAB_HUMAN Beta-soluble NSF attachment protein OS=Homo sapiens OX=9606 GN=NAPB PE=1 SV=2	NAPB	30	28	-3.49277e-05	1.21086e-17	0.999515	1	0.999881	1	FALSE	FALSE	0	306	681	381	465	1307	306	681	381	465	1307	-0.264842
Q14643-2	Q14643-2	>sp|Q14643-2|ITPR1_HUMAN Isoform of Q14643, Isoform 2 of Inositol 1,4,5-trisphosphate receptor type 1 OS=Homo sapiens OX=9606 GN=ITPR1	ITPR1	59	44	0.00252551	0	0.975823	1	0.999881	1	FALSE	FALSE	0	499	1081	652	774	2149	499	1081	652	774	2149	0.405691
Q9Y6R1	Q9Y6R1	>sp|Q9Y6R1|S4A4_HUMAN Electrogenic sodium bicarbonate cotransporter 1 OS=Homo sapiens OX=9606 GN=SLC4A4 PE=1 SV=1	SLC4A4	26	24	0.0459964	0	0.480442	1	0.999881	1	FALSE	FALSE	0	256	573	319	398	1114	256	573	319	398	1114	-0.747722
Q9NZR2	Q9NZR2	>sp|Q9NZR2|LRP1B_HUMAN Low-density lipoprotein receptor-related protein 1B OS=Homo sapiens OX=9606 GN=LRP1B PE=1 SV=2	LRP1B	20	8	0.192384	0.0890675	0.12684	0.304877	0.999881	1	FALSE	FALSE	0	112	236	140	164	479	112	236	140	164	479	0.898614
F8VZ53	F8VZ53	>tr|F8VZ53|F8VZ53_HUMAN Isoform of P08237, Phosphofructokinase, muscle OS=Homo sapiens OX=9606 GN=PFKM PE=1 SV=1	PFKM	1	1	0.141977	0	0.584266	1	0.999881	1	FALSE	FALSE	0	8	12	12	12	36	8	12	12	12	36
P82933	P82933	>sp|P82933|RT09_HUMAN Small ribosomal subunit protein uS9m OS=Homo sapiens OX=9606 GN=MRPS9 PE=1 SV=2	MRPS9	8	6	-0.0119135	-7.06269e-19	0.91884	1	0.999881	1	FALSE	FALSE	0	68	135	83	114	290	68	135	83	114	290	-2.5944
P40925-3	P40925-3	>sp|P40925-3|MDHC_HUMAN Isoform of P40925, Isoform 3 of Malate dehydrogenase, cytoplasmic OS=Homo sapiens OX=9606 GN=MDH1	MDH1	23	17	0.201965	0.167607	0.131758	0.130584	0.999881	1	FALSE	FALSE	0	180	433	250	296	830	180	433	250	296	830	0.347923
Q9NT68	Q9NT68	>sp|Q9NT68|TEN2_HUMAN Teneurin-2 OS=Homo sapiens OX=9606 GN=TENM2 PE=1 SV=3	TENM2	20	13	0.0663643	0.032944	0.413042	0.441247	0.999881	1	FALSE	FALSE	0	146	311	191	224	628	146	311	191	224	628	0.708384
P54920	P54920	>sp|P54920|SNAA_HUMAN Alpha-soluble NSF attachment protein OS=Homo sapiens OX=9606 GN=NAPA PE=1 SV=3	NAPA	18	16	-0.0370038	-0.00227535	0.424047	0.793867	0.999881	1	FALSE	FALSE	0	169	383	218	257	731	169	383	218	257	731	0.60155
P50502	P50502	>sp|P50502|F10A1_HUMAN Hsc70-interacting protein OS=Homo sapiens OX=9606 GN=ST13 PE=1 SV=2	ST13	10	10	0.0213122	2.4892e-18	0.84792	1	0.999881	1	FALSE	FALSE	0	109	249	139	169	477	109	249	139	169	477	-0.191365
Q16799	Q16799	>sp|Q16799|RTN1_HUMAN Reticulon-1 OS=Homo sapiens OX=9606 GN=RTN1 PE=1 SV=1	RTN1	23	21	-0.13869	-0.103018	0.0369117	0.0532854	0.999881	1	FALSE	FALSE	0	233	516	285	358	987	233	516	285	358	987	-0.946091
O43300	O43300	>sp|O43300|LRRT2_HUMAN Leucine-rich repeat transmembrane neuronal protein 2 OS=Homo sapiens OX=9606 GN=LRRTM2 PE=1 SV=3	LRRTM2	3	2	0.211849	0.165637	0.0492276	0.0841547	0.999881	1	FALSE	FALSE	0	22	54	31	32	91	22	54	31	32	91	3.41192
O14672	O14672	>sp|O14672|ADA10_HUMAN Disintegrin and metalloproteinase domain-containing protein 10 OS=Homo sapiens OX=9606 GN=ADAM10 PE=1 SV=1	ADAM10	8	7	-0.00741031	2.51881e-18	0.968085	1	0.999881	1	FALSE	FALSE	0	70	170	91	111	304	70	170	91	111	304	-0.178719
Q16822	Q16822	>sp|Q16822|PCKGM_HUMAN Phosphoenolpyruvate carboxykinase [GTP], mitochondrial OS=Homo sapiens OX=9606 GN=PCK2 PE=1 SV=4	PCK2	13	7	0.00655988	1.33937e-19	0.957718	1	0.999881	1	FALSE	FALSE	0	88	197	112	134	364	88	197	112	134	364	0.389803
Q9Y2H0-1	Q9Y2H0-1	>sp|Q9Y2H0-1|DLGP4_HUMAN Isoform of Q9Y2H0, Isoform 2 of Disks large-associated protein 4 OS=Homo sapiens OX=9606 GN=DLGAP4	DLGAP4	15	13	-0.0344959	-9.8264e-18	0.619057	1	0.999881	1	FALSE	FALSE	0	137	290	167	210	572	137	290	167	210	572	-0.802178
Q86UY8	Q86UY8	>sp|Q86UY8|NT5D3_HUMAN 5'-nucleotidase domain-containing protein 3 OS=Homo sapiens OX=9606 GN=NT5DC3 PE=1 SV=1	NT5DC3	24	21	-0.082651	-1.24656e-15	0.396163	1	0.999881	1	FALSE	FALSE	0	218	465	289	342	924	218	465	289	342	924	0.465891
Q96PK6	Q96PK6	>sp|Q96PK6|RBM14_HUMAN RNA-binding protein 14 OS=Homo sapiens OX=9606 GN=RBM14 PE=1 SV=2	RBM14	20	17	-0.235002	-0.134022	0.0759485	0.174936	0.999881	1	FALSE	FALSE	0	154	406	215	279	759	154	406	215	279	759	-1.67555
A8MSI8	A8MSI8	>sp|A8MSI8|LYRM9_HUMAN LYR motif-containing protein 9 OS=Homo sapiens OX=9606 GN=LYRM9 PE=3 SV=2	LYRM9	2	1	-0.0200682	0	0.940245	1	0.999881	1	FALSE	FALSE	0	11	29	17	25	61	11	29	17	25	61	-1.89997
P46926	P46926	>sp|P46926|GNPI1_HUMAN Glucosamine-6-phosphate isomerase 1 OS=Homo sapiens OX=9606 GN=GNPDA1 PE=1 SV=1	GNPDA1	16	10	0.122202	5.33007e-14	0.508762	1	0.999881	1	FALSE	FALSE	0	117	332	162	189	624	117	332	162	189	624	0.824555
P16949	P16949	>sp|P16949|STMN1_HUMAN Stathmin OS=Homo sapiens OX=9606 GN=STMN1 PE=1 SV=3	STMN1	15	13	-0.196178	-0.0176058	0.329046	0.764547	0.999881	1	FALSE	FALSE	0	141	327	167	221	604	141	327	167	221	604	-2.03466
P12277	P12277	>sp|P12277|KCRB_HUMAN Creatine kinase B-type OS=Homo sapiens OX=9606 GN=CKB PE=1 SV=1	CKB	43	28	0.0886506	3.44169e-17	0.333182	1	0.999881	1	FALSE	FALSE	0	322	772	420	506	1490	322	772	420	506	1490	0.0375647
Q8IVI9-2	Q8IVI9-2	>sp|Q8IVI9-2|NOSTN_HUMAN Isoform of Q8IVI9, Isoform 2 of Nostrin OS=Homo sapiens OX=9606 GN=NOSTRIN	NOSTRIN	1	1	0.336613	0.206821	0.0847431	0.121496	0.999881	1	FALSE	FALSE	0	10	14	12	17	41	10	14	12	17	41
P43378	P43378	>sp|P43378|PTN9_HUMAN Tyrosine-protein phosphatase non-receptor type 9 OS=Homo sapiens OX=9606 GN=PTPN9 PE=1 SV=1	PTPN9	18	15	-0.0276867	-2.68909e-18	0.733472	1	0.999881	1	FALSE	FALSE	0	175	349	211	255	723	175	349	211	255	723	-0.00913082
P30419	P30419	>sp|P30419|NMT1_HUMAN Glycylpeptide N-tetradecanoyltransferase 1 OS=Homo sapiens OX=9606 GN=NMT1 PE=1 SV=2	NMT1	13	9	-0.0286361	0	0.781645	1	0.999881	1	FALSE	FALSE	0	103	247	134	159	457	103	247	134	159	457	0.360978
Q9NUP9	Q9NUP9	>sp|Q9NUP9|LIN7C_HUMAN Protein lin-7 homolog C OS=Homo sapiens OX=9606 GN=LIN7C PE=1 SV=1	LIN7C	9	5	0.0446976	1.15489e-16	0.627243	1	0.999881	1	FALSE	FALSE	0	70	169	94	110	312	70	169	94	110	312	0.703706
O76094	O76094	>sp|O76094|SRP72_HUMAN Signal recognition particle subunit SRP72 OS=Homo sapiens OX=9606 GN=SRP72 PE=1 SV=3	SRP72	22	13	0.02137	0	0.730256	1	0.999881	1	FALSE	FALSE	0	152	361	184	252	699	152	361	184	252	699	-2.74991
P48637	P48637	>sp|P48637|GSHB_HUMAN Glutathione synthetase OS=Homo sapiens OX=9606 GN=GSS PE=1 SV=1	GSS	20	13	0.162379	1.30204e-17	0.370705	1	0.999881	1	FALSE	FALSE	0	131	369	184	209	658	131	369	184	209	658	1.32705
Q15435	Q15435	>sp|Q15435|PP1R7_HUMAN Protein phosphatase 1 regulatory subunit 7 OS=Homo sapiens OX=9606 GN=PPP1R7 PE=1 SV=1	PPP1R7	21	17	0.137535	2.31188e-14	0.423154	1	0.999881	1	FALSE	FALSE	0	177	452	242	284	859	177	452	242	284	859	0.67227
Q12846	Q12846	>sp|Q12846|STX4_HUMAN Syntaxin-4 OS=Homo sapiens OX=9606 GN=STX4 PE=1 SV=2	STX4	10	8	0.000567961	0	0.994237	1	0.999881	1	FALSE	FALSE	0	92	219	118	136	419	92	219	118	136	419	1.10001
A0A5F9ZHW1	A0A5F9ZHW1	>tr|A0A5F9ZHW1|A0A5F9ZHW1_HUMAN Isoform of P56377, AP complex subunit sigma OS=Homo sapiens OX=9606 GN=AP1S2 PE=1 SV=1	AP1S2	5	4	-0.0164197	0	0.84855	1	0.999881	1	FALSE	FALSE	0	48	103	61	73	200	48	103	61	73	200	0.268627
P61966	P61966	>sp|P61966|AP1S1_HUMAN AP-1 complex subunit sigma-1A OS=Homo sapiens OX=9606 GN=AP1S1 PE=1 SV=1	AP1S1	7	6	-0.000228406	0	0.996714	1	0.999881	1	FALSE	FALSE	0	63	145	84	102	272	63	145	84	102	272	0.0589329
P32856-2	P32856-2	>sp|P32856-2|STX2_HUMAN Isoform of P32856, Isoform 1 of Syntaxin-2 OS=Homo sapiens OX=9606 GN=STX2	STX2	4	1	0.190186	0	0.459456	1	0.999881	1	FALSE	FALSE	0	23	52	18	35	111	23	52	18	35	111	-6.85392
P61266-2	P61266-2	>sp|P61266-2|STX1B_HUMAN Isoform of P61266, Isoform 2 of Syntaxin-1B OS=Homo sapiens OX=9606 GN=STX1B	STX1B	30	28	-0.0300676	-7.5631e-16	0.65779	1	0.999881	1	FALSE	FALSE	0	300	670	383	468	1302	300	670	383	468	1302	-0.332065
P54098	P54098	>sp|P54098|DPOG1_HUMAN DNA polymerase subunit gamma-1 OS=Homo sapiens OX=9606 GN=POLG PE=1 SV=1	POLG	1	1	-0.372175	-0.134593	0.185599	0.375346	0.999881	1	FALSE	FALSE	0	6	1	7	9	13	6	1	7	9	13
P12270	P12270	>sp|P12270|TPR_HUMAN Nucleoprotein TPR OS=Homo sapiens OX=9606 GN=TPR PE=1 SV=3	TPR	59	41	-0.0307901	0	0.632245	1	0.999881	1	FALSE	FALSE	0	434	1050	572	695	2026	434	1050	572	695	2026	-0.192675
P18077	P18077	>sp|P18077|RL35A_HUMAN Large ribosomal subunit protein eL33 OS=Homo sapiens OX=9606 GN=RPL35A PE=1 SV=2	RPL35A	9	7	0.017	7.20196e-17	0.860365	1	0.999881	1	FALSE	FALSE	0	80	177	102	122	352	80	177	102	122	352	0.243647
Q99623	Q99623	>sp|Q99623|PHB2_HUMAN Prohibitin-2 OS=Homo sapiens OX=9606 GN=PHB2 PE=1 SV=2	PHB2	26	21	0.0298395	5.80179e-14	0.639412	0.999999	0.999881	1	FALSE	FALSE	0	239	516	301	368	1017	239	516	301	368	1017	-0.379825
Q9ULV4-2	Q9ULV4-2	>sp|Q9ULV4-2|COR1C_HUMAN Isoform of Q9ULV4, Isoform 2 of Coronin-1C OS=Homo sapiens OX=9606 GN=CORO1C	CORO1C	16	12	-0.00190605	-6.47101e-18	0.982987	1	0.999881	1	FALSE	FALSE	0	139	302	169	215	616	139	302	169	215	616	-1.1461
P60520	P60520	>sp|P60520|GBRL2_HUMAN Gamma-aminobutyric acid receptor-associated protein-like 2 OS=Homo sapiens OX=9606 GN=GABARAPL2 PE=1 SV=1	GABARAPL2	11	9	-0.0627549	-3.77563e-18	0.666057	1	0.999881	1	FALSE	FALSE	0	95	231	135	149	438	95	231	135	149	438	1.83565
Q13043	Q13043	>sp|Q13043|STK4_HUMAN Serine/threonine-protein kinase 4 OS=Homo sapiens OX=9606 GN=STK4 PE=1 SV=2	STK4	7	5	-0.0689451	0	0.429543	1	0.999881	1	FALSE	FALSE	0	60	121	70	84	245	60	121	70	84	245	0.496422
A0A0U1RQK4	A0A0U1RQK4	>tr|A0A0U1RQK4|A0A0U1RQK4_HUMAN Isoform of Q8NDY3, ADP-ribosylhydrolase like 1 OS=Homo sapiens OX=9606 GN=ADPRHL1 PE=1 SV=1	ADPRHL1	3	1	-0.123326	0	0.498625	1	0.999881	1	FALSE	FALSE	0	18	35	22	31	62	18	35	22	31	62	-1.84892
Q96T76-8	Q96T76-8	>sp|Q96T76-8|MMS19_HUMAN Isoform of Q96T76, Isoform 5 of MMS19 nucleotide excision repair protein homolog OS=Homo sapiens OX=9606 GN=MMS19	MMS19	19	14	0.0284458	4.26365e-20	0.71821	1	0.999881	1	FALSE	FALSE	0	148	323	199	246	648	148	323	199	246	648	-0.407615
Q7L2E3-2	Q7L2E3-2	>sp|Q7L2E3-2|DHX30_HUMAN Isoform of Q7L2E3, Isoform 2 of ATP-dependent RNA helicase DHX30 OS=Homo sapiens OX=9606 GN=DHX30	DHX30	40	30	-0.00990609	0	0.892178	1	0.999881	1	FALSE	FALSE	0	310	676	409	514	1402	310	676	409	514	1402	-0.994779
P49593	P49593	>sp|P49593|PPM1F_HUMAN Protein phosphatase 1F OS=Homo sapiens OX=9606 GN=PPM1F PE=1 SV=3	PPM1F	11	9	-0.0299125	0	0.773787	1	0.999881	1	FALSE	FALSE	0	92	210	113	140	398	92	210	113	140	398	-0.233393
O00291	O00291	>sp|O00291|HIP1_HUMAN Huntingtin-interacting protein 1 OS=Homo sapiens OX=9606 GN=HIP1 PE=1 SV=5	HIP1	19	7	0.0637322	8.59515e-18	0.689914	1	0.999881	1	FALSE	FALSE	0	122	273	111	148	462	122	273	111	148	462	-1.71821
Q13085-4	Q13085-4	>sp|Q13085-4|ACACA_HUMAN Isoform of Q13085, Isoform 4 of Acetyl-CoA carboxylase 1 OS=Homo sapiens OX=9606 GN=ACACA	ACACA	75	56	0.0261661	1.11091e-16	0.696149	1	0.999881	1	FALSE	FALSE	0	616	1306	780	944	2588	616	1306	780	944	2588	0.0326815
P15121	P15121	>sp|P15121|ALDR_HUMAN Aldo-keto reductase family 1 member B1 OS=Homo sapiens OX=9606 GN=AKR1B1 PE=1 SV=3	AKR1B1	14	7	0.289452	6.70397e-18	0.317597	1	0.999881	1	FALSE	FALSE	0	86	276	112	127	464	86	276	112	127	464	1.46961
Q8TB37	Q8TB37	>sp|Q8TB37|NUBPL_HUMAN Iron-sulfur protein NUBPL OS=Homo sapiens OX=9606 GN=NUBPL PE=1 SV=3	NUBPL	9	5	0.0369572	3.06732e-19	0.746485	1	0.999881	1	FALSE	FALSE	0	67	143	84	104	264	67	143	84	104	264	-0.511622
O75533	O75533	>sp|O75533|SF3B1_HUMAN Splicing factor 3B subunit 1 OS=Homo sapiens OX=9606 GN=SF3B1 PE=1 SV=3	SF3B1	34	18	-0.0134496	-6.18296e-18	0.84698	1	0.999881	1	FALSE	FALSE	0	227	532	283	386	1062	227	532	283	386	1062	-2.75145
P28066	P28066	>sp|P28066|PSA5_HUMAN Proteasome subunit alpha type-5 OS=Homo sapiens OX=9606 GN=PSMA5 PE=1 SV=3	PSMA5	9	8	0.0281799	7.67042e-17	0.702504	1	0.999881	1	FALSE	FALSE	0	85	200	112	133	368	85	200	112	133	368	0.462039
Q9NXW2-2	Q9NXW2-2	>sp|Q9NXW2-2|DJB12_HUMAN Isoform of Q9NXW2, Isoform 2 of DnaJ homolog subfamily B member 12 OS=Homo sapiens OX=9606 GN=DNAJB12	DNAJB12	3	2	0.0726078	1.45873e-16	0.557924	1	0.999881	1	FALSE	FALSE	0	20	50	25	34	99	20	50	25	34	99	-1.42163
Q9Y697-2	Q9Y697-2	>sp|Q9Y697-2|NFS1_HUMAN Isoform of Q9Y697, Isoform Cytoplasmic of Cysteine desulfurase OS=Homo sapiens OX=9606 GN=NFS1	NFS1	20	17	-0.00753692	2.24091e-16	0.867385	1	0.999881	1	FALSE	FALSE	0	195	407	247	294	817	195	407	247	294	817	0.274427
O00410-3	O00410-3	>sp|O00410-3|IPO5_HUMAN Isoform of O00410, Isoform 3 of Importin-5 OS=Homo sapiens OX=9606 GN=IPO5	IPO5	33	25	0.0385283	2.44938e-15	0.49344	1	0.999881	1	FALSE	FALSE	0	304	659	372	449	1269	304	659	372	449	1269	0.0410733
O14494	O14494	>sp|O14494|PLPP1_HUMAN Phospholipid phosphatase 1 OS=Homo sapiens OX=9606 GN=PLPP1 PE=1 SV=1	PLPP1	3	2	0.188835	0.143587	0.142916	0.146602	0.999881	1	FALSE	FALSE	0	25	59	32	36	115	25	59	32	36	115	1.88459
Q01813	Q01813	>sp|Q01813|PFKAP_HUMAN ATP-dependent 6-phosphofructokinase, platelet type OS=Homo sapiens OX=9606 GN=PFKP PE=1 SV=2	PFKP	48	38	0.0441546	0	0.452911	1	0.999881	1	FALSE	FALSE	0	443	940	540	661	1833	443	940	540	661	1833	-0.356717
O14980	O14980	>sp|O14980|XPO1_HUMAN Exportin-1 OS=Homo sapiens OX=9606 GN=XPO1 PE=1 SV=1	XPO1	37	30	-0.00921515	-1.06403e-15	0.887135	1	0.999881	1	FALSE	FALSE	0	331	736	422	507	1442	331	736	422	507	1442	0.0879744
P23471-2	P23471-2	>sp|P23471-2|PTPRZ_HUMAN Isoform of P23471, Isoform 2 of Receptor-type tyrosine-protein phosphatase zeta OS=Homo sapiens OX=9606 GN=PTPRZ1	PTPRZ1	37	30	0.0465297	1.44002e-16	0.456139	1	0.999881	1	FALSE	FALSE	0	329	782	414	506	1462	329	782	414	506	1462	-0.367072
P24386	P24386	>sp|P24386|RAE1_HUMAN Rab proteins geranylgeranyltransferase component A 1 OS=Homo sapiens OX=9606 GN=CHM PE=1 SV=3	CHM	9	6	0.0704423	4.11161e-16	0.421871	1	0.999881	1	FALSE	FALSE	0	66	163	84	105	291	66	163	84	105	291	-0.577897
Q9ULH1-2	Q9ULH1-2	>sp|Q9ULH1-2|ASAP1_HUMAN Isoform of Q9ULH1, Isoform 1 of Arf-GAP with SH3 domain, ANK repeat and PH domain-containing protein 1 OS=Homo sapiens OX=9606 GN=ASAP1	ASAP1	24	18	-0.0290161	-6.44239e-16	0.552763	1	0.999881	1	FALSE	FALSE	0	214	431	258	316	855	214	431	258	316	855	-0.265324
O75976	O75976	>sp|O75976|CBPD_HUMAN Carboxypeptidase D OS=Homo sapiens OX=9606 GN=CPD PE=1 SV=2	CPD	13	11	0.0332238	0	0.728771	1	0.999881	1	FALSE	FALSE	0	105	209	142	173	418	105	209	142	173	418	-0.252009
Q12765-2	Q12765-2	>sp|Q12765-2|SCRN1_HUMAN Isoform of Q12765, Isoform 2 of Secernin-1 OS=Homo sapiens OX=9606 GN=SCRN1	SCRN1	22	14	0.0728285	7.25254e-16	0.449564	1	0.999881	1	FALSE	FALSE	0	174	426	211	269	787	174	426	211	269	787	-1.08758
P62081	P62081	>sp|P62081|RS7_HUMAN Small ribosomal subunit protein eS7 OS=Homo sapiens OX=9606 GN=RPS7 PE=1 SV=1	RPS7	13	10	0.100566	0.0116985	0.165263	0.635572	0.999881	1	FALSE	FALSE	0	114	238	136	166	473	114	238	136	166	473	-0.25278
Q9BZC7-3	Q9BZC7-3	>sp|Q9BZC7-3|ABCA2_HUMAN Isoform of Q9BZC7, Isoform 3 of ATP-binding cassette sub-family A member 2 OS=Homo sapiens OX=9606 GN=ABCA2	ABCA2	25	14	0.0100742	1.95197e-20	0.918262	1	0.999881	1	FALSE	FALSE	0	153	383	201	243	671	153	383	201	243	671	0.259113
Q6YP21	Q6YP21	>sp|Q6YP21|KAT3_HUMAN Kynurenine--oxoglutarate transaminase 3 OS=Homo sapiens OX=9606 GN=KYAT3 PE=1 SV=1	KYAT3	15	10	-0.0963935	-4.8147e-17	0.669167	1	0.999881	1	FALSE	FALSE	0	110	269	143	176	500	110	269	143	176	500	-0.289766
Q92616	Q92616	>sp|Q92616|GCN1_HUMAN Stalled ribosome sensor GCN1 OS=Homo sapiens OX=9606 GN=GCN1 PE=1 SV=7	GCN1	60	30	-0.0329607	-4.72593e-16	0.679959	1	0.999881	1	FALSE	FALSE	0	385	837	452	574	1679	385	837	452	574	1679	-1.18871
P09496-3	P09496-3	>sp|P09496-3|CLCA_HUMAN Isoform of P09496, Isoform 3 of Clathrin light chain A OS=Homo sapiens OX=9606 GN=CLTA	CLTA	9	9	-0.0808237	-1.49771e-18	0.470181	1	0.999881	1	FALSE	FALSE	0	99	219	122	147	425	99	219	122	147	425	0.076205
Q86WG5	Q86WG5	>sp|Q86WG5|MTMRD_HUMAN Myotubularin-related protein 13 OS=Homo sapiens OX=9606 GN=SBF2 PE=1 SV=1	SBF2	24	11	0.0536846	0	0.343653	1	0.999881	1	FALSE	FALSE	0	142	353	171	202	646	142	353	171	202	646	0.72725
Q08495	Q08495	>sp|Q08495|DEMA_HUMAN Dematin OS=Homo sapiens OX=9606 GN=DMTN PE=1 SV=3	DMTN	18	17	-0.17399	-0.140192	0.0744082	0.0928261	0.999881	1	FALSE	FALSE	0	179	377	224	270	756	179	377	224	270	756	0.0827721
Q9UKU0-9	Q9UKU0-9	>sp|Q9UKU0-9|ACSL6_HUMAN Isoform of Q9UKU0, Isoform 9 of Long-chain-fatty-acid--CoA ligase 6 OS=Homo sapiens OX=9606 GN=ACSL6	ACSL6	32	28	0.0991689	0.0612292	0.115658	0.191625	0.999881	1	FALSE	FALSE	0	296	677	381	449	1264	296	677	381	449	1264	0.526019
O43149	O43149	>sp|O43149|ZZEF1_HUMAN Zinc finger ZZ-type and EF-hand domain-containing protein 1 OS=Homo sapiens OX=9606 GN=ZZEF1 PE=1 SV=6	ZZEF1	15	10	-0.00120734	1.00283e-16	0.987565	1	0.999881	1	FALSE	FALSE	0	106	221	137	169	451	106	221	137	169	451	-0.308411
P09038-1	P09038-1	>sp|P09038-1|FGF2_HUMAN Isoform of P09038, Isoform 2 of Fibroblast growth factor 2 OS=Homo sapiens OX=9606 GN=FGF2	FGF2	3	1	0.186561	0.0545418	0.199666	0.475579	0.999881	1	FALSE	FALSE	0	19	54	21	25	99	19	54	21	25	99	0.79603
Q9BV35	Q9BV35	>sp|Q9BV35|SCMC3_HUMAN Mitochondrial adenyl nucleotide antiporter SLC25A23 OS=Homo sapiens OX=9606 GN=SLC25A23 PE=1 SV=2	SLC25A23	15	12	-0.0125041	3.4501e-18	0.84667	1	0.999881	1	FALSE	FALSE	0	125	245	151	192	507	125	245	151	192	507	-1.11243
Q92572	Q92572	>sp|Q92572|AP3S1_HUMAN AP-3 complex subunit sigma-1 OS=Homo sapiens OX=9606 GN=AP3S1 PE=1 SV=1	AP3S1	8	7	-0.132005	-0.0933696	0.0372883	0.0248065	0.999881	1	FALSE	FALSE	0	78	175	100	119	341	78	175	100	119	341	0.384593
P61923-4	P61923-4	>sp|P61923-4|COPZ1_HUMAN Isoform of P61923, Isoform 4 of Coatomer subunit zeta-1 OS=Homo sapiens OX=9606 GN=COPZ1	COPZ1	4	4	-0.0288518	-5.00308e-16	0.741362	1	0.999881	1	FALSE	FALSE	0	43	95	54	66	188	43	95	54	66	188	-0.0743399
Q12904-2	Q12904-2	>sp|Q12904-2|AIMP1_HUMAN Isoform of Q12904, Isoform 2 of Aminoacyl tRNA synthase complex-interacting multifunctional protein 1 OS=Homo sapiens OX=9606 GN=AIMP1	AIMP1	12	9	-0.203977	-0.103549	0.116758	0.282765	0.999881	1	FALSE	FALSE	0	92	227	112	149	406	92	227	112	149	406	-1.92073
Q86X55-1	Q86X55-1	>sp|Q86X55-1|CARM1_HUMAN Isoform of Q86X55, Isoform 1 of Histone-arginine methyltransferase CARM1 OS=Homo sapiens OX=9606 GN=CARM1	CARM1	11	9	0.0705211	7.73359e-15	0.61438	1	0.999881	1	FALSE	FALSE	0	87	202	113	130	411	87	202	113	130	411	1.07801
A0A8V8TNS9	A0A8V8TNS9	>tr|A0A8V8TNS9|A0A8V8TNS9_HUMAN Isoform of Q86TI0, TBC1 domain family member 1 OS=Homo sapiens OX=9606 GN=TBC1D1 PE=1 SV=1	TBC1D1	9	8	0.0672695	8.84172e-16	0.448721	1	0.999881	1	FALSE	FALSE	0	74	156	97	107	297	74	156	97	107	297	2.22945
H7BXZ5	H7BXZ5	>tr|H7BXZ5|H7BXZ5_HUMAN Isoform of O60229, non-specific serine/threonine protein kinase (Fragment) OS=Homo sapiens OX=9606 GN=KALRN PE=1 SV=1	KALRN	26	15	0.105747	0.0107745	0.248258	0.714286	0.999881	1	FALSE	FALSE	0	185	293	214	269	609	185	293	214	269	609	-0.807441
Q8TDJ6-3	Q8TDJ6-3	>sp|Q8TDJ6-3|DMXL2_HUMAN Isoform of Q8TDJ6, Isoform 3 of DmX-like protein 2 OS=Homo sapiens OX=9606 GN=DMXL2	DMXL2	117	92	0.00547692	-1.73376e-17	0.906896	1	0.999881	1	FALSE	FALSE	0	1015	2160	1280	1540	4247	1015	2160	1280	1540	4247	0.062461
Q9Y4D7	Q9Y4D7	>sp|Q9Y4D7|PLXD1_HUMAN Plexin-D1 OS=Homo sapiens OX=9606 GN=PLXND1 PE=1 SV=3	PLXND1	20	15	-0.0239788	-3.10199e-18	0.785999	1	0.999881	1	FALSE	FALSE	0	151	323	184	242	671	151	323	184	242	671	-1.86084
A0AVT1	A0AVT1	>sp|A0AVT1|UBA6_HUMAN Ubiquitin-like modifier-activating enzyme 6 OS=Homo sapiens OX=9606 GN=UBA6 PE=1 SV=1	UBA6	36	25	0.030309	0	0.534975	1	0.999881	1	FALSE	FALSE	0	293	683	368	455	1297	293	683	368	455	1297	-0.509849
P40763-2	P40763-2	>sp|P40763-2|STAT3_HUMAN Isoform of P40763, Isoform Del-701 of Signal transducer and activator of transcription 3 OS=Homo sapiens OX=9606 GN=STAT3	STAT3	23	10	0.0374998	1.9796e-16	0.587191	1	0.999881	1	FALSE	FALSE	0	164	371	186	230	725	164	371	186	230	725	-0.296072
Q9Y5S2	Q9Y5S2	>sp|Q9Y5S2|MRCKB_HUMAN Serine/threonine-protein kinase MRCK beta OS=Homo sapiens OX=9606 GN=CDC42BPB PE=1 SV=2	CDC42BPB	71	51	-0.0270499	-8.24191e-16	0.587633	1	0.999881	1	FALSE	FALSE	0	584	1218	694	868	2405	584	1218	694	868	2405	-0.738079
Q9Y4D1-2	Q9Y4D1-2	>sp|Q9Y4D1-2|DAAM1_HUMAN Isoform of Q9Y4D1, Isoform 2 of Disheveled-associated activator of morphogenesis 1 OS=Homo sapiens OX=9606 GN=DAAM1	DAAM1	27	23	-0.0266828	-1.38417e-14	0.643016	1	0.999881	1	FALSE	FALSE	0	220	531	280	351	996	220	531	280	351	996	-0.817752
O75170-2	O75170-2	>sp|O75170-2|PP6R2_HUMAN Isoform of O75170, Isoform 2 of Serine/threonine-protein phosphatase 6 regulatory subunit 2 OS=Homo sapiens OX=9606 GN=PPP6R2	PPP6R2	14	11	-0.00895321	-8.56644e-14	0.90391	1	0.999881	1	FALSE	FALSE	0	122	242	156	189	513	122	242	156	189	513	-0.0506713
Q13509	Q13509	>sp|Q13509|TBB3_HUMAN Tubulin beta-3 chain OS=Homo sapiens OX=9606 GN=TUBB3 PE=1 SV=2	TUBB3	45	39	0.0507608	0.000216	0.274459	0.948871	0.999881	1	FALSE	FALSE	0	438	939	533	661	1794	438	939	533	661	1794	-0.649346
P40616-2	P40616-2	>sp|P40616-2|ARL1_HUMAN Isoform of P40616, Isoform 2 of ADP-ribosylation factor-like protein 1 OS=Homo sapiens OX=9606 GN=ARL1	ARL1	5	4	0.055941	0.00580294	0.492965	0.779471	0.999881	1	FALSE	FALSE	0	42	95	53	63	174	42	95	53	63	174	0.599705
P35221	P35221	>sp|P35221|CTNA1_HUMAN Catenin alpha-1 OS=Homo sapiens OX=9606 GN=CTNNA1 PE=1 SV=1	CTNNA1	14	6	0.0900792	6.47292e-16	0.384213	1	0.999881	1	FALSE	FALSE	0	73	207	93	118	377	73	207	93	118	377	-0.91483
P55265-4	P55265-4	>sp|P55265-4|DSRAD_HUMAN Isoform of P55265, Isoform 4 of Double-stranded RNA-specific adenosine deaminase OS=Homo sapiens OX=9606 GN=ADAR	ADAR	27	16	-0.118287	-9.14508e-16	0.233483	1	0.999881	1	FALSE	FALSE	0	194	428	240	300	862	194	428	240	300	862	-0.725653
Q9BS92	Q9BS92	>sp|Q9BS92|NPS3B_HUMAN Protein NipSnap homolog 3B OS=Homo sapiens OX=9606 GN=NIPSNAP3B PE=2 SV=1	NIPSNAP3B	10	6	-0.0941236	-2.45171e-18	0.614527	1	0.999881	1	FALSE	FALSE	0	56	165	94	94	311	56	165	94	94	311	4.06452
P08133	P08133	>sp|P08133|ANXA6_HUMAN Annexin A6 OS=Homo sapiens OX=9606 GN=ANXA6 PE=1 SV=3	ANXA6	64	52	0.0970874	0.0548137	0.153527	0.282357	0.999881	1	FALSE	FALSE	0	601	1329	748	903	2542	601	1329	748	903	2542	-0.0822039
P47897	P47897	>sp|P47897|SYQ_HUMAN Glutamine--tRNA ligase OS=Homo sapiens OX=9606 GN=QARS1 PE=1 SV=1	QARS1	28	26	-0.0270257	0	0.670303	1	0.999881	1	FALSE	FALSE	0	247	527	321	388	1088	247	527	321	388	1088	-0.0223762
Q8NFV4	Q8NFV4	>sp|Q8NFV4|ABHDB_HUMAN Protein ABHD11 OS=Homo sapiens OX=9606 GN=ABHD11 PE=1 SV=1	ABHD11	13	12	0.0802139	8.12455e-17	0.418399	1	0.999881	1	FALSE	FALSE	0	113	241	148	172	486	113	241	148	172	486	0.919445
Q8WXA3-1	Q8WXA3-1	>sp|Q8WXA3-1|RUFY2_HUMAN Isoform of Q8WXA3, Isoform 5 of RUN and FYVE domain-containing protein 2 OS=Homo sapiens OX=9606 GN=RUFY2	RUFY2	10	6	-0.00205113	6.46057e-18	0.981486	1	0.999881	1	FALSE	FALSE	0	75	159	85	111	309	75	159	85	111	309	-1.42434
Q7Z7L7	Q7Z7L7	>sp|Q7Z7L7|ZER1_HUMAN Protein zer-1 homolog OS=Homo sapiens OX=9606 GN=ZER1 PE=1 SV=1	ZER1	14	11	0.0583357	0.0219535	0.375952	0.485583	0.999881	1	FALSE	FALSE	0	127	292	157	173	539	127	292	157	173	539	2.14842
Q07960	Q07960	>sp|Q07960|RHG01_HUMAN Rho GTPase-activating protein 1 OS=Homo sapiens OX=9606 GN=ARHGAP1 PE=1 SV=1	ARHGAP1	28	23	0.0459804	1.95957e-18	0.552788	1	0.999881	1	FALSE	FALSE	0	253	584	324	395	1110	253	584	324	395	1110	-0.202683
P60900	P60900	>sp|P60900|PSA6_HUMAN Proteasome subunit alpha type-6 OS=Homo sapiens OX=9606 GN=PSMA6 PE=1 SV=1	PSMA6	9	6	-0.0221468	0	0.741066	1	0.999881	1	FALSE	FALSE	0	79	176	93	113	339	79	176	93	113	339	-0.0590727
Q92945	Q92945	>sp|Q92945|FUBP2_HUMAN Far upstream element-binding protein 2 OS=Homo sapiens OX=9606 GN=KHSRP PE=1 SV=4	KHSRP	20	10	0.0754923	2.20905e-16	0.697815	1	0.999881	1	FALSE	FALSE	0	130	384	177	204	661	130	384	177	204	661	0.958652
Q15717-2	Q15717-2	>sp|Q15717-2|ELAV1_HUMAN Isoform of Q15717, Isoform 2 of ELAV-like protein 1 OS=Homo sapiens OX=9606 GN=ELAVL1	ELAVL1	13	11	0.00623228	9.2504e-19	0.952922	1	0.999881	1	FALSE	FALSE	0	120	275	152	190	523	120	275	152	190	523	-0.76166
O75146	O75146	>sp|O75146|HIP1R_HUMAN Huntingtin-interacting protein 1-related protein OS=Homo sapiens OX=9606 GN=HIP1R PE=1 SV=2	HIP1R	40	31	0.0458252	2.42303e-16	0.614298	1	0.999881	1	FALSE	FALSE	0	336	764	412	516	1493	336	764	412	516	1493	-0.693512
P18206-2	P18206-2	>sp|P18206-2|VINC_HUMAN Isoform of P18206, Isoform 1 of Vinculin OS=Homo sapiens OX=9606 GN=VCL	VCL	52	43	0.0581383	0.0394001	0.282953	0.263243	0.999881	1	FALSE	FALSE	0	481	1136	603	722	2170	481	1136	603	722	2170	0.0930728
O43157-2	O43157-2	>sp|O43157-2|PLXB1_HUMAN Isoform of O43157, Isoform 2 of Plexin-B1 OS=Homo sapiens OX=9606 GN=PLXNB1	PLXNB1	34	20	0.207364	0.194251	0.0021956	0.000416046	0.999881	0.419444	FALSE	FALSE	0	254	625	318	379	1150	254	625	318	379	1150	0.301105
Q9BU89	Q9BU89	>sp|Q9BU89|DOHH_HUMAN Deoxyhypusine hydroxylase OS=Homo sapiens OX=9606 GN=DOHH PE=1 SV=1	DOHH	3	2	0.234457	0.0771236	0.217844	0.48609	0.999881	1	FALSE	FALSE	0	22	60	30	36	105	22	60	30	36	105	0.516074
Q9GZM8-2	Q9GZM8-2	>sp|Q9GZM8-2|NDEL1_HUMAN Isoform of Q9GZM8, Isoform 2 of Nuclear distribution protein nudE-like 1 OS=Homo sapiens OX=9606 GN=NDEL1	NDEL1	11	8	-0.0907982	-0.0570666	0.255114	0.219394	0.999881	1	FALSE	FALSE	0	86	183	116	139	364	86	183	116	139	364	0.123359
O60869	O60869	>sp|O60869|EDF1_HUMAN Endothelial differentiation-related factor 1 OS=Homo sapiens OX=9606 GN=EDF1 PE=1 SV=1	EDF1	5	3	-0.096585	-5.17042e-19	0.618135	1	0.999881	1	FALSE	FALSE	0	37	81	43	56	148	37	81	43	56	148	-0.929658
P50570-5	P50570-5	>sp|P50570-5|DYN2_HUMAN Isoform of P50570, Isoform 5 of Dynamin-2 OS=Homo sapiens OX=9606 GN=DNM2	DNM2	25	13	0.131936	0.0901853	0.148306	0.17132	0.999881	1	FALSE	FALSE	0	172	398	201	257	744	172	398	201	257	744	-1.1837
P50570-3	P50570-3	>sp|P50570-3|DYN2_HUMAN Isoform of P50570, Isoform 3 of Dynamin-2 OS=Homo sapiens OX=9606 GN=DNM2	DNM2	1	1	0.188892	0	0.49796	1	0.999881	1	FALSE	FALSE	0	11	21	13	14	42	11	21	13	14	42
Q02878	Q02878	>sp|Q02878|RL6_HUMAN Large ribosomal subunit protein eL6 OS=Homo sapiens OX=9606 GN=RPL6 PE=1 SV=3	RPL6	16	15	0.055557	3.97854e-18	0.673364	1	0.999881	1	FALSE	FALSE	0	143	342	192	232	664	143	342	192	232	664	-0.0686835
Q07157-2	Q07157-2	>sp|Q07157-2|ZO1_HUMAN Isoform of Q07157, Isoform Short of Tight junction protein ZO-1 OS=Homo sapiens OX=9606 GN=TJP1	TJP1	8	6	-0.0679039	-2.19909e-16	0.619771	1	0.999881	1	FALSE	FALSE	0	65	155	75	101	302	65	155	75	101	302	-2.0244
Q92520	Q92520	>sp|Q92520|FAM3C_HUMAN Protein FAM3C OS=Homo sapiens OX=9606 GN=FAM3C PE=1 SV=1	FAM3C	6	5	-0.0295775	-1.75269e-16	0.820327	1	0.999881	1	FALSE	FALSE	0	40	93	64	73	199	40	93	64	73	199	1.20137
O15228	O15228	>sp|O15228|GNPAT_HUMAN Dihydroxyacetone phosphate acyltransferase OS=Homo sapiens OX=9606 GN=GNPAT PE=1 SV=1	GNPAT	9	5	-0.071058	1.13287e-17	0.603582	1	0.999881	1	FALSE	FALSE	0	47	92	64	76	209	47	92	64	76	209	0.976827
Q9NXC5	Q9NXC5	>sp|Q9NXC5|MIO_HUMAN GATOR complex protein MIOS OS=Homo sapiens OX=9606 GN=MIOS PE=1 SV=2	MIOS	14	10	0.0172348	0	0.790752	1	0.999881	1	FALSE	FALSE	0	118	260	144	184	533	118	260	144	184	533	-1.16504
O43242	O43242	>sp|O43242|PSMD3_HUMAN 26S proteasome non-ATPase regulatory subunit 3 OS=Homo sapiens OX=9606 GN=PSMD3 PE=1 SV=2	PSMD3	33	25	-0.0224226	-4.09877e-17	0.576688	1	0.999881	1	FALSE	FALSE	0	288	658	366	452	1264	288	658	366	452	1264	-0.610393
Q99614	Q99614	>sp|Q99614|TTC1_HUMAN Tetratricopeptide repeat protein 1 OS=Homo sapiens OX=9606 GN=TTC1 PE=1 SV=1	TTC1	13	9	-0.0782393	-9.49191e-17	0.439591	1	0.999881	1	FALSE	FALSE	0	101	241	129	165	471	101	241	129	165	471	-1.18411
Q9UJX3-2	Q9UJX3-2	>sp|Q9UJX3-2|APC7_HUMAN Isoform of Q9UJX3, Isoform 2 of Anaphase-promoting complex subunit 7 OS=Homo sapiens OX=9606 GN=ANAPC7	ANAPC7	8	3	0.00234247	1.33378e-15	0.983913	1	0.999881	1	FALSE	FALSE	0	40	84	50	59	155	40	84	50	59	155	1.05028
Q9BT78	Q9BT78	>sp|Q9BT78|CSN4_HUMAN COP9 signalosome complex subunit 4 OS=Homo sapiens OX=9606 GN=COPS4 PE=1 SV=1	COPS4	25	23	-0.00684217	0	0.856938	1	0.999881	1	FALSE	FALSE	0	254	551	317	386	1086	254	551	317	386	1086	-0.229691
P54252-1	P54252-1	>sp|P54252-1|ATX3_HUMAN Isoform of P54252, Isoform 1 of Ataxin-3 OS=Homo sapiens OX=9606 GN=ATXN3	ATXN3	7	5	0.0105157	1.91179e-17	0.909129	1	0.999881	1	FALSE	FALSE	0	62	129	69	102	257	62	129	69	102	257	-4.02936
P02679-2	P02679-2	>sp|P02679-2|FIBG_HUMAN Isoform of P02679, Isoform Gamma-A of Fibrinogen gamma chain OS=Homo sapiens OX=9606 GN=FGG	FGG	16	13	0.228145	1.25447e-14	0.442039	1	0.999881	1	FALSE	FALSE	0	151	348	180	221	653	151	348	180	221	653	-0.310683
O15079-2	O15079-2	>sp|O15079-2|SNPH_HUMAN Isoform of O15079, Isoform 2 of Syntaphilin OS=Homo sapiens OX=9606 GN=SNPH	SNPH	14	12	-0.0216597	-2.73268e-18	0.764967	1	0.999881	1	FALSE	FALSE	0	126	277	156	192	554	126	277	156	192	554	-0.500311
Q6P2Q9	Q6P2Q9	>sp|Q6P2Q9|PRP8_HUMAN Pre-mRNA-processing-splicing factor 8 OS=Homo sapiens OX=9606 GN=PRPF8 PE=1 SV=2	PRPF8	73	39	-0.0361505	0	0.571838	1	0.999881	1	FALSE	FALSE	0	450	1094	588	765	2106	450	1094	588	765	2106	-1.63653
Q9P0M6	Q9P0M6	>sp|Q9P0M6|H2AW_HUMAN Core histone macro-H2A.2 OS=Homo sapiens OX=9606 GN=MACROH2A2 PE=1 SV=3	MACROH2A2	8	5	0.0421625	6.39102e-16	0.734364	1	0.999881	1	FALSE	FALSE	0	52	135	71	83	240	52	135	71	83	240	0.781092
Q05084-3	Q05084-3	>sp|Q05084-3|ICA69_HUMAN Isoform of Q05084, Isoform 3 of Islet cell autoantigen 1 OS=Homo sapiens OX=9606 GN=ICA1	ICA1	11	9	-0.0643743	-0.0256366	0.311148	0.446853	0.999881	1	FALSE	FALSE	0	104	216	130	156	429	104	216	130	156	429	0.312909
Q6PJT7-2	Q6PJT7-2	>sp|Q6PJT7-2|ZC3HE_HUMAN Isoform of Q6PJT7, Isoform 2 of Zinc finger CCCH domain-containing protein 14 OS=Homo sapiens OX=9606 GN=ZC3H14	ZC3H14	6	2	-0.201228	-3.15432e-16	0.260346	1	0.999881	1	FALSE	FALSE	0	22	89	30	49	156	22	89	30	49	156	-4.81256
P09493-6	P09493-6	>sp|P09493-6|TPM1_HUMAN Isoform of P09493, Isoform 6 of Tropomyosin alpha-1 chain OS=Homo sapiens OX=9606 GN=TPM1	TPM1	2	2	0.102918	1.6617e-17	0.522158	1	0.999881	1	FALSE	FALSE	0	20	43	23	27	81	20	43	23	27	81	1.25998
P30153	P30153	>sp|P30153|2AAA_HUMAN Serine/threonine-protein phosphatase 2A 65 kDa regulatory subunit A alpha isoform OS=Homo sapiens OX=9606 GN=PPP2R1A PE=1 SV=4	PPP2R1A	26	24	-0.00855397	8.23983e-18	0.874702	1	0.999881	1	FALSE	FALSE	0	266	573	331	399	1111	266	573	331	399	1111	-0.0213939
A0JNW5	A0JNW5	>sp|A0JNW5|BLT3B_HUMAN Bridge-like lipid transfer protein family member 3B OS=Homo sapiens OX=9606 GN=BLTP3B PE=1 SV=2	BLTP3B	21	11	0.0940425	4.85048e-16	0.227116	1	0.999881	1	FALSE	FALSE	0	127	259	159	186	503	127	259	159	186	503	0.833443
P49754	P49754	>sp|P49754|VPS41_HUMAN Vacuolar protein sorting-associated protein 41 homolog OS=Homo sapiens OX=9606 GN=VPS41 PE=1 SV=3	VPS41	19	13	0.149596	0.143026	0.052798	0.002869	0.999881	0.768633	FALSE	FALSE	0	150	306	165	203	648	150	306	165	203	648	-0.283892
Q8N6H7	Q8N6H7	>sp|Q8N6H7|ARFG2_HUMAN ADP-ribosylation factor GTPase-activating protein 2 OS=Homo sapiens OX=9606 GN=ARFGAP2 PE=1 SV=1	ARFGAP2	15	11	-0.0914908	-0.0570047	0.152961	0.205868	0.999881	1	FALSE	FALSE	0	128	278	162	206	565	128	278	162	206	565	-1.14853
Q16630-2	Q16630-2	>sp|Q16630-2|CPSF6_HUMAN Isoform of Q16630, Isoform 2 of Cleavage and polyadenylation specificity factor subunit 6 OS=Homo sapiens OX=9606 GN=CPSF6	CPSF6	6	5	-0.110801	-3.38954e-16	0.34657	1	0.999881	1	FALSE	FALSE	0	43	105	61	74	217	43	105	61	74	217	0.00978335
Q5T8P6	Q5T8P6	>sp|Q5T8P6|RBM26_HUMAN RNA-binding protein 26 OS=Homo sapiens OX=9606 GN=RBM26 PE=1 SV=3	RBM26	3	1	-0.140867	0	0.456356	1	0.999881	1	FALSE	FALSE	0	15	48	17	31	92	15	48	17	31	92	-5.8564
P16112-2	P16112-2	>sp|P16112-2|PGCA_HUMAN Isoform of P16112, Isoform 2 of Aggrecan core protein OS=Homo sapiens OX=9606 GN=ACAN	ACAN	9	7	0.284022	0.1975	0.118613	0.18275	0.999881	1	FALSE	FALSE	0	81	201	100	117	348	81	201	100	117	348	0.808677
Q9UJ41-3	Q9UJ41-3	>sp|Q9UJ41-3|RABX5_HUMAN Isoform of Q9UJ41, Isoform 2 of Rab5 GDP/GTP exchange factor OS=Homo sapiens OX=9606 GN=RABGEF1	RABGEF1	8	5	-0.00499817	8.79046e-16	0.943818	1	0.999881	1	FALSE	FALSE	0	64	140	78	95	286	64	140	78	95	286	-0.0272349
Q8TAM6-2	Q8TAM6-2	>sp|Q8TAM6-2|ERMIN_HUMAN Isoform of Q8TAM6, Isoform 2 of Ermin OS=Homo sapiens OX=9606 GN=ERMN	ERMN	13	11	0.13911	2.07953e-15	0.662542	1	0.999881	1	FALSE	FALSE	0	113	267	110	152	464	113	267	110	152	464	-2.67098
P83731	P83731	>sp|P83731|RL24_HUMAN Large ribosomal subunit protein eL24 OS=Homo sapiens OX=9606 GN=RPL24 PE=1 SV=1	RPL24	3	3	0.123302	0.132045	0.30927	0.111508	0.999881	1	FALSE	FALSE	0	33	75	42	51	143	33	75	42	51	143	0.17661
P14866	P14866	>sp|P14866|HNRPL_HUMAN Heterogeneous nuclear ribonucleoprotein L OS=Homo sapiens OX=9606 GN=HNRNPL PE=1 SV=2	HNRNPL	14	11	-0.0610091	-2.91204e-18	0.411974	1	0.999881	1	FALSE	FALSE	0	124	278	152	191	529	124	278	152	191	529	-0.855874
Q15907	Q15907	>sp|Q15907|RB11B_HUMAN Ras-related protein Rab-11B OS=Homo sapiens OX=9606 GN=RAB11B PE=1 SV=4	RAB11B	16	14	0.038951	4.31221e-15	0.446787	1	0.999881	1	FALSE	FALSE	0	160	350	193	238	668	160	350	193	238	668	-0.481069
Q05586-6	Q05586-6	>sp|Q05586-6|NMDZ1_HUMAN Isoform of Q05586, Isoform 6 of Glutamate receptor ionotropic, NMDA 1 OS=Homo sapiens OX=9606 GN=GRIN1	GRIN1	29	23	-0.0256273	-9.5866e-17	0.626188	1	0.999881	1	FALSE	FALSE	0	262	530	320	394	1035	262	530	320	394	1035	-0.488354
Q99598	Q99598	>sp|Q99598|TSNAX_HUMAN Translin-associated protein X OS=Homo sapiens OX=9606 GN=TSNAX PE=1 SV=1	TSNAX	9	6	-0.0359796	-1.47434e-17	0.687895	1	0.999881	1	FALSE	FALSE	0	72	161	88	114	312	72	161	88	114	312	-1.25507
Q9NYU2-2	Q9NYU2-2	>sp|Q9NYU2-2|UGGG1_HUMAN Isoform of Q9NYU2, Isoform 2 of UDP-glucose:glycoprotein glucosyltransferase 1 OS=Homo sapiens OX=9606 GN=UGGT1	UGGT1	47	34	0.0440399	0.0110383	0.369714	0.610813	0.999881	1	FALSE	FALSE	0	392	832	494	576	1581	392	832	494	576	1581	0.775081
O14818	O14818	>sp|O14818|PSA7_HUMAN Proteasome subunit alpha type-7 OS=Homo sapiens OX=9606 GN=PSMA7 PE=1 SV=1	PSMA7	16	14	0.011439	0	0.897038	1	0.999881	1	FALSE	FALSE	0	150	351	197	236	672	150	351	197	236	672	0.0987702
Q9BUB7	Q9BUB7	>sp|Q9BUB7|TMM70_HUMAN Transmembrane protein 70, mitochondrial OS=Homo sapiens OX=9606 GN=TMEM70 PE=1 SV=2	TMEM70	6	6	-0.114699	-0.00515405	0.233432	0.805609	0.999881	1	FALSE	FALSE	0	54	104	67	82	203	54	104	67	82	203	-0.0472328
Q13642-1	Q13642-1	>sp|Q13642-1|FHL1_HUMAN Isoform of Q13642, Isoform 1 of Four and a half LIM domains protein 1 OS=Homo sapiens OX=9606 GN=FHL1	FHL1	4	3	0.19194	5.93361e-18	0.440527	1	0.999881	1	FALSE	FALSE	0	36	93	48	57	178	36	93	48	57	178	0.660475
P08865	P08865	>sp|P08865|RSSA_HUMAN Small ribosomal subunit protein uS2 OS=Homo sapiens OX=9606 GN=RPSA PE=1 SV=4	RPSA	14	10	0.0184493	7.60811e-19	0.84183	1	0.999881	1	FALSE	FALSE	0	118	250	144	181	489	118	250	144	181	489	-0.85173
Q9Y2G0	Q9Y2G0	>sp|Q9Y2G0|EFR3B_HUMAN Protein EFR3 homolog B OS=Homo sapiens OX=9606 GN=EFR3B PE=1 SV=2	EFR3B	27	20	0.0181959	2.26213e-19	0.765622	1	0.999881	1	FALSE	FALSE	0	240	506	300	364	1009	240	506	300	364	1009	-0.229437
Q9Y5M8	Q9Y5M8	>sp|Q9Y5M8|SRPRB_HUMAN Signal recognition particle receptor subunit beta OS=Homo sapiens OX=9606 GN=SRPRB PE=1 SV=3	SRPRB	12	9	-0.00558481	0	0.927696	1	0.999881	1	FALSE	FALSE	0	94	204	126	139	418	94	204	126	139	418	1.99683
O14495	O14495	>sp|O14495|PLPP3_HUMAN Phospholipid phosphatase 3 OS=Homo sapiens OX=9606 GN=PLPP3 PE=1 SV=1	PLPP3	7	6	-0.0427915	0	0.639781	1	0.999881	1	FALSE	FALSE	0	64	137	74	91	276	64	137	74	91	276	-0.281033
Q15102	Q15102	>sp|Q15102|PA1B3_HUMAN Platelet-activating factor acetylhydrolase IB subunit alpha1 OS=Homo sapiens OX=9606 GN=PAFAH1B3 PE=1 SV=1	PAFAH1B3	10	7	0.1524	5.09219e-16	0.376515	1	0.999881	1	FALSE	FALSE	0	75	202	96	118	392	75	202	96	118	392	-0.110705
O43324	O43324	>sp|O43324|MCA3_HUMAN Eukaryotic translation elongation factor 1 epsilon-1 OS=Homo sapiens OX=9606 GN=EEF1E1 PE=1 SV=1	EEF1E1	8	5	-0.00771845	-7.2996e-17	0.923129	1	0.999881	1	FALSE	FALSE	0	57	116	74	92	222	57	116	74	92	222	-0.473716
Q6PHR2	Q6PHR2	>sp|Q6PHR2|ULK3_HUMAN Serine/threonine-protein kinase ULK3 OS=Homo sapiens OX=9606 GN=ULK3 PE=1 SV=2	ULK3	6	5	0.0137877	0	0.898497	1	0.999881	1	FALSE	FALSE	0	48	112	70	72	222	48	112	70	72	222	3.55057
P48163	P48163	>sp|P48163|MAOX_HUMAN NADP-dependent malic enzyme OS=Homo sapiens OX=9606 GN=ME1 PE=1 SV=1	ME1	20	15	0.171259	0.0453972	0.186176	0.526806	0.999881	1	FALSE	FALSE	0	174	419	225	266	778	174	419	225	266	778	0.517231
Q9ULT8	Q9ULT8	>sp|Q9ULT8|HECD1_HUMAN E3 ubiquitin-protein ligase HECTD1 OS=Homo sapiens OX=9606 GN=HECTD1 PE=1 SV=4	HECTD1	22	13	0.0276183	0	0.715257	1	0.999881	1	FALSE	FALSE	0	128	284	183	207	571	128	284	183	207	571	1.63168
P04179	P04179	>sp|P04179|SODM_HUMAN Superoxide dismutase [Mn], mitochondrial OS=Homo sapiens OX=9606 GN=SOD2 PE=1 SV=3	SOD2	14	14	0.1769	0.116759	0.119372	0.183544	0.999881	1	FALSE	FALSE	0	149	344	189	225	658	149	344	189	225	658	0.286128
Q15118	Q15118	>sp|Q15118|PDK1_HUMAN [Pyruvate dehydrogenase (acetyl-transferring)] kinase isozyme 1, mitochondrial OS=Homo sapiens OX=9606 GN=PDK1 PE=1 SV=1	PDK1	10	5	0.0258331	2.00929e-18	0.774953	1	0.999881	1	FALSE	FALSE	0	61	136	85	104	299	61	136	85	104	299	-0.00154119
Q6H8Q1-2	Q6H8Q1-2	>sp|Q6H8Q1-2|ABLM2_HUMAN Isoform of Q6H8Q1, Isoform 2 of Actin-binding LIM protein 2 OS=Homo sapiens OX=9606 GN=ABLIM2	ABLIM2	17	15	-0.0991763	-0.0263351	0.24224	0.538522	0.999881	1	FALSE	FALSE	0	155	345	196	245	671	155	345	196	245	671	-0.791676
O14639-2	O14639-2	>sp|O14639-2|ABLM1_HUMAN Isoform of O14639, Isoform 2 of Actin-binding LIM protein 1 OS=Homo sapiens OX=9606 GN=ABLIM1	ABLIM1	30	25	-0.0378194	-3.8214e-15	0.673569	1	0.999881	1	FALSE	FALSE	0	263	644	342	434	1255	263	644	342	434	1255	-1.15713
Q6PIL6	Q6PIL6	>sp|Q6PIL6|KCIP4_HUMAN Kv channel-interacting protein 4 OS=Homo sapiens OX=9606 GN=KCNIP4 PE=1 SV=1	KCNIP4	7	6	-0.0217732	0	0.796215	1	0.999881	1	FALSE	FALSE	0	55	121	74	94	238	55	121	74	94	238	-0.793378
Q96RP9	Q96RP9	>sp|Q96RP9|EFGM_HUMAN Elongation factor G, mitochondrial OS=Homo sapiens OX=9606 GN=GFM1 PE=1 SV=2	GFM1	22	18	0.163237	0.0871618	0.113307	0.250901	0.999881	1	FALSE	FALSE	0	187	412	241	281	823	187	412	241	281	823	0.8884
P21964-2	P21964-2	>sp|P21964-2|COMT_HUMAN Isoform of P21964, Isoform Soluble of Catechol O-methyltransferase OS=Homo sapiens OX=9606 GN=COMT	COMT	11	7	0.20074	0.0278225	0.0939222	0.587823	0.999881	1	FALSE	FALSE	0	83	170	90	106	320	83	170	90	106	320	0.814541
P28074	P28074	>sp|P28074|PSB5_HUMAN Proteasome subunit beta type-5 OS=Homo sapiens OX=9606 GN=PSMB5 PE=1 SV=3	PSMB5	13	13	-0.0378577	-8.20762e-16	0.602043	1	0.999881	1	FALSE	FALSE	0	133	305	172	213	590	133	305	172	213	590	-0.617684
Q15018	Q15018	>sp|Q15018|ABRX2_HUMAN BRISC complex subunit Abraxas 2 OS=Homo sapiens OX=9606 GN=ABRAXAS2 PE=1 SV=2	ABRAXAS2	9	8	0.00180206	0	0.980272	1	0.999881	1	FALSE	FALSE	0	85	187	102	137	356	85	187	102	137	356	-2.20373
Q13491-4	Q13491-4	>sp|Q13491-4|GPM6B_HUMAN Isoform of Q13491, Isoform 4 of Neuronal membrane glycoprotein M6-b OS=Homo sapiens OX=9606 GN=GPM6B	GPM6B	9	8	-0.153083	-0.085425	0.0540099	0.146485	0.999881	1	FALSE	FALSE	0	85	187	108	126	369	85	187	108	126	369	0.721853
Q99798	Q99798	>sp|Q99798|ACON_HUMAN Aconitate hydratase, mitochondrial OS=Homo sapiens OX=9606 GN=ACO2 PE=1 SV=2	ACO2	52	45	0.140454	0.0440891	0.219362	0.504372	0.999881	1	FALSE	FALSE	0	480	1147	628	746	2145	480	1147	628	746	2145	0.277674
P26641-2	P26641-2	>sp|P26641-2|EF1G_HUMAN Isoform of P26641, Isoform 2 of Elongation factor 1-gamma OS=Homo sapiens OX=9606 GN=EEF1G	EEF1G	20	19	-0.023939	0	0.723133	1	0.999881	1	FALSE	FALSE	0	197	444	258	308	856	197	444	258	308	856	0.161413
Q96AC1-3	Q96AC1-3	>sp|Q96AC1-3|FERM2_HUMAN Isoform of Q96AC1, Isoform 3 of Fermitin family homolog 2 OS=Homo sapiens OX=9606 GN=FERMT2	FERMT2	27	21	-0.00300842	-1.31563e-17	0.96664	1	0.999881	1	FALSE	FALSE	0	224	515	284	334	983	224	515	284	334	983	0.678251
B4DKF8	B4DKF8	>tr|B4DKF8|B4DKF8_HUMAN Isoform of Q9NYI0, Pleckstrin and Sec7 domain containing 3 OS=Homo sapiens OX=9606 GN=PSD3 PE=1 SV=1	PSD3	34	28	-0.0926269	-0.0310403	0.2342	0.487071	0.999881	1	FALSE	FALSE	0	318	724	386	500	1418	318	724	386	500	1418	-1.68767
P22694	P22694	>sp|P22694|KAPCB_HUMAN cAMP-dependent protein kinase catalytic subunit beta OS=Homo sapiens OX=9606 GN=PRKACB PE=1 SV=2	PRKACB	27	18	0.0137076	5.58635e-17	0.807962	1	0.999881	1	FALSE	FALSE	0	233	520	283	333	956	233	520	283	333	956	0.529381
P38606	P38606	>sp|P38606|VATA_HUMAN V-type proton ATPase catalytic subunit A OS=Homo sapiens OX=9606 GN=ATP6V1A PE=1 SV=2	ATP6V1A	57	45	0.0104198	0	0.855356	1	0.999881	1	FALSE	FALSE	0	503	1117	633	768	2187	503	1117	633	768	2187	-0.166676
Q99613	Q99613	>sp|Q99613|EIF3C_HUMAN Eukaryotic translation initiation factor 3 subunit C OS=Homo sapiens OX=9606 GN=EIF3C PE=1 SV=1	EIF3C	26	18	-0.0954407	-0.082322	0.140351	0.0972576	0.999881	1	FALSE	FALSE	0	210	471	237	296	902	210	471	237	296	902	-0.70796
P48426-2	P48426-2	>sp|P48426-2|PI42A_HUMAN Isoform of P48426, Isoform 2 of Phosphatidylinositol 5-phosphate 4-kinase type-2 alpha OS=Homo sapiens OX=9606 GN=PIP4K2A	PIP4K2A	18	12	0.0386005	2.00499e-16	0.766682	1	0.999881	1	FALSE	FALSE	0	151	364	182	212	639	151	364	182	212	639	0.878404
P02647	P02647	>sp|P02647|APOA1_HUMAN Apolipoprotein A-I OS=Homo sapiens OX=9606 GN=APOA1 PE=1 SV=1	APOA1	21	16	0.0555899	0	0.787892	1	0.999881	1	FALSE	FALSE	0	179	416	237	283	815	179	416	237	283	815	0.235842
A1X283	A1X283	>sp|A1X283|SPD2B_HUMAN SH3 and PX domain-containing protein 2B OS=Homo sapiens OX=9606 GN=SH3PXD2B PE=1 SV=3	SH3PXD2B	3	2	0.217748	0.151591	0.137222	0.176258	0.999881	1	FALSE	FALSE	0	21	60	27	33	117	21	60	27	33	117	0.676546
Q969S9-3	Q969S9-3	>sp|Q969S9-3|RRF2M_HUMAN Isoform of Q969S9, Isoform 3 of Ribosome-releasing factor 2, mitochondrial OS=Homo sapiens OX=9606 GN=GFM2	GFM2	5	3	0.0875499	1.14842e-16	0.646478	1	0.999881	1	FALSE	FALSE	0	36	84	52	63	171	36	84	52	63	171	0.18371
P78324	P78324	>sp|P78324|SHPS1_HUMAN Tyrosine-protein phosphatase non-receptor type substrate 1 OS=Homo sapiens OX=9606 GN=SIRPA PE=1 SV=2	SIRPA	24	22	-0.0364088	0	0.705089	1	0.999881	1	FALSE	FALSE	0	226	503	282	342	950	226	503	282	342	950	-0.217012
P40855	P40855	>sp|P40855|PEX19_HUMAN Peroxisomal biogenesis factor 19 OS=Homo sapiens OX=9606 GN=PEX19 PE=1 SV=1	PEX19	9	5	-0.0714015	-5.83665e-16	0.456304	1	0.999881	1	FALSE	FALSE	0	59	127	75	94	290	59	127	75	94	290	-0.454536
O60488-2	O60488-2	>sp|O60488-2|ACSL4_HUMAN Isoform of O60488, Isoform Short of Long-chain-fatty-acid--CoA ligase 4 OS=Homo sapiens OX=9606 GN=ACSL4	ACSL4	13	10	-0.096814	-0.0783043	0.148291	0.0958582	0.999881	1	FALSE	FALSE	0	113	225	137	176	475	113	225	137	176	475	-1.11673
Q9NRX4	Q9NRX4	>sp|Q9NRX4|PHP14_HUMAN 14 kDa phosphohistidine phosphatase OS=Homo sapiens OX=9606 GN=PHPT1 PE=1 SV=1	PHPT1	5	3	-0.0632007	0	0.784488	1	0.999881	1	FALSE	FALSE	0	38	103	46	49	178	38	103	46	49	178	3.17301
P10412	P10412	>sp|P10412|H14_HUMAN Histone H1.4 OS=Homo sapiens OX=9606 GN=H1-4 PE=1 SV=2	H1-4	11	9	0.101769	5.05616e-15	0.451772	1	0.999881	1	FALSE	FALSE	0	91	226	117	142	435	91	226	117	142	435	-0.0918711
Q8N568-3	Q8N568-3	>sp|Q8N568-3|DCLK2_HUMAN Isoform of Q8N568, Isoform 3 of Serine/threonine-protein kinase DCLK2 OS=Homo sapiens OX=9606 GN=DCLK2	DCLK2	28	22	-0.0106652	0	0.877365	1	0.999881	1	FALSE	FALSE	0	245	544	306	367	1060	245	544	306	367	1060	0.0960252
P39019	P39019	>sp|P39019|RS19_HUMAN Small ribosomal subunit protein eS19 OS=Homo sapiens OX=9606 GN=RPS19 PE=1 SV=2	RPS19	11	10	-0.0117027	5.06159e-20	0.898293	1	0.999881	1	FALSE	FALSE	0	109	239	142	171	476	109	239	142	171	476	0.0919545
O15511	O15511	>sp|O15511|ARPC5_HUMAN Actin-related protein 2/3 complex subunit 5 OS=Homo sapiens OX=9606 GN=ARPC5 PE=1 SV=3	ARPC5	3	3	0.0362993	1.26641e-16	0.721438	1	0.999881	1	FALSE	FALSE	0	31	67	35	45	127	31	67	35	45	127	-0.758946
P16401	P16401	>sp|P16401|H15_HUMAN Histone H1.5 OS=Homo sapiens OX=9606 GN=H1-5 PE=1 SV=3	H1-5	5	1	0.285327	0.161174	0.179614	0.235667	0.999881	1	FALSE	FALSE	0	16	37	16	20	88	16	37	16	20	88
Q01650	Q01650	>sp|Q01650|LAT1_HUMAN Large neutral amino acids transporter small subunit 1 OS=Homo sapiens OX=9606 GN=SLC7A5 PE=1 SV=2	SLC7A5	6	6	-0.0880388	-0.0814644	0.250839	0.0969529	0.999881	1	FALSE	FALSE	0	66	147	82	99	271	66	147	82	99	271	0.100196
Q96GK7	Q96GK7	>sp|Q96GK7|FAH2A_HUMAN Fumarylacetoacetate hydrolase domain-containing protein 2A OS=Homo sapiens OX=9606 GN=FAHD2A PE=1 SV=1	FAHD2A	8	6	0.183375	2.17685e-15	0.433482	1	0.999881	1	FALSE	FALSE	0	55	165	71	86	311	55	165	71	86	311	0.33435
Q16222-2	Q16222-2	>sp|Q16222-2|UAP1_HUMAN Isoform of Q16222, Isoform AGX1 of UDP-N-acetylhexosamine pyrophosphorylase OS=Homo sapiens OX=9606 GN=UAP1	UAP1	6	2	0.198418	4.17589e-15	0.401582	1	0.999881	1	FALSE	FALSE	0	17	77	27	33	129	17	77	27	33	129	0.399848
Q9HAV7	Q9HAV7	>sp|Q9HAV7|GRPE1_HUMAN GrpE protein homolog 1, mitochondrial OS=Homo sapiens OX=9606 GN=GRPEL1 PE=1 SV=2	GRPEL1	10	7	0.189573	0.0275577	0.17114	0.642556	0.999881	1	FALSE	FALSE	0	78	180	96	120	351	78	180	96	120	351	-0.469037
P52888	P52888	>sp|P52888|THOP1_HUMAN Thimet oligopeptidase OS=Homo sapiens OX=9606 GN=THOP1 PE=1 SV=2	THOP1	19	16	-0.0200202	-2.41618e-18	0.762795	1	0.999881	1	FALSE	FALSE	0	173	389	232	281	791	173	389	232	281	791	-0.0372704
Q86XE0	Q86XE0	>sp|Q86XE0|SNX32_HUMAN Sorting nexin-32 OS=Homo sapiens OX=9606 GN=SNX32 PE=1 SV=1	SNX32	8	7	0.00827836	4.20574e-16	0.934898	1	0.999881	1	FALSE	FALSE	0	76	139	94	117	293	76	139	94	117	293	-0.488567
O14576-2	O14576-2	>sp|O14576-2|DC1I1_HUMAN Isoform of O14576, Isoform 2 of Cytoplasmic dynein 1 intermediate chain 1 OS=Homo sapiens OX=9606 GN=DYNC1I1	DYNC1I1	24	19	-0.0257502	0	0.761858	1	0.999881	1	FALSE	FALSE	0	212	460	276	320	892	212	460	276	320	892	0.952578
Q9BQE5	Q9BQE5	>sp|Q9BQE5|APOL2_HUMAN Apolipoprotein L2 OS=Homo sapiens OX=9606 GN=APOL2 PE=1 SV=2	APOL2	12	9	0.0240161	0	0.830511	1	0.999881	1	FALSE	FALSE	0	106	223	136	155	443	106	223	136	155	443	1.34236
Q9UJ14	Q9UJ14	>sp|Q9UJ14|GGT7_HUMAN Glutathione hydrolase 7 OS=Homo sapiens OX=9606 GN=GGT7 PE=1 SV=2	GGT7	15	12	-0.0359067	-3.1878e-16	0.653409	1	0.999881	1	FALSE	FALSE	0	145	296	173	215	607	145	296	173	215	607	-0.637559
Q15382	Q15382	>sp|Q15382|RHEB_HUMAN GTP-binding protein Rheb OS=Homo sapiens OX=9606 GN=RHEB PE=1 SV=1	RHEB	13	13	0.0490277	0.0242698	0.353333	0.367981	0.999881	1	FALSE	FALSE	0	137	310	177	210	589	137	310	177	210	589	0.317798
Q8WVX9	Q8WVX9	>sp|Q8WVX9|FACR1_HUMAN Fatty acyl-CoA reductase 1 OS=Homo sapiens OX=9606 GN=FAR1 PE=1 SV=1	FAR1	5	3	-0.112535	-8.06552e-18	0.391999	1	0.999881	1	FALSE	FALSE	0	35	63	42	48	141	35	63	42	48	141	1.40268
Q15643	Q15643	>sp|Q15643|TRIPB_HUMAN Thyroid receptor-interacting protein 11 OS=Homo sapiens OX=9606 GN=TRIP11 PE=1 SV=3	TRIP11	7	3	0.0537292	8.63339e-19	0.737053	1	0.999881	1	FALSE	FALSE	0	36	87	37	62	156	36	87	37	62	156	-5.70664
Q13033-2	Q13033-2	>sp|Q13033-2|STRN3_HUMAN Isoform of Q13033, Isoform Alpha of Striatin-3 OS=Homo sapiens OX=9606 GN=STRN3	STRN3	12	8	-0.0346125	-6.90338e-17	0.576176	1	0.999881	1	FALSE	FALSE	0	91	211	118	143	407	91	211	118	143	407	0.273368
Q5JTD7	Q5JTD7	>sp|Q5JTD7|LRC73_HUMAN Leucine-rich repeat-containing protein 73 OS=Homo sapiens OX=9606 GN=LRRC73 PE=1 SV=1	LRRC73	6	4	0.0163619	7.98073e-19	0.872095	1	0.999881	1	FALSE	FALSE	0	51	108	67	81	220	51	108	67	81	220	0.172528
Q9NSK0-3	Q9NSK0-3	>sp|Q9NSK0-3|KLC4_HUMAN Isoform of Q9NSK0, Isoform 3 of Kinesin light chain 4 OS=Homo sapiens OX=9606 GN=KLC4	KLC4	11	5	0.12214	0.0410066	0.205919	0.444464	0.999881	1	FALSE	FALSE	0	61	148	82	105	286	61	148	82	105	286	-0.971136
Q99715	Q99715	>sp|Q99715|COCA1_HUMAN Collagen alpha-1(XII) chain OS=Homo sapiens OX=9606 GN=COL12A1 PE=1 SV=2	COL12A1	5	1	0.0867941	0	0.696957	1	0.999881	1	FALSE	FALSE	0	16	37	16	17	81	16	37	16	17	81
Q9H313-3	Q9H313-3	>sp|Q9H313-3|TTYH1_HUMAN Isoform of Q9H313, Isoform 3 of Protein tweety homolog 1 OS=Homo sapiens OX=9606 GN=TTYH1	TTYH1	6	5	-0.00583675	1.89834e-17	0.952017	1	0.999881	1	FALSE	FALSE	0	57	127	72	88	244	57	127	72	88	244	-0.203472
Q96A65	Q96A65	>sp|Q96A65|EXOC4_HUMAN Exocyst complex component 4 OS=Homo sapiens OX=9606 GN=EXOC4 PE=1 SV=1	EXOC4	40	30	-0.019353	-1.45656e-17	0.6968	1	0.999881	1	FALSE	FALSE	0	335	758	432	514	1449	335	758	432	514	1449	0.410403
Q9NZ43	Q9NZ43	>sp|Q9NZ43|USE1_HUMAN Vesicle transport protein USE1 OS=Homo sapiens OX=9606 GN=USE1 PE=1 SV=2	USE1	8	7	-0.0516997	-2.38984e-16	0.571076	1	0.999881	1	FALSE	FALSE	0	75	140	82	103	279	75	140	82	103	279	-0.636254
P07237	P07237	>sp|P07237|PDIA1_HUMAN Protein disulfide-isomerase OS=Homo sapiens OX=9606 GN=P4HB PE=1 SV=3	P4HB	39	32	0.0864898	0.0267652	0.229415	0.505374	0.999881	1	FALSE	FALSE	0	355	798	456	539	1530	355	798	456	539	1530	0.366192
Q9UL26	Q9UL26	>sp|Q9UL26|RB22A_HUMAN Ras-related protein Rab-22A OS=Homo sapiens OX=9606 GN=RAB22A PE=1 SV=2	RAB22A	13	10	0.0795266	0.0298779	0.34335	0.477588	0.999881	1	FALSE	FALSE	0	115	256	144	176	487	115	256	144	176	487	-0.207616
Q8NBS9-2	Q8NBS9-2	>sp|Q8NBS9-2|TXND5_HUMAN Isoform of Q8NBS9, Isoform 2 of Thioredoxin domain-containing protein 5 OS=Homo sapiens OX=9606 GN=TXNDC5	TXNDC5	9	7	-0.0553663	0	0.431586	1	0.999881	1	FALSE	FALSE	0	71	160	95	112	305	71	160	95	112	305	0.853833
Q86YB7	Q86YB7	>sp|Q86YB7|ECHD2_HUMAN Enoyl-CoA hydratase domain-containing protein 2, mitochondrial OS=Homo sapiens OX=9606 GN=ECHDC2 PE=1 SV=2	ECHDC2	2	1	0.203201	0	0.414874	1	0.999881	1	FALSE	FALSE	0	8	37	11	13	62	8	37	11	13	62
P51178	P51178	>sp|P51178|PLCD1_HUMAN 1-phosphatidylinositol 4,5-bisphosphate phosphodiesterase delta-1 OS=Homo sapiens OX=9606 GN=PLCD1 PE=1 SV=2	PLCD1	20	12	0.390239	0.330729	0.00808217	0.0124061	0.999881	1	FALSE	FALSE	0	140	418	201	212	773	140	418	201	212	773	3.11379
Q6DD88	Q6DD88	>sp|Q6DD88|ATLA3_HUMAN Atlastin-3 OS=Homo sapiens OX=9606 GN=ATL3 PE=1 SV=1	ATL3	11	6	0.0720462	0	0.421151	1	0.999881	1	FALSE	FALSE	0	81	197	106	112	361	81	197	106	112	361	3.07377
P00367	P00367	>sp|P00367|DHE3_HUMAN Glutamate dehydrogenase 1, mitochondrial OS=Homo sapiens OX=9606 GN=GLUD1 PE=1 SV=2	GLUD1	44	37	0.0100085	4.91192e-18	0.895867	1	0.999881	1	FALSE	FALSE	0	396	909	494	607	1730	396	909	494	607	1730	-0.469003
H7BZ77	H7BZ77	>tr|H7BZ77|H7BZ77_HUMAN Isoform of Q9Y3Q8, TSC22 domain family member 4 OS=Homo sapiens OX=9606 GN=TSC22D4 PE=1 SV=2	TSC22D4	6	5	-0.0581278	0	0.722612	1	0.999881	1	FALSE	FALSE	0	57	130	75	83	244	57	130	75	83	244	1.91398
O43592	O43592	>sp|O43592|XPOT_HUMAN Exportin-T OS=Homo sapiens OX=9606 GN=XPOT PE=1 SV=2	XPOT	20	16	0.0556292	4.87273e-17	0.354991	1	0.999881	1	FALSE	FALSE	0	179	411	228	270	793	179	411	228	270	793	0.509804
Q96HR9	Q96HR9	>sp|Q96HR9|REEP6_HUMAN Receptor expression-enhancing protein 6 OS=Homo sapiens OX=9606 GN=REEP6 PE=1 SV=2	REEP6	4	3	-0.0309833	3.95496e-16	0.893787	1	0.999881	1	FALSE	FALSE	0	29	61	37	45	98	29	61	37	45	98	0.122212
Q8N999-3	Q8N999-3	>sp|Q8N999-3|RLIG1_HUMAN Isoform of Q8N999, Isoform 3 of RNA ligase 1 OS=Homo sapiens OX=9606 GN=RLIG1	RLIG1	2	2	0.0855693	0	0.652476	1	0.999881	1	FALSE	FALSE	0	13	12	16	20	54	13	12	16	20	54
O60831	O60831	>sp|O60831|PRAF2_HUMAN PRA1 family protein 2 OS=Homo sapiens OX=9606 GN=PRAF2 PE=1 SV=1	PRAF2	1	1	-0.0215766	0	0.783854	1	0.999881	1	FALSE	FALSE	0	11	25	14	17	47	11	25	14	17	47
O14920	O14920	>sp|O14920|IKKB_HUMAN Inhibitor of nuclear factor kappa-B kinase subunit beta OS=Homo sapiens OX=9606 GN=IKBKB PE=1 SV=1	IKBKB	9	4	-0.0177216	0	0.85697	1	0.999881	1	FALSE	FALSE	0	48	127	68	75	263	48	127	68	75	263	2.01264
P49368	P49368	>sp|P49368|TCPG_HUMAN T-complex protein 1 subunit gamma OS=Homo sapiens OX=9606 GN=CCT3 PE=1 SV=4	CCT3	38	32	-0.0311638	-0.0299325	0.44427	0.2321	0.999881	1	FALSE	FALSE	0	361	763	441	540	1497	361	763	441	540	1497	-0.345639
P35998	P35998	>sp|P35998|PRS7_HUMAN 26S proteasome regulatory subunit 7 OS=Homo sapiens OX=9606 GN=PSMC2 PE=1 SV=3	PSMC2	27	24	-0.0204262	-7.28582e-18	0.639992	1	0.999881	1	FALSE	FALSE	0	266	604	334	403	1142	266	604	334	403	1142	-0.0711266
Q99250-2	Q99250-2	>sp|Q99250-2|SCN2A_HUMAN Isoform of Q99250, Isoform 2 of Sodium channel protein type 2 subunit alpha OS=Homo sapiens OX=9606 GN=SCN2A	SCN2A	52	43	-0.0426426	-2.99639e-16	0.329852	1	0.999881	1	FALSE	FALSE	0	481	1031	600	720	1984	481	1031	600	720	1984	0.0977139
Q27J81-2	Q27J81-2	>sp|Q27J81-2|INF2_HUMAN Isoform of Q27J81, Isoform 2 of Inverted formin-2 OS=Homo sapiens OX=9606 GN=INF2	INF2	36	20	-0.0167368	-4.97199e-18	0.90238	1	0.999881	1	FALSE	FALSE	0	259	527	285	355	932	259	527	285	355	932	-0.633416
P01034	P01034	>sp|P01034|CYTC_HUMAN Cystatin-C OS=Homo sapiens OX=9606 GN=CST3 PE=1 SV=1	CST3	5	4	0.15421	5.36231e-18	0.438472	1	0.999881	1	FALSE	FALSE	0	35	92	49	55	166	35	92	49	55	166	1.88073
Q9P2X3	Q9P2X3	>sp|Q9P2X3|IMPCT_HUMAN Protein IMPACT OS=Homo sapiens OX=9606 GN=IMPACT PE=1 SV=2	IMPACT	7	6	-0.0364238	-1.55906e-17	0.671386	1	0.999881	1	FALSE	FALSE	0	57	127	72	87	259	57	127	72	87	259	0.230631
O95782-2	O95782-2	>sp|O95782-2|AP2A1_HUMAN Isoform of O95782, Isoform B of AP-2 complex subunit alpha-1 OS=Homo sapiens OX=9606 GN=AP2A1	AP2A1	50	47	-0.0168402	0	0.743472	1	0.999881	1	FALSE	FALSE	0	501	1089	629	749	2090	501	1089	629	749	2090	0.190102
Q96EQ0	Q96EQ0	>sp|Q96EQ0|SGTB_HUMAN Small glutamine-rich tetratricopeptide repeat-containing protein beta OS=Homo sapiens OX=9606 GN=SGTB PE=1 SV=1	SGTB	6	5	-0.136544	-0.0683576	0.133265	0.308318	0.999881	1	FALSE	FALSE	0	61	130	78	93	252	61	130	78	93	252	0.251807
P28482	P28482	>sp|P28482|MK01_HUMAN Mitogen-activated protein kinase 1 OS=Homo sapiens OX=9606 GN=MAPK1 PE=1 SV=3	MAPK1	25	22	0.0844675	0	0.540289	1	0.999881	1	FALSE	FALSE	0	244	579	320	378	1096	244	579	320	378	1096	0.480452
P27361	P27361	>sp|P27361|MK03_HUMAN Mitogen-activated protein kinase 3 OS=Homo sapiens OX=9606 GN=MAPK3 PE=1 SV=4	MAPK3	19	16	0.0599823	2.21064e-71	0.57626	1	0.999881	1	FALSE	FALSE	0	183	425	234	284	831	183	425	234	284	831	-0.194615
O75600-2	O75600-2	>sp|O75600-2|KBL_HUMAN Isoform of O75600, Isoform 2 of 2-amino-3-ketobutyrate coenzyme A ligase, mitochondrial OS=Homo sapiens OX=9606 GN=GCAT	GCAT	6	2	0.3692	0.343891	0.0904815	0.0316926	0.999881	1	FALSE	FALSE	0	37	78	42	46	133	37	78	42	46	133	2.1136
P14927	P14927	>sp|P14927|QCR7_HUMAN Cytochrome b-c1 complex subunit 7 OS=Homo sapiens OX=9606 GN=UQCRB PE=1 SV=2	UQCRB	14	12	0.10685	0	0.476544	1	0.999881	1	FALSE	FALSE	0	132	310	178	208	618	132	310	178	208	618	0.678465
Q9H8M7	Q9H8M7	>sp|Q9H8M7|MINY3_HUMAN Ubiquitin carboxyl-terminal hydrolase MINDY-3 OS=Homo sapiens OX=9606 GN=MINDY3 PE=1 SV=1	MINDY3	2	2	0.329676	0.31457	0.0238527	0.0259984	0.999881	1	FALSE	FALSE	0	22	49	28	33	95	22	49	28	33	95	1.02835
Q9Y566-3	Q9Y566-3	>sp|Q9Y566-3|SHAN1_HUMAN Isoform of Q9Y566, Isoform 3 of SH3 and multiple ankyrin repeat domains protein 1 OS=Homo sapiens OX=9606 GN=SHANK1	SHANK1	21	13	-0.127152	-0.0226479	0.184495	0.582016	0.999881	1	FALSE	FALSE	0	156	334	193	235	659	156	334	193	235	659	-0.0473642
Q9UQE7	Q9UQE7	>sp|Q9UQE7|SMC3_HUMAN Structural maintenance of chromosomes protein 3 OS=Homo sapiens OX=9606 GN=SMC3 PE=1 SV=2	SMC3	31	9	-0.0553726	-2.26024e-17	0.464508	1	0.999881	1	FALSE	FALSE	0	163	443	183	240	735	163	443	183	240	735	-1.78087
Q49A26-2	Q49A26-2	>sp|Q49A26-2|GLYR1_HUMAN Isoform of Q49A26, Isoform 2 of Cytokine-like nuclear factor N-PAC OS=Homo sapiens OX=9606 GN=GLYR1	GLYR1	8	3	-0.0428136	0	0.653331	1	0.999881	1	FALSE	FALSE	0	43	104	54	66	204	43	104	54	66	204	0.136061
A0A8Q3SIW8	A0A8Q3SIW8	>tr|A0A8Q3SIW8|A0A8Q3SIW8_HUMAN Isoform of Q9HCK4, Roundabout guidance receptor 2 OS=Homo sapiens OX=9606 GN=ROBO2 PE=1 SV=1	ROBO2	22	10	0.0465948	0	0.699723	1	0.999881	1	FALSE	FALSE	0	144	255	178	222	542	144	255	178	222	542	-0.841112
Q9UID3	Q9UID3	>sp|Q9UID3|VPS51_HUMAN Vacuolar protein sorting-associated protein 51 homolog OS=Homo sapiens OX=9606 GN=VPS51 PE=1 SV=2	VPS51	27	22	0.0284369	0	0.595803	1	0.999881	1	FALSE	FALSE	0	241	540	309	365	1028	241	540	309	365	1028	0.472321
Q8NCG7-2	Q8NCG7-2	>sp|Q8NCG7-2|DGLB_HUMAN Isoform of Q8NCG7, Isoform 2 of Diacylglycerol lipase-beta OS=Homo sapiens OX=9606 GN=DAGLB	DAGLB	5	2	-0.008218	0	0.940189	1	0.999881	1	FALSE	FALSE	0	22	70	38	46	128	22	70	38	46	128	0.552128
P11940	P11940	>sp|P11940|PABP1_HUMAN Polyadenylate-binding protein 1 OS=Homo sapiens OX=9606 GN=PABPC1 PE=1 SV=2	PABPC1	24	20	0.0385278	1.10589e-16	0.636258	1	0.999881	1	FALSE	FALSE	0	215	514	283	345	957	215	514	283	345	957	-0.270603
O75937	O75937	>sp|O75937|DNJC8_HUMAN DnaJ homolog subfamily C member 8 OS=Homo sapiens OX=9606 GN=DNAJC8 PE=1 SV=2	DNAJC8	9	5	0.0194907	2.48925e-17	0.894044	1	0.999881	1	FALSE	FALSE	0	65	170	78	91	316	65	170	78	91	316	0.967587
A0A0A0MQT0	A0A0A0MQT0	>tr|A0A0A0MQT0|A0A0A0MQT0_HUMAN Isoform of P09455, Retinol binding protein 1 OS=Homo sapiens OX=9606 GN=RBP1 PE=1 SV=1	RBP1	11	2	0.15881	1.06906e-17	0.492627	1	0.999881	1	FALSE	FALSE	0	52	186	73	71	271	52	186	73	71	271	4.97197
Q9BXM9-2	Q9BXM9-2	>sp|Q9BXM9-2|FSD1L_HUMAN Isoform of Q9BXM9, Isoform 2 of FSD1-like protein OS=Homo sapiens OX=9606 GN=FSD1L	FSD1L	18	14	-0.016625	-7.95536e-16	0.776873	1	0.999881	1	FALSE	FALSE	0	146	335	191	239	670	146	335	191	239	670	-0.707895
Q16352	Q16352	>sp|Q16352|AINX_HUMAN Alpha-internexin OS=Homo sapiens OX=9606 GN=INA PE=1 SV=2	INA	45	38	-0.0462515	-1.26018e-16	0.794054	1	0.999881	1	FALSE	FALSE	0	419	922	527	645	1784	419	922	527	645	1784	-0.401892
Q00796	Q00796	>sp|Q00796|DHSO_HUMAN Sorbitol dehydrogenase OS=Homo sapiens OX=9606 GN=SORD PE=1 SV=4	SORD	11	9	0.101778	3.57107e-17	0.564364	1	0.999881	1	FALSE	FALSE	0	95	236	116	147	450	95	236	116	147	450	-0.861724
O15355	O15355	>sp|O15355|PPM1G_HUMAN Protein phosphatase 1G OS=Homo sapiens OX=9606 GN=PPM1G PE=1 SV=1	PPM1G	6	3	-0.315042	0	0.0631313	1	0.999881	1	FALSE	FALSE	0	37	85	41	57	164	37	85	41	57	164	-2.23077
B4DJ07	B4DJ07	>tr|B4DJ07|B4DJ07_HUMAN Isoform of Q9UPT5, Exocyst complex component 7 OS=Homo sapiens OX=9606 GN=EXOC7 PE=1 SV=1	EXOC7	28	23	-0.0469538	-0.0100015	0.298707	0.577194	0.999881	1	FALSE	FALSE	0	268	572	329	402	1140	268	572	329	402	1140	-0.30763
P11277-2	P11277-2	>sp|P11277-2|SPTB1_HUMAN Isoform of P11277, Isoform 2 of Spectrin beta chain, erythrocytic OS=Homo sapiens OX=9606 GN=SPTB	SPTB	84	46	0.00849932	0	0.905421	1	0.999881	1	FALSE	FALSE	0	556	1171	731	864	2388	556	1171	731	864	2388	0.426976
P17655	P17655	>sp|P17655|CAN2_HUMAN Calpain-2 catalytic subunit OS=Homo sapiens OX=9606 GN=CAPN2 PE=1 SV=6	CAPN2	22	16	0.113167	0.0694535	0.132093	0.172087	0.999881	1	FALSE	FALSE	0	178	427	220	262	822	178	427	220	262	822	0.37294
P08779	P08779	>sp|P08779|K1C16_HUMAN Keratin, type I cytoskeletal 16 OS=Homo sapiens OX=9606 GN=KRT16 PE=1 SV=4	KRT16	22	4	0.156944	1.24789e-16	0.732821	1	0.999881	1	FALSE	FALSE	0	66	132	90	79	217	66	132	90	79	217	6.09482
Q96GW7	Q96GW7	>sp|Q96GW7|PGCB_HUMAN Brevican core protein OS=Homo sapiens OX=9606 GN=BCAN PE=1 SV=2	BCAN	23	18	-0.0099206	-6.53479e-18	0.912101	1	0.999881	1	FALSE	FALSE	0	214	486	267	319	924	214	486	267	319	924	0.122959
Q9BW30	Q9BW30	>sp|Q9BW30|TPPP3_HUMAN Tubulin polymerization-promoting protein family member 3 OS=Homo sapiens OX=9606 GN=TPPP3 PE=1 SV=1	TPPP3	8	6	-0.0269457	-2.58361e-16	0.903247	1	0.999881	1	FALSE	FALSE	0	65	173	83	93	303	65	173	83	93	303	1.41118
Q9UJC3-2	Q9UJC3-2	>sp|Q9UJC3-2|HOOK1_HUMAN Isoform of Q9UJC3, Isoform 2 of Protein Hook homolog 1 OS=Homo sapiens OX=9606 GN=HOOK1	HOOK1	12	7	0.0477284	0	0.562432	1	0.999881	1	FALSE	FALSE	0	93	171	110	135	334	93	171	110	135	334	-0.155099
Q9NZ72-2	Q9NZ72-2	>sp|Q9NZ72-2|STMN3_HUMAN Isoform of Q9NZ72, Isoform 2 of Stathmin-3 OS=Homo sapiens OX=9606 GN=STMN3	STMN3	9	6	-0.121244	-0.0596994	0.243528	0.357341	0.999881	1	FALSE	FALSE	0	64	125	85	102	248	64	125	85	102	248	0.329595
Q14671	Q14671	>sp|Q14671|PUM1_HUMAN Pumilio homolog 1 OS=Homo sapiens OX=9606 GN=PUM1 PE=1 SV=3	PUM1	1	1	0.356269	0.26002	0.0317507	0.0515161	0.999881	1	FALSE	FALSE	0	9	21	13	13	39	9	21	13	13	39
Q14671-2	Q14671-2	>sp|Q14671-2|PUM1_HUMAN Isoform of Q14671, Isoform 2 of Pumilio homolog 1 OS=Homo sapiens OX=9606 GN=PUM1	PUM1	10	7	-0.110006	-0.043918	0.211154	0.35907	0.999881	1	FALSE	FALSE	0	71	172	89	120	329	71	172	89	120	329	-2.21838
A0A8J9C4H3	A0A8J9C4H3	>tr|A0A8J9C4H3|A0A8J9C4H3_HUMAN Isoform of Q14789, Golgin B1 OS=Homo sapiens OX=9606 GN=GOLGB1 PE=1 SV=1	GOLGB1	39	10	-0.0686242	-1.03882e-14	0.379023	1	0.999881	1	FALSE	FALSE	0	157	365	193	274	745	157	365	193	274	745	-3.5843
P14543-2	P14543-2	>sp|P14543-2|NID1_HUMAN Isoform of P14543, Isoform 2 of Nidogen-1 OS=Homo sapiens OX=9606 GN=NID1	NID1	25	18	0.0842812	0.0156801	0.274492	0.619878	0.999881	1	FALSE	FALSE	0	185	468	246	298	877	185	468	246	298	877	0.149781
P17812	P17812	>sp|P17812|PYRG1_HUMAN CTP synthase 1 OS=Homo sapiens OX=9606 GN=CTPS1 PE=1 SV=2	CTPS1	16	13	0.00874189	1.41183e-16	0.878889	1	0.999881	1	FALSE	FALSE	0	140	324	187	225	611	140	324	187	225	611	0.089469
Q7Z3C6	Q7Z3C6	>sp|Q7Z3C6|ATG9A_HUMAN Autophagy-related protein 9A OS=Homo sapiens OX=9606 GN=ATG9A PE=1 SV=3	ATG9A	9	5	0.0834246	1.13792e-15	0.418823	1	0.999881	1	FALSE	FALSE	0	56	156	77	94	281	56	156	77	94	281	0.0271916
Q99832	Q99832	>sp|Q99832|TCPH_HUMAN T-complex protein 1 subunit eta OS=Homo sapiens OX=9606 GN=CCT7 PE=1 SV=2	CCT7	29	24	-0.00395599	0	0.939022	1	0.999881	1	FALSE	FALSE	0	265	589	339	407	1141	265	589	339	407	1141	0.076212
Q07866-7	Q07866-7	>sp|Q07866-7|KLC1_HUMAN Isoform of Q07866, Isoform P of Kinesin light chain 1 OS=Homo sapiens OX=9606 GN=KLC1	KLC1	20	17	-0.0563979	-0.0100747	0.296969	0.616765	0.999881	1	FALSE	FALSE	0	193	442	244	297	845	193	442	244	297	845	-0.279535
Q9UNE7	Q9UNE7	>sp|Q9UNE7|CHIP_HUMAN E3 ubiquitin-protein ligase CHIP OS=Homo sapiens OX=9606 GN=STUB1 PE=1 SV=2	STUB1	16	10	-0.0184873	-1.4391e-17	0.731341	1	0.999881	1	FALSE	FALSE	0	112	262	151	178	547	112	262	151	178	547	0.70657
O43765	O43765	>sp|O43765|SGTA_HUMAN Small glutamine-rich tetratricopeptide repeat-containing protein alpha OS=Homo sapiens OX=9606 GN=SGTA PE=1 SV=1	SGTA	10	8	-0.00685562	0	0.934521	1	0.999881	1	FALSE	FALSE	0	79	184	102	120	349	79	184	102	120	349	0.632468
Q02790	Q02790	>sp|Q02790|FKBP4_HUMAN Peptidyl-prolyl cis-trans isomerase FKBP4 OS=Homo sapiens OX=9606 GN=FKBP4 PE=1 SV=3	FKBP4	36	26	0.131089	4.20274e-15	0.446166	1	0.999881	1	FALSE	FALSE	0	289	731	401	451	1361	289	731	401	451	1361	1.67097
Q9Y617	Q9Y617	>sp|Q9Y617|SERC_HUMAN Phosphoserine aminotransferase OS=Homo sapiens OX=9606 GN=PSAT1 PE=1 SV=2	PSAT1	20	17	0.15053	0.0887792	0.130016	0.249815	0.999881	1	FALSE	FALSE	0	192	451	233	290	872	192	451	233	290	872	-0.698366
Q66K74-2	Q66K74-2	>sp|Q66K74-2|MAP1S_HUMAN Isoform of Q66K74, Isoform 2 of Microtubule-associated protein 1S OS=Homo sapiens OX=9606 GN=MAP1S	MAP1S	19	16	-0.0362044	0	0.569821	1	0.999881	1	FALSE	FALSE	0	165	375	215	269	744	165	375	215	269	744	-0.719801
P19338	P19338	>sp|P19338|NUCL_HUMAN Nucleolin OS=Homo sapiens OX=9606 GN=NCL PE=1 SV=3	NCL	26	21	0.0372662	0	0.674017	1	0.999881	1	FALSE	FALSE	0	236	542	297	362	1037	236	542	297	362	1037	-0.354588
Q9BSH4	Q9BSH4	>sp|Q9BSH4|TACO1_HUMAN Translational activator of cytochrome c oxidase 1 OS=Homo sapiens OX=9606 GN=TACO1 PE=1 SV=1	TACO1	9	5	0.0861825	2.71191e-13	0.386073	0.999999	0.999881	1	FALSE	FALSE	0	59	135	78	89	254	59	135	78	89	254	1.42675
A0A087WWM6	A0A087WWM6	>tr|A0A087WWM6|A0A087WWM6_HUMAN Isoform of O43272, Proline dehydrogenase OS=Homo sapiens OX=9606 GN=PRODH PE=1 SV=1	PRODH	18	16	-0.0971305	-2.29315e-16	0.273984	1	0.999881	1	FALSE	FALSE	0	171	376	214	269	755	171	376	214	269	755	-0.944241
O43678	O43678	>sp|O43678|NDUA2_HUMAN NADH dehydrogenase [ubiquinone] 1 alpha subcomplex subunit 2 OS=Homo sapiens OX=9606 GN=NDUFA2 PE=1 SV=3	NDUFA2	6	6	0.0208797	1.41818e-17	0.837489	1	0.999881	1	FALSE	FALSE	0	65	149	84	102	281	65	149	84	102	281	-0.0545741
Q9P227-2	Q9P227-2	>sp|Q9P227-2|RHG23_HUMAN Isoform of Q9P227, Isoform 2 of Rho GTPase-activating protein 23 OS=Homo sapiens OX=9606 GN=ARHGAP23	ARHGAP23	20	13	-0.0924139	-0.0399684	0.165722	0.332994	0.999881	1	FALSE	FALSE	0	133	327	157	206	602	133	327	157	206	602	-1.52982
Q8WX92-2	Q8WX92-2	>sp|Q8WX92-2|NELFB_HUMAN Isoform of Q8WX92, Isoform 2 of Negative elongation factor B OS=Homo sapiens OX=9606 GN=NELFB	NELFB	6	2	-0.111978	-5.83586e-17	0.421732	1	0.999881	1	FALSE	FALSE	0	22	58	36	39	105	22	58	36	39	105	2.49671
Q9HBF4-3	Q9HBF4-3	>sp|Q9HBF4-3|ZFYV1_HUMAN Isoform of Q9HBF4, Isoform 3 of Zinc finger FYVE domain-containing protein 1 OS=Homo sapiens OX=9606 GN=ZFYVE1	ZFYVE1	12	6	0.0565107	0.0347384	0.417109	0.358839	0.999881	1	FALSE	FALSE	0	87	157	100	133	332	87	157	100	133	332	-1.71702
Q96AQ6-2	Q96AQ6-2	>sp|Q96AQ6-2|PBIP1_HUMAN Isoform of Q96AQ6, Isoform 2 of Pre-B-cell leukemia transcription factor-interacting protein 1 OS=Homo sapiens OX=9606 GN=PBXIP1	PBXIP1	19	16	0.204682	0.14756	0.0776475	0.129719	0.999881	1	FALSE	FALSE	0	186	421	233	273	813	186	421	233	273	813	0.679878
P46940	P46940	>sp|P46940|IQGA1_HUMAN Ras GTPase-activating-like protein IQGAP1 OS=Homo sapiens OX=9606 GN=IQGAP1 PE=1 SV=1	IQGAP1	50	36	0.117871	0.0130404	0.255555	0.718271	0.999881	1	FALSE	FALSE	0	414	1044	515	611	1939	414	1044	515	611	1939	0.448713
Q9Y265	Q9Y265	>sp|Q9Y265|RUVB1_HUMAN RuvB-like 1 OS=Homo sapiens OX=9606 GN=RUVBL1 PE=1 SV=1	RUVBL1	16	14	0.0366709	0	0.496907	1	0.999881	1	FALSE	FALSE	0	145	341	193	223	661	145	341	193	223	661	1.02846
Q8N122	Q8N122	>sp|Q8N122|RPTOR_HUMAN Regulatory-associated protein of mTOR OS=Homo sapiens OX=9606 GN=RPTOR PE=1 SV=1	RPTOR	17	11	-0.0406831	-0.00499127	0.506189	0.727758	0.999881	1	FALSE	FALSE	0	126	293	156	205	552	126	293	156	205	552	-1.56322
Q5JQF8	Q5JQF8	>sp|Q5JQF8|PAP1M_HUMAN Polyadenylate-binding protein 1-like 2 OS=Homo sapiens OX=9606 GN=PABPC1L2B PE=2 SV=1	PABPC1L2B	6	4	-0.0435271	0	0.623476	1	0.999881	1	FALSE	FALSE	0	37	83	52	70	154	37	83	52	70	154	-1.90317
Q9NT62	Q9NT62	>sp|Q9NT62|ATG3_HUMAN Ubiquitin-like-conjugating enzyme ATG3 OS=Homo sapiens OX=9606 GN=ATG3 PE=1 SV=1	ATG3	7	7	0.0806551	0.0562506	0.188045	0.115072	0.999881	1	FALSE	FALSE	0	76	170	95	117	331	76	170	95	117	331	-0.361298
Q9H5X1	Q9H5X1	>sp|Q9H5X1|CIA2A_HUMAN Cytosolic iron-sulfur assembly component 2A OS=Homo sapiens OX=9606 GN=CIAO2A PE=1 SV=1	CIAO2A	2	2	0.32973	1.2133e-11	0.204464	0.999993	0.999881	1	FALSE	FALSE	0	14	38	19	30	71	14	38	19	30	71	-3.57578
Q08AE8-2	Q08AE8-2	>sp|Q08AE8-2|SPIR1_HUMAN Isoform of Q08AE8, Isoform 2 of Protein spire homolog 1 OS=Homo sapiens OX=9606 GN=SPIRE1	SPIRE1	17	9	0.0434521	0.0146031	0.457369	0.529851	0.999881	1	FALSE	FALSE	0	114	267	148	176	504	114	267	148	176	504	0.472455
O00305-2	O00305-2	>sp|O00305-2|CACB4_HUMAN Isoform of O00305, Isoform 2 of Voltage-dependent L-type calcium channel subunit beta-4 OS=Homo sapiens OX=9606 GN=CACNB4	CACNB4	12	12	-0.00220189	1.54906e-16	0.970562	1	0.999881	1	FALSE	FALSE	0	124	286	162	197	553	124	286	162	197	553	-0.15157
P46108	P46108	>sp|P46108|CRK_HUMAN Adapter molecule crk OS=Homo sapiens OX=9606 GN=CRK PE=1 SV=2	CRK	16	9	0.274411	0.0481787	0.219934	0.62622	0.999881	1	FALSE	FALSE	0	102	301	141	150	552	102	301	141	150	552	2.91683
E9PEZ7	E9PEZ7	>tr|E9PEZ7|E9PEZ7_HUMAN Isoform of Q9NYB9, Abl interactor 2 OS=Homo sapiens OX=9606 GN=ABI2 PE=1 SV=1	ABI2	6	5	-0.0490318	0	0.54281	1	0.999881	1	FALSE	FALSE	0	55	123	70	86	238	55	123	70	86	238	-0.243834
A0A3B3ISQ5	A0A3B3ISQ5	>tr|A0A3B3ISQ5|A0A3B3ISQ5_HUMAN Isoform of P78352, Discs large MAGUK scaffold protein 4 OS=Homo sapiens OX=9606 GN=DLG4 PE=1 SV=1	DLG4	45	41	-0.0365878	-1.86376e-17	0.563311	1	0.999881	1	FALSE	FALSE	0	460	978	572	706	1918	460	978	572	706	1918	-0.638255
P56937-2	P56937-2	>sp|P56937-2|DHB7_HUMAN Isoform of P56937, Isoform 2 of 3-keto-steroid reductase/17-beta-hydroxysteroid dehydrogenase 7 OS=Homo sapiens OX=9606 GN=HSD17B7	HSD17B7	3	2	0.16651	0.0175645	0.24071	0.707559	0.999881	1	FALSE	FALSE	0	22	53	30	33	100	22	53	30	33	100	2.04972
Q15006	Q15006	>sp|Q15006|EMC2_HUMAN ER membrane protein complex subunit 2 OS=Homo sapiens OX=9606 GN=EMC2 PE=1 SV=1	EMC2	11	8	-0.0340029	0	0.581917	1	0.999881	1	FALSE	FALSE	0	95	211	122	140	420	95	211	122	140	420	1.15696
Q13740-2	Q13740-2	>sp|Q13740-2|CD166_HUMAN Isoform of Q13740, Isoform 2 of CD166 antigen OS=Homo sapiens OX=9606 GN=ALCAM	ALCAM	20	16	0.0339075	0	0.739817	1	0.999881	1	FALSE	FALSE	0	177	412	217	265	786	177	412	217	265	786	-0.267777
Q9UKE5-4	Q9UKE5-4	>sp|Q9UKE5-4|TNIK_HUMAN Isoform of Q9UKE5, Isoform 4 of TRAF2 and NCK-interacting protein kinase OS=Homo sapiens OX=9606 GN=TNIK	TNIK	28	20	-0.0547898	-0.0454259	0.283903	0.199242	0.999881	1	FALSE	FALSE	0	236	503	280	351	1001	236	503	280	351	1001	-0.815812
Q15759	Q15759	>sp|Q15759|MK11_HUMAN Mitogen-activated protein kinase 11 OS=Homo sapiens OX=9606 GN=MAPK11 PE=1 SV=2	MAPK11	6	5	0.169185	0.0878231	0.129889	0.237924	0.999881	1	FALSE	FALSE	0	56	124	72	87	242	56	124	72	87	242	0.121663
P02792	P02792	>sp|P02792|FRIL_HUMAN Ferritin light chain OS=Homo sapiens OX=9606 GN=FTL PE=1 SV=2	FTL	8	6	0.14959	3.57666e-16	0.307592	1	0.999881	1	FALSE	FALSE	0	70	172	90	110	333	70	172	90	110	333	-0.177986
Q9NUT2-2	Q9NUT2-2	>sp|Q9NUT2-2|MITOS_HUMAN Isoform of Q9NUT2, Isoform 2 of Mitochondrial potassium channel ATP-binding subunit OS=Homo sapiens OX=9606 GN=ABCB8	ABCB8	13	10	-0.0293446	0	0.736069	1	0.999881	1	FALSE	FALSE	0	122	259	154	183	495	122	259	154	183	495	0.348399
Q96T66	Q96T66	>sp|Q96T66|NMNA3_HUMAN Nicotinamide/nicotinic acid mononucleotide adenylyltransferase 3 OS=Homo sapiens OX=9606 GN=NMNAT3 PE=1 SV=2	NMNAT3	6	4	0.106615	0.0442917	0.219671	0.392486	0.999881	1	FALSE	FALSE	0	40	97	57	70	187	40	97	57	70	187	0.0812262
Q5T5P2-2	Q5T5P2-2	>sp|Q5T5P2-2|SKT_HUMAN Isoform of Q5T5P2, Isoform 2 of Sickle tail protein homolog OS=Homo sapiens OX=9606 GN=KIAA1217	KIAA1217	37	29	-0.00870752	-1.3111e-16	0.868501	1	0.999881	1	FALSE	FALSE	0	341	734	422	498	1447	341	734	422	498	1447	0.449605
Q8WTS1	Q8WTS1	>sp|Q8WTS1|ABHD5_HUMAN 1-acylglycerol-3-phosphate O-acyltransferase ABHD5 OS=Homo sapiens OX=9606 GN=ABHD5 PE=1 SV=1	ABHD5	2	2	-0.0141423	0	0.916301	1	0.999881	1	FALSE	FALSE	0	17	46	19	30	88	17	46	19	30	88	-3.68974
O00459	O00459	>sp|O00459|P85B_HUMAN Phosphatidylinositol 3-kinase regulatory subunit beta OS=Homo sapiens OX=9606 GN=PIK3R2 PE=1 SV=2	PIK3R2	5	2	0.104007	0	0.363843	1	0.999881	1	FALSE	FALSE	0	26	71	42	43	158	26	71	42	43	158	3.35704
P35813-3	P35813-3	>sp|P35813-3|PPM1A_HUMAN Isoform of P35813, Isoform 3 of Protein phosphatase 1A OS=Homo sapiens OX=9606 GN=PPM1A	PPM1A	10	9	0.0284558	7.86492e-18	0.850983	1	0.999881	1	FALSE	FALSE	0	88	224	122	141	419	88	224	122	141	419	1.00348
O75688	O75688	>sp|O75688|PPM1B_HUMAN Protein phosphatase 1B OS=Homo sapiens OX=9606 GN=PPM1B PE=1 SV=1	PPM1B	9	8	0.0452668	0	0.766719	1	0.999881	1	FALSE	FALSE	0	65	179	96	121	356	65	179	96	121	356	-0.89292
Q9Y426	Q9Y426	>sp|Q9Y426|C2CD2_HUMAN C2 domain-containing protein 2 OS=Homo sapiens OX=9606 GN=C2CD2 PE=1 SV=2	C2CD2	4	4	-0.0450032	-3.18299e-16	0.74037	1	0.999881	1	FALSE	FALSE	0	42	93	55	65	183	42	93	55	65	183	0.762729
O43172-2	O43172-2	>sp|O43172-2|PRP4_HUMAN Isoform of O43172, Isoform 2 of U4/U6 small nuclear ribonucleoprotein Prp4 OS=Homo sapiens OX=9606 GN=PRPF4	PRPF4	4	2	0.107072	0	0.498873	1	0.999881	1	FALSE	FALSE	0	28	64	34	42	127	28	64	34	42	127	0.00254107
Q86X10-3	Q86X10-3	>sp|Q86X10-3|RLGPB_HUMAN Isoform of Q86X10, Isoform 3 of Ral GTPase-activating protein subunit beta OS=Homo sapiens OX=9606 GN=RALGAPB	RALGAPB	28	17	0.0507016	0.00470296	0.328649	0.749875	0.999881	1	FALSE	FALSE	0	214	474	262	327	940	214	474	262	327	940	-0.679264
Q8N944	Q8N944	>sp|Q8N944|AMER3_HUMAN APC membrane recruitment protein 3 OS=Homo sapiens OX=9606 GN=AMER3 PE=1 SV=2	AMER3	1	1	0.0191595	0	0.946237	1	0.999881	1	FALSE	FALSE	0	5	15	8	10	32	5	15	8	10	32
P42356	P42356	>sp|P42356|PI4KA_HUMAN Phosphatidylinositol 4-kinase alpha OS=Homo sapiens OX=9606 GN=PI4KA PE=1 SV=4	PI4KA	75	62	0.0264071	9.43109e-16	0.682952	1	0.999881	1	FALSE	FALSE	0	685	1510	854	1041	2959	685	1510	854	1041	2959	-0.216041
Q99574	Q99574	>sp|Q99574|NEUS_HUMAN Neuroserpin OS=Homo sapiens OX=9606 GN=SERPINI1 PE=1 SV=1	SERPINI1	9	5	0.204099	0.0924569	0.139359	0.304842	0.999881	1	FALSE	FALSE	0	51	153	73	93	272	51	153	73	93	272	-0.955712
Q8N335	Q8N335	>sp|Q8N335|GPD1L_HUMAN Glycerol-3-phosphate dehydrogenase 1-like protein OS=Homo sapiens OX=9606 GN=GPD1L PE=1 SV=1	GPD1L	14	13	0.101131	0.0524951	0.26055	0.361539	0.999881	1	FALSE	FALSE	0	148	326	185	226	631	148	326	185	226	631	-0.21637
Q13451	Q13451	>sp|Q13451|FKBP5_HUMAN Peptidyl-prolyl cis-trans isomerase FKBP5 OS=Homo sapiens OX=9606 GN=FKBP5 PE=1 SV=2	FKBP5	13	7	0.143945	3.95931e-15	0.379534	1	0.999881	1	FALSE	FALSE	0	71	213	105	128	410	71	213	105	128	410	0.126334
Q9UGR2	Q9UGR2	>sp|Q9UGR2|Z3H7B_HUMAN Zinc finger CCCH domain-containing protein 7B OS=Homo sapiens OX=9606 GN=ZC3H7B PE=1 SV=2	ZC3H7B	7	4	-0.1241	-8.00421e-17	0.25411	1	0.999881	1	FALSE	FALSE	0	45	86	58	72	197	45	86	58	72	197	-0.0654597
O75064	O75064	>sp|O75064|DEN4B_HUMAN DENN domain-containing protein 4B OS=Homo sapiens OX=9606 GN=DENND4B PE=1 SV=4	DENND4B	7	3	-0.045061	0	0.553636	1	0.999881	1	FALSE	FALSE	0	52	104	59	69	193	52	104	59	69	193	0.852901
O43615	O43615	>sp|O43615|TIM44_HUMAN Mitochondrial import inner membrane translocase subunit TIM44 OS=Homo sapiens OX=9606 GN=TIMM44 PE=1 SV=2	TIMM44	23	20	-0.0440702	-0.00496202	0.387875	0.73087	0.999881	1	FALSE	FALSE	0	220	475	278	333	929	220	475	278	333	929	0.137049
Q15046-2	Q15046-2	>sp|Q15046-2|SYK_HUMAN Isoform of Q15046, Isoform Mitochondrial of Lysine--tRNA ligase OS=Homo sapiens OX=9606 GN=KARS1	KARS1	22	17	0.0084162	2.73398e-16	0.874231	1	0.999881	1	FALSE	FALSE	0	199	449	256	308	886	199	449	256	308	886	0.0701085
O75096	O75096	>sp|O75096|LRP4_HUMAN Low-density lipoprotein receptor-related protein 4 OS=Homo sapiens OX=9606 GN=LRP4 PE=1 SV=4	LRP4	12	7	0.22058	0.153881	0.0583268	0.116336	0.999881	1	FALSE	FALSE	0	61	165	83	110	306	61	165	83	110	306	-1.68181
P36915	P36915	>sp|P36915|GNL1_HUMAN Guanine nucleotide-binding protein-like 1 OS=Homo sapiens OX=9606 GN=GNL1 PE=1 SV=2	GNL1	23	19	-0.00457412	2.82845e-17	0.907411	1	0.999881	1	FALSE	FALSE	0	215	461	275	321	911	215	461	275	321	911	0.79019
Q8N511	Q8N511	>sp|Q8N511|TM199_HUMAN Transmembrane protein 199 OS=Homo sapiens OX=9606 GN=TMEM199 PE=1 SV=1	TMEM199	2	2	-0.138496	-8.47311e-17	0.429359	1	0.999881	1	FALSE	FALSE	0	19	37	19	28	81	19	37	19	28	81	-2.89206
Q15155	Q15155	>sp|Q15155|NOMO1_HUMAN BOS complex subunit NOMO1 OS=Homo sapiens OX=9606 GN=NOMO1 PE=1 SV=5	NOMO1	28	19	0.00629262	2.2223e-18	0.922212	1	0.999881	1	FALSE	FALSE	0	221	484	299	364	966	221	484	299	364	966	-0.21143
G8JLA2	G8JLA2	>tr|G8JLA2|G8JLA2_HUMAN Isoform of P60660, Myosin light chain 6 OS=Homo sapiens OX=9606 GN=MYL6 PE=1 SV=1	MYL6	8	8	0.0136158	0	0.855706	1	0.999881	1	FALSE	FALSE	0	81	186	101	126	366	81	186	101	126	366	-0.585069
O60641	O60641	>sp|O60641|AP180_HUMAN Clathrin coat assembly protein AP180 OS=Homo sapiens OX=9606 GN=SNAP91 PE=1 SV=2	SNAP91	22	18	0.0566453	0.012826	0.452768	0.65967	0.999881	1	FALSE	FALSE	0	201	448	256	307	874	201	448	256	307	874	0.152332
Q9ULE6	Q9ULE6	>sp|Q9ULE6|PALD_HUMAN Paladin OS=Homo sapiens OX=9606 GN=PALD1 PE=1 SV=3	PALD1	4	2	-0.019543	0	0.924634	1	0.999881	1	FALSE	FALSE	0	22	56	27	48	120	22	56	27	48	120	-6.1183
Q7Z4W1	Q7Z4W1	>sp|Q7Z4W1|DCXR_HUMAN L-xylulose reductase OS=Homo sapiens OX=9606 GN=DCXR PE=1 SV=2	DCXR	11	9	0.103027	3.54426e-17	0.54163	1	0.999881	1	FALSE	FALSE	0	97	228	123	144	449	97	228	123	144	449	0.656063
O15540	O15540	>sp|O15540|FABP7_HUMAN Fatty acid-binding protein, brain OS=Homo sapiens OX=9606 GN=FABP7 PE=1 SV=3	FABP7	11	8	0.323768	0.163392	0.145808	0.311371	0.999881	1	FALSE	FALSE	0	87	216	114	137	402	87	216	114	137	402	0.082096
P02689	P02689	>sp|P02689|MYP2_HUMAN Myelin P2 protein OS=Homo sapiens OX=9606 GN=PMP2 PE=1 SV=3	PMP2	10	5	0.130883	7.96358e-17	0.667864	1	0.999881	1	FALSE	FALSE	0	83	170	78	102	288	83	170	78	102	288	-1.27238
O94876	O94876	>sp|O94876|TMCC1_HUMAN Transmembrane and coiled-coil domains protein 1 OS=Homo sapiens OX=9606 GN=TMCC1 PE=1 SV=3	TMCC1	9	5	-0.0373115	0	0.618333	1	0.999881	1	FALSE	FALSE	0	62	156	78	94	289	62	156	78	94	289	0.266978
O95202	O95202	>sp|O95202|LETM1_HUMAN Mitochondrial proton/calcium exchanger protein OS=Homo sapiens OX=9606 GN=LETM1 PE=1 SV=1	LETM1	38	35	0.0194525	1.40491e-17	0.675525	1	0.999881	1	FALSE	FALSE	0	365	792	473	570	1549	365	792	473	570	1549	-0.0741677
Q14642	Q14642	>sp|Q14642|I5P1_HUMAN Inositol polyphosphate-5-phosphatase A OS=Homo sapiens OX=9606 GN=INPP5A PE=1 SV=1	INPP5A	18	14	0.00269402	0	0.959486	1	0.999881	1	FALSE	FALSE	0	156	348	211	245	682	156	348	211	245	682	0.806575
Q13336-2	Q13336-2	>sp|Q13336-2|UT1_HUMAN Isoform of Q13336, Isoform 2 of Urea transporter 1 OS=Homo sapiens OX=9606 GN=SLC14A1	SLC14A1	6	4	-0.0291579	0	0.913705	1	0.999881	1	FALSE	FALSE	0	53	121	57	75	235	53	121	57	75	235	-1.45596
Q8IWT6	Q8IWT6	>sp|Q8IWT6|LRC8A_HUMAN Volume-regulated anion channel subunit LRRC8A OS=Homo sapiens OX=9606 GN=LRRC8A PE=1 SV=1	LRRC8A	21	14	0.0614404	3.0079e-16	0.328502	1	0.999881	1	FALSE	FALSE	0	169	373	214	260	728	169	373	214	260	728	-0.0477645
Q16401	Q16401	>sp|Q16401|PSMD5_HUMAN 26S proteasome non-ATPase regulatory subunit 5 OS=Homo sapiens OX=9606 GN=PSMD5 PE=1 SV=3	PSMD5	15	13	0.0175753	0	0.709194	1	0.999881	1	FALSE	FALSE	0	132	315	174	205	598	132	315	174	205	598	0.732891
Q9P2R7-2	Q9P2R7-2	>sp|Q9P2R7-2|SUCB1_HUMAN Isoform of Q9P2R7, Isoform 2 of Succinate--CoA ligase [ADP-forming] subunit beta, mitochondrial OS=Homo sapiens OX=9606 GN=SUCLA2	SUCLA2	23	21	0.162374	0.107968	0.0758567	0.144877	0.999881	1	FALSE	FALSE	0	233	506	290	355	986	233	506	290	355	986	-0.421566
Q8IUQ0	Q8IUQ0	>sp|Q8IUQ0|CLVS1_HUMAN Clavesin-1 OS=Homo sapiens OX=9606 GN=CLVS1 PE=1 SV=1	CLVS1	9	5	0.115706	0.0646668	0.111415	0.156785	0.999881	1	FALSE	FALSE	0	63	132	79	109	280	63	132	79	109	280	-2.45945
Q92530	Q92530	>sp|Q92530|PSMF1_HUMAN Proteasome inhibitor PI31 subunit OS=Homo sapiens OX=9606 GN=PSMF1 PE=1 SV=2	PSMF1	5	4	-0.060417	-6.16726e-19	0.628308	1	0.999881	1	FALSE	FALSE	0	39	93	49	62	173	39	93	49	62	173	-0.667857
Q9BWL3	Q9BWL3	>sp|Q9BWL3|CA043_HUMAN Protein C1orf43 OS=Homo sapiens OX=9606 GN=C1orf43 PE=2 SV=1	C1ORF43	7	5	0.0594758	0	0.546959	1	0.999881	1	FALSE	FALSE	0	55	137	68	84	249	55	137	68	84	249	-0.171229
Q9Y5X3	Q9Y5X3	>sp|Q9Y5X3|SNX5_HUMAN Sorting nexin-5 OS=Homo sapiens OX=9606 GN=SNX5 PE=1 SV=1	SNX5	16	12	0.0394058	2.30673e-18	0.606925	1	0.999881	1	FALSE	FALSE	0	142	336	179	213	620	142	336	179	213	620	0.290574
Q9UPR0	Q9UPR0	>sp|Q9UPR0|PLCL2_HUMAN Inactive phospholipase C-like protein 2 OS=Homo sapiens OX=9606 GN=PLCL2 PE=1 SV=2	PLCL2	26	21	-0.0183628	-1.46327e-17	0.740686	1	0.999881	1	FALSE	FALSE	0	233	471	293	360	951	233	471	293	360	951	-0.455555
Q8IZP0-10	Q8IZP0-10	>sp|Q8IZP0-10|ABI1_HUMAN Isoform of Q8IZP0, Isoform 10 of Abl interactor 1 OS=Homo sapiens OX=9606 GN=ABI1	ABI1	16	14	-0.0280885	-2.18464e-18	0.719486	1	0.999881	1	FALSE	FALSE	0	146	324	188	234	643	146	324	188	234	643	-0.613216
P23381	P23381	>sp|P23381|SYWC_HUMAN Tryptophan--tRNA ligase, cytoplasmic OS=Homo sapiens OX=9606 GN=WARS1 PE=1 SV=2	WARS1	26	19	0.0400114	8.78899e-17	0.777079	1	0.999881	1	FALSE	FALSE	0	209	489	247	302	949	209	489	247	302	949	-0.131138
Q99685	Q99685	>sp|Q99685|MGLL_HUMAN Monoglyceride lipase OS=Homo sapiens OX=9606 GN=MGLL PE=1 SV=2	MGLL	10	10	0.0253407	0	0.841332	1	0.999881	1	FALSE	FALSE	0	107	230	137	156	459	107	230	137	156	459	1.37245
Q13232	Q13232	>sp|Q13232|NDK3_HUMAN Nucleoside diphosphate kinase 3 OS=Homo sapiens OX=9606 GN=NME3 PE=1 SV=2	NME3	11	6	0.0161261	0	0.846351	1	0.999881	1	FALSE	FALSE	0	90	202	111	134	372	90	202	111	134	372	0.0844653
Q9Y5P6	Q9Y5P6	>sp|Q9Y5P6|GMPPB_HUMAN Mannose-1-phosphate guanyltransferase beta OS=Homo sapiens OX=9606 GN=GMPPB PE=1 SV=2	GMPPB	7	4	0.267758	0.145022	0.11022	0.27838	0.999881	1	FALSE	FALSE	0	44	119	58	72	231	44	119	58	72	231	-0.105794
Q53F19	Q53F19	>sp|Q53F19|NCBP3_HUMAN Nuclear cap-binding protein subunit 3 OS=Homo sapiens OX=9606 GN=NCBP3 PE=1 SV=2	NCBP3	1	1	0.0253946	0	0.933223	1	0.999881	1	FALSE	FALSE	0	4	18	8	12	38	4	18	8	12	38
Q9H3U1-2	Q9H3U1-2	>sp|Q9H3U1-2|UN45A_HUMAN Isoform of Q9H3U1, Isoform 2 of Protein unc-45 homolog A OS=Homo sapiens OX=9606 GN=UNC45A	UNC45A	9	3	0.066396	8.0948e-19	0.552751	1	0.999881	1	FALSE	FALSE	0	46	104	59	68	218	46	104	59	68	218	1.57677
Q96NW7-2	Q96NW7-2	>sp|Q96NW7-2|LRRC7_HUMAN Isoform of Q96NW7, Isoform 2 of Leucine-rich repeat-containing protein 7 OS=Homo sapiens OX=9606 GN=LRRC7	LRRC7	37	31	-0.0351275	0	0.61502	1	0.999881	1	FALSE	FALSE	0	305	616	372	471	1209	305	616	372	471	1209	-1.08058
Q9HC21-2	Q9HC21-2	>sp|Q9HC21-2|TPC_HUMAN Isoform of Q9HC21, Isoform 2 of Mitochondrial thiamine pyrophosphate carrier OS=Homo sapiens OX=9606 GN=SLC25A19	SLC25A19	4	3	-0.00862472	0	0.93809	1	0.999881	1	FALSE	FALSE	0	27	61	35	47	121	27	61	35	47	121	-1.46383
Q8N2F6-2	Q8N2F6-2	>sp|Q8N2F6-2|ARM10_HUMAN Isoform of Q8N2F6, Isoform 2 of Armadillo repeat-containing protein 10 OS=Homo sapiens OX=9606 GN=ARMC10	ARMC10	12	9	0.179405	0.13263	0.0708735	0.0689168	0.999881	1	FALSE	FALSE	0	108	218	130	156	442	108	218	130	156	442	0.133355
Q92499	Q92499	>sp|Q92499|DDX1_HUMAN ATP-dependent RNA helicase DDX1 OS=Homo sapiens OX=9606 GN=DDX1 PE=1 SV=2	DDX1	35	25	0.0250718	0	0.557259	1	0.999881	1	FALSE	FALSE	0	306	686	388	463	1355	306	686	388	463	1355	0.270933
P15559-2	P15559-2	>sp|P15559-2|NQO1_HUMAN Isoform of P15559, Isoform 2 of NAD(P)H dehydrogenase [quinone] 1 OS=Homo sapiens OX=9606 GN=NQO1	NQO1	11	8	0.324878	0.0756906	0.208054	0.56044	0.999881	1	FALSE	FALSE	0	70	235	99	105	386	70	235	99	105	386	3.30757
Q9UH62	Q9UH62	>sp|Q9UH62|ARMX3_HUMAN Armadillo repeat-containing X-linked protein 3 OS=Homo sapiens OX=9606 GN=ARMCX3 PE=1 SV=1	ARMCX3	10	9	0.0387726	4.49249e-18	0.43703	1	0.999881	1	FALSE	FALSE	0	97	210	116	145	396	97	210	116	145	396	-0.657022
Q05519-2	Q05519-2	>sp|Q05519-2|SRS11_HUMAN Isoform of Q05519, Isoform 2 of Serine/arginine-rich splicing factor 11 OS=Homo sapiens OX=9606 GN=SRSF11	SRSF11	2	1	-0.188247	0	0.478008	1	0.999881	1	FALSE	FALSE	0	10	28	14	21	55	10	28	14	21	55
P19388	P19388	>sp|P19388|RPAB1_HUMAN DNA-directed RNA polymerases I, II, and III subunit RPABC1 OS=Homo sapiens OX=9606 GN=POLR2E PE=1 SV=4	POLR2E	4	4	-0.0409889	0	0.593775	1	0.999881	1	FALSE	FALSE	0	33	83	46	59	165	33	83	46	59	165	-0.95706
Q7L2H7	Q7L2H7	>sp|Q7L2H7|EIF3M_HUMAN Eukaryotic translation initiation factor 3 subunit M OS=Homo sapiens OX=9606 GN=EIF3M PE=1 SV=1	EIF3M	10	5	0.0175532	8.43496e-17	0.865088	1	0.999881	1	FALSE	FALSE	0	78	163	80	111	299	78	163	80	111	299	-2.73499
O00203-3	O00203-3	>sp|O00203-3|AP3B1_HUMAN Isoform of O00203, Isoform 2 of AP-3 complex subunit beta-1 OS=Homo sapiens OX=9606 GN=AP3B1	AP3B1	29	21	0.0274277	1.26526e-16	0.56076	1	0.999881	1	FALSE	FALSE	0	246	543	303	362	1061	246	543	303	362	1061	0.178377
Q16288-3	Q16288-3	>sp|Q16288-3|NTRK3_HUMAN Isoform of Q16288, Isoform 3 of NT-3 growth factor receptor OS=Homo sapiens OX=9606 GN=NTRK3	NTRK3	1	1	-0.329512	-0.198533	0.101935	0.17315	0.999881	1	FALSE	FALSE	0	9	20	12	15	40	9	20	12	15	40
A6ZKI3	A6ZKI3	>sp|A6ZKI3|RTL8C_HUMAN Isoform of O15255, Retrotransposon Gag-like protein 8C OS=Homo sapiens OX=9606 GN=RTL8C PE=1 SV=1	RTL8C	6	3	-0.103714	-2.48534e-18	0.333119	1	0.999881	1	FALSE	FALSE	0	40	90	54	64	163	40	90	54	64	163	0.579718
P57088	P57088	>sp|P57088|TMM33_HUMAN Transmembrane protein 33 OS=Homo sapiens OX=9606 GN=TMEM33 PE=1 SV=2	TMEM33	6	6	-0.0212473	-5.60003e-18	0.773386	1	0.999881	1	FALSE	FALSE	0	62	141	81	99	275	62	141	81	99	275	-0.0978839
Q96JQ2	Q96JQ2	>sp|Q96JQ2|CLMN_HUMAN Calmin OS=Homo sapiens OX=9606 GN=CLMN PE=1 SV=1	CLMN	11	3	0.205732	0	0.202176	1	0.999881	1	FALSE	FALSE	0	53	153	66	93	238	53	153	66	93	238	-2.5804
Q14258	Q14258	>sp|Q14258|TRI25_HUMAN E3 ubiquitin/ISG15 ligase TRIM25 OS=Homo sapiens OX=9606 GN=TRIM25 PE=1 SV=2	TRIM25	17	9	0.106702	3.77911e-17	0.312733	1	0.999881	1	FALSE	FALSE	0	125	279	142	159	537	125	279	142	159	537	1.7853
Q7LDG7-2	Q7LDG7-2	>sp|Q7LDG7-2|GRP2_HUMAN Isoform of Q7LDG7, Isoform 2 of RAS guanyl-releasing protein 2 OS=Homo sapiens OX=9606 GN=RASGRP2	RASGRP2	6	4	-0.0858586	8.51612e-17	0.589972	1	0.999881	1	FALSE	FALSE	0	39	78	47	60	166	39	78	47	60	166	-0.501089
O75935-3	O75935-3	>sp|O75935-3|DCTN3_HUMAN Isoform of O75935, Isoform 3 of Dynactin subunit 3 OS=Homo sapiens OX=9606 GN=DCTN3	DCTN3	9	9	-0.0531719	-0.0114225	0.506231	0.675911	0.999881	1	FALSE	FALSE	0	88	205	114	139	394	88	205	114	139	394	-0.167275
Q8TBM8	Q8TBM8	>sp|Q8TBM8|DJB14_HUMAN DnaJ homolog subfamily B member 14 OS=Homo sapiens OX=9606 GN=DNAJB14 PE=1 SV=1	DNAJB14	4	4	0.0597148	0	0.5025	1	0.999881	1	FALSE	FALSE	0	39	87	47	63	161	39	87	47	63	161	-1.68309
P13639	P13639	>sp|P13639|EF2_HUMAN Elongation factor 2 OS=Homo sapiens OX=9606 GN=EEF2 PE=1 SV=4	EEF2	40	34	0.0380988	2.5579e-15	0.559908	1	0.999881	1	FALSE	FALSE	0	362	825	460	553	1576	362	825	460	553	1576	0.00622937
O15327	O15327	>sp|O15327|INP4B_HUMAN Inositol polyphosphate 4-phosphatase type II OS=Homo sapiens OX=9606 GN=INPP4B PE=1 SV=4	INPP4B	5	5	0.0914495	0.0325284	0.31638	0.479217	0.999881	1	FALSE	FALSE	0	52	108	64	77	221	52	108	64	77	221	0.339259
Q9Y485	Q9Y485	>sp|Q9Y485|DMXL1_HUMAN DmX-like protein 1 OS=Homo sapiens OX=9606 GN=DMXL1 PE=1 SV=3	DMXL1	28	18	0.0154724	0	0.733463	1	0.999881	1	FALSE	FALSE	0	216	418	244	296	895	216	418	244	296	895	0.176081
Q16775	Q16775	>sp|Q16775|GLO2_HUMAN Hydroxyacylglutathione hydrolase, mitochondrial OS=Homo sapiens OX=9606 GN=HAGH PE=1 SV=2	HAGH	9	7	0.117285	8.42407e-16	0.453315	1	0.999881	1	FALSE	FALSE	0	80	190	106	126	367	80	190	106	126	367	0.418604
P07900-2	P07900-2	>sp|P07900-2|HS90A_HUMAN Isoform of P07900, Isoform 2 of Heat shock protein HSP 90-alpha OS=Homo sapiens OX=9606 GN=HSP90AA1	HSP90AA1	45	32	0.0110654	0	0.843187	1	0.999881	1	FALSE	FALSE	0	383	854	480	567	1609	383	854	480	567	1609	0.488584
Q9HCE9-2	Q9HCE9-2	>sp|Q9HCE9-2|ANO8_HUMAN Isoform of Q9HCE9, Isoform 2 of Anoctamin-8 OS=Homo sapiens OX=9606 GN=ANO8	ANO8	3	2	-0.154618	-0.00654525	0.436275	0.843985	0.999881	1	FALSE	FALSE	0	24	55	33	39	98	24	55	33	39	98	0.874742
A1IGU5	A1IGU5	>sp|A1IGU5|ARH37_HUMAN Rho guanine nucleotide exchange factor 37 OS=Homo sapiens OX=9606 GN=ARHGEF37 PE=2 SV=2	ARHGEF37	4	3	0.0554125	0	0.736946	1	0.999881	1	FALSE	FALSE	0	26	66	29	42	126	26	66	29	42	126	-2.50265
Q9NPQ8	Q9NPQ8	>sp|Q9NPQ8|RIC8A_HUMAN Synembryn-A OS=Homo sapiens OX=9606 GN=RIC8A PE=1 SV=3	RIC8A	18	14	0.0592543	0.0425271	0.256194	0.1939	0.999881	1	FALSE	FALSE	0	153	339	188	236	675	153	339	188	236	675	-0.756211
Q5T0D9	Q5T0D9	>sp|Q5T0D9|TPRGL_HUMAN Tumor protein p63-regulated gene 1-like protein OS=Homo sapiens OX=9606 GN=TPRG1L PE=1 SV=1	TPRG1L	11	8	0.137002	0.0824676	0.274961	0.333939	0.999881	1	FALSE	FALSE	0	89	213	110	136	396	89	213	110	136	396	-0.371261
H7C144	H7C144	>tr|H7C144|H7C144_HUMAN Isoform of O43707, Actinin alpha 4 OS=Homo sapiens OX=9606 GN=ACTN4 PE=1 SV=2	ACTN4	5	4	-0.0063291	-1.75549e-17	0.953959	1	0.999881	1	FALSE	FALSE	0	45	95	56	70	185	45	95	56	70	185	-0.498474
Q96S19	Q96S19	>sp|Q96S19|MTL26_HUMAN Methyltransferase-like 26 OS=Homo sapiens OX=9606 GN=METTL26 PE=1 SV=2	METTL26	6	2	0.245237	2.15154e-17	0.309774	1	0.999881	1	FALSE	FALSE	0	28	110	46	44	179	28	110	46	44	179	4.87899
P42224	P42224	>sp|P42224|STAT1_HUMAN Signal transducer and activator of transcription 1-alpha/beta OS=Homo sapiens OX=9606 GN=STAT1 PE=1 SV=2	STAT1	36	26	-0.0690216	0	0.487949	1	0.999881	1	FALSE	FALSE	0	291	649	370	460	1309	291	649	370	460	1309	-0.640688
Q8N2G8-3	Q8N2G8-3	>sp|Q8N2G8-3|GHDC_HUMAN Isoform of Q8N2G8, Isoform 3 of GH3 domain-containing protein OS=Homo sapiens OX=9606 GN=GHDC	GHDC	6	6	-0.0280359	-6.19078e-20	0.72739	1	0.999881	1	FALSE	FALSE	0	47	112	62	76	214	47	112	62	76	214	0.157022
P49427	P49427	>sp|P49427|UB2R1_HUMAN Ubiquitin-conjugating enzyme E2 R1 OS=Homo sapiens OX=9606 GN=CDC34 PE=1 SV=2	CDC34	5	3	0.211617	0.0956635	0.109943	0.261151	0.999881	1	FALSE	FALSE	0	38	79	50	55	159	38	79	50	55	159	2.01484
O60315-2	O60315-2	>sp|O60315-2|ZEB2_HUMAN Isoform of O60315, Isoform 2 of Zinc finger E-box-binding homeobox 2 OS=Homo sapiens OX=9606 GN=ZEB2	ZEB2	2	1	-0.391487	-0.256823	0.060935	0.106717	0.999881	1	FALSE	FALSE	0	10	29	16	21	52	10	29	16	21	52
Q9H2W6	Q9H2W6	>sp|Q9H2W6|RM46_HUMAN Large ribosomal subunit protein mL46 OS=Homo sapiens OX=9606 GN=MRPL46 PE=1 SV=1	MRPL46	6	6	-0.0871001	-5.62321e-19	0.395647	1	0.999881	1	FALSE	FALSE	0	60	125	70	94	249	60	125	70	94	249	-2.01822
Q9P0J1-2	Q9P0J1-2	>sp|Q9P0J1-2|PDP1_HUMAN Isoform of Q9P0J1, Isoform 2 of [Pyruvate dehydrogenase [acetyl-transferring]]-phosphatase 1, mitochondrial OS=Homo sapiens OX=9606 GN=PDP1	PDP1	10	10	0.00409512	0	0.961618	1	0.999881	1	FALSE	FALSE	0	90	195	121	144	394	90	195	121	144	394	0.681604
P43155-2	P43155-2	>sp|P43155-2|CACP_HUMAN Isoform of P43155, Isoform 2 of Carnitine O-acetyltransferase OS=Homo sapiens OX=9606 GN=CRAT	CRAT	23	21	-0.0245172	-1.10682e-16	0.718129	1	0.999881	1	FALSE	FALSE	0	218	480	283	342	955	218	480	283	342	955	0.0507531
Q13322-2	Q13322-2	>sp|Q13322-2|GRB10_HUMAN Isoform of Q13322, Isoform 1 of Growth factor receptor-bound protein 10 OS=Homo sapiens OX=9606 GN=GRB10	GRB10	5	1	-0.179085	-0.0790217	0.167793	0.354812	0.999881	1	FALSE	FALSE	0	19	41	26	33	88	19	41	26	33	88	0.0216884
A0A804HIR9	A0A804HIR9	>tr|A0A804HIR9|A0A804HIR9_HUMAN Isoform of O75592, RCR-type E3 ubiquitin transferase OS=Homo sapiens OX=9606 GN=MYCBP2 PE=1 SV=1	MYCBP2	55	30	0.0300327	1.53572e-16	0.56088	1	0.999881	1	FALSE	FALSE	0	371	707	448	564	1536	371	707	448	564	1536	-0.863516
Q5T2T1	Q5T2T1	>sp|Q5T2T1|MPP7_HUMAN MAGUK p55 subfamily member 7 OS=Homo sapiens OX=9606 GN=MPP7 PE=1 SV=1	MPP7	15	9	0.117595	0.0972532	0.130221	0.0789027	0.999881	1	FALSE	FALSE	0	98	231	136	165	458	98	231	136	165	458	0.270704
Q9UM22	Q9UM22	>sp|Q9UM22|EPDR1_HUMAN Mammalian ependymin-related protein 1 OS=Homo sapiens OX=9606 GN=EPDR1 PE=1 SV=2	EPDR1	6	6	0.240437	0.150242	0.127767	0.212624	0.999881	1	FALSE	FALSE	0	62	145	81	98	276	62	145	81	98	276	0.0655222
P80404	P80404	>sp|P80404|GABT_HUMAN 4-aminobutyrate aminotransferase, mitochondrial OS=Homo sapiens OX=9606 GN=ABAT PE=1 SV=3	ABAT	32	27	0.223002	0.121624	0.0761133	0.223994	0.999881	1	FALSE	FALSE	0	276	674	362	419	1259	276	674	362	419	1259	0.949237
Q12851-2	Q12851-2	>sp|Q12851-2|M4K2_HUMAN Isoform of Q12851, Isoform 2 of Mitogen-activated protein kinase kinase kinase kinase 2 OS=Homo sapiens OX=9606 GN=MAP4K2	MAP4K2	4	2	0.0614865	0	0.65931	1	0.999881	1	FALSE	FALSE	0	30	58	44	43	124	30	58	44	43	124	4.79184
P21980	P21980	>sp|P21980|TGM2_HUMAN Protein-glutamine gamma-glutamyltransferase 2 OS=Homo sapiens OX=9606 GN=TGM2 PE=1 SV=2	TGM2	19	11	-0.0352988	0	0.775706	1	0.999881	1	FALSE	FALSE	0	143	294	155	209	621	143	294	155	209	621	-2.38527
Q86UV5	Q86UV5	>sp|Q86UV5|UBP48_HUMAN Ubiquitin carboxyl-terminal hydrolase 48 OS=Homo sapiens OX=9606 GN=USP48 PE=1 SV=1	USP48	7	1	-0.0309211	0	0.907041	1	0.999881	1	FALSE	FALSE	0	19	50	34	37	107	19	50	34	37	107	2.28589
Q15785	Q15785	>sp|Q15785|TOM34_HUMAN Mitochondrial import receptor subunit TOM34 OS=Homo sapiens OX=9606 GN=TOMM34 PE=1 SV=2	TOMM34	13	8	0.13712	0	0.275083	1	0.999881	1	FALSE	FALSE	0	82	243	129	137	442	82	243	129	137	442	2.8025
Q01064-2	Q01064-2	>sp|Q01064-2|PDE1B_HUMAN Isoform of Q01064, Isoform PDE1B2 of Dual specificity calcium/calmodulin-dependent 3',5'-cyclic nucleotide phosphodiesterase 1B OS=Homo sapiens OX=9606 GN=PDE1B	PDE1B	18	13	0.0499821	0.0135658	0.405447	0.578152	0.999881	1	FALSE	FALSE	0	142	311	184	220	615	142	311	184	220	615	0.313483
Q9UPP2	Q9UPP2	>sp|Q9UPP2|IQEC3_HUMAN IQ motif and SEC7 domain-containing protein 3 OS=Homo sapiens OX=9606 GN=IQSEC3 PE=2 SV=3	IQSEC3	15	11	-0.00908961	-1.79114e-19	0.902713	1	0.999881	1	FALSE	FALSE	0	118	221	150	189	454	118	221	150	189	454	-0.795411
Q5VUB5	Q5VUB5	>sp|Q5VUB5|F1711_HUMAN Protein FAM171A1 OS=Homo sapiens OX=9606 GN=FAM171A1 PE=1 SV=1	FAM171A1	27	19	-0.015272	-3.54371e-18	0.817989	1	0.999881	1	FALSE	FALSE	0	218	484	271	335	968	218	484	271	335	968	-0.422981
P14923	P14923	>sp|P14923|PLAK_HUMAN Junction plakoglobin OS=Homo sapiens OX=9606 GN=JUP PE=1 SV=3	JUP	15	5	0.148257	0.102467	0.120671	0.0980049	0.999881	1	FALSE	FALSE	0	65	195	84	88	363	65	195	84	88	363	3.23315
P10809	P10809	>sp|P10809|CH60_HUMAN 60 kDa heat shock protein, mitochondrial OS=Homo sapiens OX=9606 GN=HSPD1 PE=1 SV=2	HSPD1	59	46	0.0303888	2.36178e-15	0.688817	1	0.999881	1	FALSE	FALSE	0	511	1119	644	763	2171	511	1119	644	763	2171	0.346527
O95870	O95870	>sp|O95870|ABHGA_HUMAN Phosphatidylserine lipase ABHD16A OS=Homo sapiens OX=9606 GN=ABHD16A PE=1 SV=3	ABHD16A	13	12	0.0339959	1.34616e-16	0.615514	1	0.999881	1	FALSE	FALSE	0	133	302	172	207	580	133	302	172	207	580	0.0483336
Q8IWV7	Q8IWV7	>sp|Q8IWV7|UBR1_HUMAN E3 ubiquitin-protein ligase UBR1 OS=Homo sapiens OX=9606 GN=UBR1 PE=1 SV=1	UBR1	21	17	0.0319581	1.07798e-18	0.664535	1	0.999881	1	FALSE	FALSE	0	168	397	225	262	775	168	397	225	262	775	0.960876
Q96JG6	Q96JG6	>sp|Q96JG6|VPS50_HUMAN Syndetin OS=Homo sapiens OX=9606 GN=VPS50 PE=1 SV=3	VPS50	39	31	0.0197042	0	0.673315	1	0.999881	1	FALSE	FALSE	0	335	745	440	537	1459	335	745	440	537	1459	-0.339368
O43776	O43776	>sp|O43776|SYNC_HUMAN Asparagine--tRNA ligase, cytoplasmic OS=Homo sapiens OX=9606 GN=NARS1 PE=1 SV=1	NARS1	27	24	0.0688888	0	0.560881	1	0.999881	1	FALSE	FALSE	0	247	611	336	405	1168	247	611	336	405	1168	0.0113806
Q92783-2	Q92783-2	>sp|Q92783-2|STAM1_HUMAN Isoform of Q92783, Isoform 2 of Signal transducing adapter molecule 1 OS=Homo sapiens OX=9606 GN=STAM	STAM	10	8	-0.0368709	-3.45575e-16	0.597841	1	0.999881	1	FALSE	FALSE	0	89	213	117	151	389	89	213	117	151	389	-1.36691
O95219	O95219	>sp|O95219|SNX4_HUMAN Sorting nexin-4 OS=Homo sapiens OX=9606 GN=SNX4 PE=1 SV=1	SNX4	23	17	-0.00804572	0	0.872422	1	0.999881	1	FALSE	FALSE	0	199	420	256	301	843	199	420	256	301	843	0.624263
Q9Y234	Q9Y234	>sp|Q9Y234|LIPT_HUMAN Lipoyltransferase 1, mitochondrial OS=Homo sapiens OX=9606 GN=LIPT1 PE=1 SV=1	LIPT1	1	1	-0.200837	-1.34784e-17	0.32429	1	0.999881	1	FALSE	FALSE	0	6	7	10	13	29	6	7	10	13	29
Q9UPN3	Q9UPN3	>sp|Q9UPN3|MACF1_HUMAN Microtubule-actin cross-linking factor 1, isoforms 1/2/3/4/5 OS=Homo sapiens OX=9606 GN=MACF1 PE=1 SV=4	MACF1	3	2	-0.0417169	6.54082e-17	0.732565	1	0.999881	1	FALSE	FALSE	0	23	56	31	33	105	23	56	31	33	105	2.83326
Q16134	Q16134	>sp|Q16134|ETFD_HUMAN Electron transfer flavoprotein-ubiquinone oxidoreductase, mitochondrial OS=Homo sapiens OX=9606 GN=ETFDH PE=1 SV=2	ETFDH	17	13	0.129897	0.117761	0.0704217	0.0404359	0.999881	1	FALSE	FALSE	0	146	314	190	221	621	146	314	190	221	621	0.926424
Q4G0N4	Q4G0N4	>sp|Q4G0N4|NAKD2_HUMAN NAD kinase 2, mitochondrial OS=Homo sapiens OX=9606 GN=NADK2 PE=1 SV=2	NADK2	20	14	0.189087	1.29472e-14	0.411053	1	0.999881	1	FALSE	FALSE	0	147	411	203	242	787	147	411	203	242	787	0.23762
Q8IX01-4	Q8IX01-4	>sp|Q8IX01-4|SUGP2_HUMAN Isoform of Q8IX01, Isoform 4 of SURP and G-patch domain-containing protein 2 OS=Homo sapiens OX=9606 GN=SUGP2	SUGP2	22	13	-0.0627387	-1.71725e-17	0.495951	1	0.999881	1	FALSE	FALSE	0	143	363	205	281	717	143	363	205	281	717	-2.96989
Q7L576	Q7L576	>sp|Q7L576|CYFP1_HUMAN Cytoplasmic FMR1-interacting protein 1 OS=Homo sapiens OX=9606 GN=CYFIP1 PE=1 SV=1	CYFIP1	21	18	0.0847986	0.0326297	0.179181	0.347993	0.999881	1	FALSE	FALSE	0	197	440	249	291	858	197	440	249	291	858	0.696995
Q14746-2	Q14746-2	>sp|Q14746-2|COG2_HUMAN Isoform of Q14746, Isoform 2 of Conserved oligomeric Golgi complex subunit 2 OS=Homo sapiens OX=9606 GN=COG2	COG2	10	5	-0.05225	-2.66755e-14	0.593868	1	0.999881	1	FALSE	FALSE	0	58	120	74	93	243	58	120	74	93	243	-0.541695
P55010	P55010	>sp|P55010|IF5_HUMAN Eukaryotic translation initiation factor 5 OS=Homo sapiens OX=9606 GN=EIF5 PE=1 SV=2	EIF5	11	9	-0.0119657	3.63416e-18	0.865104	1	0.999881	1	FALSE	FALSE	0	108	246	142	163	469	108	246	142	163	469	1.15483
Q9H330	Q9H330	>sp|Q9H330|TM245_HUMAN Transmembrane protein 245 OS=Homo sapiens OX=9606 GN=TMEM245 PE=1 SV=3	TMEM245	2	2	-0.0380241	0	0.694072	1	0.999881	1	FALSE	FALSE	0	22	50	28	34	96	22	50	28	34	96	0.366304
P05109	P05109	>sp|P05109|S10A8_HUMAN Protein S100-A8 OS=Homo sapiens OX=9606 GN=S100A8 PE=1 SV=1	S100A8	5	1	-0.0143004	0	0.95939	1	0.999881	1	FALSE	FALSE	0	21	63	26	32	116	21	63	26	32	116	0.109983
Q63HM9	Q63HM9	>sp|Q63HM9|PLCX3_HUMAN PI-PLC X domain-containing protein 3 OS=Homo sapiens OX=9606 GN=PLCXD3 PE=1 SV=2	PLCXD3	9	7	0.322157	0.232737	0.01701	0.0392238	0.999881	1	FALSE	FALSE	0	66	182	95	115	346	66	182	95	115	346	0.267092
P01857-1	P01857-1	>sp|P01857-1|IGHG1_HUMAN Isoform of P01857, Isoform 1 of Immunoglobulin heavy constant gamma 1 OS=Homo sapiens OX=9606 GN=IGHG1	IGHG1	8	6	0.269447	0.0660748	0.240472	0.570117	0.999881	1	FALSE	FALSE	0	71	167	87	104	334	71	167	87	104	334	0.492719
O14924-4	O14924-4	>sp|O14924-4|RGS12_HUMAN Isoform of O14924, Isoform 4 of Regulator of G-protein signaling 12 OS=Homo sapiens OX=9606 GN=RGS12	RGS12	7	4	0.112115	0.000416388	0.295915	0.949339	0.999881	1	FALSE	FALSE	0	54	129	69	79	250	54	129	69	79	250	1.14235
Q8IXS8	Q8IXS8	>sp|Q8IXS8|HYCC2_HUMAN Hyccin 2 OS=Homo sapiens OX=9606 GN=HYCC2 PE=1 SV=1	HYCC2	8	8	-0.0310382	-1.13432e-15	0.65802	1	0.999881	1	FALSE	FALSE	0	84	182	108	127	355	84	182	108	127	355	0.654487
Q6SZW1	Q6SZW1	>sp|Q6SZW1|SARM1_HUMAN NAD(+) hydrolase SARM1 OS=Homo sapiens OX=9606 GN=SARM1 PE=1 SV=1	SARM1	11	7	0.0955558	0.0155542	0.22646	0.622779	0.999881	1	FALSE	FALSE	0	88	207	117	138	392	88	207	117	138	392	0.659937
O94760	O94760	>sp|O94760|DDAH1_HUMAN N(G),N(G)-dimethylarginine dimethylaminohydrolase 1 OS=Homo sapiens OX=9606 GN=DDAH1 PE=1 SV=3	DDAH1	17	13	0.113569	0.0473552	0.221215	0.409406	0.999881	1	FALSE	FALSE	0	159	365	189	225	673	159	365	189	225	673	0.254591
P18669	P18669	>sp|P18669|PGAM1_HUMAN Phosphoglycerate mutase 1 OS=Homo sapiens OX=9606 GN=PGAM1 PE=1 SV=2	PGAM1	19	14	0.18486	2.68289e-17	0.549311	1	0.999881	1	FALSE	FALSE	0	156	380	201	236	704	156	380	201	236	704	0.757736
Q6ZXV5-2	Q6ZXV5-2	>sp|Q6ZXV5-2|TMTC3_HUMAN Isoform of Q6ZXV5, Isoform 2 of Protein O-mannosyl-transferase TMTC3 OS=Homo sapiens OX=9606 GN=TMTC3	TMTC3	3	2	-0.242332	-0.0898313	0.104937	0.333584	0.999881	1	FALSE	FALSE	0	15	36	26	27	84	15	36	26	27	84	3.056
Q5W0Z9-3	Q5W0Z9-3	>sp|Q5W0Z9-3|ZDH20_HUMAN Isoform of Q5W0Z9, Isoform 3 of Palmitoyltransferase ZDHHC20 OS=Homo sapiens OX=9606 GN=ZDHHC20	ZDHHC20	2	1	0.118724	0	0.581667	1	0.999881	1	FALSE	FALSE	0	11	22	11	18	40	11	22	11	18	40
P27816	P27816	>sp|P27816|MAP4_HUMAN Microtubule-associated protein 4 OS=Homo sapiens OX=9606 GN=MAP4 PE=1 SV=3	MAP4	23	21	-0.129161	-4.52484e-15	0.377143	1	0.999881	1	FALSE	FALSE	0	213	527	283	335	1004	213	527	283	335	1004	0.441469
Q5SSJ5	Q5SSJ5	>sp|Q5SSJ5|HP1B3_HUMAN Heterochromatin protein 1-binding protein 3 OS=Homo sapiens OX=9606 GN=HP1BP3 PE=1 SV=1	HP1BP3	26	17	-0.0432315	-1.57295e-17	0.623644	1	0.999881	1	FALSE	FALSE	0	210	488	255	309	942	210	488	255	309	942	-0.113588
Q86UT6	Q86UT6	>sp|Q86UT6|NLRX1_HUMAN NLR family member X1 OS=Homo sapiens OX=9606 GN=NLRX1 PE=1 SV=1	NLRX1	9	5	0.0528258	1.5179e-16	0.58732	1	0.999881	1	FALSE	FALSE	0	64	145	78	100	280	64	145	78	100	280	-1.12484
P49674	P49674	>sp|P49674|KC1E_HUMAN Casein kinase I isoform epsilon OS=Homo sapiens OX=9606 GN=CSNK1E PE=1 SV=1	CSNK1E	15	12	0.0899153	0.0472923	0.136598	0.209134	0.999881	1	FALSE	FALSE	0	125	306	172	192	593	125	306	172	192	593	1.85545
Q96DZ1-3	Q96DZ1-3	>sp|Q96DZ1-3|ERLEC_HUMAN Isoform of Q96DZ1, Isoform 3 of Endoplasmic reticulum lectin 1 OS=Homo sapiens OX=9606 GN=ERLEC1	ERLEC1	9	7	-0.106208	-0.0215909	0.275858	0.610523	0.999881	1	FALSE	FALSE	0	76	158	101	125	317	76	158	101	125	317	-0.364956
Q96JJ3	Q96JJ3	>sp|Q96JJ3|ELMO2_HUMAN Engulfment and cell motility protein 2 OS=Homo sapiens OX=9606 GN=ELMO2 PE=1 SV=2	ELMO2	17	12	-0.0892029	-0.0652344	0.166177	0.1642	0.999881	1	FALSE	FALSE	0	144	330	174	211	635	144	330	174	211	635	0.0467083
O95470	O95470	>sp|O95470|SGPL1_HUMAN Sphingosine-1-phosphate lyase 1 OS=Homo sapiens OX=9606 GN=SGPL1 PE=1 SV=3	SGPL1	6	2	-0.0201637	0	0.880959	1	0.999881	1	FALSE	FALSE	0	34	84	38	50	145	34	84	38	50	145	-0.985082
Q5VWJ9	Q5VWJ9	>sp|Q5VWJ9|SNX30_HUMAN Sorting nexin-30 OS=Homo sapiens OX=9606 GN=SNX30 PE=1 SV=1	SNX30	22	18	-0.0143439	-3.57999e-17	0.790152	1	0.999881	1	FALSE	FALSE	0	191	423	266	309	861	191	423	266	309	861	0.760585
O95154	O95154	>sp|O95154|ARK73_HUMAN Aflatoxin B1 aldehyde reductase member 3 OS=Homo sapiens OX=9606 GN=AKR7A3 PE=1 SV=2	AKR7A3	8	2	0.346109	0.129006	0.0467305	0.222543	0.999881	1	FALSE	FALSE	0	32	120	43	43	182	32	120	43	43	182	3.9172
O43488	O43488	>sp|O43488|ARK72_HUMAN Aflatoxin B1 aldehyde reductase member 2 OS=Homo sapiens OX=9606 GN=AKR7A2 PE=1 SV=3	AKR7A2	13	10	0.195352	5.43731e-17	0.330526	1	0.999881	1	FALSE	FALSE	0	115	284	147	167	528	115	284	147	167	528	1.3873
Q96P16	Q96P16	>sp|Q96P16|RPR1A_HUMAN Regulation of nuclear pre-mRNA domain-containing protein 1A OS=Homo sapiens OX=9606 GN=RPRD1A PE=1 SV=1	RPRD1A	12	6	0.164397	0.0784457	0.108805	0.251667	0.999881	1	FALSE	FALSE	0	75	165	104	121	363	75	165	104	121	363	0.991322
Q9NQG5	Q9NQG5	>sp|Q9NQG5|RPR1B_HUMAN Regulation of nuclear pre-mRNA domain-containing protein 1B OS=Homo sapiens OX=9606 GN=RPRD1B PE=1 SV=1	RPRD1B	6	6	0.119178	0.027522	0.235859	0.546569	0.999881	1	FALSE	FALSE	0	60	139	75	95	264	60	139	75	95	264	-0.951221
O95865	O95865	>sp|O95865|DDAH2_HUMAN N(G),N(G)-dimethylarginine dimethylaminohydrolase 2 OS=Homo sapiens OX=9606 GN=DDAH2 PE=1 SV=1	DDAH2	9	6	0.299591	0.23831	0.0229776	0.0344037	0.999881	1	FALSE	FALSE	0	70	192	98	111	370	70	192	98	111	370	1.44371
Q9NQ48-2	Q9NQ48-2	>sp|Q9NQ48-2|LZTL1_HUMAN Isoform of Q9NQ48, Isoform 2 of Leucine zipper transcription factor-like protein 1 OS=Homo sapiens OX=9606 GN=LZTFL1	LZTFL1	16	12	-0.0759806	-9.82334e-18	0.326428	1	0.999881	1	FALSE	FALSE	0	142	323	176	220	623	142	323	176	220	623	-0.770045
Q9NV70-2	Q9NV70-2	>sp|Q9NV70-2|EXOC1_HUMAN Isoform of Q9NV70, Isoform 2 of Exocyst complex component 1 OS=Homo sapiens OX=9606 GN=EXOC1	EXOC1	22	20	-0.0203258	-5.00893e-17	0.739944	1	0.999881	1	FALSE	FALSE	0	206	462	265	319	904	206	462	265	319	904	0.100153
P49589-3	P49589-3	>sp|P49589-3|SYCC_HUMAN Isoform of P49589, Isoform 3 of Cysteine--tRNA ligase, cytoplasmic OS=Homo sapiens OX=9606 GN=CARS1	CARS1	34	21	0.106492	0.0364373	0.178044	0.431958	0.999881	1	FALSE	FALSE	0	255	613	325	398	1151	255	613	325	398	1151	-0.299972
Q63ZY3-3	Q63ZY3-3	>sp|Q63ZY3-3|KANK2_HUMAN Isoform of Q63ZY3, Isoform 3 of KN motif and ankyrin repeat domain-containing protein 2 OS=Homo sapiens OX=9606 GN=KANK2	KANK2	10	3	0.00996025	0.124147	0.945862	0.091815	0.999881	1	FALSE	FALSE	0	43	141	50	64	262	43	141	50	64	262	-0.79896
Q96JN2-2	Q96JN2-2	>sp|Q96JN2-2|CC136_HUMAN Isoform of Q96JN2, Isoform 2 of Coiled-coil domain-containing protein 136 OS=Homo sapiens OX=9606 GN=CCDC136	CCDC136	10	7	-0.0013574	0	0.989908	1	0.999881	1	FALSE	FALSE	0	81	171	103	124	335	81	171	103	124	335	0.158367
P10909-2	P10909-2	>sp|P10909-2|CLUS_HUMAN Isoform of P10909, Isoform 2 of Clusterin OS=Homo sapiens OX=9606 GN=CLU	CLU	20	15	0.0753654	1.83232e-15	0.425615	1	0.999881	1	FALSE	FALSE	0	180	413	211	257	789	180	413	211	257	789	-0.188898
P40227	P40227	>sp|P40227|TCPZ_HUMAN T-complex protein 1 subunit zeta OS=Homo sapiens OX=9606 GN=CCT6A PE=1 SV=3	CCT6A	25	20	-0.00935773	4.17024e-18	0.845514	1	0.999881	1	FALSE	FALSE	0	210	470	280	332	939	210	470	280	332	939	0.384275
O75150	O75150	>sp|O75150|BRE1B_HUMAN E3 ubiquitin-protein ligase BRE1B OS=Homo sapiens OX=9606 GN=RNF40 PE=1 SV=5	RNF40	7	4	0.00427346	-4.58161e-16	0.969519	1	0.999881	1	FALSE	FALSE	0	40	115	60	70	224	40	115	60	70	224	0.999024
Q14C86-2	Q14C86-2	>sp|Q14C86-2|GAPD1_HUMAN Isoform of Q14C86, Isoform 2 of GTPase-activating protein and VPS9 domain-containing protein 1 OS=Homo sapiens OX=9606 GN=GAPVD1	GAPVD1	31	26	0.0249885	6.32061e-18	0.642357	1	0.999881	1	FALSE	FALSE	0	262	583	341	409	1148	262	583	341	409	1148	0.205414
P15311	P15311	>sp|P15311|EZRI_HUMAN Ezrin OS=Homo sapiens OX=9606 GN=EZR PE=1 SV=4	EZR	53	31	0.18464	0.00466221	0.271628	0.870608	0.999881	1	FALSE	FALSE	0	398	1080	502	593	1962	398	1080	502	593	1962	0.457272
Q9H061	Q9H061	>sp|Q9H061|T126A_HUMAN Transmembrane protein 126A OS=Homo sapiens OX=9606 GN=TMEM126A PE=1 SV=1	TMEM126A	12	8	0.0552019	0	0.581466	1	0.999881	1	FALSE	FALSE	0	99	217	130	157	424	99	217	130	157	424	-0.0445548
Q9BXK5	Q9BXK5	>sp|Q9BXK5|B2L13_HUMAN Bcl-2-like protein 13 OS=Homo sapiens OX=9606 GN=BCL2L13 PE=1 SV=1	BCL2L13	16	14	-0.0176587	0	0.785479	1	0.999881	1	FALSE	FALSE	0	147	360	192	242	668	147	360	192	242	668	-1.01344
O14964	O14964	>sp|O14964|HGS_HUMAN Hepatocyte growth factor-regulated tyrosine kinase substrate OS=Homo sapiens OX=9606 GN=HGS PE=1 SV=1	HGS	18	16	-0.0369123	-4.95838e-16	0.538535	1	0.999881	1	FALSE	FALSE	0	166	373	209	260	723	166	373	209	260	723	-0.683061
Q14764	Q14764	>sp|Q14764|MVP_HUMAN Major vault protein OS=Homo sapiens OX=9606 GN=MVP PE=1 SV=4	MVP	35	22	0.0466168	3.01164e-16	0.880829	1	0.999881	1	FALSE	FALSE	0	302	596	307	346	1089	302	596	307	346	1089	1.63376
Q9ULX7	Q9ULX7	>sp|Q9ULX7|CAH14_HUMAN Carbonic anhydrase 14 OS=Homo sapiens OX=9606 GN=CA14 PE=1 SV=1	CA14	6	5	0.00286052	-1.94447e-15	0.988377	1	0.999881	1	FALSE	FALSE	0	48	88	47	66	142	48	88	47	66	142	-2.47871
Q96GS4	Q96GS4	>sp|Q96GS4|BORC6_HUMAN BLOC-1-related complex subunit 6 OS=Homo sapiens OX=9606 GN=BORCS6 PE=1 SV=2	BORCS6	1	1	-0.284715	-0.228452	0.0552957	0.056995	0.999881	1	FALSE	FALSE	0	9	24	11	14	46	9	24	11	14	46
Q8WXI9	Q8WXI9	>sp|Q8WXI9|P66B_HUMAN Transcriptional repressor p66-beta OS=Homo sapiens OX=9606 GN=GATAD2B PE=1 SV=1	GATAD2B	5	3	-0.244576	-3.70153e-17	0.132343	1	0.999881	1	FALSE	FALSE	0	30	69	34	45	141	30	69	34	45	141	-1.33743
Q7KZ85	Q7KZ85	>sp|Q7KZ85|SPT6H_HUMAN Transcription elongation factor SPT6 OS=Homo sapiens OX=9606 GN=SUPT6H PE=1 SV=2	SUPT6H	10	3	0.188181	9.01931e-14	0.259198	0.999999	0.999881	1	FALSE	FALSE	0	36	96	53	73	195	36	96	53	73	195	-1.97444
Q9Y678	Q9Y678	>sp|Q9Y678|COPG1_HUMAN Coatomer subunit gamma-1 OS=Homo sapiens OX=9606 GN=COPG1 PE=1 SV=1	COPG1	25	19	-0.030917	0	0.59788	1	0.999881	1	FALSE	FALSE	0	207	472	275	320	898	207	472	275	320	898	0.940997
Q15020	Q15020	>sp|Q15020|SART3_HUMAN Squamous cell carcinoma antigen recognized by T-cells 3 OS=Homo sapiens OX=9606 GN=SART3 PE=1 SV=1	SART3	21	14	-0.0824076	-0.0289826	0.249534	0.469578	0.999881	1	FALSE	FALSE	0	165	416	220	274	801	165	416	220	274	801	-0.610196
Q9Y5X1	Q9Y5X1	>sp|Q9Y5X1|SNX9_HUMAN Sorting nexin-9 OS=Homo sapiens OX=9606 GN=SNX9 PE=1 SV=1	SNX9	14	9	0.0326095	9.18801e-14	0.597225	0.999999	0.999881	1	FALSE	FALSE	0	99	225	126	156	434	99	225	126	156	434	-0.333935
Q9NZC3	Q9NZC3	>sp|Q9NZC3|GDE1_HUMAN Glycerophosphodiester phosphodiesterase 1 OS=Homo sapiens OX=9606 GN=GDE1 PE=1 SV=1	GDE1	4	4	0.0449446	0	0.682037	1	0.999881	1	FALSE	FALSE	0	38	92	52	67	180	38	92	52	67	180	-1.07822
Q10567-2	Q10567-2	>sp|Q10567-2|AP1B1_HUMAN Isoform of Q10567, Isoform B of AP-1 complex subunit beta-1 OS=Homo sapiens OX=9606 GN=AP1B1	AP1B1	24	22	0.0428132	2.39952e-16	0.464902	1	0.999881	1	FALSE	FALSE	0	229	511	302	354	1002	229	511	302	354	1002	0.721277
Q969R2-2	Q969R2-2	>sp|Q969R2-2|OSBP2_HUMAN Isoform of Q969R2, Isoform 2 of Oxysterol-binding protein 2 OS=Homo sapiens OX=9606 GN=OSBP2	OSBP2	3	3	0.174059	-1.42857e-15	0.336421	1	0.999881	1	FALSE	FALSE	0	21	44	33	35	88	21	44	33	35	88	3.03335
Q3SXM5	Q3SXM5	>sp|Q3SXM5|HSDL1_HUMAN Inactive hydroxysteroid dehydrogenase-like protein 1 OS=Homo sapiens OX=9606 GN=HSDL1 PE=1 SV=3	HSDL1	12	11	0.0511799	7.8104e-18	0.395877	1	0.999881	1	FALSE	FALSE	0	114	262	148	177	505	114	262	148	177	505	0.331381
Q9Y2Q0-2	Q9Y2Q0-2	>sp|Q9Y2Q0-2|AT8A1_HUMAN Isoform of Q9Y2Q0, Isoform 2 of Phospholipid-transporting ATPase IA OS=Homo sapiens OX=9606 GN=ATP8A1	ATP8A1	46	44	0.022817	0	0.799737	1	0.999881	1	FALSE	FALSE	0	472	1057	592	719	2062	472	1057	592	719	2062	-0.192724
P25786-2	P25786-2	>sp|P25786-2|PSA1_HUMAN Isoform of P25786, Isoform Long of Proteasome subunit alpha type-1 OS=Homo sapiens OX=9606 GN=PSMA1	PSMA1	17	14	-0.0442139	-4.21779e-16	0.626874	1	0.999881	1	FALSE	FALSE	0	157	367	204	243	711	157	367	204	243	711	0.253104
Q8TCD5	Q8TCD5	>sp|Q8TCD5|NT5C_HUMAN 5'(3')-deoxyribonucleotidase, cytosolic type OS=Homo sapiens OX=9606 GN=NT5C PE=1 SV=2	NT5C	7	5	-0.0595454	-1.06118e-16	0.651879	1	0.999881	1	FALSE	FALSE	0	42	141	75	80	263	42	141	75	80	263	3.05872
Q8TDX7	Q8TDX7	>sp|Q8TDX7|NEK7_HUMAN Serine/threonine-protein kinase Nek7 OS=Homo sapiens OX=9606 GN=NEK7 PE=1 SV=1	NEK7	6	6	0.110607	0.0130325	0.276914	0.692257	0.999881	1	FALSE	FALSE	0	60	142	77	96	276	60	142	77	96	276	-0.236559
P57737-3	P57737-3	>sp|P57737-3|CORO7_HUMAN Isoform of P57737, Isoform 3 of Coronin-7 OS=Homo sapiens OX=9606 GN=CORO7	CORO7	18	11	0.0693236	0.0295285	0.230429	0.378783	0.999881	1	FALSE	FALSE	0	135	294	170	213	571	135	294	170	213	571	-0.8555
Q8TB22-2	Q8TB22-2	>sp|Q8TB22-2|SPT20_HUMAN Isoform of Q8TB22, Isoform 2 of Spermatogenesis-associated protein 20 OS=Homo sapiens OX=9606 GN=SPATA20	SPATA20	20	17	0.201809	0.0698825	0.210106	0.46374	0.999881	1	FALSE	FALSE	0	167	383	221	275	796	167	383	221	275	796	-0.505451
O60443	O60443	>sp|O60443|GSDME_HUMAN Gasdermin-E OS=Homo sapiens OX=9606 GN=GSDME PE=1 SV=2	GSDME	14	11	0.0927919	0.0355842	0.248358	0.440281	0.999881	1	FALSE	FALSE	0	132	312	167	202	606	132	312	167	202	606	-0.0244104
[truncated: 5,750 more rows]
