# Supplementary material for: Proteomics of post mortem brains in early‐ and late‐onset Alzheimer's disease: Unraveling differential Aβ effects and potential AD biomarkers
Source: Alzheimers Dement. 2026 Jul 12;22(7):e71662. doi: 10.1002/alz.71662 (PMC13357694; doi:10.1002/alz.71662)
Supplement: Supplementary file 8 — Supporting Information [file ALZ-22-e71662-s003.xlsx]

## Sheet: sTable 8
sTable 8. The GO enrichment analysis by GOAT for the comparison of cognitively unimpaired control cases with and without Aβ. The complete output from GOAT analysis including biological processes, cellular compartments and molecular functions
source	id	name	ngenes_input	ngenes	ngenes_signif	genes	genes_signif	zscore	pvalue	pvalue_adjust	signif	score_type
GO_CC	GO:0070062	extracellular exosome	2213	1367	0	GSTT2,APCS,RPS3,IGKV3-20,ICAM1,GSN,CA1,C4A,HRG,HLA-DRB1,MTAP,NEDD8,PLCD1,GNG2,CD44,DBI,RSU1,RTN4R,BDH2,ALB,PRDX6,SPR,SCIN,SGSH,PYGM,STOM,CLIC1,ANXA5,A2M,NAGA,HTRA1,C3,ACTN2,PADI2,COTL1,SELENBP1,GMPPA,GNA14,RENBP,DDAH2,SEC14L2,BPGM,RTN4RL2,PFN2,LAMB1,MSN,PGAM4,SYAP1,CAT,IDH1,TUBB4A,THRAP3,CTSF,SCPEP1,BBOX1,HBA2,SH3BGRL,GSTP1,PDXK,GLRX,HBB,ARMC9,AGAP2,FCGBP,DBNL,PRNP,CRYL1,COL6A3,PTGDS,PSME2,APOB,R…		10.9026	1.12003e-27	2.13029e-24	TRUE	effectsize_up
GO_CC	GO:0043230	extracellular organelle	2317	1385	0	GSTT2,APCS,RPS3,IGKV3-20,ICAM1,GSN,CA1,C4A,HRG,HLA-DRB1,MTAP,NEDD8,PLCD1,GNG2,CD44,DBI,RSU1,RTN4R,BDH2,ALB,PRDX6,SPR,SCIN,SGSH,PYGM,STOM,CLIC1,ANXA5,A2M,NAGA,HTRA1,C3,ACTN2,PADI2,COTL1,SELENBP1,GMPPA,GNA14,RENBP,DDAH2,SEC14L2,BPGM,RTN4RL2,PFN2,LAMB1,MSN,PGAM4,SYAP1,CAT,IDH1,TUBB4A,THRAP3,CTSF,SCPEP1,BBOX1,HBA2,SH3BGRL,GSTP1,PDXK,GLRX,HBB,ARMC9,AGAP2,FCGBP,DBNL,PRNP,CRYL1,COL6A3,PTGDS,PSME2,APOB,R…		10.7528	5.7468e-27	2.87128e-24	TRUE	effectsize_up
GO_CC	GO:0065010	extracellular membrane-bounded organelle	2317	1385	0	GSTT2,APCS,RPS3,IGKV3-20,ICAM1,GSN,CA1,C4A,HRG,HLA-DRB1,MTAP,NEDD8,PLCD1,GNG2,CD44,DBI,RSU1,RTN4R,BDH2,ALB,PRDX6,SPR,SCIN,SGSH,PYGM,STOM,CLIC1,ANXA5,A2M,NAGA,HTRA1,C3,ACTN2,PADI2,COTL1,SELENBP1,GMPPA,GNA14,RENBP,DDAH2,SEC14L2,BPGM,RTN4RL2,PFN2,LAMB1,MSN,PGAM4,SYAP1,CAT,IDH1,TUBB4A,THRAP3,CTSF,SCPEP1,BBOX1,HBA2,SH3BGRL,GSTP1,PDXK,GLRX,HBB,ARMC9,AGAP2,FCGBP,DBNL,PRNP,CRYL1,COL6A3,PTGDS,PSME2,APOB,R…		10.7528	5.7468e-27	2.87128e-24	TRUE	effectsize_up
GO_CC	GO:1903561	extracellular vesicle	2316	1384	0	GSTT2,APCS,RPS3,IGKV3-20,ICAM1,GSN,CA1,C4A,HRG,HLA-DRB1,MTAP,NEDD8,PLCD1,GNG2,CD44,DBI,RSU1,RTN4R,BDH2,ALB,PRDX6,SPR,SCIN,SGSH,PYGM,STOM,CLIC1,ANXA5,A2M,NAGA,HTRA1,C3,ACTN2,PADI2,COTL1,SELENBP1,GMPPA,GNA14,RENBP,DDAH2,SEC14L2,BPGM,RTN4RL2,PFN2,LAMB1,MSN,PGAM4,SYAP1,CAT,IDH1,TUBB4A,THRAP3,CTSF,SCPEP1,BBOX1,HBA2,SH3BGRL,GSTP1,PDXK,GLRX,HBB,ARMC9,AGAP2,FCGBP,DBNL,PRNP,CRYL1,COL6A3,PTGDS,PSME2,APOB,R…		10.7483	6.03845e-27	2.87128e-24	TRUE	effectsize_up
GO_BP	GO:0044281	small molecule metabolic process	1797	976	0	FLAD1,ASPA,MTAP,GCAT,ADCY6,HMGCL,PRTFDC1,ITPA,DBI,UAP1L1,CNR1,BDH2,PRKG2,SPR,COQ9,C3,PRKG1,PYCR2,PNKD,GMPPA,RENBP,SEC14L2,BPGM,ACADS,COQ3,PGAM4,CAT,MVK,IDH1,NT5C1A,DHRS4,KYAT1,MTARC1,LSS,SORBS1,PYCARD,SCPEP1,DPM3,GSTP1,PDXK,PPA2,GLRX,VPS9D1,CRYL1,PTGDS,APOB,LIMA1,DPM1,ISYNA1,ALDH18A1,IRS2,PNP,BCKDHB,MVD,MDH1,GRHPR,AACS,GCLC,ACSS2,ACSS3,SLC7A11,DMAC2L,PGM3,ACSL4,TKFC,GMPPB,PLPP1,NIT2,INPP4A,GDPGP1…		10.0727	7.29679e-24	9.61644e-20	TRUE	effectsize_up
GO_CC	GO:0005739	mitochondrion	1828	1201	0	ILF3,METTL9,RPS3,LMO7,NIPSNAP2,FLAD1,MPV17,ISOC2,GCAT,GLRX5,HMGCL,GATB,BNIP3L,COX6B1,TATDN3,CNR1,DUS2,PUSL1,MRPS12,SPR,TEFM,HEATR1,STOM,CLIC1,COQ9,RMDN2,PYCR2,PNKD,DDAH2,HTATIP2,PPP3CA,MPG,MRPL40,ACADS,COQ3,CAT,LIG3,TOMM5,IDH1,IMMT,MRPS14,DHRS4,KYAT1,ACOT13,MTARC1,ATPAF2,TXNRD2,POLG,PRORP,TXN2,PYCARD,NOL3,APOOL,ADPRS,BBOX1,GSTP1,PPA2,SUPV3L1,TIMMDC1,COX7A2,PRNP,ZNFX1,ALDH18A1,BCL2,BCKDHB,MRPL14,G…		8.09374	5.78601e-16	2.201e-13	TRUE	effectsize_up
GO_BP	GO:0006082	organic acid metabolic process	940	507	0	ASPA,MTAP,GCAT,HMGCL,DBI,CNR1,BDH2,C3,PYCR2,PNKD,RENBP,BPGM,ACADS,PGAM4,IDH1,KYAT1,MTARC1,PYCARD,SCPEP1,GSTP1,PPA2,CRYL1,PTGDS,ALDH18A1,IRS2,BCKDHB,MDH1,GRHPR,AACS,GCLC,ACSS2,SLC7A11,ACSL4,NIT2,HIBCH,SEPHS1,MGST3,CBS,PTGR2,ABAT,KIT,SLC2A3,GAMT,ETFDH,LDHB,OAT,GATM,PDK2,ME2,ASS1,MLYCD,HSD17B4,SUCLA2,HIBADH,QDPR,PRKCE,RIDA,PGD,ERO1A,INSR,GLS2,ARL2,PSAT1,ACSF2,ACO1,GALK1,FLCN,MRPS36,SUCLG2,FABP3,ACSS…		7.50449	6.16673e-14	3.23716e-10	TRUE	effectsize_up
GO_BP	GO:0043436	oxoacid metabolic process	933	505	0	ASPA,MTAP,GCAT,HMGCL,DBI,CNR1,BDH2,C3,PYCR2,PNKD,RENBP,BPGM,ACADS,PGAM4,IDH1,KYAT1,MTARC1,PYCARD,SCPEP1,GSTP1,PPA2,CRYL1,PTGDS,ALDH18A1,IRS2,BCKDHB,MDH1,GRHPR,AACS,GCLC,ACSS2,SLC7A11,ACSL4,NIT2,HIBCH,SEPHS1,MGST3,CBS,PTGR2,ABAT,KIT,SLC2A3,GAMT,ETFDH,LDHB,OAT,GATM,PDK2,ME2,ASS1,MLYCD,HSD17B4,SUCLA2,HIBADH,QDPR,PRKCE,RIDA,PGD,ERO1A,INSR,GLS2,ARL2,PSAT1,ACSF2,ACO1,GALK1,FLCN,MRPS36,SUCLG2,FABP3,ACSS…		7.48112	7.36891e-14	3.23716e-10	TRUE	effectsize_up
GO_BP	GO:0019752	carboxylic acid metabolic process	910	494	0	ASPA,MTAP,GCAT,HMGCL,DBI,CNR1,BDH2,C3,PYCR2,PNKD,RENBP,BPGM,ACADS,PGAM4,IDH1,KYAT1,PYCARD,SCPEP1,GSTP1,CRYL1,PTGDS,ALDH18A1,IRS2,BCKDHB,MDH1,GRHPR,AACS,GCLC,ACSS2,SLC7A11,ACSL4,NIT2,HIBCH,SEPHS1,MGST3,CBS,PTGR2,ABAT,KIT,SLC2A3,GAMT,ETFDH,LDHB,OAT,GATM,PDK2,ME2,ASS1,MLYCD,HSD17B4,SUCLA2,HIBADH,QDPR,PRKCE,RIDA,PGD,ERO1A,INSR,GLS2,ARL2,PSAT1,ACSF2,ACO1,GALK1,FLCN,MRPS36,SUCLG2,FABP3,ACSS1,ALDH6A1,RP…		7.43879	1.0161e-13	3.34779e-10	TRUE	effectsize_up
GO_BP	GO:0055086	nucleobase-containing small molecule metabolic process	683	454	0	FLAD1,MTAP,ADCY6,PRTFDC1,ITPA,UAP1L1,GMPPA,BPGM,PGAM4,MVK,IDH1,NT5C1A,GLRX,VPS9D1,DPM1,PNP,MVD,MDH1,ACSS2,DMAC2L,PGM3,ACSL4,GMPPB,NME7,LDHB,NDUFA6,PDK2,ME2,UCK1,MLYCD,HSD17B4,MPI,SUCLA2,TALDO1,SLC25A13,CMPK2,NAPRT,PGD,ADSL,NT5E,INSR,ARL2,GPD2,ACSF2,IMPDH2,GALK1,DUT,FLCN,PRPS1,CASK,SUCLG2,HPRT1,ACSS1,GSK3A,NQO1,ALDH6A1,NDUFA10,PGM2,RPTOR,LDHA,MPP1,HSPA1A,ATP5MG,UMPS,NUDT16,ACSL6,MT-ATP6,BPNT1,ALDO…		7.33917	2.1493e-13	5.66512e-10	TRUE	effectsize_up
GO_BP	GO:0044282	small molecule catabolic process	376	223	0	GCAT,HMGCL,CNR1,BDH2,PNKD,RENBP,ACADS,KYAT1,CRYL1,IRS2,PNP,BCKDHB,ACSS2,TKFC,HIBCH,CBS,ABAT,ALDH2,ETFDH,OAT,MLYCD,HSD17B4,MPI,HIBADH,ESD,QDPR,RIDA,PGD,GLS2,GPD2,GALK1,ACSS1,GSK3A,ALDH6A1,CYP4F11,GK,BLMH,MCCC1,PDXP,SNX17,ETFA,PFKFB2,AADAT,ACSF3,DDAH1,ENPP4,DBT,NQO2,DERA,DECR2,BAD,HNMT,SCP2,GOT1,ACADM,HACL1,PARK7,PKM,GALM,PRODH,OXCT1,CRYM,CYP46A1,HSD17B10,PCCA,ALDH1L1,AKR1C3,AUH,AMACR,ACAA1,ACOX3,C…		7.23363	4.7024e-13	1.03288e-09	TRUE	effectsize_up
GO_MF	GO:0016491	oxidoreductase activity	747	415	0	JMJD6,COX6B1,DUS2,BDH2,PRDX6,SPR,HBD,CLIC1,PYCR2,SELENBP1,HTATIP2,ACADS,CAT,IDH1,DHRS4,MTARC1,TXNRD2,TXN2,BBOX1,HBA2,GSTP1,DNAJC10,KDM3B,GLRX,HBB,COX7A2,CRYL1,ALDH18A1,BCKDHB,MDH1,GRHPR,NXN,SH3PXD2B,CLIC4,MGST3,AKR7A3,CBS,PTGR2,ALDH2,ETHE1,ETFDH,LDHB,SOD2,NDUFAF5,NDUFA6,ALDH16A1,ME2,HSD17B4,HIBADH,QDPR,ALDH9A1,ASPH,PGD,ERO1A,COX15,GPD2,IMPDH2,DOHH,HSD17B11,CP,NQO1,ALDH6A1,NDUFA10,PRDX3,LDHA,CYP4F…		7.02289	2.17324e-12	5.946e-09	TRUE	effectsize_up
GO_BP	GO:0006753	nucleoside phosphate metabolic process	657	439	0	FLAD1,ADCY6,ITPA,UAP1L1,GMPPA,BPGM,PGAM4,MVK,IDH1,NT5C1A,VPS9D1,DPM1,PNP,MVD,MDH1,ACSS2,DMAC2L,PGM3,ACSL4,GMPPB,NME7,LDHB,NDUFA6,PDK2,ME2,UCK1,MLYCD,HSD17B4,MPI,SUCLA2,TALDO1,SLC25A13,CMPK2,NAPRT,PGD,ADSL,NT5E,INSR,ARL2,GPD2,ACSF2,IMPDH2,GALK1,DUT,FLCN,PRPS1,CASK,SUCLG2,HPRT1,ACSS1,GSK3A,NQO1,NDUFA10,RPTOR,LDHA,MPP1,HSPA1A,ATP5MG,UMPS,NUDT16,ACSL6,MT-ATP6,BPNT1,ALDOC,PFKFB2,PPCS,CLPX,PAICS,PGLS,F…		6.81377	9.50751e-12	1.78999e-08	TRUE	effectsize_up
GO_CC	GO:0005759	mitochondrial matrix	520	391	0	RPS3,NIPSNAP2,FLAD1,GLRX5,HMGCL,MRPS12,TEFM,PYCR2,MPG,MRPL40,ACADS,MRPS14,ACOT13,TXNRD2,POLG,PRORP,TXN2,ADPRS,PPA2,SUPV3L1,ALDH18A1,BCKDHB,MRPL14,ACSS2,ACSS3,HIBCH,MRPS25,TARS2,TRNT1,ABAT,ALDH2,HINT2,ETHE1,SOD2,OAT,PDK2,SIRT3,ME2,FDPS,MLYCD,SUCLA2,HIBADH,SLIRP,MRPL21,RIDA,ABCE1,GLS2,EARS2,ARL2,ACSF2,TRMT10C,TRAP1,GFM1,ISCA1,MRPL18,MRM3,LRRC59,SUCLG2,CCAR2,LONP1,NDUFAF7,ACSS1,MRPL28,ALDH6A1,NDUFA1…		6.70272	2.04569e-11	6.48484e-09	TRUE	effectsize_up
GO_BP	GO:0072521	purine-containing compound metabolic process	578	382	0	MTAP,ADCY6,PRTFDC1,ITPA,BPGM,PGAM4,MVK,IDH1,NT5C1A,VPS9D1,PNP,MVD,MDH1,ACSS2,DMAC2L,ACSL4,NME7,LDHB,NDUFA6,PDK2,ME2,MLYCD,HSD17B4,CARMIL1,SUCLA2,TALDO1,SLC25A13,NAPRT,PGD,ADSL,NT5E,INSR,ARL2,GPD2,ACSF2,IMPDH2,GALK1,FLCN,PRPS1,CASK,SUCLG2,HPRT1,ACSS1,NQO1,NDUFA10,PGM2,RPTOR,LDHA,MPP1,HSPA1A,ATP5MG,NUDT16,ACSL6,MT-ATP6,BPNT1,ALDOC,PFKFB2,PPCS,CLPX,PAICS,PGLS,FIS1,AADAT,GPD1L,ACSF3,TKT,ME1,ENPP4,NMN…		6.58908	4.42556e-11	7.29055e-08	TRUE	effectsize_up
GO_BP	GO:0005975	carbohydrate metabolic process	586	271	0	GYG1,PYGM,NAGA,PRKG1,RENBP,BPGM,COQ3,PGAM4,IDH1,SORBS1,DPM3,IRS2,GCLC,GRB10,PGM3,TKFC,GMPPB,RB1CC1,GDPGP1,ALDH2,SLC2A3,RANBP2,ATG2B,PHKA2,PDK2,PHKB,PYGL,MLYCD,MPI,TALDO1,SLC25A13,PPP1CC,PRKCE,POMK,APOD,SLC2A5,MAN2A2,PGD,ERO1A,INSR,ARL2,GPD2,GALK1,FLCN,EPM2AIP1,HS2ST1,PPP1R3E,LANCL1,GSK3A,GSK3B,PGM2,RPTOR,LDHA,SPATA20,B4GALNT1,GK,NCOA2,GYS1,ATG12,GAA,ALDOC,PFKFB2,ATG3,PGLS,GPD1L,WDR5,INPPL1,ME1,EP…		6.51568	7.23611e-11	1.05961e-07	TRUE	effectsize_up
GO_BP	GO:0006091	generation of precursor metabolites and energy	494	331	0	GYG1,NIPSNAP2,HMGCL,COX6B1,TEFM,PYGM,COQ9,BPGM,PGAM4,CAT,IDH1,SORBS1,COX7A2,IRS2,MDH1,AACS,ACSS3,GRB10,RB1CC1,SLC25A18,ETFDH,SOD2,HCCS,ATG2B,NDUFA6,PHKA2,PHKB,SIRT3,PYGL,SUCLA2,TALDO1,SLC25A13,PPP1CC,SLC25A12,PGD,ADSL,INSR,ARL2,GPD2,ACO1,TRAP1,MSH2,GALK1,FLCN,EPM2AIP1,PPP1R3E,MRPS36,SUCLG2,GSK3A,GSK3B,NDUFA10,PGM2,RPTOR,LDHA,BNIP3,SLC25A4,GYS1,ATG12,GAA,FH,ATP5MG,MT-ATP6,IDE,ETFA,ALDOC,PFKFB2,ATG…		6.06765	1.29794e-09	1.71055e-06	TRUE	effectsize_up
GO_BP	GO:0019637	organophosphate metabolic process	1076	664	0	BPNT2,FLAD1,HYCC1,ADCY6,PLCD1,ITPA,DBI,UAP1L1,PRDX6,PRKG1,GMPPA,BPGM,PGAM4,MVK,PLCH1,IDH1,NT5C1A,MOCS2,DGKG,DPM3,PDXK,INPP1,PLPPR4,VPS9D1,CRYL1,SYNJ2,DPM1,ISYNA1,VAPA,PNP,MVD,MDH1,ACSS2,DMAC2L,PGM3,ACSL4,TKFC,GMPPB,PLPP1,PIP5K1A,INPP4A,PGAP1,NME7,LDHB,PIP5K1C,NDUFA6,PDK2,ME2,FDPS,PPIP5K1,PYGL,UCK1,MLYCD,HSD17B4,MPI,PITPNM3,SUCLA2,TALDO1,SLC25A13,MINPP1,CMPK2,NAPRT,AGPAT4,HDHD5,PGD,ADSL,NT5E,INSR,…		5.96026	2.51837e-09	3.01723e-06	TRUE	effectsize_up
GO_BP	GO:1901615	organic hydroxy compound metabolic process	561	236	0	BTBD9,ZEB2,PRKG2,SPR,PRKG1,PNKD,SEC14L2,COQ3,CAT,MVK,IDH1,DHRS4,LSS,DPM3,PDXK,APOB,LIMA1,DPM1,ISYNA1,BCL2,MVD,SLC1A1,ACSS2,SLC7A11,TKFC,PLPP1,INPP4A,CREB1,ABAT,ALDH2,KIT,LDHB,ITGAM,FDPS,PPIP5K1,QDPR,FGF1,MINPP1,GPD2,PSAT1,GALK1,CPQ,HPRT1,RAPGEF2,ACSS1,NQO1,ITGB2,LDHA,ALDH1A1,GK,PPIP5K2,PDXP,RDH11,SNX17,PFKFB2,PTGR1,GNAI1,INPP5J,MECP2,PLCG2,PRKAA1,PLTP,SCP2,ERLIN1,OSBPL2,GOT1,INPP4B,PARK7,PLCB1,CO…		5.90106	3.61172e-09	3.96657e-06	TRUE	effectsize_up
GO_BP	GO:1901135	carbohydrate derivative metabolic process	1007	488	0	APCS,BPNT2,MTAP,ADCY6,CD44,PRTFDC1,ITPA,UAP1L1,POGLUT1,SGSH,NAGA,GMPPA,RENBP,BPGM,PGAM4,NT5C1A,DPM3,VPS9D1,CRYL1,DPM1,BCL2,GALC,PNP,TMTC3,DMAC2L,PGM3,TKFC,GMPPB,NECAB1,PGAP1,KIT,NME7,NDUFA6,PYGL,UCK1,MPI,TALDO1,SLC25A13,ITIH4,ITIH2,CMPK2,STT3B,POMK,MAN2A2,PGD,ADSL,NT5E,INSR,ARL2,GPD2,IMPDH2,GALK1,DUT,FLCN,HS2ST1,PRPS1,CASK,HPRT1,ALG9,OGA,GSK3A,NDUFA10,PGM2,RPTOR,ITGB8,LDHA,MPP1,ALDH1A1,HSPA1A,B4G…		5.87324	4.27367e-09	4.33251e-06	TRUE	effectsize_up
GO_BP	GO:0032787	monocarboxylic acid metabolic process	648	342	0	ASPA,DBI,CNR1,BDH2,C3,PNKD,BPGM,ACADS,PGAM4,IDH1,SCPEP1,GSTP1,CRYL1,PTGDS,IRS2,GRHPR,AACS,ACSS2,ACSL4,MGST3,PTGR2,ABAT,KIT,GAMT,ETFDH,LDHB,GATM,PDK2,ME2,MLYCD,HSD17B4,PRKCE,PGD,INSR,ARL2,ACSF2,GALK1,FLCN,FABP3,ACSS1,RPTOR,LDHA,CYP4F11,ALDH1A1,PHGDH,DEGS1,ACSL6,MCCC1,ETFA,ALDOC,PFKFB2,PTGR1,ACSF3,ME1,HSD17B8,DECR2,PRKAA1,SCP2,LPGAT1,ERLIN1,OSBPL2,ACSBG1,ACADM,HACL1,PARK7,COMT,ASAH1,PKM,GGT1,ACLY,S…		5.85434	4.78894e-09	4.5081e-06	TRUE	effectsize_up
GO_BP	GO:0006790	sulfur compound metabolic process	341	169	0	GSTT2,BPNT2,MTAP,SGSH,MVK,IDH1,GSTP1,MVD,OPLAH,SLC1A1,GCLC,ACSS2,SLC7A11,ACSL4,METTL16,CBS,ETHE1,SOD2,PDK2,GSTM3,MLYCD,HSD17B4,SUCLA2,ACSF2,HS2ST1,SUCLG2,ACSS1,MAT2A,SULT4A1,PHGDH,BLMH,ACSL6,SMS,MCCC1,BPNT1,PPCS,AADAT,ACSF3,MRI1,MICAL1,ACSBG1,GSTO1,PPT1,G6PD,DIP2A,GGT7,GGT1,ACLY,AHCYL2,SQOR,ACOT9,GSTK1,PMVK,AHCYL1,GCDH,ACSL3,OXSM,ACAT1,GSTM5,B3GAT3,TECR,AKR1A1,SLC1A2,B4GAT1,ACOT7,BCKDK,ACSL1,DLAT…		5.48614	4.10807e-08	3.60935e-05	TRUE	effectsize_up
GO_BP	GO:0006081	aldehyde metabolic process	76	38	0	PNKD,IDH1,DHRS4,PDXK,GRHPR,TKFC,AKR7A3,ALDH2,TALDO1,ESD,ALDH9A1,ALDH1A1,PDXP,RDH11,TKT,PARK7,AKR1C3,DKK3,IDH2,ALDH7A1,AKR1A1,PNPO,RELA,HAGH,AKR7A2,ALDH3A2,HOGA1,HYI,GATD1,ADH5,SHPK,RPIA,ALPL,RDH13,TPI1,GLO1,SLC25A10,ALDOB		5.44015	5.32359e-08	4.38498e-05	TRUE	effectsize_up
GO_BP	GO:0009117	nucleotide metabolic process	502	339	0	FLAD1,ADCY6,ITPA,BPGM,PGAM4,IDH1,NT5C1A,VPS9D1,PNP,MDH1,DMAC2L,NME7,LDHB,NDUFA6,ME2,UCK1,TALDO1,SLC25A13,CMPK2,NAPRT,PGD,ADSL,NT5E,INSR,ARL2,GPD2,IMPDH2,GALK1,DUT,FLCN,PRPS1,CASK,HPRT1,NQO1,NDUFA10,RPTOR,LDHA,MPP1,HSPA1A,ATP5MG,UMPS,NUDT16,MT-ATP6,BPNT1,ALDOC,PFKFB2,CLPX,PAICS,PGLS,FIS1,CAD,GPD1L,TKT,ME1,NMNAT3,AK5,DERA,BAD,NDUFA9,PRKAA1,PRPSAP1,PRDX5,GNAI3,SLC25A25,DHODH,ATP5MK,GMPR,DNM1L,STOML2…		5.41577	6.10266e-08	4.731e-05	TRUE	effectsize_up
GO_MF	GO:0051287	NAD binding	54	41	0	BDH2,IDH1,CRYL1,GRHPR,ALDH2,LDHB,SIRT3,ME2,HIBADH,QDPR,ALDH1A1,PHGDH,GPD1L,ME1,HSD17B8,IDH2,NDUFV1,ALDH1B1,SIRT5,CYB5R3,HADH,NDUFS2,ME3,GPD1,SORD,IDH3A,CTBP1,HADHA,GLUD1,PARP14,NNT,NUDT6,PARP1,UGDH,GAPDH,EHHADH,GLYR1,SIRT2,IDH3G,IDH3B,CTBP2		5.3174	1.05263e-07	0.000144	TRUE	effectsize_up
GO_BP	GO:0015980	energy derivation by oxidation of organic compounds	360	241	0	GYG1,NIPSNAP2,COX6B1,TEFM,PYGM,COQ9,CAT,IDH1,SORBS1,COX7A2,IRS2,MDH1,GRB10,RB1CC1,SLC25A18,ETFDH,SOD2,HCCS,ATG2B,NDUFA6,PHKA2,PHKB,SIRT3,PYGL,SUCLA2,SLC25A13,PPP1CC,SLC25A12,ADSL,INSR,ARL2,GPD2,ACO1,TRAP1,MSH2,EPM2AIP1,PPP1R3E,MRPS36,SUCLG2,GSK3A,GSK3B,NDUFA10,PGM2,BNIP3,GYS1,ATG12,GAA,FH,ATP5MG,MT-ATP6,IDE,ETFA,ATG3,EPM2A,PYGB,MT-CO2,NDUFA9,PIK3CA,SLC25A25,UGP2,GOT1,ACADM,NDUFA4,CS,STOML2,PARK7,…		5.30439	1.13052e-07	8.27727e-05	TRUE	effectsize_up
GO_CC	GO:0062023	collagen-containing extracellular matrix	432	191	0	SMOC1,APCS,TNC,ICAM1,HRG,ANXA5,A2M,HTRA1,LAMB1,COL1A1,TGFB1I1,ACAN,CTSF,LGALS9,C1QB,COL6A3,ANXA4,APOH,ANXA2,S100A10,ORM1,SERPINH1,SPOCK1,ANXA11,TGFBI,SERPINF1,NCAM1,LGALS3,F3,IGFBP7,ITIH4,ITIH2,LAMA4,CASK,SERPINA1,ANXA1,SERPING1,AGRN,VWA1,CRELD1,CSPG4,F13A1,LAMC3,NID2,ANXA6,HNRNPM,HSP90B1,HAPLN4,COL6A2,PKM,LAMC1,NID1,COL18A1,ITIH5,CDH2,BCAM,CDH13,HAPLN1,BGN,FGG,FGB,FGA,CTSG,DAG1,CLU,PRELP,ITGB4,K…		5.20673	1.92196e-07	5.22224e-05	TRUE	effectsize_up
GO_BP	GO:0016054	organic acid catabolic process	248	154	0	GCAT,HMGCL,CNR1,BDH2,RENBP,ACADS,KYAT1,CRYL1,IRS2,BCKDHB,HIBCH,CBS,ABAT,ETFDH,OAT,MLYCD,HSD17B4,HIBADH,QDPR,RIDA,PGD,GLS2,ALDH6A1,BLMH,MCCC1,ETFA,AADAT,ACSF3,DDAH1,DBT,DECR2,HNMT,SCP2,GOT1,ACADM,HACL1,PRODH,CRYM,HSD17B10,PCCA,ALDH1L1,AUH,AMACR,ACAA1,ACOX3,CRAT,AMDHD2,GCDH,AKT2,ACAT1,GNPDA1,ECI1,ALDH5A1,MCAT,LDHD,KYAT3,AKR1A1,GNPDA2,CPT2,ACOT7,ECI2,DECR1,BCKDK,ACAA2,CPT1A,CARNS1,NOS1,ACOT8,AASDHPP…		5.16278	2.43309e-07	0.000160329	TRUE	effectsize_up
GO_BP	GO:0046395	carboxylic acid catabolic process	248	154	0	GCAT,HMGCL,CNR1,BDH2,RENBP,ACADS,KYAT1,CRYL1,IRS2,BCKDHB,HIBCH,CBS,ABAT,ETFDH,OAT,MLYCD,HSD17B4,HIBADH,QDPR,RIDA,PGD,GLS2,ALDH6A1,BLMH,MCCC1,ETFA,AADAT,ACSF3,DDAH1,DBT,DECR2,HNMT,SCP2,GOT1,ACADM,HACL1,PRODH,CRYM,HSD17B10,PCCA,ALDH1L1,AUH,AMACR,ACAA1,ACOX3,CRAT,AMDHD2,GCDH,AKT2,ACAT1,GNPDA1,ECI1,ALDH5A1,MCAT,LDHD,KYAT3,AKR1A1,GNPDA2,CPT2,ACOT7,ECI2,DECR1,BCKDK,ACAA2,CPT1A,CARNS1,NOS1,ACOT8,AASDHPP…		5.16278	2.43309e-07	0.000160329	TRUE	effectsize_up
GO_CC	GO:0099572	postsynaptic specialization	396	315	0	RPS3,SYNPO,PRR7,KCNB1,ANKS1B,SHANK2,IGSF11,ACTN2,PRRT1,ELFN2,CABP1,GAP43,KCND3,DMTN,RTN3,PJA2,PPP1R9B,SIPA1L1,PLPPR4,DBNL,PRNP,SHISA7,DLGAP1,RTN1,ABHD17A,GABRG2,SLC8A2,LRRTM2,LRFN2,EFNB3,CACNG8,LRP4,MAP1B,PSD,ADD2,HOMER1,NETO1,INPP4A,PKP4,SPOCK1,LZTS3,BAIAP2,RPL30,ABL1,TNIK,DBN1,GRIP1,UBE3B,DLG3,AKAP5,ASIC1,TSC2,DNM2,DCLK1,SHANK1,ATP2B2,NCK2,GABRA1,SH3KBP1,NLGN2,RPL8,PTK2B,SHANK3,GABRA2,CAP2,BCR,…		-5.1028	3.34672e-07	7.95682e-05	TRUE	effectsize_down
GO_BP	GO:0072524	pyridine-containing compound metabolic process	180	124	0	BPGM,PGAM4,IDH1,PDXK,PNP,MDH1,LDHB,ME2,TALDO1,NAPRT,PGD,INSR,ARL2,GPD2,PSAT1,GALK1,FLCN,NQO1,RPTOR,LDHA,PDXP,ALDOC,PFKFB2,PGLS,GPD1L,TKT,ME1,NMNAT3,DERA,PRKAA1,PRDX5,PKM,G6PD,OGDHL,SARM1,NAXE,SLC4A1,PC,ALDH1L1,KCNAB2,SRC,HDAC4,MTOR,IDH2,NADK2,NCOR1,PNPO,PFKM,PGM1,UCHL1,ENO1,PRKAA2,PRKACA,OGT,HK1,PFKFB3,GPD1,P2RX7,MLST8,STAT3,MACROH2A1,APP,OGDH,LIPA,PLPBP,FOXK1,COL6A1,DCXR,PARP10,PGAM1,PARP9,NMNAT…		5.08801	3.6184e-07	0.00022708	TRUE	effectsize_up
GO_CC	GO:0030312	external encapsulating structure	569	213	0	SMOC1,APCS,TNC,ICAM1,HRG,ANXA5,A2M,HTRA1,ELFN2,RTN4RL2,LAMB1,COL1A1,TGFB1I1,ACAN,CTSF,LGALS9,FCGBP,C1QB,COL6A3,ANXA4,APOH,ANXA2,S100A10,ORM1,SERPINH1,SPOCK1,ANXA11,TGFBI,SERPINF1,NCAM1,LGALS3,F3,IGFBP7,ITIH4,ITIH2,FGF1,LAMA4,CASK,SERPINA1,ANXA1,SERPING1,AGRN,VWA1,CRELD1,CSPG4,F13A1,LAMC3,NID2,ANXA6,HNRNPM,HSP90B1,HAPLN4,LINGO1,COL6A2,PKM,FLRT2,LAMC1,NID1,COL18A1,ITIH5,CDH2,BCAM,CDH13,HAPLN1,BGN,F…		5.05535	4.29594e-07	8.17088e-05	TRUE	effectsize_up
GO_CC	GO:0031012	extracellular matrix	568	213	0	SMOC1,APCS,TNC,ICAM1,HRG,ANXA5,A2M,HTRA1,ELFN2,RTN4RL2,LAMB1,COL1A1,TGFB1I1,ACAN,CTSF,LGALS9,FCGBP,C1QB,COL6A3,ANXA4,APOH,ANXA2,S100A10,ORM1,SERPINH1,SPOCK1,ANXA11,TGFBI,SERPINF1,NCAM1,LGALS3,F3,IGFBP7,ITIH4,ITIH2,FGF1,LAMA4,CASK,SERPINA1,ANXA1,SERPING1,AGRN,VWA1,CRELD1,CSPG4,F13A1,LAMC3,NID2,ANXA6,HNRNPM,HSP90B1,HAPLN4,LINGO1,COL6A2,PKM,FLRT2,LAMC1,NID1,COL18A1,ITIH5,CDH2,BCAM,CDH13,HAPLN1,BGN,F…		5.05535	4.29594e-07	8.17088e-05	TRUE	effectsize_up
GO_BP	GO:0006163	purine nucleotide metabolic process	442	300	0	ADCY6,ITPA,BPGM,PGAM4,IDH1,NT5C1A,VPS9D1,PNP,MDH1,DMAC2L,NME7,LDHB,NDUFA6,ME2,TALDO1,SLC25A13,NAPRT,PGD,ADSL,NT5E,INSR,ARL2,GPD2,IMPDH2,GALK1,FLCN,PRPS1,CASK,HPRT1,NQO1,NDUFA10,RPTOR,LDHA,MPP1,HSPA1A,ATP5MG,NUDT16,MT-ATP6,BPNT1,ALDOC,PFKFB2,CLPX,PAICS,PGLS,FIS1,GPD1L,TKT,ME1,NMNAT3,AK5,DERA,BAD,NDUFA9,PRKAA1,PRPSAP1,PRDX5,GNAI3,SLC25A25,ATP5MK,GMPR,DNM1L,STOML2,NUDT10,PKM,G6PD,NUDT18,NDUFS3,TSPO,…		5.02924	4.92428e-07	0.000294987	TRUE	effectsize_up
GO_CC	GO:0014069	postsynaptic density	360	294	0	RPS3,SYNPO,PRR7,ANKS1B,SHANK2,IGSF11,ACTN2,PRRT1,ELFN2,CABP1,GAP43,DMTN,RTN3,PJA2,PPP1R9B,SIPA1L1,PLPPR4,DBNL,PRNP,SHISA7,DLGAP1,RTN1,ABHD17A,SLC8A2,LRRTM2,LRFN2,EFNB3,CACNG8,LRP4,MAP1B,PSD,ADD2,HOMER1,NETO1,INPP4A,PKP4,SPOCK1,LZTS3,BAIAP2,RPL30,ABL1,TNIK,DBN1,GRIP1,UBE3B,DLG3,AKAP5,ASIC1,TSC2,DNM2,DCLK1,SHANK1,ATP2B2,NCK2,SH3KBP1,RPL8,PTK2B,SHANK3,CAP2,BCR,DLGAP2,PICK1,CTNND2,ITPR1,CAMK2A,BNIP3,…		-4.91837	8.7268e-07	0.000142542	TRUE	effectsize_down
GO_CC	GO:0098984	neuron to neuron synapse	414	333	0	RPS3,SYNPO,PRR7,ANKS1B,SHANK2,IGSF11,C1QL3,ACTN2,PRRT1,ELFN2,CABP1,GAP43,DMTN,VTI1A,RTN3,PJA2,PPP1R9B,SIPA1L1,PLPPR4,DBNL,C9ORF72,PRNP,SHISA7,DLGAP1,RTN1,ABHD17A,SLC8A2,LRRTM2,LRFN2,SLC1A1,EFNB3,CACNG8,LRP4,MAP1B,PSD,ADD2,HOMER1,NECTIN1,NETO1,INPP4A,PKP4,SPOCK1,LZTS3,BAIAP2,RPL30,ABL1,TNIK,DBN1,GRIP1,UBE3B,DLG3,AKAP5,ASIC1,TSC2,DNM2,DCLK1,SHANK1,ATP2B2,NCK2,SH3KBP1,NLGN2,RPL8,PTK2B,SHANK3,CAP2,BC…		-4.89852	9.6561e-07	0.000142542	TRUE	effectsize_down
GO_CC	GO:0032279	asymmetric synapse	376	305	0	RPS3,SYNPO,PRR7,ANKS1B,SHANK2,IGSF11,ACTN2,PRRT1,ELFN2,CABP1,GAP43,DMTN,RTN3,PJA2,PPP1R9B,SIPA1L1,PLPPR4,DBNL,PRNP,SHISA7,DLGAP1,RTN1,ABHD17A,SLC8A2,LRRTM2,LRFN2,SLC1A1,EFNB3,CACNG8,LRP4,MAP1B,PSD,ADD2,HOMER1,NETO1,INPP4A,PKP4,SPOCK1,LZTS3,BAIAP2,RPL30,ABL1,TNIK,DBN1,GRIP1,UBE3B,DLG3,AKAP5,ASIC1,TSC2,DNM2,DCLK1,SHANK1,ATP2B2,NCK2,SH3KBP1,RPL8,PTK2B,SHANK3,CAP2,BCR,DLGAP2,PICK1,CTNND2,ITPR1,CAMK2A…		-4.89677	9.74262e-07	0.000142542	TRUE	effectsize_down
GO_BP	GO:1901605	alpha-amino acid metabolic process	203	119	0	ASPA,MTAP,GCAT,HMGCL,PYCR2,KYAT1,ALDH18A1,GCLC,SLC7A11,NIT2,HIBCH,SEPHS1,CBS,OAT,ASS1,HIBADH,QDPR,RIDA,GLS2,PSAT1,ALDH6A1,PHGDH,BLMH,FH,SMS,MCCC1,AADAT,CAD,MRI1,DDAH1,MECP2,HNMT,GOT1,PARK7,P4HB,GGT1,PRODH,CRYM,HSD17B10,AUH,GCDH,ACAT1,ALDH5A1,KYAT3,PYCR3,DGLUCY,CARNS1,NOS1,PCBD2,AASDHPPT,ALDH4A1,GAD2,ENOPH1,MTR,ASNS,ASL,SARDH,MTHFR,ATCAY,ADSS2,MTHFD2L,ASRGL1,PCBD1,GCLM,MTHFD1,ADHFE1,SRR,ADSS1,NAT8…		4.87157	1.10717e-06	0.000634407	TRUE	effectsize_up
GO_BP	GO:0006796	phosphate-containing compound metabolic process	2103	1157	0	ILF3,MKNK1,RPS3,BPNT2,GPNMB,PTPRM,FLAD1,HYCC1,HRG,HLA-DRB1,ADCY6,PLCD1,ITPA,DBI,TNKS1BP1,UAP1L1,ADNP,PRKG2,NTRK3,PRDX6,CDK11B,RASGRP1,MAPK8,C3,PRKG1,PPP1R12A,PRRT1,GMPPA,HTATIP2,PPP3CA,BPGM,PFN2,PGAM4,SYAP1,LHPP,MVK,PLCH1,IDH1,NT5C1A,DMTN,PYCARD,MOCS2,DGKG,DPM3,GSTP1,DNAJC10,PDXK,EIF4G1,PPA2,INPP1,PLPPR4,AGAP2,C9ORF72,VPS9D1,PRNP,CRYL1,SYNJ2,ABI2,MAPRE3,DPM1,ISYNA1,CSNK1G2,VAPA,EEF1A2,IRS2,PNP,TE…		4.82732	1.38383e-06	0.000752511	TRUE	effectsize_up
GO_BP	GO:0044042	glucan metabolic process	89	51	0	GYG1,PYGM,SORBS1,IRS2,GRB10,RB1CC1,ATG2B,PHKA2,PHKB,PYGL,PPP1CC,INSR,EPM2AIP1,PPP1R3E,GSK3A,GSK3B,PGM2,GYS1,ATG12,GAA,ATG3,EPM2A,PYGB,UGP2,ACADM,COMT,WIPI2,INPP5K,AKT2,PFKM,AGL,ATG2A,PTGES3,PPP1R3D,PPP1CB,PHKG1,GBE1,PPP1R3F,NPC1,AKT1,PPP1R2,STBD1,PRKAG2,GABARAPL1,IL6ST,GYG2,WDR45B,WDR45,PPP1CA,PHKG2,PHKA1		4.82113	1.42748e-06	0.000752511	TRUE	effectsize_up
GO_BP	GO:0006793	phosphorus metabolic process	2106	1158	0	ILF3,MKNK1,RPS3,BPNT2,GPNMB,PTPRM,FLAD1,HYCC1,HRG,HLA-DRB1,ADCY6,PLCD1,ITPA,DBI,TNKS1BP1,UAP1L1,ADNP,PRKG2,NTRK3,PRDX6,CDK11B,RASGRP1,MAPK8,C3,PRKG1,PPP1R12A,PRRT1,GMPPA,HTATIP2,PPP3CA,BPGM,PFN2,PGAM4,SYAP1,LHPP,MVK,PLCH1,IDH1,NT5C1A,DMTN,PYCARD,MOCS2,DGKG,DPM3,GSTP1,DNAJC10,PDXK,EIF4G1,PPA2,INPP1,PLPPR4,AGAP2,C9ORF72,VPS9D1,PRNP,CRYL1,SYNJ2,ABI2,MAPRE3,DPM1,ISYNA1,CSNK1G2,VAPA,EEF1A2,IRS2,PNP,TE…		4.80716	1.53089e-06	0.000775984	TRUE	effectsize_up
GO_CC	GO:0005782	peroxisomal matrix	52	34	0	HMGCL,CAT,IDH1,DHRS4,GRHPR,MLYCD,HSD17B4,IDE,AGPS,PRDX5,SCP2,HACL1,CRYM,GSTK1,AMACR,ACAA1,ACOX3,CRAT,ECI2,ACOT8,ABCD3,ACOT2,NUDT19,EPHX2,ACOX1,LONP2,GNPAT,CROT,PIPOX,PEX5,EHHADH,ATM,ACOX2,ECH1		4.77933	1.75876e-06	0.000215642	TRUE	effectsize_up
GO_CC	GO:0031907	microbody lumen	52	34	0	HMGCL,CAT,IDH1,DHRS4,GRHPR,MLYCD,HSD17B4,IDE,AGPS,PRDX5,SCP2,HACL1,CRYM,GSTK1,AMACR,ACAA1,ACOX3,CRAT,ECI2,ACOT8,ABCD3,ACOT2,NUDT19,EPHX2,ACOX1,LONP2,GNPAT,CROT,PIPOX,PEX5,EHHADH,ATM,ACOX2,ECH1		4.77933	1.75876e-06	0.000215642	TRUE	effectsize_up
GO_CC	GO:0005788	endoplasmic reticulum lumen	315	145	0	TNC,C4A,DBI,ALB,POGLUT1,C3,SUMF2,LAMB1,COL1A1,DNAJC10,COL6A3,APOB,SERPINH1,CNPY3,VCPIP1,LRPAP1,ARSB,ESD,IGFBP7,ITIH2,MINPP1,ASPH,ERO1A,ERLEC1,MANF,SERPINA1,CP,ANO8,SERPING1,VWA1,PDIA6,TMEM43,PDIA4,WFS1,HSP90B1,COL6A2,PDIA3,SELENOF,B2M,P4HB,LAMC1,COL18A1,ERP29,UGGT1,CDH2,TF,TSPAN15,FGG,PRKCSH,FGA,DAG1,CLU,HSPA5,GANAB,STS,CALU,OS9,VCAN,TOR1A,CKAP4,SDC2,TGOLN2,APP,RCN2,SPARCL1,TMEM132A,COL6A1,POGLUT…		4.77311	1.81403e-06	0.000215642	TRUE	effectsize_up
GO_BP	GO:0005977	glycogen metabolic process	87	50	0	GYG1,PYGM,SORBS1,IRS2,GRB10,RB1CC1,ATG2B,PHKA2,PHKB,PYGL,PPP1CC,INSR,EPM2AIP1,PPP1R3E,GSK3A,GSK3B,PGM2,GYS1,ATG12,GAA,ATG3,EPM2A,PYGB,UGP2,ACADM,COMT,WIPI2,INPP5K,AKT2,PFKM,AGL,ATG2A,PTGES3,PPP1R3D,PPP1CB,PHKG1,GBE1,PPP1R3F,AKT1,PPP1R2,STBD1,PRKAG2,GABARAPL1,IL6ST,GYG2,WDR45B,WDR45,PPP1CA,PHKG2,PHKA1		4.75049	2.02923e-06	0.000990492	TRUE	effectsize_up
GO_BP	GO:0006520	amino acid metabolic process	283	182	0	ASPA,MTAP,GCAT,HMGCL,GATB,PYCR2,KYAT1,ALDH18A1,BCKDHB,GCLC,SLC7A11,NIT2,HIBCH,SEPHS1,TARS2,CBS,ABAT,OAT,ASS1,VARS1,PEPD,EPRS1,HIBADH,QDPR,RIDA,AARSD1,GLS2,EARS2,PSAT1,ALDH6A1,ALDH1A1,PHGDH,BLMH,PARS2,FH,FARSA,SMS,MCCC1,HARS2,FARS2,ETFA,AADAT,CAD,VARS2,MRI1,DDAH1,MECP2,DBT,BPHL,HNMT,CARS1,IARS2,GOT1,PARK7,P4HB,GGT1,MARS1,PRODH,LARS1,CRYM,HSD17B10,PCCA,AUH,DARS2,GCDH,ACAT1,GARS1,ALDH5A1,KYAT3,PYCR3…		4.73519	2.1885e-06	0.00103008	TRUE	effectsize_up
GO_MF	GO:0016616	oxidoreductase activity, acting on the CH-OH group of donors, NAD or NADP as acceptor	123	73	0	BDH2,SPR,IDH1,DHRS4,CRYL1,MDH1,GRHPR,AKR7A3,LDHB,ME2,HSD17B4,HIBADH,PGD,IMPDH2,HSD17B11,LDHA,PHGDH,BDH1,RDH11,KDSR,PTGR1,GPD1L,ME1,HSD17B8,DHRS1,G6PD,HSD17B7,HSD17B10,AKR1C3,KCNAB2,KCNAB1,RDH14,DHRS7,CBR3,IDH2,LDHD,AKR1A1,HSD17B12,CBR1,HADH,ME3,FASN,GPD1,HSD11B1,AKR7A2,ADHFE1,SORD,DCXR,IDH3A,CTBP1,UEVLD,HADHA,AKR1B1,ADH5,AKR1C2,H6PD,UGDH,EHHADH,ADH1B,PRXL2B,RDH13,CBR4,DHRS11,NSDHL,DHRS7B,ABCC4,GF…		4.7091	2.48818e-06	0.00199786	TRUE	effectsize_up
GO_MF	GO:0016614	oxidoreductase activity, acting on CH-OH group of donors	133	78	0	BDH2,SPR,IDH1,DHRS4,CRYL1,MDH1,GRHPR,AKR7A3,LDHB,ME2,HSD17B4,HIBADH,PGD,GPD2,IMPDH2,HSD17B11,LDHA,PHGDH,L2HGDH,BDH1,RDH11,KDSR,PTGR1,GPD1L,ME1,HSD17B8,DHRS1,G6PD,HSD17B7,HSD17B10,AKR1C3,KCNAB2,KCNAB1,RDH14,DHRS7,CBR3,IDH2,LDHD,AKR1A1,HSD17B12,CBR1,HADH,ME3,FASN,CHDH,GPD1,HSD11B1,AKR7A2,ADHFE1,ALDH3A2,SORD,DCXR,IDH3A,CTBP1,UEVLD,HADHA,AKR1B1,ADH5,D2HGDH,AKR1C2,H6PD,UGDH,EHHADH,ADH1B,PRXL2B,RDH13,C…		4.65714	3.20639e-06	0.00199786	TRUE	effectsize_up
GO_BP	GO:0044248	cellular catabolic process	327	195	0	SNX25,GCAT,HMGCL,CNR1,BDH2,SGSH,RENBP,ACADS,KYAT1,CRYL1,ANXA2,IRS2,BCKDHB,HIBCH,CBS,ABAT,ETFDH,OAT,MLYCD,HSD17B4,SUCLA2,HIBADH,QDPR,PRKCE,RIDA,PGD,GLS2,CPQ,SUCLG2,ALDH6A1,BLMH,TPP1,MCCC1,IDE,ETFA,AADAT,ACSF3,DDAH1,DBT,DECR2,HNMT,SCP2,GOT1,ACADM,HACL1,NPEPPS,UVRAG,GGT7,GGT1,PRODH,CRYM,HSD17B10,PCCA,ALDH1L1,AUH,AMACR,ACAA1,ACOX3,CRAT,AMDHD2,PIK3R4,GCDH,AKT2,ACAT1,GNPDA1,ECI1,ALDH5A1,MCAT,LDHD,KYAT3…		4.64946	3.32809e-06	0.00146711	TRUE	effectsize_up
GO_BP	GO:0018958	phenol-containing compound metabolic process	118	40	0	BTBD9,ZEB2,PNKD,BCL2,SLC1A1,SLC7A11,ABAT,ALDH2,ITGAM,GPD2,CPQ,HPRT1,RAPGEF2,ITGB2,PARK7,COMT,PRKN,CRYM,PDE1B,NT5DC2,GRIN2A,VPS35,MAOB,SNCA,SULT1A1,MAOA,GPD1,MED1,SLITRK1,GIPC1,DDT,CTSB,FAH,MTPN,SNCB,SLC16A2,APPL1,MOXD1,HTR1A,GPR37		4.64874	3.33964e-06	0.00146711	TRUE	effectsize_up
GO_BP	GO:0005976	polysaccharide metabolic process	115	56	0	GYG1,PYGM,SORBS1,IRS2,GRB10,RB1CC1,ATG2B,PHKA2,PHKB,PYGL,PPP1CC,INSR,EPM2AIP1,HS2ST1,PPP1R3E,GSK3A,GSK3B,PGM2,GYS1,ATG12,GAA,ATG3,EPM2A,PYGB,UGP2,ACADM,COMT,WIPI2,INPP5K,AKT2,SMPD3,PFKM,AGL,CLTC,ATG2A,PTGES3,PPP1R3D,PPP1CB,PHKG1,GBE1,PPP1R3F,NPC1,AKT1,PPP1R2,STBD1,PRKAG2,GABARAPL1,IL6ST,GYG2,WDR45B,WDR45,PPP1CA,PHKG2,PHKA1,NFKB1,AP2A1		4.63813	3.51582e-06	0.00149468	TRUE	effectsize_up
GO_MF	GO:0030674	protein-macromolecule adaptor activity	1147	559	0	AP4E1,DAB1,NIPSNAP2,FRMD4A,BICD1,MED16,FHL2,HDGFL2,TAF15,SMARCE1,TBL1XR1,SHANK2,BCLAF1,MAP1A,ACTN2,YTHDF2,BUD31,HTATIP2,EPB41L3,NMD3,APBB1,VTI1A,RBM14,GAS2L1,ELOC,SORBS1,TP53BP1,THRAP3,TGFB1I1,ZSWIM8,SH3BGRL,PEX14,KDM3B,MTDH,PRNP,ABI2,MLIP,PHF24,VAPA,IRS2,CDC42SE2,HMGB2,G3BP2,GNB4,STRN4,VTI1B,ACSS2,GRB10,PBXIP1,HOMER1,RB1CC1,TRIM28,SUN2,BAIAP2,CCAR1,JCHAIN,ABL1,PRMT2,BIRC2,WNK1,VAMP1,ATG2B,SKP1,L…		-4.63032	3.65106e-06	0.00199786	TRUE	effectsize_down
GO_BP	GO:1901293	nucleoside phosphate biosynthetic process	323	230	0	FLAD1,ADCY6,UAP1L1,GMPPA,VPS9D1,PNP,ACSS2,DMAC2L,PGM3,ACSL4,GMPPB,NME7,NDUFA6,PDK2,UCK1,MLYCD,MPI,SLC25A13,CMPK2,NAPRT,ADSL,IMPDH2,DUT,PRPS1,HPRT1,ACSS1,NDUFA10,ATP5MG,UMPS,ACSL6,MT-ATP6,PPCS,PAICS,CAD,ACSF3,ME1,NMNAT3,AK5,NDUFA9,PRPSAP1,DHODH,ATP5MK,ACSBG1,UGP2,PMM1,STOML2,PPT1,DIP2A,ACLY,NDUFS3,NDUFB11,ADCY3,CMAS,NDUFB8,AMDHD2,NDUFS4,GCDH,ACSL3,ACAT1,GARS1,GNPDA1,NADK2,TECR,NDUFC2,GNPDA2,NDUFS5…		4.60917	4.04273e-06	0.00166497	TRUE	effectsize_up
GO_BP	GO:0006112	energy reserve metabolic process	102	55	0	GYG1,PYGM,SORBS1,IRS2,GRB10,RB1CC1,ATG2B,PHKA2,PHKB,PYGL,PPP1CC,INSR,EPM2AIP1,PPP1R3E,GSK3A,GSK3B,PGM2,GYS1,ATG12,GAA,ATG3,EPM2A,PYGB,UGP2,ACADM,COMT,WIPI2,INPP5K,AKT2,MTOR,PFKM,AGL,GFPT1,ATG2A,PTGES3,PPP1R3D,PPP1CB,PHKG1,GBE1,PPP1R3F,AKT1,COL6A1,PPP1R2,STBD1,PID1,PRKAG2,GABARAPL1,IL6ST,GYG2,WDR45B,WDR45,PPP1CA,PHKG2,PHKA1,MT3		4.54532	5.48524e-06	0.00219061	TRUE	effectsize_up
GO_CC	GO:0031983	vesicle lumen	330	222	0	GYG1,CPPED1,GSN,UNC13D,HRG,ALB,PRDX6,A2M,C3,ACTN2,PADI2,COTL1,CAT,IDH1,PYCARD,APOOL,GSTP1,PDXK,CEP290,DBNL,ALAD,APOH,ANXA2,PNP,VTI1B,DYNLT1,FERMT3,TEX264,ORM1,NIT2,PCSK1,EEF1A1,DOCK2,CCT8,HUWE1,PYGL,ARSB,ITIH4,JUP,NAPRT,OSTF1,SERPINI1,TUBB4B,DPP7,ACTR1B,IMPDH2,SERPINA1,TRAPPC1,SERPING1,PGM2,PSMA2,F13A1,ALDOC,MPO,TOLLIP,ACTN1,STK11IP,ARMC8,PYGB,DERA,PSMD11,VCL,PRDX4,B2M,ACTR2,CYFIP1,PKM,ACLY,FAM3C…		4.5272	5.97706e-06	0.000637715	TRUE	effectsize_up
GO_CC	GO:0034774	secretory granule lumen	324	219	0	GYG1,CPPED1,GSN,UNC13D,HRG,ALB,PRDX6,A2M,C3,ACTN2,PADI2,COTL1,CAT,IDH1,PYCARD,APOOL,GSTP1,PDXK,CEP290,DBNL,ALAD,APOH,ANXA2,PNP,VTI1B,DYNLT1,FERMT3,TEX264,ORM1,NIT2,PCSK1,EEF1A1,DOCK2,CCT8,HUWE1,PYGL,ARSB,ITIH4,JUP,NAPRT,OSTF1,SERPINI1,TUBB4B,DPP7,ACTR1B,IMPDH2,SERPINA1,TRAPPC1,SERPING1,PGM2,PSMA2,F13A1,ALDOC,MPO,TOLLIP,ACTN1,STK11IP,ARMC8,PYGB,DERA,PSMD11,VCL,PRDX4,B2M,ACTR2,CYFIP1,PKM,ACLY,FAM3C…		4.52515	6.03516e-06	0.000637715	TRUE	effectsize_up
GO_BP	GO:0043648	dicarboxylic acid metabolic process	100	70	0	ASPA,IDH1,ALDH18A1,MDH1,GRHPR,GCLC,SLC7A11,NIT2,OAT,ME2,ASS1,SUCLA2,GLS2,MRPS36,SUCLG2,L2HGDH,FH,AADAT,ACSF3,ME1,GOT1,GGT1,ACLY,PRODH,OGDHL,ALDH1L1,ALDH5A1,IDH2,KYAT3,FAHD2A,DGLUCY,ACOT8,AASDHPPT,ALDH4A1,SDHA,FAHD1,GAD2,ME3,SLC25A32,ASL,OGDH,ATCAY,ADSS2,MTHFD2L,GCLM,MTHFD1,COL6A1,ADHFE1,ADSS1,HOGA1,GPT2,ATIC,SHMT1,DLST,GLUD1,MTHFD1L,QPRT,PCK2,D2HGDH,MTHFS,HAL,GLUD2,GLS,FPGS,FAHD2B,MDH2,GOT2,GLUL,…		4.51534	6.32155e-06	0.00245035	TRUE	effectsize_up
GO_CC	GO:0060205	cytoplasmic vesicle lumen	329	221	0	GYG1,CPPED1,GSN,UNC13D,HRG,ALB,PRDX6,A2M,C3,ACTN2,PADI2,COTL1,CAT,IDH1,PYCARD,APOOL,GSTP1,PDXK,CEP290,DBNL,ALAD,APOH,ANXA2,PNP,VTI1B,DYNLT1,FERMT3,TEX264,ORM1,NIT2,PCSK1,EEF1A1,DOCK2,CCT8,HUWE1,PYGL,ARSB,ITIH4,JUP,NAPRT,OSTF1,SERPINI1,TUBB4B,DPP7,ACTR1B,IMPDH2,SERPINA1,TRAPPC1,SERPING1,PGM2,PSMA2,F13A1,ALDOC,MPO,TOLLIP,ACTN1,STK11IP,ARMC8,PYGB,DERA,PSMD11,VCL,PRDX4,B2M,ACTR2,CYFIP1,PKM,ACLY,FAM3C…		4.47637	7.59241e-06	0.00076004	TRUE	effectsize_up
GO_MF	GO:0140110	transcription regulator activity	1988	315	0	OLIG1,MED16,FHL2,TAF15,ZEB2,JMJD6,CDC5L,SMARCE1,NOTCH2,ZNF483,TBL1XR1,ADNP,BCLAF1,PURG,ACTN2,BUD31,HTATIP2,NFIC,APBB1,RBM14,TP53BP1,THRAP3,TGFB1I1,PEX14,KDM3B,MTDH,MLIP,PHF24,ARNT2,HMGB2,ACSS2,PBXIP1,TRIM28,CREB1,CCAR1,ABL1,PRMT2,SMAD4,BIRC2,TFCP2,JUP,SMARCC2,SMAD2,WBP2,MRTFB,JMY,TRIM32,TCERG1,NUP98,HSPA1A,MTA2,RAP2C,NCOA2,TACC1,NCOA5,DDX17,RUVBL2,EWSR1,FGF2,ACTN1,DYRK1A,PSIP1,PCBP1,MECP2,RNF20,H…		-4.44201	8.91219e-06	0.00355414	TRUE	effectsize_down
GO_MF	GO:1901363	heterocyclic compound binding	2514	1466	0	AATK,MKNK1,FLAD1,MCM3,ANKRD27,GCAT,ADCY6,GSPT2,GATB,PRTFDC1,ITPA,DBI,DUS2,BDH2,PRKG2,ALB,NTRK3,DENND5B,SPR,RAB3IP,PYGM,CDK11B,RASGRP1,ABR,MAPK8,PRKG1,GNA14,SEC14L2,ACADS,CAT,LIG3,MVK,NOL9,IDH1,NT5C1A,DENND1A,TUBB4A,KYAT1,HSPA12B,MTARC1,TXNRD2,WRNIP1,THRAP3,MOCS2,DGKG,EEF1D,PDXK,EIF4G1,AGAP2,SUPV3L1,C9ORF72,VPS9D1,CRYL1,RAB13,ALDH18A1,RAPGEF1,CSNK1G2,EEF1A2,PNP,MVD,OPLAH,GRHPR,ABCB7,AACS,UBE2D3,GR…		4.43768	9.09319e-06	0.00355414	TRUE	effectsize_up
GO_BP	GO:0006584	catecholamine metabolic process	58	24	0	PNKD,SLC1A1,ABAT,ALDH2,ITGAM,HPRT1,ITGB2,PARK7,COMT,PRKN,PDE1B,NT5DC2,GRIN2A,VPS35,MAOB,SNCA,SULT1A1,MAOA,SLITRK1,MTPN,SNCB,MOXD1,HTR1A,GPR37		4.41367	1.01633e-05	0.0037206	TRUE	effectsize_up
GO_BP	GO:0009712	catechol-containing compound metabolic process	58	24	0	PNKD,SLC1A1,ABAT,ALDH2,ITGAM,HPRT1,ITGB2,PARK7,COMT,PRKN,PDE1B,NT5DC2,GRIN2A,VPS35,MAOB,SNCA,SULT1A1,MAOA,SLITRK1,MTPN,SNCB,MOXD1,HTR1A,GPR37		4.41367	1.01633e-05	0.0037206	TRUE	effectsize_up
GO_BP	GO:0043603	amide metabolic process	480	244	0	GSTT2,RENBP,MVK,IDH1,NT5C1A,RTN3,GSTP1,PRNP,RTN1,GALC,VAPA,PNP,MVD,OPLAH,SLC1A1,GCLC,ACSS2,LRP4,SLC7A11,ACSL4,PLPP1,PCSK1,ETHE1,SOD2,PDK2,SIRT3,ASS1,GSTM3,MLYCD,HSD17B4,SUCLA2,ACSF2,SUCLG2,ACSS1,GSK3A,RPTOR,ITGB8,B4GALNT1,FH,DEGS1,ACSL6,MCCC1,IDE,PPCS,ORMDL3,AADAT,ACSF3,DYRK1A,LRP1,CSNK1E,ST8SIA3,PRKAA1,HTRA2,ACSBG1,SMPD4,GSTO1,PLA2G6,P4HB,SLC2A13,PPT1,ASAH1,G6PD,DIP2A,GGT7,GGT1,ACLY,ACOT9,GSTK1,…		4.38173	1.17742e-05	0.00419385	TRUE	effectsize_up
GO_BP	GO:0007019	microtubule depolymerization	51	28	0	APC2,MAP1A,GAS2L1,CAMSAP2,MAP1B,TAOK1,STMN3,KATNB1,KIF21A,WDR47,STMN1,APC,ARHGEF2,HDAC6,CLASP2,HDGFL3,MAP6D1,CKAP5,TTBK2,STMN2,BMERB1,MID1,STMN4,MAP1S,CLASP1,CIB1,SPAST,KIF2A		-4.3392	1.43002e-05	0.00495954	TRUE	effectsize_down
GO_CC	GO:0043005	neuron projection	1353	831	0	ITGA2,SYNPO,MAP2,CNTN6,PRR7,HYCC1,KCNB1,C4A,MAP7,ANKRD27,ANKS1B,GLRX5,ADCY6,XRN1,RTN4R,CNR1,SHANK2,ADNP,NTRK3,RAB3IP,TPBG,MAP1A,ABR,CTTN,PUM1,MAPK8,ACTN2,GPRIN1,PPP3CA,RTN4RL2,GAP43,KCND3,KCNC2,SYAP1,GDPD5,EPB41L3,APBB1,TUBB4A,AP3S2,STAU2,VTI1A,TXNRD2,TXN2,RTN3,PPP1R9B,SIPA1L1,CEP290,BTBD8,DBNL,SPTA1,C9ORF72,PRNP,SHISA7,ABI2,RAB13,RTN1,VIM,ABHD17A,GABRG2,SLC8A2,PCDH9,AP3S1,SLC1A1,GRIPAP1,STRN4,NF…		-4.32615	1.51739e-05	0.00144304	TRUE	effectsize_down
GO_BP	GO:0019362	pyridine nucleotide metabolic process	173	117	0	BPGM,PGAM4,IDH1,MDH1,LDHB,ME2,TALDO1,NAPRT,PGD,INSR,ARL2,GPD2,GALK1,FLCN,NQO1,RPTOR,LDHA,ALDOC,PFKFB2,PGLS,GPD1L,TKT,ME1,NMNAT3,DERA,PRKAA1,PRDX5,PKM,G6PD,OGDHL,SARM1,NAXE,SLC4A1,PC,ALDH1L1,KCNAB2,SRC,HDAC4,MTOR,IDH2,NADK2,NCOR1,PFKM,PGM1,UCHL1,ENO1,PRKAA2,PRKACA,OGT,HK1,PFKFB3,GPD1,P2RX7,MLST8,STAT3,MACROH2A1,APP,OGDH,LIPA,FOXK1,COL6A1,DCXR,PARP10,PGAM1,PARP9,NMNAT1,RBKS,NAXD,NNT,PRKAG2,SHPK,ZBT…		4.31852	1.57076e-05	0.00517526	TRUE	effectsize_up
GO_BP	GO:0046496	nicotinamide nucleotide metabolic process	173	117	0	BPGM,PGAM4,IDH1,MDH1,LDHB,ME2,TALDO1,NAPRT,PGD,INSR,ARL2,GPD2,GALK1,FLCN,NQO1,RPTOR,LDHA,ALDOC,PFKFB2,PGLS,GPD1L,TKT,ME1,NMNAT3,DERA,PRKAA1,PRDX5,PKM,G6PD,OGDHL,SARM1,NAXE,SLC4A1,PC,ALDH1L1,KCNAB2,SRC,HDAC4,MTOR,IDH2,NADK2,NCOR1,PFKM,PGM1,UCHL1,ENO1,PRKAA2,PRKACA,OGT,HK1,PFKFB3,GPD1,P2RX7,MLST8,STAT3,MACROH2A1,APP,OGDH,LIPA,FOXK1,COL6A1,DCXR,PARP10,PGAM1,PARP9,NMNAT1,RBKS,NAXD,NNT,PRKAG2,SHPK,ZBT…		4.31852	1.57076e-05	0.00517526	TRUE	effectsize_up
GO_BP	GO:0009063	amino acid catabolic process	111	72	0	GCAT,HMGCL,KYAT1,BCKDHB,HIBCH,CBS,ABAT,OAT,HIBADH,QDPR,RIDA,GLS2,ALDH6A1,BLMH,MCCC1,ETFA,AADAT,DDAH1,DBT,HNMT,GOT1,PRODH,CRYM,HSD17B10,AUH,ACAT1,ALDH5A1,KYAT3,BCKDK,CARNS1,NOS1,ALDH4A1,GAD2,SLC25A44,SARDH,ASRGL1,ADHFE1,HOGA1,GPT2,SHMT1,THNSL2,DLST,ECHS1,GLUD1,HMGCLL1,PIPOX,FAH,ETFB,BCKDHA,SDSL,SDS,GPT,ATP2B4,HAL,GSTZ1,GLUD2,GLS,GLDC,GCSH,BCAT2,ARG1,PPM1K,MCCC2,SCLY,ACAD8,AASS,IVD,GOT2,GLUL,GAD1,D…		4.30158	1.69586e-05	0.00545116	TRUE	effectsize_up
GO_BP	GO:0051604	protein maturation	601	308	0	APCS,GSN,FKBP9,MESD,GLRX5,DPM3,DNAJC10,PRNP,DPM1,APOH,METAP2,ANXA2,S100A10,HSPBP1,TBC1D10A,SERPINH1,DYNC2H1,FNTA,FKBP2,PCSK1,SNRNP70,PGAP1,CCT8,RANBP2,DNAJC7,SPCS3,F3,ASPH,CCT3,ERO1A,TBCD,ARL2,TRAP1,ISCA1,SPCS2,DOHH,HSPA1A,CAPN2,CCT5,TSC1,PDIA6,FKBP8,F13A1,HSPA4,CLPX,RUVBL2,PDIA4,FLNA,MKKS,HM13,WFS1,CIAO2B,BAG5,RIC8A,HSP90B1,BAD,SPG7,PRDX4,PDIA3,PISD,SELENOF,B2M,NFU1,HTRA2,PEX19,STOML2,HSPA4L,GRP…		4.28935	1.792e-05	0.00562303	TRUE	effectsize_up
GO_BP	GO:0044283	small molecule biosynthetic process	614	305	0	MTAP,HMGCL,PRTFDC1,SPR,COQ9,PRKG1,PYCR2,SEC14L2,COQ3,MVK,LSS,PYCARD,GSTP1,PDXK,PTGDS,APOB,ISYNA1,ALDH18A1,PNP,MVD,AACS,ACSS2,ACSS3,SEPHS1,CREB1,MGST3,CBS,ABAT,GAMT,RANBP2,OAT,GATM,PDK2,ASS1,FDPS,PPIP5K1,MLYCD,SUCLA2,SLC25A13,QDPR,FGF1,PGD,NT5E,GLS2,PSAT1,PRPS1,HPRT1,ACSS1,PGM2,CYP4F11,ALDH1A1,PHGDH,PPIP5K2,DEGS1,ALDOC,MPO,CAD,GNAI1,ACSF3,MRI1,QNG1,COQ6,WDR5,PLCG2,HSD17B8,DECR2,NDUFA9,PRKAA1,PLTP,…		4.24324	2.20313e-05	0.00653056	TRUE	effectsize_up
GO_BP	GO:0042053	regulation of dopamine metabolic process	19	13	0	PNKD,ABAT,ALDH2,ITGAM,HPRT1,ITGB2,PARK7,PRKN,NT5DC2,VPS35,MAOB,HTR1A,GPR37		4.24054	2.22987e-05	0.00653056	TRUE	effectsize_up
GO_BP	GO:0042069	regulation of catecholamine metabolic process	19	13	0	PNKD,ABAT,ALDH2,ITGAM,HPRT1,ITGB2,PARK7,PRKN,NT5DC2,VPS35,MAOB,HTR1A,GPR37		4.24054	2.22987e-05	0.00653056	TRUE	effectsize_up
GO_BP	GO:0006396	RNA processing	1465	539	0	ILF3,MBLAC1,SRRM2,BICD1,WTAP,TAF15,PRPF3,JMJD6,CDC5L,RBMXL1,DUS2,NHP2,PUSL1,PRDX6,RRP9,CDK11B,HEATR1,ELP5,PUM1,YTHDF2,OSGEP,BUD31,RBM17,ACIN1,SBDS,SF3B2,NOL9,TPRKB,IK,PRKRA,WDR6,URM1,RBFOX1,PRORP,THRAP3,NOL3,PPP1R9B,HNRNPUL1,SUPV3L1,SAFB,LSM4,CPSF7,LAS1L,U2AF1,NOP2,SMU1,METTL16,SRSF10,FIP1L1,PRPF19,SNRNP70,LUC7L,PABPC4,TRNT1,CELF4,UTP15,NONO,USP4,LGALS3,SF3A1,CPSF1,RBM25,HNRNPA3,SF3B4,FAM98B,RIPK…		-4.22834	2.35427e-05	0.00674498	TRUE	effectsize_down
GO_MF	GO:0016830	carbon-carbon lyase activity	56	35	0	HMGCL,MVD,CLYBL,ME2,MLYCD,ARMT1,MOCS1,UMPS,ALDOC,PAICS,ME1,DERA,PISD,GOT1,HACL1,PARK7,PDXDC1,FAHD1,GAD2,ME3,ECHDC1,DDT,HOGA1,NPL,SHMT1,UROD,HMGCLL1,ALDOA,BCKDHA,PCK2,AMD1,SGPL1,SHMT2,GAD1,ALDOB		4.20875	2.56782e-05	0.00848992	TRUE	effectsize_up
GO_BP	GO:0044272	sulfur compound biosynthetic process	183	83	0	MTAP,GSTP1,SLC1A1,GCLC,ACSS2,SLC7A11,ACSL4,METTL16,CBS,PDK2,MLYCD,HS2ST1,ACSS1,MAT2A,ACSL6,PPCS,ACSF3,MRI1,ACSBG1,PPT1,DIP2A,GGT7,GGT1,ACLY,GCDH,ACSL3,ACAT1,B3GAT3,TECR,AKR1A1,SLC1A2,B4GAT1,ACOT7,BCKDK,ACSL1,DLAT,THTPA,HAGH,SNCA,HSD17B12,PANK4,MPC2,ENOPH1,MTR,FASN,MTHFR,ACACA,MTHFD2L,CTNNB1,PANK2,GCLM,MTHFD1,MAT2B,PDHB,B3GALT6,PDK3,COASY,PDHA1,GSS,ADI1,APIP,PDK1,GGT5,PDHX,PAPSS2,UGDH,PDK4,GSTM1,H…		4.20067	2.6613e-05	0.00736765	TRUE	effectsize_up
GO_BP	GO:0042417	dopamine metabolic process	42	21	0	PNKD,SLC1A1,ABAT,ALDH2,ITGAM,HPRT1,ITGB2,PARK7,COMT,PRKN,PDE1B,NT5DC2,GRIN2A,VPS35,MAOB,SNCA,MAOA,SNCB,MOXD1,HTR1A,GPR37		4.19574	2.71982e-05	0.00736765	TRUE	effectsize_up
GO_BP	GO:0045454	cell redox homeostasis	42	26	0	GLRX5,PRDX6,HVCN1,TXNRD2,TXN2,GCLC,ERO1A,NQO1,PRDX3,TXNRD1,PRDX1,PRDX4,PRDX5,SELENOT,PRDX2,NOS1,GLRX3,GSR,TXN,ERP44,NNT,GIT1,BOLA2B,BOLA1,GPX1,APEX1		4.19412	2.73932e-05	0.00736765	TRUE	effectsize_up
GO_MF	GO:0000287	magnesium ion binding	230	147	0	HMGCL,PRTFDC1,MVK,IDH1,NT5C1A,ADPRS,PDXK,PPA2,GCLC,PGM3,FEN1,ABL1,CLYBL,SUCLA2,PDCD6,SNRK,BRSK2,MSH2,DUT,PRPS1,MARK2,SUCLG2,HPRT1,ARL3,PGM2,NUDT16,FARSA,ENDOG,PDXP,MAST1,SEPTIN4,BRSK1,GNAI1,TKT,ARF1,ME1,ITGB1,POLR2A,PRPSAP1,CDC42BPB,SIK3,HACL1,STK38L,COMT,MAST3,DHX36,RHEB,PKM,RPS6KA3,MAP3K7,MAP3K5,ABL2,IDH2,NUDT3,PGM1,PGP,ENO1,RPS6KA4,IMPA1,THTPA,SNCA,RPS6KA2,AASDHPPT,ILK,PRKACA,STK11,OXSR1,SRPK2…		4.18974	2.79274e-05	0.00848992	TRUE	effectsize_up
GO_BP	GO:0033238	regulation of amine metabolic process	23	14	0	PNKD,ABAT,ALDH2,ITGAM,HPRT1,ITGB2,PARK7,PRKN,NT5DC2,VPS35,MAOB,ATP2B4,HTR1A,GPR37		4.17735	2.94924e-05	0.0077736	TRUE	effectsize_up
GO_MF	GO:0060090	molecular adaptor activity	1300	643	0	AP4E1,DAB1,NIPSNAP2,FRMD4A,BICD1,MED16,FHL2,HDGFL2,TAF15,PKP2,SMARCE1,TBL1XR1,SHANK2,BCLAF1,ARRB2,MAP1A,ACTN2,YTHDF2,BUD31,HTATIP2,EPB41L3,NMD3,APBB1,VTI1A,RBM14,GAS2L1,ELOC,SORBS1,TP53BP1,THRAP3,TGFB1I1,ZSWIM8,SH3BGRL,PEX14,KDM3B,EIF4G1,MTDH,PRNP,ABI2,DLGAP1,MLIP,BCL2,PHF24,VAPA,VIM,IRS2,CDC42SE2,HMGB2,G3BP2,GNB4,STRN4,VTI1B,ACSS2,BAG6,GRB10,PBXIP1,HOMER1,RB1CC1,FNTA,SGTB,TRIM28,SUN2,BAIAP2,EEF1…		-4.14917	3.33677e-05	0.0091294	TRUE	effectsize_down
GO_BP	GO:0014823	response to activity	83	34	0	ITGA2,CAT,ALAD,ANXA2,GCLC,SLC7A5,SOD2,ADSL,ITGB1,PRKAA1,PIK3CA,SLC25A25,TNS2,CAB39,SCO2,DAG1,ATP5F1A,PRKAA2,HADH,STK11,RYR2,RNF170,GCLM,COL6A1,ADSS1,FN1,CBL,COL4A2,MTFP1,HDAC5,HSF1,TOMM20,UQCRC1,AGT		4.14424	3.40946e-05	0.00881044	TRUE	effectsize_up
GO_BP	GO:1990748	cellular detoxification	125	73	0	ALB,PRDX6,HBD,CAT,MTARC1,TXNRD2,HBA2,GSTP1,KDM3B,HBB,NXN,MGST3,SOD2,GSTM3,ESD,LANCL1,CP,NQO1,PRDX3,ALDH1A1,RDH11,MPO,TXNRD1,PRDX1,PRDX4,PRDX5,SELENOF,GSTO1,PARK7,SELENOT,GSTK1,PRDX2,AKR1A1,PRXL2A,GPX4,GSR,HBG1,HP,TXN,MTARC2,TXNDC17,NNT,ADH5,RAB40B,SOD3,CCS,GSTM2,SRXN1,PTGES,SELENOW,S100A9,LTC4S,HBZ,HBG2,GSTZ1,GSTM1,CLIC2,AMBP,CYGB,SESN1,ABCB6,ABCG2,RAB29,SOD1,PTGS1,MT3,MGST2,MGST1,HBA1,GSTT1,GPX1…		4.08855	4.34086e-05	0.0110016	TRUE	effectsize_up
GO_CC	GO:0072562	blood microparticle	145	90	0	APCS,IGKV3-20,GSN,C4A,HRG,ALB,STOM,HBD,CLIC1,ANXA5,A2M,C3,MSN,HBA2,HBB,C1QB,GRIPAP1,EIF2A,ORM1,JCHAIN,ITIH4,ITIH2,PSMC5,CP,SERPING1,INTS11,HSPA1A,IGHG1,IGKC,F13A1,SLC4A1,TF,FGG,FGB,IGHA1,IGLC2,FGA,CLU,PFN1,KRT1,TFRC,SDCBP,HSPA2,C9,HP,IGHM,YWHAZ,FN1,LGALS3BP,IGKV4-1,IGLV1-47,IGHV3-7,IGKV1-5,IGHG2,APOL1,VTN,PRSS1,PROS1,PON1,ORM2,ITIH1,IGHG4,IGHG3,IGHA2,HSPA8,HPX,HBG2,GC,F2,C4BPA,C1S,BCHE,APOA2,AMBP…		4.05921	4.92388e-05	0.00445962	TRUE	effectsize_up
GO_MF	GO:1901265	nucleoside phosphate binding	2382	1408	0	AATK,MKNK1,FLAD1,MCM3,ANKRD27,ADCY6,GSPT2,GATB,PRTFDC1,ITPA,DBI,DUS2,BDH2,PRKG2,NTRK3,DENND5B,SPR,RAB3IP,PYGM,CDK11B,RASGRP1,ABR,MAPK8,PRKG1,GNA14,ACADS,CAT,LIG3,MVK,NOL9,IDH1,NT5C1A,DENND1A,TUBB4A,HSPA12B,TXNRD2,WRNIP1,THRAP3,MOCS2,DGKG,EEF1D,PDXK,EIF4G1,AGAP2,SUPV3L1,C9ORF72,VPS9D1,CRYL1,RAB13,ALDH18A1,RAPGEF1,CSNK1G2,EEF1A2,MVD,OPLAH,GRHPR,ABCB7,AACS,UBE2D3,GRIPAP1,GCLC,ACSS2,ACSS3,HSPBP1,PSD,…		4.04226	5.29378e-05	0.0120596	TRUE	effectsize_up
GO_MF	GO:0050661	NADP binding	54	33	0	DUS2,SPR,CAT,IDH1,GRHPR,HIBADH,QDPR,PGD,CRYZL1,KDSR,ME1,G6PD,CRYM,CRYZ,KCNAB1,POR,DHCR7,CBR3,DECR1,NOS1,ME3,GSR,HSD11B1,MTHFR,NNT,H6PD,TP53I3,GAPDH,CBR4,GLYR1,TM7SF2,LBR,GMDS		4.02517	5.69347e-05	0.0120596	TRUE	effectsize_up
GO_MF	GO:0016667	oxidoreductase activity, acting on a sulfur group of donors	54	39	0	SELENBP1,TXNRD2,TXN2,DNAJC10,GLRX,NXN,ERO1A,PDIA6,PDIA4,TMX1,TXNRD1,PDIA3,TMX3,GSTO1,P4HB,SELENOT,SQOR,TXNL1,SCO2,PCYOX1L,PCYOX1,GSR,SUOX,TXN,MSRA,ERO1B,TXNDC17,GFER,CCS,MSRB2,SRXN1,TXNDC12,QSOX1,CHCHD4,TXNDC5,TMX4,TMX2,PGK1,DLD		4.02366	5.73006e-05	0.0120596	TRUE	effectsize_up
GO_BP	GO:0170033	L-amino acid metabolic process	176	106	0	ASPA,MTAP,GCAT,HMGCL,PYCR2,KYAT1,ALDH18A1,GCLC,SLC7A11,NIT2,SEPHS1,CBS,OAT,ASS1,QDPR,RIDA,GLS2,PSAT1,PHGDH,SMS,MCCC1,AADAT,CAD,MRI1,DDAH1,MECP2,HNMT,GOT1,PARK7,P4HB,GGT1,PRODH,AUH,GCDH,ALDH5A1,KYAT3,PYCR3,DGLUCY,CARNS1,NOS1,PCBD2,AASDHPPT,ALDH4A1,GAD2,ENOPH1,MTR,ASNS,ASL,MTHFR,ATCAY,ADSS2,MTHFD2L,ASRGL1,PCBD1,GCLM,MTHFD1,ADHFE1,SRR,ADSS1,NAT8L,GPT2,MSRA,SHMT1,THNSL2,ADI1,DLST,GLUD1,HMGCLL1,PIPOX,…		4.01813	5.86614e-05	0.0145868	TRUE	effectsize_up
GO_CC	GO:0099513	polymeric cytoskeletal fiber	810	375	0	MAP2,BICD1,MAP7,HLA-DRB1,PKP2,SHANK2,APC2,LMNA,MAP1A,CTTN,ACTN2,RMDN2,COTL1,TPM1,DMTN,TUBB4A,STAU2,GAS2L1,PYCARD,CAMSAP2,CEP170B,ABI2,MAPRE3,LIMA1,SPECC1L,VIM,LCP1,EMD,DYNLT1,MAP1B,PBXIP1,DYNC2H1,KRT34,REEP1,TTL,BAIAP2,CHMP7,NDEL1,NME7,PDLIM7,CCT8,ATAT1,KATNB1,TCP11L1,RAB3D,EML3,TUBB8,TUBA1C,CARMIL1,PALLD,KIF21A,JUP,CCT3,CHMP1B,TMOD1,TBCD,HOOK3,TUBB4B,CHMP2A,DNM2,WDR47,CLIP2,CHMP6,ZW10,STMN1,MARK…		-4.00739	6.1393e-05	0.0053077	TRUE	effectsize_down
GO_BP	GO:0006397	mRNA processing	526	310	0	ILF3,MBLAC1,SRRM2,WTAP,PRPF3,JMJD6,CDC5L,RBMXL1,PRDX6,CDK11B,BUD31,RBM17,ACIN1,SF3B2,IK,RBFOX1,THRAP3,NOL3,HNRNPUL1,SAFB,LSM4,CPSF7,U2AF1,SMU1,METTL16,SRSF10,FIP1L1,PRPF19,SNRNP70,LUC7L,CELF4,NONO,USP4,LGALS3,SF3A1,CPSF1,RBM25,HNRNPA3,SF3B4,SART3,CSTF3,DCPS,HNRNPUL2,TRMT10C,STRAP,PRPF40A,TCERG1,CCAR2,RPRD1A,PNN,RBFOX3,SRSF9,NUP98,U2AF2,ADARB1,HNRNPA1,FASTKD5,ARVCF,SON,ZNF326,SNRPA1,DDX17,PTBP2,DY…		-4.00593	6.17752e-05	0.0148473	TRUE	effectsize_down
GO_BP	GO:0000380	alternative mRNA splicing, via spliceosome	76	54	0	WTAP,RBM17,RBFOX1,THRAP3,HNRNPUL1,SMU1,CELF4,RBM25,HNRNPUL2,STRAP,RBFOX3,SRSF9,HNRNPA1,DDX17,HNRNPM,SFPQ,HNRNPU,PTBP1,DHX9,NOVA2,PUF60,SRSF2,RBM8A,DDX5,ARGLU1,KHDRBS1,CELF2,RNPS1,SRSF6,KHDRBS2,RBMX,CELF5,TRA2B,NCBP1,MAGOH,RBFOX2,RBPMS,SAP18,RBM5,HNRNPL,FMR1,SRSF12,YTHDC1,RBM15,CELF6,NCBP2,CELF3,CELF1,KHDRBS3,BCAS2,PQBP1,SRSF1,RBM4,NOVA1		-4.00521	6.19622e-05	0.0148473	TRUE	effectsize_down
GO_BP	GO:0008380	RNA splicing	482	282	0	ILF3,SRRM2,WTAP,TAF15,PRPF3,JMJD6,CDC5L,RBMXL1,PRDX6,CDK11B,BUD31,RBM17,ACIN1,SF3B2,IK,RBFOX1,THRAP3,NOL3,PPP1R9B,HNRNPUL1,LSM4,U2AF1,SMU1,METTL16,SRSF10,PRPF19,SNRNP70,LUC7L,CELF4,NONO,USP4,LGALS3,SF3A1,RBM25,HNRNPA3,SF3B4,FAM98B,SART3,AHNAK2,DCPS,HNRNPUL2,STRAP,PRPF40A,TCERG1,CCAR2,PNN,RBFOX3,SRSF9,NUP98,U2AF2,HSPA1A,HNRNPA1,ARVCF,SON,ZNF326,SNRPA1,DDX17,PTBP2,DYRK1A,RBM3,RTRAF,PSIP1,HNRNPM,SRS…		-3.98563	6.73011e-05	0.0158386	TRUE	effectsize_down
GO_CC	GO:0140513	nuclear protein-containing complex	1322	587	0	RPS3,SRRM2,MCM3,MED16,PRPF3,CDC5L,SMARCE1,RBMXL1,NHP2,TBL1XR1,ADNP,BCLAF1,HEATR1,NXF1,UBAP2L,NUP107,BUD31,RBM17,NUP214,ACIN1,LIG3,SF3B2,IK,WDR6,ELOC,THRAP3,XPO4,KDM3B,TESPA1,ZNFX1,LSM4,SARNP,ANXA2,TERF2IP,CPSF7,S100A10,ASCC2,RPA3,NUP58,LAS1L,U2AF1,PIP5K1A,SMU1,FIP1L1,MAD1L1,TRIM28,PRPF19,CREB1,SUN2,SNRNP70,LUC7L,NUP54,CHMP7,SMAD4,NUP133,NONO,RANBP2,BABAM2,SKP1,LGALS3,COPS7B,SF3A1,CPSF1,HNRNPA3,JU…		-3.97761	6.96101e-05	0.00575646	TRUE	effectsize_down
GO_BP	GO:0097237	cellular response to toxic substance	135	78	0	ALB,PRDX6,HBD,KCNC2,CAT,MTARC1,TXNRD2,HBA2,GSTP1,KDM3B,HBB,NXN,MGST3,SOD2,GSTM3,ESD,LANCL1,CP,NQO1,PRDX3,ALDH1A1,RDH11,MPO,TXNRD1,PRDX1,PRDX4,PRDX5,SELENOF,GSTO1,PARK7,SELENOT,PRKN,GSTK1,PRDX2,AKR1A1,PRXL2A,GPX4,GSR,HBG1,HP,TXN,MTARC2,TXNDC17,NNT,ADH5,GFER,RAB40B,SOD3,CCS,GSTM2,SRXN1,PTGES,SELENOW,S100A9,PTPN13,LTC4S,HBZ,HBG2,GSTZ1,GSTM1,CLIC2,AMBP,CYGB,SESN1,CERS1,ABCB6,ABCG2,RAB29,SOD1,PTGS1,MT…		3.94693	7.91609e-05	0.0183028	TRUE	effectsize_up
GO_BP	GO:0098754	detoxification	168	79	0	ALB,PRDX6,HBD,CAT,MTARC1,TXNRD2,HBA2,GSTP1,KDM3B,HBB,NXN,MGST3,SOD2,GSTM3,ESD,PRKCE,LANCL1,CP,NQO1,PRDX3,ALDH1A1,SLC15A2,RDH11,MPO,TXNRD1,PRDX1,PRDX4,PRDX5,SELENOF,GSTO1,PARK7,SELENOT,GSTK1,ABCB1,PRDX2,AKR1A1,PRXL2A,GPX4,GSR,HBG1,HP,TXN,MTARC2,TXNDC17,NNT,ADH5,RAB40B,SOD3,CCS,GSTM2,SRXN1,PTGES,SELENOW,S100A9,LTC4S,HBZ,HBG2,GSTZ1,GSTM1,CLIC2,AMBP,OSCP1,CYGB,SESN1,RALBP1,ABCB6,ABCG2,RAB29,SLC30A1,S…		3.94255	8.06191e-05	0.0183186	TRUE	effectsize_up
GO_BP	GO:0031114	regulation of microtubule depolymerization	37	23	0	APC2,MAP1A,GAS2L1,CAMSAP2,MAP1B,TAOK1,KATNB1,KIF21A,WDR47,APC,ARHGEF2,HDAC6,CLASP2,HDGFL3,MAP6D1,TTBK2,STMN2,BMERB1,MID1,MAP1S,CLASP1,CIB1,SPAST		-3.91857	8.90758e-05	0.0196724	TRUE	effectsize_down
GO_BP	GO:0009066	aspartate family amino acid metabolic process	41	31	0	ASPA,MTAP,GCAT,NIT2,ASS1,RIDA,PHGDH,SMS,AADAT,MRI1,GOT1,AASDHPPT,ENOPH1,MTR,ASNS,MTHFR,ADSS2,MTHFD2L,ASRGL1,MTHFD1,ADSS1,NAT8L,MSRA,ADI1,DLST,PIPOX,APIP,PLOD3,PLOD2,AASS,GOT2		3.91726	8.95627e-05	0.0196724	TRUE	effectsize_up
GO_MF	GO:0016209	antioxidant activity	87	56	0	ALB,PRDX6,HBD,CAT,TXNRD2,HBA2,GSTP1,KDM3B,HBB,NXN,MGST3,SOD2,CP,NQO1,PRDX3,MPO,TXNRD1,PRDX1,PRDX4,PRDX5,SELENOF,GSTO1,PARK7,SELENOT,GSTK1,PRDX2,PRXL2A,GPX4,GSR,HBG1,HP,TXN,TXNDC17,SOD3,GSTM2,SRXN1,PTGES,SELENOW,S100A9,LTC4S,HBZ,HBG2,GSTZ1,CLIC2,AMBP,CYGB,SOD1,PTGS1,MT3,MGST2,MGST1,HBA1,GSTT1,GPX1,APOE,ALOX5AP		3.89514	9.81434e-05	0.01918	TRUE	effectsize_up
GO_BP	GO:0006739	NADP metabolic process	46	32	0	IDH1,MDH1,ME2,TALDO1,PGD,NQO1,RPTOR,PGLS,TKT,ME1,DERA,PRDX5,G6PD,PC,ALDH1L1,KCNAB2,MTOR,IDH2,NADK2,MLST8,DCXR,RBKS,NNT,SHPK,NOCT,RPIA,H6PD,TP53I3,FDXR,TIGAR,PRPS2,ALDOB		3.88774	0.000101181	0.02186	TRUE	effectsize_up
GO_BP	GO:0009056	catabolic process	2774	1476	0	NIPSNAP2,SNX25,LSM14B,UBAC2,TAF15,NEDD8,GCAT,XRN1,HMGCL,PLCD1,GSPT2,CD44,ITPA,BNIP3L,TNKS1BP1,CNR1,TBL1XR1,BDH2,UBXN10,APC2,ADRM1,PRDX6,SGSH,PYGM,NPRL3,ARRB2,HBD,MAP1A,NAGA,CTTN,PUM1,MAPK8,PNKD,YOD1,TPMT,YTHDF2,RENBP,BPGM,PLCXD3,ACADS,MSN,PGAM4,DNAJC16,CAT,PLCH1,IDH1,NT5C1A,WDR6,KYAT1,VTI1A,ELOC,PYCARD,THRAP3,TGFB1I1,PJA2,CTSF,ZSWIM8,PHAX,HBA2,SH3BGRL,DNAJC10,EIF4G1,MTDH,HBB,AGAP2,SUPV3L1,ANKIB1,…		3.88247	0.000103399	0.021979	TRUE	effectsize_up
GO_MF	GO:0019842	vitamin binding	150	73	0	CRABP1,GCAT,ALB,PYGM,SEC14L2,KYAT1,MTARC1,PDXK,LMBRD1,CBS,ABAT,OAT,PYGL,PSAT1,MCCC1,AADAT,TKT,PYGB,GOT1,HACL1,OGDHL,PC,PCCA,KYAT3,SPTLC2,PNPO,SPTLC1,PDXDC1,CISD1,MMAB,EGLN1,GAD2,MTR,FASN,NFS1,RLBP1,OGDH,PLPBP,SRR,RBP7,GPT2,PAM,MTARC2,SHMT1,RBP1,THNSL2,UROS,P4HTM,MMACHC,SDSL,SDS,GPT,CALB1,MTHFS,PLOD3,RBP4,PLOD2,PLOD1,P4HA1,GLDC,GC,PHYKPL,ETNPPL,DHTKD1,SCLY,ILVBL,SGPL1,SHMT2,MMUT,HLCS,GOT2,GAD1,CTH		3.87419	0.00010698	0.0195131	TRUE	effectsize_up
GO_BP	GO:1901606	alpha-amino acid catabolic process	98	60	0	GCAT,HMGCL,KYAT1,HIBCH,CBS,OAT,HIBADH,QDPR,RIDA,GLS2,ALDH6A1,BLMH,MCCC1,AADAT,DDAH1,HNMT,GOT1,PRODH,CRYM,HSD17B10,AUH,ACAT1,KYAT3,CARNS1,NOS1,ALDH4A1,GAD2,SARDH,ASRGL1,ADHFE1,HOGA1,GPT2,SHMT1,THNSL2,DLST,GLUD1,HMGCLL1,PIPOX,FAH,SDSL,SDS,GPT,ATP2B4,HAL,GSTZ1,GLUD2,GLS,GLDC,GCSH,BCAT2,ARG1,MCCC2,SCLY,ACAD8,AASS,IVD,GOT2,GLUL,GAD1,ACADSB		3.86904	0.000109266	0.0226604	TRUE	effectsize_up
GO_BP	GO:0006576	biogenic amine metabolic process	100	35	0	PNKD,SLC1A1,ABAT,ALDH2,ITGAM,HPRT1,ITGB2,SMS,MECP2,HNMT,PARK7,COMT,PRKN,PDE1B,GDPD1,GCDH,NT5DC2,GRIN2A,VPS35,MAOB,SNCA,SULT1A1,MAOA,SLITRK1,SAT2,MTPN,SRM,SNCB,AMD1,NAPEPLD,GDE1,NAAA,MOXD1,HTR1A,GPR37		3.86731	0.000110044	0.0226604	TRUE	effectsize_up
GO_BP	GO:0006575	modified amino acid metabolic process	184	98	0	GSTT2,IDH1,BBOX1,GSTP1,OPLAH,SLC1A1,GCLC,SLC7A11,ETHE1,GAMT,SOD2,GATM,ASS1,GSTM3,ALDH9A1,CPQ,ACADM,GSTO1,PARK7,P4HB,G6PD,GGT7,GGT1,SLC27A1,PRODH,CRYM,GSTK1,ALDH1L1,CRAT,GGH,GSTM5,ALDH7A1,SLC1A2,ABHD12,PCYOX1L,CPT2,CPT1A,HAGH,FOLH1,PANK4,AASDHPPT,ALDH4A1,ARL6IP5,MTR,PCYOX1,GSR,CHDH,MED1,SLC25A32,SLC25A42,TMLHE,OSBPL10,SARDH,ABHD16A,MTHFR,MTHFD2L,PANK2,GCLM,MTHFD1,CPT1C,OSBPL8,HOGA1,CKB,CTSB,ATIC,S…		3.86051	0.000113153	0.0227358	TRUE	effectsize_up
GO_CC	GO:0005874	microtubule	486	238	0	MAP2,BICD1,MAP7,APC2,MAP1A,RMDN2,TUBB4A,STAU2,GAS2L1,PYCARD,CAMSAP2,CEP170B,MAPRE3,EMD,DYNLT1,MAP1B,PBXIP1,DYNC2H1,REEP1,TTL,BAIAP2,CHMP7,NDEL1,NME7,CCT8,ATAT1,KATNB1,TCP11L1,RAB3D,EML3,TUBB8,TUBA1C,KIF21A,CCT3,CHMP1B,TBCD,HOOK3,TUBB4B,CHMP2A,DNM2,WDR47,CLIP2,CHMP6,ZW10,STMN1,ARL3,KIF21B,CCT5,CLIP1,DYNC1I2,APC,TUBG1,MAP2K2,ARHGEF2,HDAC6,RMDN1,MAP4,DNAL1,KLHL22,CSNK1D,CAMSAP3,DYRK1A,CLASP2,KLC4,MA…		-3.85483	0.000115808	0.00917778	TRUE	effectsize_down
GO_MF	GO:0004252	serine-type endopeptidase activity	270	63	0	UBAC2,HRG,A2M,HTRA1,CD109,COL6A3,ANXA2,SERPINH1,SPOCK1,PCSK1,PREPL,SERPINF1,HABP2,F3,ITIH4,ITIH2,SERPINI1,SERPINA1,LONP1,SERPING1,TPP1,PEBP1,HTRA2,APEH,PREP,ITIH5,RHBDD2,CTSG,CLPP,SERPINE2,APP,HP,RHBDL3,SERPINB12,SEC11A,LONP2,LTF,SERPINB6,PCSK2,SERPINB4,SERPINB3,KLK6,PRSS3,PRSS1,SERPINB8,ITIH1,F2,CTSH,C1S,AMBP,SEC11C,PCSK1N,TPP2,TMPRSS2,PRTN3,SERPINB9,SERPIND1,SERPINB1,ELANE,SERPINC1,APLP2,AGT,SE…		3.84976	0.000118236	0.0202183	TRUE	effectsize_up
GO_BP	GO:0042278	purine nucleoside metabolic process	27	18	0	MTAP,PRTFDC1,NT5C1A,PNP,NT5E,HPRT1,PGM2,ENPP4,GDA,APRT,MACROD1,NT5C2,OARD1,DGUOK,ADK,ADA,ADAL,MACROD2		3.84663	0.000119754	0.0227358	TRUE	effectsize_up
GO_BP	GO:0006637	acyl-CoA metabolic process	100	66	0	MVK,MVD,ACSS2,ACSL4,PDK2,MLYCD,HSD17B4,SUCLA2,ACSF2,SUCLG2,ACSS1,ACSL6,PPCS,AADAT,ACSF3,ACSBG1,PPT1,DIP2A,ACLY,ACOT9,PMVK,GCDH,ACSL3,OXSM,ACAT1,TECR,ACOT7,BCKDK,ACSL1,DLAT,SNCA,HSD17B12,ACOT8,FAR1,MPC2,FASN,ACOT2,HMGCS1,NUDT19,OGDH,ACACA,THEM5,PDHB,FITM2,PDK3,PDHA1,ACOT1,GPAM,DLST,ACSM5,PIPOX,ACOT11,PDK1,PDHX,DGAT1,PDK4,ABCD1,HACD2,CBR4,MCEE,SLC27A2,AASS,SUCLG1,PGK1,MMUT,DLD		3.84541	0.000120352	0.0227358	TRUE	effectsize_up
GO_BP	GO:0035383	thioester metabolic process	100	66	0	MVK,MVD,ACSS2,ACSL4,PDK2,MLYCD,HSD17B4,SUCLA2,ACSF2,SUCLG2,ACSS1,ACSL6,PPCS,AADAT,ACSF3,ACSBG1,PPT1,DIP2A,ACLY,ACOT9,PMVK,GCDH,ACSL3,OXSM,ACAT1,TECR,ACOT7,BCKDK,ACSL1,DLAT,SNCA,HSD17B12,ACOT8,FAR1,MPC2,FASN,ACOT2,HMGCS1,NUDT19,OGDH,ACACA,THEM5,PDHB,FITM2,PDK3,PDHA1,ACOT1,GPAM,DLST,ACSM5,PIPOX,ACOT11,PDK1,PDHX,DGAT1,PDK4,ABCD1,HACD2,CBR4,MCEE,SLC27A2,AASS,SUCLG1,PGK1,MMUT,DLD		3.84541	0.000120352	0.0227358	TRUE	effectsize_up
GO_BP	GO:0006629	lipid metabolic process	1394	632	0	BPNT2,ARMC5,HYCC1,HMGCL,PLCD1,DBI,CNR1,TBL1XR1,BDH2,PRDX6,HPS6,NAGA,C3,PRKG1,SEC14L2,PLCXD3,ACADS,CAT,MVK,PLCH1,IDH1,GDPD5,DHRS4,ACOT13,LSS,SORBS1,DGKG,SCPEP1,DPM3,GSTP1,INPP1,PLPPR4,CRYL1,SYNJ2,PTGDS,APOB,LIMA1,DPM1,ISYNA1,CSNK1G2,GALC,APOH,VAPA,EEF1A2,IRS2,BCKDHB,MVD,AACS,ACSS2,ACSS3,ACSL4,PLPP1,PIP5K1A,INPP4A,PRPF19,CREB1,MGST3,PTGR2,PGAP1,HINT2,KIT,ETFDH,PIP5K1C,PDK2,SIRT3,FDPS,MLYCD,HSD17B4,…		3.8418	0.000122134	0.0227358	TRUE	effectsize_up
GO_BP	GO:0007596	blood coagulation	241	115	0	ITGA2,HRG,CLIC1,ANXA5,HPS6,PRKG1,DGKG,HBB,APOH,ANXA2,FERMT3,SLC7A11,PABPC4,F3,DGKB,SERPINA1,SERPING1,LNPK,CYP4F11,FIBP,F13A1,FLNA,PRKCA,GNA12,TMX1,ENPP4,PLCG2,VCL,PDIA3,PIK3CA,TLN1,EPHB2,ANO6,DGKE,SLC4A1,SRC,PRDX2,PPIA,FGG,P2RY12,DGKH,PIK3CB,FGB,FGA,CTSG,CAV1,KRT1,DGKI,ILK,GNAQ,CD9,GNA13,FUNDC2,SERPINE2,RAP2B,HSPB1,AP3B1,FCER1G,BLOC1S3,STXBP3,VPS33B,HPS4,EMILIN2,DGKD,AK3,ITPK1,DGKA,UBASH3B,STXBP1…		3.84107	0.000122497	0.0227358	TRUE	effectsize_up
GO_BP	GO:0098869	cellular oxidant detoxification	99	59	0	ALB,PRDX6,HBD,CAT,TXNRD2,HBA2,GSTP1,KDM3B,HBB,NXN,MGST3,SOD2,CP,NQO1,PRDX3,MPO,TXNRD1,PRDX1,PRDX4,PRDX5,SELENOF,GSTO1,PARK7,SELENOT,GSTK1,PRDX2,PRXL2A,GPX4,GSR,HBG1,HP,TXN,TXNDC17,NNT,SOD3,CCS,GSTM2,SRXN1,PTGES,SELENOW,S100A9,LTC4S,HBZ,HBG2,GSTZ1,CLIC2,AMBP,CYGB,SESN1,SOD1,PTGS1,MT3,MGST2,MGST1,HBA1,GSTT1,GPX1,APOE,ALOX5AP		3.83847	0.000123802	0.0227358	TRUE	effectsize_up
GO_BP	GO:0006084	acetyl-CoA metabolic process	36	28	0	MVK,MVD,ACSS2,PDK2,MLYCD,ACSS1,PPCS,AADAT,DIP2A,ACLY,PMVK,ACAT1,BCKDK,DLAT,MPC2,HMGCS1,ACACA,PDHB,PDK3,PDHA1,DLST,PIPOX,PDK1,PDHX,PDK4,AASS,PGK1,DLD		3.83766	0.000124211	0.0227358	TRUE	effectsize_up
GO_BP	GO:0072522	purine-containing compound biosynthetic process	264	187	0	MTAP,ADCY6,PRTFDC1,VPS9D1,PNP,ACSS2,DMAC2L,ACSL4,NME7,NDUFA6,PDK2,MLYCD,SLC25A13,NAPRT,ADSL,NT5E,IMPDH2,PRPS1,HPRT1,ACSS1,NDUFA10,PGM2,ATP5MG,ACSL6,MT-ATP6,PPCS,PAICS,ACSF3,NMNAT3,AK5,NDUFA9,PRPSAP1,ATP5MK,ACSBG1,STOML2,PPT1,DIP2A,ACLY,NDUFS3,NDUFB11,ADCY3,NDUFB8,NDUFS4,GCDH,ACSL3,ACAT1,NADK2,TECR,NDUFC2,NDUFS5,NDUFV1,APRT,ACOT7,ATP5F1A,BCKDK,ENO1,ATP5F1B,ATP5F1C,NDUFA7,ACSL1,DLAT,GUCY1A1,SPHK2,G…		3.82554	0.000130487	0.0235573	TRUE	effectsize_up
GO_MF	GO:0000976	transcription cis-regulatory region binding	1480	163	0	RPS3,OLIG1,ZEB2,CDC5L,NOTCH2,ZNF483,TBL1XR1,ADNP,PURG,NFIC,THRAP3,EEF1D,SAFB,ARNT2,HMGB2,CREB1,CCAR1,SMAD4,TFCP2,SMAD2,WBP2,SMYD3,NCOA2,HDAC6,AGO2,ASH2L,RUVBL2,TOP1,XRN2,PRDX5,SFPQ,HNRNPU,TBR1,DHX36,CC2D1B,DHX9,SMARCA2,UBTF,STAT6,RBBP4,HDAC4,XRCC5,NACC1,MTOR,PBX1,H3-3B,NCOR1,CARM1,RELA,ENO1,ACTN4,MTA1,PURA,CALCOCO1,SNCA,HMGB1,MACROH2A2,CC2D1A,NPM1,MED1,STAT5B,STAT3,MACROH2A1,SUB1,SARS1,APP,TSC22D…		-3.81703	0.000135068	0.0205304	TRUE	effectsize_down
GO_MF	GO:0001067	transcription regulatory region nucleic acid binding	1481	163	0	RPS3,OLIG1,ZEB2,CDC5L,NOTCH2,ZNF483,TBL1XR1,ADNP,PURG,NFIC,THRAP3,EEF1D,SAFB,ARNT2,HMGB2,CREB1,CCAR1,SMAD4,TFCP2,SMAD2,WBP2,SMYD3,NCOA2,HDAC6,AGO2,ASH2L,RUVBL2,TOP1,XRN2,PRDX5,SFPQ,HNRNPU,TBR1,DHX36,CC2D1B,DHX9,SMARCA2,UBTF,STAT6,RBBP4,HDAC4,XRCC5,NACC1,MTOR,PBX1,H3-3B,NCOR1,CARM1,RELA,ENO1,ACTN4,MTA1,PURA,CALCOCO1,SNCA,HMGB1,MACROH2A2,CC2D1A,NPM1,MED1,STAT5B,STAT3,MACROH2A1,SUB1,SARS1,APP,TSC22D…		-3.81703	0.000135068	0.0205304	TRUE	effectsize_down
GO_BP	GO:0016042	lipid catabolic process	350	169	0	PLCD1,CNR1,TBL1XR1,BDH2,PRDX6,NAGA,PLCXD3,ACADS,PLCH1,IDH1,APOB,GALC,IRS2,PLPP1,HINT2,ETFDH,MLYCD,HSD17B4,PRKCE,PLBD2,HSD17B11,SNX17,ETFA,PLCG2,DECR2,PRKAA1,SCP2,SMPD4,ACADM,HACL1,BSCL2,PLA2G6,PLCB1,DDHD2,PPT1,ASAH1,OXCT1,CYP46A1,HSD17B10,PCCA,AKR1C3,AUH,AMACR,ACAA1,ACOX3,CRAT,GDPD1,GCDH,AKT2,ACAT1,CLSTN3,ECI1,SMPD3,MCAT,PLCD3,SCARB2,NEU3,SPART,ABHD12,CPT2,ACOT7,ECI2,DECR1,ACAA2,CPT1A,ACOT8,STS,P…		3.81211	0.000137788	0.0245104	TRUE	effectsize_up
GO_BP	GO:0016071	mRNA metabolic process	877	438	0	ILF3,MBLAC1,SRRM2,WTAP,LSM14B,TAF15,PRPF3,XRN1,GSPT2,JMJD6,CDC5L,TNKS1BP1,RBMXL1,PRDX6,CDK11B,PUM1,YTHDF2,BUD31,RBM17,ACIN1,SF3B2,IK,RBFOX1,THRAP3,NOL3,HNRNPUL1,SUPV3L1,SAFB,LSM4,VIM,ANXA2,CPSF7,S100A10,LARP1,U2AF1,SMU1,METTL16,SRSF10,FIP1L1,PRPF19,CREB1,SNRNP70,LUC7L,PABPC4,CELF4,NONO,TFCP2,USP4,LGALS3,FXR1,SF3A1,CPSF1,RBM25,HNRNPA3,SF3B4,RIDA,SART3,CSTF3,DCPS,HNRNPUL2,TRMT10C,STRAP,PRPF40A,TCER…		-3.80908	0.000139486	0.0245104	TRUE	effectsize_down
GO_MF	GO:0000166	nucleotide binding	2363	1393	0	AATK,MKNK1,FLAD1,MCM3,ANKRD27,ADCY6,GSPT2,GATB,PRTFDC1,ITPA,DUS2,BDH2,PRKG2,NTRK3,DENND5B,SPR,RAB3IP,PYGM,CDK11B,RASGRP1,ABR,MAPK8,PRKG1,GNA14,ACADS,CAT,LIG3,MVK,NOL9,IDH1,NT5C1A,DENND1A,TUBB4A,HSPA12B,TXNRD2,WRNIP1,THRAP3,MOCS2,DGKG,EEF1D,PDXK,EIF4G1,AGAP2,SUPV3L1,C9ORF72,VPS9D1,CRYL1,RAB13,ALDH18A1,RAPGEF1,CSNK1G2,EEF1A2,MVD,OPLAH,GRHPR,ABCB7,AACS,UBE2D3,GRIPAP1,GCLC,ACSS2,ACSS3,HSPBP1,PSD,ACSL…		3.80097	0.000144134	0.0207552	TRUE	effectsize_up
GO_BP	GO:0050878	regulation of body fluid levels	388	155	0	ITGA2,HRG,ADCY6,CLIC1,ANXA5,HPS6,PRKG1,PPP3CA,DGKG,HBB,APOH,ANXA2,FERMT3,SLC7A11,CREB1,PABPC4,SLC29A1,WNK1,DDR1,F3,PRKCE,DGKB,SERPINA1,SERPING1,LNPK,CYP4F11,FIBP,UMPS,F13A1,FLNA,PRKCA,GNA12,CAD,TMX1,ATG5,WFS1,ENPP4,MT-CO2,PLCG2,VCL,PDIA3,PIK3CA,CORO2B,TLN1,EPHB2,ANO6,DGKE,SLC4A1,SRC,INPP5K,GNAI2,PRDX2,PPIA,FGG,P2RY12,DGKH,PIK3CB,FGB,FGA,CTSG,CAV1,KRT1,MTX1,DGKI,ILK,PRKACA,GNAQ,CD9,GNA13,MED1,STK3…		3.76401	0.000167213	0.0289961	TRUE	effectsize_up
GO_BP	GO:0046185	aldehyde catabolic process	14	10	0	PNKD,ALDH2,ESD,PDXP,PARK7,AKR1A1,HAGH,HOGA1,GATD1,ADH5		3.7524	0.00017515	0.0296659	TRUE	effectsize_up
GO_BP	GO:0046128	purine ribonucleoside metabolic process	22	14	0	MTAP,PRTFDC1,NT5C1A,PNP,NT5E,HPRT1,PGM2,ENPP4,APRT,NT5C2,DGUOK,ADK,ADA,ADAL		3.75146	0.000175809	0.0296659	TRUE	effectsize_up
GO_BP	GO:0050817	coagulation	246	116	0	ITGA2,HRG,CLIC1,ANXA5,HPS6,PRKG1,DGKG,HBB,APOH,ANXA2,FERMT3,SLC7A11,PABPC4,F3,DGKB,SERPINA1,SERPING1,LNPK,CYP4F11,FIBP,F13A1,FLNA,PRKCA,GNA12,TMX1,ENPP4,PLCG2,VCL,PDIA3,PIK3CA,TLN1,EPHB2,ANO6,DGKE,SLC4A1,SRC,PRDX2,PPIA,FGG,P2RY12,DGKH,PIK3CB,FGB,FGA,CTSG,CAV1,KRT1,DGKI,ILK,GNAQ,CD9,GNA13,FUNDC2,SERPINE2,RAP2B,HSPB1,AP3B1,FCER1G,BLOC1S3,STXBP3,VPS33B,HPS4,EMILIN2,DGKD,AK3,ITPK1,DGKA,UBASH3B,STXBP1…		3.74859	0.000177829	0.0296659	TRUE	effectsize_up
GO_BP	GO:0007599	hemostasis	248	116	0	ITGA2,HRG,CLIC1,ANXA5,HPS6,PRKG1,DGKG,HBB,APOH,ANXA2,FERMT3,SLC7A11,PABPC4,F3,DGKB,SERPINA1,SERPING1,LNPK,CYP4F11,FIBP,F13A1,FLNA,PRKCA,GNA12,TMX1,ENPP4,PLCG2,VCL,PDIA3,PIK3CA,TLN1,EPHB2,ANO6,DGKE,SLC4A1,SRC,PRDX2,PPIA,FGG,P2RY12,DGKH,PIK3CB,FGB,FGA,CTSG,CAV1,KRT1,DGKI,ILK,GNAQ,CD9,GNA13,FUNDC2,SERPINE2,RAP2B,HSPB1,AP3B1,FCER1G,BLOC1S3,STXBP3,VPS33B,HPS4,EMILIN2,DGKD,AK3,ITPK1,DGKA,UBASH3B,STXBP1…		3.74392	0.000181175	0.0298462	TRUE	effectsize_up
GO_MF	GO:0016790	thiolester hydrolase activity	44	33	0	HAGHL,PNKD,ACOT13,ABHD17A,HIBCH,ESD,PLA2G6,PPT1,ACOT9,ABHD12,ACOT7,ACAA2,HAGH,ACOT8,ABCD3,LYPLAL1,THEM4,FASN,ACOT2,THEM5,MBLAC2,CPT1C,PTPRT,ACOT1,LYPLA2,ACOT11,LYPLA1,ABCD1,ABHD17C,ABHD10,ABHD17B,DESI1,ABCD2		3.7342	0.000188311	0.0254067	TRUE	effectsize_up
GO_MF	GO:1901681	sulfur compound binding	275	114	0	SMOC1,ITGA2,GPNMB,HRG,DBI,RTN4R,TPMT,PRMT8,GSTP1,APOB,APOH,CBS,SMAD4,LXN,LRPAP1,GSTM3,FGF1,LANCL1,MOCS1,FGF12,AGRN,MCCC1,MPO,FGF2,LRP1,TKT,DBT,SCP2,RPL22,HACL1,TMEM120A,GFRA2,OGDHL,PC,PCCA,GCDH,PTPRF,ACAT1,NRP1,PPIA,CTSG,ACOT7,ECI2,PRELP,PDCD5,PTGES2,HSD17B12,ACBD5,SULT1A1,ACBD6,RYR2,SERPINE2,APP,ACBD7,HDGF,OGDH,TSR3,COL25A1,NELL2,LTF,PCIF1,GSS,DPYSL3,METTL3,FN1,HADHA,PTPRC,N6AMT1,SOD3,MMACHC,GST…		3.7254	0.000195007	0.0254067	TRUE	effectsize_up
GO_BP	GO:0016052	carbohydrate catabolic process	181	116	0	PYGM,NAGA,BPGM,PGAM4,TKFC,RB1CC1,ATG2B,PYGL,MPI,PGD,INSR,ARL2,GPD2,GALK1,FLCN,GSK3A,PGM2,RPTOR,LDHA,GK,ATG12,GAA,ALDOC,PFKFB2,ATG3,PYGB,DERA,BAD,PRKAA1,MAN2C1,PKM,GALM,OGDHL,SLC4A1,WIPI2,SRC,HDAC4,MTOR,SCARB2,NCOR1,NEU3,PFKM,PGM1,UCHL1,AGL,ENO1,ATG2A,PRKAA2,PRKACA,OGT,PPP1R3D,GALE,HK1,PFKFB3,GPD1,P2RX7,MLST8,STAT3,APP,OGDH,LIPA,IDNK,FOXK1,COL6A1,SORD,NUDT5,HEXB,PGAM1,GM2A,STBD1,RBKS,PRKAG2,GLB1,Z…		3.71598	0.000202415	0.0329337	TRUE	effectsize_up
GO_BP	GO:0007010	cytoskeleton organization	1543	815	0	RPS3,SYNPO,MAP2,GSN,BICD1,HRG,MAP7,HLA-DRB1,PKP2,ZEB2,APC2,SCIN,LMNA,CDK11B,MAP1A,CTTN,WIPF3,ACTN2,PRKG1,PPP1R12A,COTL1,FMNL2,TPM1,PFN2,MSN,SBDS,EPB41L3,DMTN,TUBB4A,STAU2,RBM14,GAS2L1,SORBS1,PYCARD,CAMSAP2,PLXNB1,PPP1R9B,PEX14,SIPA1L1,AGAP2,DBNL,SPTA1,C9ORF72,ABI2,MAPRE3,LIMA1,RAB13,SPECC1L,BBS1,BCL2,AGFG2,VIM,WASH3P,LCP1,S100A10,ITGB5,PHIP,DYNLT1,GPM6B,NF2,MAP1B,CLIC4,ADD2,TAOK1,CROCC,PIP5K1A,KR…		-3.7026	0.000213403	0.034298	TRUE	effectsize_down
GO_BP	GO:0170039	proteinogenic amino acid metabolic process	169	102	0	ASPA,MTAP,GCAT,HMGCL,PYCR2,ALDH18A1,GCLC,SLC7A11,NIT2,SEPHS1,CBS,OAT,ASS1,QDPR,RIDA,GLS2,PSAT1,PHGDH,SMS,MCCC1,AADAT,CAD,MRI1,DDAH1,MECP2,HNMT,GOT1,GGT1,PRODH,AUH,GCDH,ALDH5A1,PYCR3,DGLUCY,CARNS1,NOS1,PCBD2,AASDHPPT,ALDH4A1,GAD2,ENOPH1,MTR,ASNS,ASL,MTHFR,ATCAY,ADSS2,MTHFD2L,ASRGL1,PCBD1,GCLM,MTHFD1,ADHFE1,SRR,ADSS1,NAT8L,GPT2,MSRA,SHMT1,THNSL2,ADI1,DLST,GLUD1,HMGCLL1,PIPOX,THAP4,FAH,APIP,PFAS,SDS…		3.69877	0.000216647	0.0343999	TRUE	effectsize_up
GO_MF	GO:0000977	RNA polymerase II transcription regulatory region sequence-specific DNA binding	1379	128	0	RPS3,OLIG1,ZEB2,CDC5L,ZNF483,ADNP,PURG,NFIC,THRAP3,EEF1D,SAFB,ARNT2,CREB1,CCAR1,SMAD4,TFCP2,SMAD2,WBP2,SMYD3,NCOA2,HDAC6,RUVBL2,TOP1,HNRNPU,TBR1,DHX36,CC2D1B,DHX9,STAT6,RBBP4,HDAC4,NACC1,PBX1,H3-3B,RELA,ENO1,ACTN4,MTA1,PURA,CALCOCO1,MACROH2A2,CC2D1A,MED1,STAT5B,STAT3,MACROH2A1,SUB1,SARS1,APP,TSC22D1,HDGF,MYBBP1A,NFIX,SP9,FOXK1,RAD23B,NFXL1,RBMX,NACC2,ZSCAN18,NPAS3,THAP11,PURB,NKRF,PRMT5,BCL11A,KL…		-3.69021	0.000224067	0.0273799	TRUE	effectsize_down
GO_MF	GO:0052689	carboxylic ester hydrolase activity	92	55	0	CA1,ADPRS,CA2,TARS2,PGAP1,ALDH2,VARS1,ESD,AARSD1,PPME1,PGLS,VARS2,BPHL,IARS2,PLA2G6,LARS1,ACOT9,MACROD1,ACOT7,PTRH2,SIAE,ACOT8,PAFAH1B3,AARS1,LIPE,LYPLAL1,ACOT2,PTRHD1,ETF1,PON2,LARS2,MRPL58,ABHD11,OARD1,PTRH1,DTD1,PAFAH1B2,NCEH1,ABHD8,ACOT1,LYPLA2,ACOT11,LYPLA1,H6PD,RGN,PON1,PAFAH2,CES1,BCHE,AARS2,APMAP,ABHD10,ABHD5,PNPLA4,IARS1		3.68337	0.000230168	0.0273799	TRUE	effectsize_up
GO_MF	GO:0003690	double-stranded DNA binding	1654	227	0	RPS3,OLIG1,ZEB2,CDC5L,NOTCH2,ZNF483,TBL1XR1,ADNP,PURG,NFIC,THRAP3,EEF1D,SAFB,ARNT2,HMGB2,H1-5,FEN1,CREB1,CCAR1,ABL1,SMAD4,LSM14A,TFCP2,SMAD2,WBP2,MSH2,ZW10,SMYD3,PCNA,HNRNPAB,NCOA2,HDAC6,AGO2,ASH2L,RUVBL2,TOP1,XRN2,PSIP1,MECP2,MAPT,PRDX5,SFPQ,HNRNPU,TBR1,DHX36,CC2D1B,DHX9,SMARCA2,UBTF,STAT6,ZNF638,RBBP4,HDAC4,XRCC5,NACC1,MTOR,PBX1,H3-3B,NCOR1,CARM1,H1-4,RELA,PRKDC,HSPD1,SMC3,BANF1,ENO1,ACTN4,MTA1…		-3.66497	0.000247367	0.0281999	TRUE	effectsize_down
GO_CC	GO:0042641	actomyosin	91	63	0	SYNPO,PPP1R12A,TPM1,PPP1R12C,GAS2L1,SORBS1,LIMA1,LCP1,PDLIM7,DBN1,DCTN4,PALLD,LIMCH1,PDLIM2,DAAM1,MYLK,ABLIM1,ACTN1,LUZP1,MYH10,CDC42BPB,LPP,MYH14,SYNPO2,FHL3,AMOT,SEPTIN9,MYO18A,ABLIM3,ACTN4,PTK2,FSCN1,FERMT2,ACTA2,ZYX,DST,TPM3,PPP1R12B,TPM4,CDC42BPA,SEPTIN11,PDLIM5,SEPTIN7,DIXDC1,PDLIM4,MICALL2,NEBL,EVL,RAI14,FAM107A,MYL9,PDLIM1,TRIP6,PXN,PGM5,MYH9,FLNB,CALD1,MYL12B,AFAP1,CORO1B,PDLIM3,PDCD6IP		-3.66472	0.000247605	0.0183221	TRUE	effectsize_down
GO_BP	GO:2000463	positive regulation of excitatory postsynaptic potential	35	26	0	IGSF11,NETO1,BAIAP2,SHANK1,NLGN2,PTK2B,SHANK3,NLGN3,TBC1D24,STX1B,NRXN1,RIMS1,GRIN2B,STX1A,GRIN1,GRIN2A,DLG4,APP,PTEN,GRIA1,DVL1,SSH1,NLGN1,RIMS2,RELN,PRKAR1B		-3.66123	0.000251008	0.0393813	TRUE	effectsize_down
GO_BP	GO:0042182	ketone catabolic process	17	10	0	PNKD,KYAT1,CYP4F11,NQO2,PARK7,OXCT1,CBR3,KYAT3,HAGH,GATD1		3.65513	0.000257049	0.0398546	TRUE	effectsize_up
GO_BP	GO:0031111	negative regulation of microtubule polymerization or depolymerization	44	32	0	MAP2,APC2,TUBB4A,GAS2L1,CAMSAP2,MAP1B,TAOK1,KATNB1,TBCD,WDR47,STMN1,APC,ARHGEF2,HDAC6,DYRK1A,INPP5J,CLASP2,HDGFL3,MAP6D1,FKBP4,CLIP3,SNCA,ARHGEF7,TTBK2,EML2,STMN2,BMERB1,MID1,CDH5,CLASP1,MAPRE1,CIB1		-3.65017	0.000262069	0.0401606	TRUE	effectsize_down
GO_MF	GO:0003676	nucleic acid binding	4361	1459	0	ILF3,RPS3,SRRM2,OLIG1,MCM3,LSM14B,TAF15,PKP2,PRPF3,ZEB2,XRN1,PRRC2C,GSPT2,JMJD6,CDC5L,SMARCE1,SPATS2,NOTCH2,RBMXL1,ZNF483,DUS2,NHP2,TBL1XR1,PUSL1,ADNP,MRPS12,ALB,TEFM,RRP9,BCLAF1,ERI3,CDK11B,HEATR1,ELP5,NXF1,PUM1,PURG,TBL2,YTHDF2,UBAP2L,RBM17,MPG,NFIC,XPO5,MRPL40,EEPD1,ACIN1,MSN,ZFR,LIG3,SBDS,SF3B2,NOL9,IMMT,PRKRA,WDR6,MRPS14,MSI2,NMD3,RBFOX1,STAU2,NOSTRIN,POLG,RBM14,TP53BP1,WRNIP1,THRAP3,NOL3,PH…		-3.64725	0.000265059	0.029008	TRUE	effectsize_down
GO_CC	GO:0101002	ficolin-1-rich granule	185	141	0	GYG1,GSN,COTL1,CAT,IDH1,GSTP1,HBB,DBNL,ALAD,PNP,DYNLT1,EEF1A1,SLC2A3,CCT8,HUWE1,LGALS3,PYGL,ARSB,JUP,OSTF1,ACTR1B,IMPDH2,SERPINA1,ITGB2,PGM2,DIAPH1,HSPA1A,GAA,PSMA2,PLEKHO2,ALDOC,ENPP4,DERA,PSMD11,VCL,PRDX4,ACTR2,PRCP,LAMP2,ASAH1,PKM,ACLY,APEH,LAMTOR1,NFASC,FTH1,CAB39,PPIA,PSMD2,PSMD6,CAPN1,PSMD3,PGM1,UBR4,AGL,DYNC1LI1,AP2A2,EEF2,KRT1,HMGB1,LAMP1,PSMC2,PSMD7,PSMB1,PDAP1,ARL8A,MVP,SRP14,ATG7,COMMD…		3.64106	0.000271516	0.0183221	TRUE	effectsize_up
GO_CC	GO:0009295	nucleoid	49	38	0	TEFM,MPG,POLG,PRORP,SUPV3L1,SOD2,TRMT10C,LRRC59,LONP1,VDAC2,DDX28,FASTKD5,CLPX,DBT,SSBP1,HSD17B10,VDAC1,UQCC2,ATP5F1B,HSPA9,GRSF1,POLDIP2,DNAJA3,TFAM,ATAD3A,SLC25A5,ELAC2,HADHA,POLRMT,TUFM,CPS1,TFB1M,DHX30,FASTKD2,LRPPRC,SHMT2,HADHB,ACADVL		3.64097	0.00027161	0.0183221	TRUE	effectsize_up
GO_CC	GO:0042645	mitochondrial nucleoid	49	38	0	TEFM,MPG,POLG,PRORP,SUPV3L1,SOD2,TRMT10C,LRRC59,LONP1,VDAC2,DDX28,FASTKD5,CLPX,DBT,SSBP1,HSD17B10,VDAC1,UQCC2,ATP5F1B,HSPA9,GRSF1,POLDIP2,DNAJA3,TFAM,ATAD3A,SLC25A5,ELAC2,HADHA,POLRMT,TUFM,CPS1,TFB1M,DHX30,FASTKD2,LRPPRC,SHMT2,HADHB,ACADVL		3.64097	0.00027161	0.0183221	TRUE	effectsize_up
GO_BP	GO:0043094	cellular metabolic compound salvage	33	27	0	MTAP,PRTFDC1,PDXK,PNP,UCK1,NAPRT,ADSL,HPRT1,PGM2,MRI1,QNG1,APRT,ENOPH1,FCSK,DCK,ADI1,AMPD3,APIP,DGUOK,UCK2,DCTD,ADK,ADA,UCKL1,DNPH1,TK2,AMPD2		3.63821	0.000274541	0.040773	TRUE	effectsize_up
GO_BP	GO:0000377	RNA splicing, via transesterification reactions with bulged adenosine as nucleophile	336	208	0	ILF3,SRRM2,WTAP,PRPF3,JMJD6,CDC5L,RBMXL1,PRDX6,BUD31,RBM17,ACIN1,SF3B2,IK,RBFOX1,THRAP3,NOL3,HNRNPUL1,LSM4,U2AF1,SMU1,METTL16,SRSF10,PRPF19,SNRNP70,LUC7L,CELF4,USP4,SF3A1,RBM25,HNRNPA3,SF3B4,SART3,DCPS,HNRNPUL2,STRAP,PRPF40A,PNN,RBFOX3,SRSF9,NUP98,U2AF2,HNRNPA1,SON,SNRPA1,DDX17,PTBP2,DYRK1A,RBM3,PSIP1,HNRNPM,SRSF5,SFPQ,SNRNP40,HNRNPA2B1,HNRNPU,PTBP1,DDX42,DHX9,UPF1,SRSF7,SART1,NOVA2,PUF60,CD2BP2,…		-3.63628	0.000276605	0.040773	TRUE	effectsize_down
GO_BP	GO:0000398	mRNA splicing, via spliceosome	336	208	0	ILF3,SRRM2,WTAP,PRPF3,JMJD6,CDC5L,RBMXL1,PRDX6,BUD31,RBM17,ACIN1,SF3B2,IK,RBFOX1,THRAP3,NOL3,HNRNPUL1,LSM4,U2AF1,SMU1,METTL16,SRSF10,PRPF19,SNRNP70,LUC7L,CELF4,USP4,SF3A1,RBM25,HNRNPA3,SF3B4,SART3,DCPS,HNRNPUL2,STRAP,PRPF40A,PNN,RBFOX3,SRSF9,NUP98,U2AF2,HNRNPA1,SON,SNRPA1,DDX17,PTBP2,DYRK1A,RBM3,PSIP1,HNRNPM,SRSF5,SFPQ,SNRNP40,HNRNPA2B1,HNRNPU,PTBP1,DDX42,DHX9,UPF1,SRSF7,SART1,NOVA2,PUF60,CD2BP2,…		-3.63628	0.000276605	0.040773	TRUE	effectsize_down
GO_BP	GO:0045333	cellular respiration	253	183	0	NIPSNAP2,COX6B1,TEFM,COQ9,CAT,IDH1,COX7A2,MDH1,SLC25A18,ETFDH,SOD2,HCCS,NDUFA6,SIRT3,SUCLA2,SLC25A13,SLC25A12,ADSL,ARL2,GPD2,ACO1,TRAP1,MSH2,MRPS36,SUCLG2,NDUFA10,BNIP3,FH,ATP5MG,MT-ATP6,IDE,ETFA,MT-CO2,NDUFA9,PIK3CA,SLC25A25,GOT1,NDUFA4,CS,STOML2,PARK7,IREB2,NDUFS3,OGDHL,FXN,NDUFB11,SLC25A51,NDUFB8,NDUFS4,COX6A1,UQCC2,IDH2,NDUFC2,MT-CO1,NDUFS5,NDUFV1,UQCRFS1,SCO2,OXA1L,CISD1,ATP5F1A,ATP5F1B,ATP5…		3.63393	0.00027914	0.040773	TRUE	effectsize_up
GO_CC	GO:0005694	chromosome	2019	559	0	TSPYL4,OLIG1,MCM3,ZEB2,CDC5L,SMARCE1,TNKS1BP1,NHP2,ADNP,LMNA,PPP1R12A,PADI2,UBAP2L,NUP107,PPP4C,BUD31,NFIC,ZFR,CHAMP1,IK,POLG,TP53BP1,WRNIP1,ADPRS,POGZ,TMPO,KDM3B,TERF2IP,ARNT2,HMGB2,H1-5,RPA3,TEX264,PBXIP1,USP11,FEN1,MAD1L1,TRIM28,PRPF19,CREB1,SUN2,CHMP7,SMAD4,BIRC2,NUP133,NDEL1,PPP2R5C,NONO,TFCP2,DCTN4,PPP1CC,SMARCC2,SMAD2,WBP2,CHMP1B,CHMP2A,NUP160,CENPV,MSH2,CHMP6,ZW10,WDR82,CCAR2,PCNA,DCTN3,A…		-3.63372	0.000279359	0.0183221	TRUE	effectsize_down
GO_BP	GO:0070507	regulation of microtubule cytoskeleton organization	166	108	0	RPS3,MAP2,BICD1,APC2,MAP1A,TUBB4A,GAS2L1,CAMSAP2,MAPRE3,MAP1B,TAOK1,CHMP7,ABL1,STMN3,NME7,ATAT1,KATNB1,EML3,KIF21A,CHMP1B,TBCD,CHMP2A,ARL2,WDR47,CHMP6,STMN1,MARK2,GSK3A,GSK3B,HSPA1A,CLIP1,APC,ARHGEF2,HDAC6,TRIM36,GNAI1,CAMSAP3,DYRK1A,INPP5J,CLASP2,MECP2,MAPT,PRKAA1,HDGFL3,MAP6,HNRNPU,CHMP4A,MAP6D1,FSD1,CKAP5,VPS4B,PHLDB1,FKBP4,CLTC,CLIP3,DYNC1H1,NUP62,SNCA,PRKAA2,RAE1,CHMP5,CHMP4B,TPPP,BICD2,CHMP…		-3.63172	0.000281534	0.040773	TRUE	effectsize_down
GO_BP	GO:0141187	nucleic acid biosynthetic process	4996	1443	0	ILF3,RPS3,LMO7,MBLAC1,CPPED1,SRRM2,OLIG1,BICD1,FKBP9,PRR7,WTAP,MED16,FHL2,HLA-DRB1,TAF15,PRPF3,NEDD8,ZEB2,XRN1,JMJD6,CDC5L,SMARCE1,NOTCH2,TNKS1BP1,RBMXL1,ZNF483,DUS2,NHP2,TBL1XR1,PUSL1,ADNP,ADRM1,PRDX6,TEFM,RRP9,BCLAF1,CDK11B,HEATR1,ARRB2,MTURN,ELP5,PUM1,PURG,ACTN2,PPP1R12A,PADI2,YTHDF2,OSGEP,SEC14L2,PPP4C,BUD31,HTATIP2,RBM17,PPP3CA,NFIC,ACIN1,LIG3,SBDS,SF3B2,NOL9,TPRKB,IK,PRKRA,PRMT8,WDR6,URM1,N…		-3.62679	0.000286966	0.0411079	TRUE	effectsize_down
GO_CC	GO:0097447	dendritic tree	637	430	0	SYNPO,MAP2,PRR7,KCNB1,C4A,ANKS1B,GLRX5,XRN1,RTN4R,SHANK2,ADNP,RAB3IP,TPBG,MAP1A,ABR,CTTN,MAPK8,ACTN2,PPP3CA,RTN4RL2,GAP43,KCND3,KCNC2,SYAP1,STAU2,TXNRD2,TXN2,PPP1R9B,SIPA1L1,DBNL,C9ORF72,PRNP,SHISA7,ABI2,RTN1,ABHD17A,GABRG2,SLC8A2,SLC1A1,GRIPAP1,STRN4,LRP4,MAP1B,PSD,HOMER1,NECTIN1,SRSF10,LZTS3,PCSK1,BAIAP2,ABL1,SEZ6,DOCK10,DPYSL5,LPAR1,TMEM222,DBN1,GRIP1,FXR1,SORBS2,PPP1CC,KIF21A,APBA2,AKAP5,APOD…		-3.60743	0.000309246	0.0187844	TRUE	effectsize_down
GO_CC	GO:0016607	nuclear speck	415	221	0	SRRM2,WTAP,PRPF3,GCAT,CDC5L,BNIP3L,BCLAF1,LMNA,NXF1,ACIN1,LHPP,SF3B2,IK,APBB1,ATPAF2,RBM14,THRAP3,MOCS2,SARNP,ABHD17A,ASCC2,U2AF1,PIP5K1A,SMU1,SRSF10,PRPF19,SNRNP70,NONO,HEATR5B,CARMIL1,SF3A1,PPP1CC,RBM25,SART3,CDC34,AFDN,PRPF40A,TCERG1,PNN,SRSF9,U2AF2,HSPA1A,YLPM1,FIBP,SON,SNRPA1,DDX17,DYRK1A,INPPL1,PCBP1,SRSF5,MAPT,PRKAA1,SFPQ,SNRNP40,GRK5,HNRNPU,PLA2G6,PLCB1,CHTOP,DHX36,CPSF6,PPP1R8,ZC3H14,DDX…		-3.60408	0.000313264	0.0187844	TRUE	effectsize_down
GO_BP	GO:0006631	fatty acid metabolic process	413	204	0	DBI,CNR1,BDH2,C3,ACADS,GSTP1,CRYL1,PTGDS,IRS2,AACS,ACSS2,ACSL4,MGST3,PTGR2,ETFDH,PDK2,MLYCD,HSD17B4,ACSF2,FABP3,ACSS1,CYP4F11,DEGS1,ACSL6,ETFA,PTGR1,ACSF3,HSD17B8,DECR2,PRKAA1,SCP2,LPGAT1,ERLIN1,ACSBG1,ACADM,HACL1,COMT,ASAH1,GGT1,ACLY,SLC27A1,HSD17B10,PCCA,AKR1C3,AUH,AMACR,SCD5,ACAA1,ACOX3,CRAT,GCDH,AKT2,ACSL3,OXSM,ACAT1,ECI1,MCAT,TECR,NCOR1,UBR4,PLP1,ABHD12,CPT2,ERLIN2,ACOT7,ECI2,CAV1,DECR1,BCKD…		3.60392	0.000313456	0.0444197	TRUE	effectsize_up
GO_CC	GO:0030425	dendrite	635	429	0	SYNPO,MAP2,PRR7,KCNB1,C4A,ANKS1B,GLRX5,XRN1,RTN4R,SHANK2,ADNP,RAB3IP,TPBG,MAP1A,ABR,CTTN,MAPK8,ACTN2,PPP3CA,RTN4RL2,GAP43,KCND3,KCNC2,SYAP1,STAU2,TXNRD2,TXN2,PPP1R9B,SIPA1L1,DBNL,C9ORF72,PRNP,SHISA7,ABI2,RTN1,ABHD17A,GABRG2,SLC8A2,SLC1A1,GRIPAP1,STRN4,LRP4,MAP1B,PSD,HOMER1,NECTIN1,SRSF10,LZTS3,PCSK1,BAIAP2,ABL1,SEZ6,DOCK10,DPYSL5,LPAR1,TMEM222,DBN1,GRIP1,FXR1,SORBS2,PPP1CC,KIF21A,APBA2,AKAP5,APOD…		-3.60179	0.000316036	0.0187844	TRUE	effectsize_down
GO_BP	GO:0007026	negative regulation of microtubule depolymerization	31	19	0	APC2,GAS2L1,CAMSAP2,MAP1B,TAOK1,KATNB1,WDR47,APC,ARHGEF2,HDAC6,CLASP2,HDGFL3,MAP6D1,TTBK2,STMN2,BMERB1,MID1,CLASP1,CIB1		-3.59243	0.000327613	0.045932	TRUE	effectsize_down
GO_BP	GO:0005978	glycogen biosynthetic process	46	24	0	GYG1,SORBS1,IRS2,GRB10,INSR,EPM2AIP1,PPP1R3E,GSK3A,GSK3B,PGM2,GYS1,EPM2A,UGP2,ACADM,INPP5K,AKT2,AGL,PTGES3,PPP1R3D,GBE1,PPP1R3F,AKT1,GYG2,PPP1CA		3.58491	0.000337197	0.0462908	TRUE	effectsize_up
GO_BP	GO:0009250	glucan biosynthetic process	46	24	0	GYG1,SORBS1,IRS2,GRB10,INSR,EPM2AIP1,PPP1R3E,GSK3A,GSK3B,PGM2,GYS1,EPM2A,UGP2,ACADM,INPP5K,AKT2,AGL,PTGES3,PPP1R3D,GBE1,PPP1R3F,AKT1,GYG2,PPP1CA		3.58491	0.000337197	0.0462908	TRUE	effectsize_up
GO_CC	GO:0099080	supramolecular complex	1443	685	0	SYNPO,MAP2,ZFAND1,BICD1,LSM14B,FHL2,MAP7,HLA-DRB1,PKP2,XRN1,PRRC2C,SMARCE1,SHANK2,APC2,LMNA,MAP1A,NXF1,CTTN,PUM1,ACTN2,RMDN2,PPP1R12A,COTL1,YTHDF2,UBAP2L,NUP107,TPM1,PPP3CA,CHAMP1,DMTN,COL1A1,TUBB4A,RBFOX1,STAU2,GAS2L1,TP53BP1,PYCARD,CAMSAP2,CEP170B,NUFIP2,EIF4G1,C9ORF72,COL6A3,ABI2,MAPRE3,ZNFX1,LIMA1,SPECC1L,LSM4,VIM,SARNP,LCP1,G3BP2,EMD,DYNLT1,MAP1B,LARP1,PBXIP1,HOMER1,DYNC2H1,KRT34,REEP1,MAD1L…		-3.58012	0.000343435	0.0197944	TRUE	effectsize_down
GO_MF	GO:0004867	serine-type endopeptidase inhibitor activity	95	32	0	HRG,A2M,CD109,COL6A3,ANXA2,SERPINH1,SPOCK1,SERPINF1,ITIH4,ITIH2,SERPINI1,SERPINA1,SERPING1,PEBP1,ITIH5,SERPINE2,APP,SERPINB12,SERPINB6,SERPINB4,SERPINB3,SERPINB8,ITIH1,AMBP,PCSK1N,SERPINB9,SERPIND1,SERPINB1,SERPINC1,APLP2,AGT,SERPINA3		3.56846	0.000359086	0.0360725	TRUE	effectsize_up
GO_BP	GO:0042060	wound healing	450	209	0	APCS,ITGA2,HRG,CD44,NOTCH2,CLIC1,ANXA5,HPS6,PRKG1,TPM1,PPP3CA,DMTN,CD109,DGKG,HBB,APOH,ANXA2,S100A10,ITGB5,FERMT3,SLC7A11,PABPC4,CHMP7,DDR1,F3,FGF1,PRKCE,CHMP1B,CHMP2A,CHMP6,DGKB,CASK,SERPINA1,ANXA1,SERPING1,LNPK,CYP4F11,AJAP1,ARL8B,ITGAV,FIBP,SYT11,MYLK,F13A1,ARFGEF1,FGF2,FLNA,PRKCA,GNA12,TMX1,CRK,CLASP2,MCAM,ENPP4,PLCG2,ITGB1,VCL,PDCD10,PDIA3,PIK3CA,TLN1,EPHB2,CHMP4A,PRCP,ARHGAP35,ANO6,DGKE,SLC…		3.56728	0.000360704	0.0490074	TRUE	effectsize_up
GO_MF	GO:0015035	protein-disulfide reductase activity	34	25	0	TXNRD2,TXN2,DNAJC10,NXN,ERO1A,PDIA6,PDIA4,TMX1,TXNRD1,PDIA3,TMX3,P4HB,SELENOT,TXNL1,SCO2,TXN,ERO1B,TXNDC17,GFER,CCS,TXNDC12,QSOX1,CHCHD4,TXNDC5,PGK1		3.5625	0.000367337	0.0360725	TRUE	effectsize_up
GO_MF	GO:0003677	DNA binding	2522	503	0	ILF3,RPS3,OLIG1,MCM3,TAF15,PKP2,ZEB2,XRN1,CDC5L,SMARCE1,NOTCH2,ZNF483,TBL1XR1,ADNP,ALB,BCLAF1,PURG,MPG,NFIC,EEPD1,ZFR,LIG3,NOSTRIN,POLG,TP53BP1,WRNIP1,THRAP3,POGZ,TMPO,KDM3B,EEF1D,SUPV3L1,STRBP,BCL2,SAFB,SARNP,TERF2IP,ARNT2,HMGB2,H1-5,RPA3,FEN1,TRIM28,CREB1,CCAR1,JCHAIN,ABL1,SMAD4,NONO,SOD2,LSM14A,TFCP2,HUWE1,SIRT3,SMARCC2,SMAD2,WBP2,MSH2,IMPDH2,ZW10,SMYD3,PCNA,PNN,LONP1,NUP153,POLR2G,HNRNPAB,MTA…		-3.5612	0.000369163	0.0360725	TRUE	effectsize_down
GO_BP	GO:0000375	RNA splicing, via transesterification reactions	340	212	0	ILF3,SRRM2,WTAP,PRPF3,JMJD6,CDC5L,RBMXL1,PRDX6,BUD31,RBM17,ACIN1,SF3B2,IK,RBFOX1,THRAP3,NOL3,HNRNPUL1,LSM4,U2AF1,SMU1,METTL16,SRSF10,PRPF19,SNRNP70,LUC7L,CELF4,USP4,SF3A1,RBM25,HNRNPA3,SF3B4,SART3,DCPS,HNRNPUL2,STRAP,PRPF40A,PNN,RBFOX3,SRSF9,NUP98,U2AF2,HNRNPA1,SON,SNRPA1,DDX17,PTBP2,DYRK1A,RBM3,PSIP1,HNRNPM,SRSF5,SFPQ,SNRNP40,HNRNPA2B1,HNRNPU,PTBP1,DDX42,DHX9,UPF1,SRSF7,SART1,NOVA2,PUF60,CD2BP2,…		-3.56063	0.00036996	0.049752	TRUE	effectsize_down
GO_BP	GO:0009119	ribonucleoside metabolic process	30	15	0	MTAP,PRTFDC1,NT5C1A,PNP,NT5E,HPRT1,PGM2,ENPP4,APRT,NT5C2,DGUOK,DCTD,ADK,ADA,ADAL		3.55087	0.000383954	0.0503713	FALSE	effectsize_up
GO_BP	GO:1901617	organic hydroxy compound biosynthetic process	260	111	0	ZEB2,SPR,PRKG1,SEC14L2,MVK,LSS,PDXK,APOB,ISYNA1,MVD,SLC7A11,CREB1,ALDH2,FDPS,PPIP5K1,QDPR,FGF1,PSAT1,RAPGEF2,PPIP5K2,GNAI1,PLCG2,PRKAA1,PLTP,SCP2,ERLIN1,OSBPL2,GOT1,PARK7,ASAH1,G6PD,ACLY,HSD17B7,CYP46A1,HSD17B10,AKR1C3,PMVK,AMACR,DHCR7,DKK3,NT5DC2,SPTLC2,PNPO,PGP,SPTLC1,OSBP,ERLIN2,VPS35,IMPA1,ACAA2,SPHK2,PCBD2,SNCA,ACOT8,CYB5R3,PRKAA2,PRKACA,OSBPL3,ABCD3,CYB5R1,ADCYAP1R1,HMGCS1,ERG28,IP6K1,ITPKB…		3.54869	0.000387155	0.0503713	FALSE	effectsize_up
GO_BP	GO:0009636	response to toxic substance	272	125	0	ALB,PRDX6,HBD,KCNC2,CAT,MTARC1,TXNRD2,HBA2,GSTP1,KDM3B,HBB,BCL2,ALAD,NXN,MAP1B,SLC7A11,MGST3,SOD2,ASS1,GSTM3,ESD,PRKCE,LANCL1,CP,NQO1,PRDX3,SRSF9,ALDH1A1,BLMH,SLC15A2,RDH11,MPO,BAX,TXNRD1,PRDX1,BPHL,RPS6KB1,PRDX4,PRDX5,SELENOF,HTRA2,GSTO1,PARK7,COMT,PRKCG,NEFL,SELENOT,PRKN,CNP,GSTK1,ABCB1,PRDX2,SCN2B,DHX15,AKR1A1,PRXL2A,MAOB,GPX4,CHUK,GSR,HBG1,FECH,SCFD1,PON2,EPHX2,HP,GRIA1,COL6A1,TXN,MTARC2,TXND…		3.54804	0.000388112	0.0503713	FALSE	effectsize_up
GO_BP	GO:0031110	regulation of microtubule polymerization or depolymerization	100	67	0	RPS3,MAP2,APC2,MAP1A,TUBB4A,GAS2L1,CAMSAP2,MAPRE3,MAP1B,TAOK1,ABL1,STMN3,NME7,KATNB1,KIF21A,TBCD,ARL2,WDR47,STMN1,HSPA1A,CLIP1,APC,ARHGEF2,HDAC6,CAMSAP3,DYRK1A,INPP5J,CLASP2,MECP2,MAPT,HDGFL3,MAP6D1,CKAP5,FKBP4,CLIP3,SNCA,AKAP9,ARHGEF7,OCLN,DRG1,TTBK2,SLAIN1,NUMA1,PSRC1,CDK5RAP2,EML2,STMN2,GBA2,BMERB1,DCTN1,GIT1,MAPRE2,PDE4DIP,MID1,CDH5,SLC39A12,CAMSAP1,STMN4,PRUNE1,MAP1S,CLASP1,MAPRE1,CIB1,SPAST…		-3.54686	0.000389853	0.0503713	FALSE	effectsize_down
GO_BP	GO:1901136	carbohydrate derivative catabolic process	258	149	0	CD44,ITPA,SGSH,NAGA,RENBP,BPGM,PGAM4,NT5C1A,GALC,PNP,STT3B,NT5E,INSR,ARL2,GALK1,DUT,FLCN,HPRT1,OGA,GSK3A,RPTOR,LDHA,ALDH1A1,NUDT16,ALDOC,PFKFB2,FGF2,GPD1L,ENPP4,DERA,PRKAA1,NUDT10,PKM,NUDT18,OGDHL,SLC4A1,SRC,UNG,HDAC4,AMDHD2,NT5C,MTOR,NUDT11,GNPDA1,GDA,SCARB2,NCOR1,NUDT3,NEU3,PFKM,GNPDA2,PGM1,UCHL1,TYMP,NT5C2,ENO1,PRKAA2,NUDT9,PRKACA,OGT,FBXO2,HK1,PFKFB3,NUDT4B,GPD1,P2RX7,PDE8B,MLST8,STAT3,APP,NU…		3.54057	0.000399258	0.0507631	FALSE	effectsize_up
GO_BP	GO:0098815	modulation of excitatory postsynaptic potential	50	34	0	IGSF11,SLC8A2,NETO1,BAIAP2,CELF4,SHANK1,NLGN2,PTK2B,SHANK3,NLGN3,TBC1D24,STX1B,NRXN1,RIMS1,GRIN2B,STX1A,GRIN1,GRIN2A,DLG4,APP,PTEN,GRIA1,SYNE1,SLC8A3,DVL1,TMEM25,SSH1,ZMYND8,NLGN1,EIF4A3,RIMS2,MTMR2,RELN,PRKAR1B		-3.5397	0.000400589	0.0507631	FALSE	effectsize_down
GO_BP	GO:1902108	regulation of mitochondrial membrane permeability involved in apoptotic process	48	24	0	BNIP3L,NOL3,GCLC,GSK3A,GSK3B,VDAC2,HSPA1A,CAMK2A,BNIP3,SLC25A4,BAX,SLC25A6,MUL1,ACAA2,BID,BCL2L1,THEM4,RHOT2,HIP1R,SLC25A5,RHOT1,PPM1K,ATP5IF1,SLC35F6		3.52168	0.000428828	0.0538241	FALSE	effectsize_up
GO_MF	GO:1990837	sequence-specific double-stranded DNA binding	1555	182	0	RPS3,OLIG1,ZEB2,CDC5L,NOTCH2,ZNF483,TBL1XR1,ADNP,PURG,NFIC,THRAP3,EEF1D,SAFB,ARNT2,HMGB2,CREB1,CCAR1,ABL1,SMAD4,TFCP2,SMAD2,WBP2,MSH2,ZW10,SMYD3,HNRNPAB,NCOA2,HDAC6,AGO2,ASH2L,RUVBL2,TOP1,XRN2,PRDX5,SFPQ,HNRNPU,TBR1,DHX36,CC2D1B,DHX9,SMARCA2,UBTF,STAT6,RBBP4,HDAC4,XRCC5,NACC1,MTOR,PBX1,H3-3B,NCOR1,CARM1,RELA,HSPD1,ENO1,ACTN4,MTA1,PURA,CALCOCO1,SNCA,HMGB1,MACROH2A2,CC2D1A,NPM1,MED1,STAT5B,STAT3,MA…		-3.50775	0.000451909	0.0421557	TRUE	effectsize_down
GO_CC	GO:0098794	postsynapse	784	585	0	RPS3,SYNPO,PRR7,KCNB1,ANKS1B,SHANK2,IGSF11,APC2,ARRB2,ABR,CTTN,ACTN2,PRRT1,ELFN2,CABP1,PPP3CA,GAP43,PFN2,KCND3,KCNC2,SYAP1,EPB41L3,PRMT8,DMTN,STAU2,RTN3,PJA2,PLXNB1,PPP1R9B,SIPA1L1,EIF4G1,PLPPR4,DBNL,C1QB,C9ORF72,PRNP,SHISA7,ABI2,DLGAP1,RTN1,ABHD17A,GABRG2,SLC8A2,LRRTM2,LRFN2,SLC1A1,EFNB3,GRIPAP1,SNX6,STRN4,CACNG8,LRP4,MAP1B,PSD,ADD2,HOMER1,NETO1,INPP4A,PKP4,SPOCK1,LZTS3,BAIAP2,RPL30,SLC29A1,ABL1…		-3.50536	0.000455986	0.0255084	TRUE	effectsize_down
GO_MF	GO:0008017	microtubule binding	276	145	0	RPS3,MAP2,APC2,MAP1A,RMDN2,SBDS,GAS2L1,CAMSAP2,PEX14,STRBP,PRNP,MAPRE3,VAPA,MAP1B,VPS41,REEP1,FNTA,SUN2,NDEL1,KATNB1,EML3,KIF21A,HOOK3,DNM2,CLIP2,JMY,ARL3,KIF21B,CLIP1,APC,ARHGEF2,HDAC6,MAST1,RMDN1,MAP4,CAMSAP3,CLASP2,LUZP1,MAPT,NEFM,HDGFL3,JAKMIP3,KIF1B,MAP6,DNM1L,DNM3,DNM1,CETN2,MAP6D1,KIF5A,SPIRE1,MAP1LC3A,KIF3B,EZR,KIFC2,FSD1,KIF5C,CKAP5,RGS14,KATNAL1,RCC2,NDRG1,CLIP3,FBXW11,MX1,STIM1,GOLGA2,…		-3.50174	0.000462234	0.0421557	TRUE	effectsize_down
GO_BP	GO:0042451	purine nucleoside biosynthetic process	11	10	0	MTAP,PRTFDC1,PNP,NT5E,HPRT1,PGM2,APRT,ADK,ADA,ADAL		3.48431	0.000493411	0.0602099	FALSE	effectsize_up
GO_BP	GO:0042455	ribonucleoside biosynthetic process	11	10	0	MTAP,PRTFDC1,PNP,NT5E,HPRT1,PGM2,APRT,ADK,ADA,ADAL		3.48431	0.000493411	0.0602099	FALSE	effectsize_up
GO_BP	GO:0046129	purine ribonucleoside biosynthetic process	11	10	0	MTAP,PRTFDC1,PNP,NT5E,HPRT1,PGM2,APRT,ADK,ADA,ADAL		3.48431	0.000493411	0.0602099	FALSE	effectsize_up
GO_MF	GO:0030170	pyridoxal phosphate binding	56	39	0	GCAT,ALB,PYGM,KYAT1,MTARC1,PDXK,CBS,ABAT,OAT,PYGL,PSAT1,AADAT,PYGB,GOT1,KYAT3,SPTLC2,PNPO,SPTLC1,PDXDC1,CISD1,GAD2,NFS1,PLPBP,SRR,GPT2,MTARC2,SHMT1,THNSL2,SDSL,SDS,GPT,GLDC,PHYKPL,ETNPPL,SGPL1,SHMT2,GOT2,GAD1,CTH		3.47521	0.000510462	0.0439214	TRUE	effectsize_up
GO_BP	GO:0032774	RNA biosynthetic process	4881	1400	0	ILF3,RPS3,LMO7,MBLAC1,CPPED1,SRRM2,OLIG1,BICD1,FKBP9,PRR7,WTAP,MED16,FHL2,HLA-DRB1,TAF15,PRPF3,NEDD8,ZEB2,JMJD6,CDC5L,SMARCE1,NOTCH2,RBMXL1,ZNF483,DUS2,NHP2,TBL1XR1,PUSL1,ADNP,ADRM1,PRDX6,TEFM,RRP9,BCLAF1,CDK11B,HEATR1,ARRB2,MTURN,ELP5,PUM1,PURG,ACTN2,PPP1R12A,PADI2,YTHDF2,OSGEP,SEC14L2,PPP4C,BUD31,HTATIP2,RBM17,PPP3CA,NFIC,ACIN1,SBDS,SF3B2,NOL9,TPRKB,IK,PRKRA,PRMT8,WDR6,URM1,NMD3,COL1A1,APBB1,RB…		-3.47318	0.00051433	0.0621868	FALSE	effectsize_down
GO_BP	GO:0005996	monosaccharide metabolic process	262	138	0	SORBS1,IRS2,GCLC,TKFC,GMPPB,GDPGP1,SLC2A3,RANBP2,PDK2,MLYCD,MPI,SLC25A13,APOD,MAN2A2,PGD,ERO1A,INSR,GALK1,EPM2AIP1,PPP1R3E,GSK3A,PGM2,NCOA2,GAA,ALDOC,PFKFB2,WDR5,INPPL1,BAD,PRKAA1,PIK3CA,GOT1,ACADM,GSTO1,PMM1,MAN2C1,LCMT1,PKM,G6PD,PRKN,GALM,ATP1A2,PC,SRC,AKT2,CLSTN3,PFKM,PGM1,PGP,GALK2,BCKDK,ENO1,DLAT,CPT1A,PRKACA,OGT,STK11,GALE,HK1,PFKFB3,GPD1,SLC25A11,LIPA,HECTD4,FOXK1,BRAT1,CRTC2,AKT1,B3GLCT,P…		3.46321	0.000533774	0.063951	FALSE	effectsize_up
GO_MF	GO:0000987	cis-regulatory region sequence-specific DNA binding	1196	112	0	OLIG1,ZEB2,NOTCH2,ZNF483,NFIC,THRAP3,EEF1D,SAFB,ARNT2,HMGB2,CREB1,CCAR1,SMAD4,TFCP2,SMAD2,WBP2,SMYD3,NCOA2,HDAC6,RUVBL2,TOP1,HNRNPU,TBR1,DHX36,CC2D1B,DHX9,STAT6,RBBP4,HDAC4,NACC1,MTOR,H3-3B,RELA,MTA1,CALCOCO1,CC2D1A,MED1,STAT5B,STAT3,SUB1,SARS1,APP,TSC22D1,HDGF,MYBBP1A,NFIX,SP9,FOXK1,RAD23B,RBMX,NACC2,ZSCAN18,THAP11,NKRF,PRMT5,BCL11A,KLF13,FOXP1,ZBTB20,MGA,FOXJ3,CHD2,GMEB1,CTCF,IRF9,HDAC5,MED12,N…		-3.46176	0.000536654	0.0439214	TRUE	effectsize_down
GO_MF	GO:0015631	tubulin binding	385	212	0	RPS3,MAP2,ADNP,APC2,MAP1A,WIPF3,RMDN2,SBDS,GAS2L1,CAMSAP2,PEX14,STRBP,PRNP,MAPRE3,VAPA,WASH3P,EMD,MAP1B,TAOK1,VPS41,REEP1,FNTA,AGTPBP1,SUN2,STMN3,NDEL1,KATNB1,EML3,KIF21A,TBCD,HOOK3,DNM2,CLIP2,JMY,STMN1,BCCIP,ARL3,KIF21B,ARL8B,CCT5,CLIP1,APC,SYT11,ARHGEF2,HDAC6,MAST1,RMDN1,MAP4,DNAL1,BRSK1,TRIM36,CAMSAP3,DYRK1A,CLASP2,LUZP1,MAPT,NEFM,HDGFL3,JAKMIP3,KIF1B,MAP6,DNM1L,DNM3,DNM1,CETN2,PRKN,TPPP3,MAP6…		-3.45859	0.000543019	0.0439214	TRUE	effectsize_down
GO_BP	GO:1901616	organic hydroxy compound catabolic process	60	26	0	ACSS2,TKFC,ALDH2,GPD2,ACSS1,GK,PDXP,SNX17,COMT,CYP46A1,PDE1B,AKR1C3,LDHD,NUDT3,MAOB,ALDH1B1,SULT1A1,MAOA,CYP27A1,SORD,FAH,MOXD1,TPI1,GK2,SCARB1,APOE		3.45529	0.000549697	0.0652654	FALSE	effectsize_up
GO_BP	GO:0009308	amine metabolic process	111	40	0	PNKD,SLC1A1,ABAT,ALDH2,ITGAM,HPRT1,ITGB2,SMS,MECP2,HNMT,PARK7,SLC44A1,COMT,PRKN,PDE1B,GDPD1,GCDH,NT5DC2,ALDH7A1,GRIN2A,VPS35,MAOB,SNCA,SULT1A1,MAOA,CHDH,SLITRK1,SAT2,MTPN,SRM,SNCB,ATP2B4,AMD1,NAPEPLD,GDE1,NAAA,MOXD1,AOC3,HTR1A,GPR37		3.44963	0.000561351	0.066054	FALSE	effectsize_up
GO_MF	GO:0033293	monocarboxylic acid binding	79	34	0	CRABP1,PRR7,ALB,GSTP1,PTGDS,FABP7,PYGL,FABP3,CYP4F11,MCCC1,IGF2R,DBT,SCP2,PC,PCCA,AKR1C3,ACOX3,PMP2,ACOX1,RBP7,RBP1,ADH5,GSTM2,AKR1C2,S100A9,FABP6,NAPEPLD,ACOX2,S100A8,PSAP,NDUFAB1,HLCS,FABP5,ALOX5AP		3.4485	0.000563708	0.0439214	TRUE	effectsize_up
GO_MF	GO:0050840	extracellular matrix binding	67	34	0	SMOC1,ITGA2,SPOCK1,TGFBI,LGALS3,AGRN,VWA1,ITGAV,ITGA6,ITGB1,POLR2A,NID1,BCAM,BGN,DAG1,PLEKHA2,TINAGL1,SPARCL1,CHADL,LRRC15,LGALS1,GPC1,SPOCK3,ADGRG1,RPSA,SLIT2,VTN,SPP1,FBLN2,AMBP,TNXB,SPARC,ITGA3,DCN		3.44793	0.000564904	0.0439214	TRUE	effectsize_up
GO_MF	GO:0008233	peptidase activity	820	287	0	C4A,UBAC2,HRG,USP54,MINDY3,ADRM1,A2M,HTRA1,C3,YOD1,RENBP,PYCARD,CD109,CTSF,SCPEP1,PRNP,COL6A3,PSME2,METAP2,ANXA2,SERPINH1,SPOCK1,USP11,PCSK1,PREPL,AGTPBP1,RNPEP,LXN,SERPINF1,VCPIP1,HABP2,USP4,PEPD,F3,ITIH4,BIRC6,ITIH2,DMWD,SERPINI1,DPP7,DPP8,CPQ,SERPINA1,SENP8,LONP1,SERPING1,NUP98,CAPN2,ALG13,BLMH,CAPNS1,TPP1,NUDT16,PEBP1,DPP3,IDE,CLPX,CPNE1,USP19,USP30,HM13,NPEPL1,BAD,SPG7,STAMBP,PSMB5,PDIA3,HTR…		3.44177	0.000577913	0.0439214	TRUE	effectsize_up
GO_BP	GO:0002526	acute inflammatory response	111	31	0	APCS,CNR1,A2M,C3,GSTP1,ORM1,ASS1,F3,ITIH4,SERPINA1,IGHG1,PARK7,PRCP,ANO6,TFRC,HP,LIPA,FN1,IL6ST,PTGES,ORM2,HLA-E,FCGR1A,F2,AHSG,APOL2,ELANE,CRP,CEBPB,ALOX5AP,SERPINA3		3.44071	0.000580188	0.0676664	FALSE	effectsize_up
GO_BP	GO:0042730	fibrinolysis	27	11	0	HRG,APOH,ANXA2,SERPING1,FGG,FGB,FGA,KRT1,VTN,PROS1,F2		3.4313	0.000600707	0.0686076	FALSE	effectsize_up
GO_BP	GO:0051253	negative regulation of RNA metabolic process	1403	396	0	ILF3,FHL2,TAF15,ZEB2,SMARCE1,NOTCH2,TBL1XR1,BCLAF1,NFIC,ACIN1,APBB1,NOSTRIN,THRAP3,PHAX,PEX14,MTDH,MLIP,PHF24,SARNP,HMGB2,UBE2D3,H1-5,SNX6,GCLC,LARP1,PDCD4,PBXIP1,METTL16,SRSF10,TRIM28,WWP1,CREB1,CCAR1,PRMT2,KANK2,SMAD4,CELF4,NONO,FXR1,SLIRP,SMARCC2,SMAD2,MAP2K5,ABCE1,STRAP,PSMC5,FLCN,NCK2,WDR82,TCERG1,CCAR2,PCNA,SRSF9,U2AF2,HSPA1A,RPL23,HNRNPAB,MTA2,NCOA2,PTPRK,MAGED4B,NUDT16,HDAC6,NCOA5,RUVBL2,…		-3.43005	0.000603468	0.0686076	FALSE	effectsize_down
GO_BP	GO:0090407	organophosphate biosynthetic process	621	408	0	BPNT2,FLAD1,HYCC1,ADCY6,UAP1L1,PRKG1,GMPPA,MVK,IDH1,MOCS2,DGKG,DPM3,PDXK,INPP1,VPS9D1,CRYL1,SYNJ2,DPM1,ISYNA1,VAPA,PNP,MVD,ACSS2,DMAC2L,PGM3,ACSL4,GMPPB,PIP5K1A,INPP4A,PGAP1,NME7,PIP5K1C,NDUFA6,PDK2,FDPS,PPIP5K1,PYGL,UCK1,MLYCD,MPI,PITPNM3,SLC25A13,CMPK2,NAPRT,AGPAT4,HDHD5,ADSL,VAC14,IMPDH2,DUT,PRPS1,DGKB,HPRT1,MOCS1,FABP3,ACSS1,NDUFA10,PITPNM2,CAPN2,GK,SMG1,PPIP5K2,ATP5MG,UMPS,ACSL6,MT-ATP6,BPNT…		3.42987	0.000603876	0.0686076	FALSE	effectsize_up
GO_MF	GO:0043565	sequence-specific DNA binding	1665	226	0	RPS3,OLIG1,ZEB2,CDC5L,NOTCH2,ZNF483,TBL1XR1,ADNP,PURG,NFIC,TP53BP1,THRAP3,EEF1D,BCL2,SAFB,TERF2IP,ARNT2,HMGB2,CREB1,CCAR1,ABL1,SMAD4,TFCP2,SIRT3,SMAD2,WBP2,MSH2,ZW10,SMYD3,LONP1,HNRNPAB,MTA2,RPA2,SMG1,NCOA2,HNRNPA1,HDAC6,GOLGB1,AGO2,ASH2L,RUVBL2,TOP1,XRN2,PCBP1,MECP2,RPA1,MAPT,TSN,PRDX5,SFPQ,HNRNPA2B1,HNRNPU,TBR1,CHTOP,DHX36,CC2D1B,DHX9,SMARCA2,UPF1,UBTF,STAT6,RBBP4,HDAC4,XRCC5,NACC1,MTOR,PBX1,H3…		-3.42749	0.000609181	0.0450465	TRUE	effectsize_down
GO_BP	GO:0043604	amide biosynthetic process	176	88	0	VAPA,SLC1A1,GCLC,ACSS2,SLC7A11,ACSL4,PDK2,SIRT3,ASS1,MLYCD,ACSS1,B4GALNT1,FH,DEGS1,ACSL6,PPCS,ORMDL3,ACSF3,ST8SIA3,PRKAA1,ACSBG1,SMPD4,PLA2G6,PPT1,ASAH1,DIP2A,GGT7,GGT1,ACLY,GCDH,ACSL3,ACAT1,TECR,SPTLC2,SLC1A2,SPTLC1,OSBP,ACOT7,BCKDK,ACSL1,DLAT,HAGH,CARNS1,SPHK2,SNCA,HSD17B12,PANK4,MPC2,FASN,P2RX7,ASNS,ASL,ACACA,PANK2,GCLM,PDHB,MECR,PDK3,COASY,PAM,PDHA1,FA2H,GSS,NANS,ABCA8,SMPD1,PDK1,GGT5,PDHX,PD…		3.42551	0.000613649	0.0691221	FALSE	effectsize_up
GO_MF	GO:0005201	extracellular matrix structural constituent	168	65	0	TNC,LAMB1,COL1A1,ACAN,COL6A3,SPOCK1,TGFBI,IGFBP7,LAMA4,AGRN,VWA1,CRELD1,NID2,HAPLN4,COL6A2,LAMC1,NID1,COL18A1,HAPLN1,BGN,FGG,FGB,FGA,PRELP,VCAN,EDIL3,TINAGL1,LAMA1,LAMA5,CHADL,COL6A1,CTHRC1,COL25A1,EMILIN2,FN1,ASPN,COL4A2,SPON1,EMILIN1,VTN,OGN,MGP,MFGE8,MATN2,LUM,FMOD,EFEMP1,FBLN2,FBLN1,ECM1,COL4A4,COL2A1,COL1A2,CHI3L1,VWF,COL14A1,TNXB,SPARC,LAMB2,LAMA2,HSPG2,DCN,COL15A1,COL12A1,COL4A1		3.41433	0.000639385	0.0453132	TRUE	effectsize_up
GO_CC	GO:0005856	cytoskeleton	2445	1155	0	RPS3,SYNPO,MAP2,FRMD4A,GSN,BICD1,MCM3,MAP7,HLA-DRB1,PKP2,ANKS1B,TNKS1BP1,CNR1,TBL1XR1,SHANK2,APC2,RAB3IP,SCIN,LMNA,STOM,MAP1A,CTTN,ACTN2,RMDN2,PPP1R12A,COTL1,YTHDF2,CABP1,PPP4C,TPM1,PFN2,PPP1R12C,ACADS,MSN,CHAMP1,SBDS,NOL9,IK,ZFYVE19,EPB41L3,DMTN,TUBB4A,ACOT13,RAPH1,STAU2,NOSTRIN,GAS2L1,SORBS1,PYCARD,TGFB1I1,CAMSAP2,PJA2,DGKG,CEP170B,PPP1R9B,SIPA1L1,CEP290,ARMC9,DBNL,SPTA1,STRBP,SYNJ2,ABI2,MAPRE3…		-3.4118	0.000645366	0.0343004	TRUE	effectsize_down
GO_MF	GO:0015036	disulfide oxidoreductase activity	40	30	0	TXNRD2,TXN2,DNAJC10,GLRX,NXN,ERO1A,PDIA6,PDIA4,TMX1,TXNRD1,PDIA3,TMX3,GSTO1,P4HB,SELENOT,TXNL1,SCO2,GSR,TXN,ERO1B,TXNDC17,GFER,CCS,TXNDC12,QSOX1,CHCHD4,TXNDC5,TMX4,TMX2,PGK1		3.40876	0.000652577	0.0453132	TRUE	effectsize_up
GO_MF	GO:0043177	organic acid binding	189	77	0	CRABP1,PRR7,RTN4R,ALB,GSTP1,PTGDS,GRHPR,SLC1A1,FABP7,GCLC,EPDR1,PYGL,FABP3,AGRN,CYP4F11,MCCC1,CAD,IGF2R,DBT,ST8SIA3,SCP2,GFRA2,GRM7,PC,GRIN2B,PCCA,AKR1C3,ACOX3,GRIN1,PPIA,NOS1,RARS1,EGLN1,RYR2,GAD2,YARS2,MAG,APP,HIF1AN,PMP2,ACOX1,SRR,RBP7,PAM,SHMT1,UBR2,RBP1,THNSL2,UROS,GLUD1,P4HTM,ADH5,GSTM2,UBR1,MTHFS,AKR1C2,PLOD3,S100A9,PLOD2,PLOD1,P4HA1,GLUD2,GLDC,FABP6,CPS1,AMBP,NAPEPLD,SESN3,SESN1,ACOX2,SLC…		3.40466	0.000662473	0.0453132	TRUE	effectsize_up
GO_BP	GO:0006085	acetyl-CoA biosynthetic process	21	19	0	ACSS2,PDK2,MLYCD,ACSS1,PPCS,DIP2A,ACLY,ACAT1,BCKDK,DLAT,MPC2,PDHB,PDK3,PDHA1,PDK1,PDHX,PDK4,PGK1,DLD		3.40157	0.000669996	0.0748294	FALSE	effectsize_up
GO_CC	GO:0005775	vacuolar lumen	178	124	0	GYG1,CPPED1,UNC13D,PRDX6,SGSH,C3,PADI2,PYCARD,ACAN,CTSF,APOB,GALC,ANXA2,EPDR1,CCT8,ARSB,NAPRT,TUBB4B,DPP7,PLBD2,TRAPPC1,AGRN,CSPG4,GAA,TPP1,MPO,TOLLIP,STK11IP,PYGB,ACTR2,PLD3,PPT1,LAMP2,ASAH1,ACLY,SDC4,GGH,BGN,SCARB2,CTSG,CHID1,PRELP,VAT1,SDCBP,DYNC1H1,IST1,PTGES2,NCAN,CYB5R3,BCAN,ACP2,FTL,VCAN,PA2G4,SDC2,NSG2,SDC3,MNDA,LIPA,HRNR,NHLRC3,C6ORF120,GCA,HEXB,TUBB,CTSB,CTSD,GM2A,PSMD1,GPC1,GPC5,HEBP2,…		3.40012	0.00067356	0.0343004	TRUE	effectsize_up
GO_CC	GO:0001725	stress fiber	85	58	0	SYNPO,PPP1R12A,TPM1,PPP1R12C,GAS2L1,SORBS1,LIMA1,LCP1,PDLIM7,DCTN4,PALLD,LIMCH1,PDLIM2,DAAM1,MYLK,ABLIM1,ACTN1,LUZP1,MYH10,LPP,MYH14,SYNPO2,FHL3,AMOT,SEPTIN9,ABLIM3,ACTN4,PTK2,FSCN1,FERMT2,ACTA2,ZYX,DST,TPM3,PPP1R12B,TPM4,SEPTIN11,PDLIM5,SEPTIN7,DIXDC1,PDLIM4,MICALL2,NEBL,EVL,RAI14,FAM107A,MYL9,PDLIM1,TRIP6,PXN,PGM5,MYH9,FLNB,CALD1,MYL12B,AFAP1,CORO1B,PDLIM3		-3.3954	0.000685288	0.0343004	TRUE	effectsize_down
GO_CC	GO:0097517	contractile actin filament bundle	85	58	0	SYNPO,PPP1R12A,TPM1,PPP1R12C,GAS2L1,SORBS1,LIMA1,LCP1,PDLIM7,DCTN4,PALLD,LIMCH1,PDLIM2,DAAM1,MYLK,ABLIM1,ACTN1,LUZP1,MYH10,LPP,MYH14,SYNPO2,FHL3,AMOT,SEPTIN9,ABLIM3,ACTN4,PTK2,FSCN1,FERMT2,ACTA2,ZYX,DST,TPM3,PPP1R12B,TPM4,SEPTIN11,PDLIM5,SEPTIN7,DIXDC1,PDLIM4,MICALL2,NEBL,EVL,RAI14,FAM107A,MYL9,PDLIM1,TRIP6,PXN,PGM5,MYH9,FLNB,CALD1,MYL12B,AFAP1,CORO1B,PDLIM3		-3.3954	0.000685288	0.0343004	TRUE	effectsize_down
GO_MF	GO:0004601	peroxidase activity	58	36	0	PRDX6,HBD,CAT,HBA2,GSTP1,HBB,MGST3,CP,PRDX3,MPO,TXNRD1,PRDX1,PRDX4,PRDX5,SELENOF,PARK7,GSTK1,PRDX2,GPX4,HBG1,TXNDC17,GSTM2,PTGES,LTC4S,HBZ,HBG2,GSTZ1,CLIC2,CYGB,PTGS1,MGST2,MGST1,HBA1,GSTT1,GPX1,ALOX5AP		3.39246	0.000692674	0.0462233	TRUE	effectsize_up
GO_BP	GO:0009410	response to xenobiotic stimulus	454	177	0	ITGA2,PTPRM,SHANK2,PPP1R12A,TPMT,CAT,COL1A1,TXNRD2,TXN2,PPP1R9B,GSTP1,PRNP,BCL2,ALAD,PNP,SLC1A1,GCLC,MAP1B,PCSK1,CREB1,SLC29A1,ABL1,ABAT,ALDH2,SOD2,ASS1,GSTM3,CRKL,PCNA,PTK2B,NQO1,RPTOR,BLMH,UMPS,GNA12,CAD,TOP1,UBE2B,ATG5,BPHL,PRKAA1,BRAF,RPS6KB1,GSTO1,COMT,CYBB,TSPO,PRKCB,CYP46A1,COL18A1,CRYZ,ABCB1,SRC,ACAA1,POR,GRIN1,XRCC5,CBR3,GRIN2A,SLC1A2,XRCC1,UCHL1,SLC12A5,RELA,MAOB,TFRC,ACSL1,CPT1A,NOS1,S…		3.39208	0.00069365	0.0768203	FALSE	effectsize_up
GO_BP	GO:0001676	long-chain fatty acid metabolic process	111	55	0	GSTP1,PTGDS,ACSL4,MGST3,ACSF2,CYP4F11,ACSL6,PTGR1,SCP2,ACSBG1,HACL1,SLC27A1,AKR1C3,ACAA1,ACSL3,PLP1,ABHD12,CPT2,ACOT7,ACSL1,CPT1A,GPX4,PTGES2,ACOT8,CBR1,PTGES3,ABCD3,SLC27A4,ACOT2,ABHD6,DAGLA,CTHRC1,ACOT1,SLC27A6,FAAH,GSTM2,ACAD9,SLC27A3,PNPLA8,FADS2,PLA2G4C,PTGIS,LTC4S,GSTM4,GSTM1,CYP2J2,ABCD1,DAGLB,MGLL,SLC27A2,QKI,TBXAS1,PTGS1,GPX1,EPHX1		3.37562	0.000736494	0.0808855	FALSE	effectsize_up
GO_BP	GO:0030193	regulation of blood coagulation	69	29	0	HRG,PRKG1,APOH,ANXA2,F3,SERPING1,TMX1,ENPP4,EPHB2,ANO6,PRDX2,FGG,FGB,FGA,CAV1,KRT1,CD9,SERPINE2,EMILIN2,UBASH3B,EMILIN1,VTN,TSPAN8,PROS1,F2,PRKCD,KNG1,SERPINC1,APOE		3.36636	0.000761659	0.0822779	FALSE	effectsize_up
GO_BP	GO:1900046	regulation of hemostasis	71	29	0	HRG,PRKG1,APOH,ANXA2,F3,SERPING1,TMX1,ENPP4,EPHB2,ANO6,PRDX2,FGG,FGB,FGA,CAV1,KRT1,CD9,SERPINE2,EMILIN2,UBASH3B,EMILIN1,VTN,TSPAN8,PROS1,F2,PRKCD,KNG1,SERPINC1,APOE		3.36636	0.000761659	0.0822779	FALSE	effectsize_up
GO_BP	GO:0070527	platelet aggregation	76	48	0	CLIC1,PRKG1,HBB,FERMT3,SLC7A11,FIBP,FLNA,PRKCA,TMX1,VCL,PDIA3,TLN1,PPIA,FGG,P2RY12,PIK3CB,FGB,FGA,CTSG,ILK,CD9,SERPINE2,RAP2B,HSPB1,STXBP3,VPS33B,EMILIN2,UBASH3B,STXBP1,IL6ST,METAP1,EMILIN1,GNAS,MYL9,SYK,PTPN6,PRKCQ,MYH9,JAK2,GLA,CSRP1,F11R,TYRO3,PRKCD,LYN,ENTPD1,ACTG1,ACTB		3.36319	0.000770481	0.0825542	FALSE	effectsize_up
GO_BP	GO:0046902	regulation of mitochondrial membrane permeability	59	33	0	BNIP3L,NOL3,BCL2,GCLC,GSK3A,GSK3B,VDAC2,HSPA1A,CAMK2A,BNIP3,SLC25A4,BAX,SLC25A6,BAD,SPG7,CNP,MUL1,SLC9A1,ACAA2,BID,BCL2L1,THEM4,RHOT2,HIP1R,ALKBH7,SLC25A5,RHOT1,PPIF,HK2,PPM1K,ATP5IF1,SLC35F6,BCL2L2		3.34857	0.00081229	0.085925	FALSE	effectsize_up
GO_BP	GO:1901137	carbohydrate derivative biosynthetic process	619	289	0	MTAP,ADCY6,PRTFDC1,UAP1L1,POGLUT1,GMPPA,DPM3,VPS9D1,CRYL1,DPM1,BCL2,PNP,TMTC3,DMAC2L,PGM3,GMPPB,NECAB1,PGAP1,NME7,NDUFA6,PYGL,UCK1,MPI,SLC25A13,CMPK2,STT3B,POMK,MAN2A2,ADSL,NT5E,IMPDH2,DUT,HS2ST1,PRPS1,HPRT1,ALG9,OGA,NDUFA10,PGM2,B4GALNT1,ALG13,GK,ATP5MG,UMPS,COG3,AGO2,MT-ATP6,ARFGEF1,PAICS,CAD,QNG1,TKT,ST8SIA3,AK5,NDUFA9,PRKAA1,PRPSAP1,DHODH,ATP5MK,UGP2,PMM1,STOML2,PLCB1,G6PD,NDUFS3,NDUFB11,UGGT…		3.34766	0.00081498	0.085925	FALSE	effectsize_up
GO_MF	GO:0017171	serine hydrolase activity	292	78	0	UBAC2,HRG,A2M,HTRA1,CD109,SCPEP1,COL6A3,ANXA2,SERPINH1,SPOCK1,PCSK1,PREPL,SERPINF1,HABP2,F3,ITIH4,ITIH2,SERPINI1,DPP7,DPP8,SERPINA1,LONP1,SERPING1,NUP98,TPP1,PEBP1,HTRA2,PLA2G6,PRCP,APEH,PREP,ITIH5,DPP9,RHBDD2,CTSG,DPP10,ACE,CLPP,SERPINE2,APP,HP,RHBDL3,SERPINB12,SEC11A,LONP2,NCEH1,LTF,SERPINB6,PCSK2,SERPINB4,SERPINB3,KLK6,PRSS3,PRSS1,CTSA,SERPINB8,ITIH1,F2,CTSH,C1S,AMBP,SEC11C,CPVL,PCSK1N,TPP2,TM…		3.34672	0.000817725	0.0529859	FALSE	effectsize_up
GO_MF	GO:0070279	vitamin B6 binding	57	40	0	GCAT,ALB,PYGM,KYAT1,MTARC1,PDXK,CBS,ABAT,OAT,PYGL,PSAT1,AADAT,PYGB,GOT1,KYAT3,SPTLC2,PNPO,SPTLC1,PDXDC1,CISD1,GAD2,NFS1,PLPBP,SRR,GPT2,MTARC2,SHMT1,THNSL2,SDSL,SDS,GPT,GLDC,PHYKPL,ETNPPL,SCLY,SGPL1,SHMT2,GOT2,GAD1,CTH		3.34002	0.000837734	0.0529859	FALSE	effectsize_up
GO_BP	GO:0051493	regulation of cytoskeleton organization	539	339	0	RPS3,SYNPO,MAP2,GSN,BICD1,HRG,APC2,SCIN,MAP1A,CTTN,ACTN2,COTL1,TPM1,PFN2,DMTN,TUBB4A,STAU2,RBM14,GAS2L1,PYCARD,CAMSAP2,PLXNB1,SPTA1,C9ORF72,ABI2,MAPRE3,LIMA1,WASH3P,S100A10,GPM6B,NF2,MAP1B,CLIC4,ADD2,TAOK1,BAIAP2,CHMP7,ABL1,STMN3,KANK2,CGNL1,SMAD4,NME7,LPAR1,ATAT1,WASF1,KATNB1,EML3,CARMIL1,KIF21A,LIMCH1,PRKCE,CHMP1B,TMOD1,TBCD,CHMP2A,ARL2,WDR47,SHANK1,CHMP6,NCK2,STMN1,MARK2,PTK2B,GSK3A,GSK3B,SHAN…		-3.33934	0.000839767	0.0878356	FALSE	effectsize_down
GO_MF	GO:0016788	hydrolase activity, acting on ester bonds	914	472	0	RPS3,BPNT2,MBLAC1,PTPRM,CPPED1,CA1,ASPA,ZEB2,XRN1,PLCD1,HAGHL,TATDN3,TIPRL,PRDX6,SGSH,ANXA5,PPP1R12A,PNKD,ELFN2,PPP4C,PPP3CA,PPP1R12C,PLCXD3,LHPP,PLCH1,GDPD5,NT5C1A,ACOT13,PPP6R1,POLG,PRORP,ADPRS,PPP1R9B,PPA2,INPP1,PLPPR4,SYNJ2,SHOC2,ANXA4,APOH,ABHD17A,ANXA2,CA2,LAS1L,PLPP1,PPP1R1B,INPP4A,FEN1,HIBCH,TARS2,PGAP1,ALDH2,NME7,PPP2R5C,LGALS3,PHLPP1,VARS1,ARSB,PITPNM3,ESD,PPP1CC,MINPP1,RIDA,DCPS,NT5E,A…		3.33529	0.000852112	0.0529859	FALSE	effectsize_up
GO_BP	GO:0043101	purine-containing compound salvage	15	14	0	MTAP,PRTFDC1,PNP,NAPRT,ADSL,HPRT1,PGM2,APRT,DCK,AMPD3,DGUOK,ADK,ADA,AMPD2		3.33287	0.000859563	0.0891983	FALSE	effectsize_up
GO_BP	GO:0019318	hexose metabolic process	239	125	0	SORBS1,IRS2,TKFC,GMPPB,GDPGP1,RANBP2,PDK2,MLYCD,MPI,SLC25A13,APOD,MAN2A2,INSR,GALK1,EPM2AIP1,PPP1R3E,GSK3A,PGM2,NCOA2,GAA,ALDOC,PFKFB2,WDR5,INPPL1,BAD,PRKAA1,PIK3CA,GOT1,ACADM,PMM1,MAN2C1,LCMT1,PKM,G6PD,PRKN,GALM,PC,SRC,AKT2,PFKM,PGM1,PGP,GALK2,BCKDK,ENO1,DLAT,CPT1A,PRKACA,OGT,STK11,GALE,HK1,PFKFB3,GPD1,SLC25A11,LIPA,HECTD4,FOXK1,BRAT1,CRTC2,AKT1,B3GLCT,PDHB,ZMPSTE24,SOGA1,SORD,DCXR,PDK3,PGAM1,PD…		3.3293	0.000870637	0.0896416	FALSE	effectsize_up
GO_CC	GO:0044309	neuron spine	180	140	0	SYNPO,ANKS1B,SHANK2,ABR,CTTN,ACTN2,PPP3CA,KCND3,PPP1R9B,SIPA1L1,SHISA7,ABI2,ABHD17A,GABRG2,SLC8A2,SLC1A1,STRN4,MAP1B,PSD,HOMER1,LZTS3,BAIAP2,SEZ6,DOCK10,LPAR1,FXR1,PPP1CC,APBA2,AKAP5,SHANK1,ATP2B2,GABRA1,PTK2B,SHANK3,BCR,CAMK2A,SYT11,STRN,ARHGAP44,PALM,ITGB1,MAPT,GRM5,ASAP1,PRRT2,TENM2,CYFIP1,EPHB2,EEA1,DNM3,DIP2A,MPP2,ARFGEF2,ATP1A2,USP8,KIF3B,CDC42,GRIN1,NTRK2,GRID1,CTNND1,ARHGAP32,GRIN2A,RGS14…		-3.32837	0.000873546	0.0426022	TRUE	effectsize_down
GO_BP	GO:0009719	response to endogenous stimulus	1608	631	0	ITGA2,TNC,SNX25,FHL2,HRG,AGTRAP,ZEB2,ADCY6,GNG2,CD44,NOTCH2,NTRK3,ARRB2,A2M,HTRA1,ACTN2,PADI2,PPP3CA,KCNC2,SYAP1,CAT,IDH1,COL1A1,RBM14,SORBS1,TXN2,CD109,TGFB1I1,PPP1R9B,SHOC2,PTGDS,RAB13,GPR155,BCL2,RAPGEF1,SAFB,ALAD,IRS2,BCKDHB,AP3S1,HMGB2,UBE2D3,SNX6,EMD,ITGB5,GCLC,PHIP,CA2,MAP1B,CPNE3,CHURC1,GRB10,PDCD4,PLPP1,FNTA,PCSK1,CREB1,BAIAP2,EEF1A1,ABL1,PRMT2,SPRED1,KANK2,SMAD4,SERPINF1,NDEL1,KIT,TBC1D…		3.31971	0.000901102	0.0918197	FALSE	effectsize_up
GO_BP	GO:0000271	polysaccharide biosynthetic process	68	29	0	GYG1,SORBS1,IRS2,GRB10,INSR,EPM2AIP1,HS2ST1,PPP1R3E,GSK3A,GSK3B,PGM2,GYS1,EPM2A,UGP2,ACADM,INPP5K,AKT2,SMPD3,AGL,CLTC,PTGES3,PPP1R3D,GBE1,PPP1R3F,AKT1,GYG2,PPP1CA,NFKB1,AP2A1		3.31828	0.000905726	0.0918197	FALSE	effectsize_up
GO_BP	GO:0007613	memory	129	61	0	BTBD9,JPH3,CNR1,ADNP,MAP1A,PJA2,PRNP,SHISA7,SLC8A2,SLC1A1,ACSS2,NETO1,FEN1,CAMK4,CREB1,SERPINF1,ASIC1,INSR,SHANK1,SHANK3,SYT11,BRINP1,MECP2,MAPT,RPS6KB1,RASGRF1,PLCB1,COMT,SNAP25,SCN2A,SLC24A2,GRIN2A,RCAN1,RGS14,CRTC1,CPEB3,CSMD1,APP,PPP3CB,GRIA1,ROGDI,ADCY8,EIF2AK4,PAK6,ADCY1,CALB1,SYT4,ABCC8,SLC8A3,ITPR3,ATAD1,SPG11,PAK5,YTHDF1,ARC,SLC6A1,S100B,PSEN1,RELN,ITGA3,APOE		-3.31479	0.000917112	0.0919753	FALSE	effectsize_down
GO_BP	GO:0050818	regulation of coagulation	76	32	0	HRG,ANXA5,PRKG1,APOH,ANXA2,F3,SERPING1,TMX1,ENPP4,EPHB2,ANO6,PRDX2,FGG,FGB,FGA,CAV1,KRT1,CD9,SERPINE2,EMILIN2,UBASH3B,EMILIN1,VTN,TSPAN8,PROS1,F2,PROCR,PSEN1,PRKCD,KNG1,SERPINC1,APOE		3.31354	0.000921218	0.0919753	FALSE	effectsize_up
GO_BP	GO:0046164	alcohol catabolic process	38	18	0	ACSS2,TKFC,ALDH2,GPD2,ACSS1,GK,SNX17,CYP46A1,AKR1C3,NUDT3,ALDH1B1,SULT1A1,CYP27A1,SORD,TPI1,GK2,SCARB1,APOE		3.31143	0.000928205	0.091976	FALSE	effectsize_up
GO_MF	GO:0031406	carboxylic acid binding	187	76	0	CRABP1,PRR7,RTN4R,ALB,GSTP1,PTGDS,GRHPR,SLC1A1,FABP7,GCLC,EPDR1,PYGL,FABP3,AGRN,CYP4F11,MCCC1,CAD,IGF2R,DBT,ST8SIA3,SCP2,GFRA2,GRM7,PC,GRIN2B,PCCA,AKR1C3,ACOX3,GRIN1,PPIA,NOS1,RARS1,EGLN1,GAD2,YARS2,MAG,APP,HIF1AN,PMP2,ACOX1,SRR,RBP7,PAM,SHMT1,UBR2,RBP1,THNSL2,UROS,GLUD1,P4HTM,ADH5,GSTM2,UBR1,MTHFS,AKR1C2,PLOD3,S100A9,PLOD2,PLOD1,P4HA1,GLUD2,GLDC,FABP6,CPS1,AMBP,NAPEPLD,SESN3,SESN1,ACOX2,SLC1A3,S…		3.30994	0.000933167	0.0565766	FALSE	effectsize_up
GO_BP	GO:0006066	alcohol metabolic process	368	163	0	PRKG2,SPR,PRKG1,SEC14L2,COQ3,CAT,MVK,IDH1,DHRS4,LSS,DPM3,APOB,LIMA1,DPM1,ISYNA1,MVD,ACSS2,TKFC,PLPP1,INPP4A,ALDH2,FDPS,PPIP5K1,QDPR,FGF1,MINPP1,GPD2,GALK1,ACSS1,ALDH1A1,GK,PPIP5K2,RDH11,SNX17,GNAI1,INPP5J,MECP2,PLCG2,PRKAA1,SCP2,ERLIN1,GOT1,INPP4B,PARK7,PLCB1,NUDT10,ASAH1,G6PD,ACLY,HSD17B7,CYP46A1,AKR1C3,PMVK,GDPD1,RDH14,NUDT11,DHCR7,DKK3,DHRS7,IDH2,AKR1A1,SPTLC2,NUDT3,PGP,SPTLC1,ERLIN2,ALDH1B1,I…		3.30638	0.000945088	0.0929501	FALSE	effectsize_up
GO_CC	GO:0099512	supramolecular fiber	1060	490	0	SYNPO,MAP2,BICD1,FHL2,MAP7,HLA-DRB1,PKP2,SHANK2,APC2,LMNA,MAP1A,CTTN,ACTN2,RMDN2,PPP1R12A,COTL1,TPM1,PPP3CA,DMTN,COL1A1,TUBB4A,STAU2,GAS2L1,PYCARD,CAMSAP2,CEP170B,COL6A3,ABI2,MAPRE3,LIMA1,SPECC1L,VIM,LCP1,EMD,DYNLT1,MAP1B,PBXIP1,HOMER1,DYNC2H1,KRT34,REEP1,SCN1A,TTL,BAIAP2,CHMP7,NDEL1,NME7,PDLIM7,CCT8,ATAT1,KATNB1,TCP11L1,PARVA,RAB3D,EML3,TUBB8,TUBA1C,CARMIL1,FXR1,DCTN4,SORBS2,PALLD,KIF21A,JUP,CCT…		-3.30553	0.000947954	0.0450752	TRUE	effectsize_down
GO_MF	GO:0003729	mRNA binding	653	234	0	ILF3,RPS3,SRRM2,LSM14B,TAF15,NHP2,NXF1,PUM1,YTHDF2,XPO5,MSI2,RBFOX1,STAU2,RBM14,EIF4G1,G3BP2,CPSF7,LARP1,EIF2A,SECISBP2L,RPL24,SNRNP70,LUC7L,PABPC4,CELF4,LSM14A,FXR1,CPSF1,RBM25,HNRNPA3,RIDA,EIF4A1,CSTF3,DDX6,ACO1,STRAP,RBFOX3,UNK,NUP98,ATXN2,CCT5,HNRNPAB,EIF3A,ADARB1,HNRNPA1,NUDT16,AGO2,MRPL13,EDC3,DDX17,PTBP2,CLUH,PCBP1,MECP2,HNRNPM,MYH10,TSN,RNF20,ELAVL2,HNRNPA2B1,CSDE1,HNRNPU,PARK7,RNF40,PTBP…		-3.30457	0.000951214	0.0565766	FALSE	effectsize_down
GO_BP	GO:0019693	ribose phosphate metabolic process	379	263	0	ADCY6,ITPA,BPGM,PGAM4,NT5C1A,VPS9D1,PNP,DMAC2L,NME7,NDUFA6,PYGL,UCK1,SLC25A13,ADSL,NT5E,INSR,ARL2,IMPDH2,GALK1,FLCN,PRPS1,CASK,HPRT1,NDUFA10,RPTOR,LDHA,MPP1,HSPA1A,ATP5MG,UMPS,MT-ATP6,BPNT1,ALDOC,PFKFB2,CLPX,PAICS,FIS1,CAD,AK5,BAD,NDUFA9,PRKAA1,PRPSAP1,GNAI3,SLC25A25,DHODH,ATP5MK,DNM1L,STOML2,NUDT10,PKM,G6PD,NUDT18,NDUFS3,TSPO,OGDHL,ATP1A2,SLC4A1,NDUFB11,SRC,ADCY3,HDAC4,NDUFB8,NT5C,NDUFS4,MTOR,NU…		3.2929	0.000991611	0.0968033	FALSE	effectsize_up
GO_BP	GO:1901099	negative regulation of signal transduction in absence of ligand	36	11	0	BCL2,RIPK1,MAP2K5,HSPA1A,PRDX2,CTNNA1,BCL2L1,UNC5B,AKT1,SGK3,COL2A1		3.28642	0.00101469	0.0976104	FALSE	effectsize_up
GO_BP	GO:2001240	negative regulation of extrinsic apoptotic signaling pathway in absence of ligand	36	11	0	BCL2,RIPK1,MAP2K5,HSPA1A,PRDX2,CTNNA1,BCL2L1,UNC5B,AKT1,SGK3,COL2A1		3.28642	0.00101469	0.0976104	FALSE	effectsize_up
GO_MF	GO:0000978	RNA polymerase II cis-regulatory region sequence-specific DNA binding	1171	108	0	OLIG1,ZEB2,ZNF483,NFIC,THRAP3,EEF1D,SAFB,ARNT2,CREB1,CCAR1,SMAD4,TFCP2,SMAD2,WBP2,SMYD3,NCOA2,HDAC6,RUVBL2,TOP1,HNRNPU,TBR1,DHX36,CC2D1B,DHX9,STAT6,RBBP4,HDAC4,NACC1,H3-3B,RELA,MTA1,CALCOCO1,CC2D1A,MED1,STAT5B,STAT3,SUB1,SARS1,APP,TSC22D1,HDGF,MYBBP1A,NFIX,SP9,FOXK1,RAD23B,RBMX,NACC2,ZSCAN18,THAP11,NKRF,PRMT5,BCL11A,KLF13,FOXP1,ZBTB20,MGA,FOXJ3,CHD2,GMEB1,CTCF,IRF9,HDAC5,MED12,NTN1,LRRFIP1,TFEB,Z…		-3.28466	0.00102107	0.057244	FALSE	effectsize_down
GO_BP	GO:0038034	signal transduction in absence of ligand	68	28	0	BCL2,RIPK1,MAP2K5,GSK3A,GSK3B,HSPA1A,ITGAV,BAX,BAD,HTRA2,PRDX2,CTNNA1,WWOX,BCL2L1,BAG3,UNC5B,AKT1,PPP2R1A,SGK3,FADD,NF1,FOXO3,FGFR1,COL2A1,MOAP1,PPP2R1B,PPP1CA,BCL2L2		3.27747	0.00104741	0.0993081	FALSE	effectsize_up
GO_BP	GO:0097192	extrinsic apoptotic signaling pathway in absence of ligand	66	28	0	BCL2,RIPK1,MAP2K5,GSK3A,GSK3B,HSPA1A,ITGAV,BAX,BAD,HTRA2,PRDX2,CTNNA1,WWOX,BCL2L1,BAG3,UNC5B,AKT1,PPP2R1A,SGK3,FADD,NF1,FOXO3,FGFR1,COL2A1,MOAP1,PPP2R1B,PPP1CA,BCL2L2		3.27747	0.00104741	0.0993081	FALSE	effectsize_up
GO_MF	GO:0005313	L-glutamate transmembrane transporter activity	14	11	0	SLC1A1,SLC7A11,SLC25A18,SLC25A13,SLC25A12,SLC17A6,SLC1A2,SLC17A7,SLC25A22,SLC1A6,SLC1A3		3.27363	0.00106177	0.057244	FALSE	effectsize_up
GO_BP	GO:0044344	cellular response to fibroblast growth factor stimulus	165	54	0	CD44,NTRK3,COL1A1,SHOC2,GCLC,CHURC1,KIT,DDR1,CRKL,FGF1,INSR,FIBP,FGF2,NPTN,ITGB1,EPHB2,NRXN1,FLRT2,DSTYK,IQGAP1,SOS1,NTRK2,FGFR3,RAB14,EPHA4,EPHB1,EGFR,PTPN11,CTNNB1,GCLM,EPHA6,GPC1,GRB2,ERBB4,FRS2,FRS3,FLRT3,ITGB1BP1,SFRP1,DDR2,FLT1,FGFR1,CSF1R,CPS1,MERTK,TYRO3,PTPN1,PDGFRB,MET,IGF1R,FGFR2,EPHB3,EPHA5,EPHA2		3.26709	0.00108659	0.101497	FALSE	effectsize_up
GO_BP	GO:2001237	negative regulation of extrinsic apoptotic signaling pathway	102	49	0	ICAM1,LMNA,CTTN,NOL3,GSTP1,BCL2,HMGB2,GCLC,PHIP,RB1CC1,LGALS3,BIRC6,RIPK1,MAP2K5,GSK3B,HSPA1A,ITGAV,ARHGEF2,ITGA6,RPS6KB1,PARK7,SH3RF1,SRC,PRDX2,NRP1,FGG,FGB,FGA,RELA,CTNNA1,BCL2L1,DDX3X,GCLM,UNC5B,AKT1,RAF1,RNF34,TMBIM1,SCG2,FAIM,SGK3,PSME3,HMOX1,COL2A1,PAK5,FAIM2,PEA15,HTT,GPX1		3.26672	0.00108802	0.101497	FALSE	effectsize_up
GO_BP	GO:0034109	homotypic cell-cell adhesion	101	59	0	PKP2,CLIC1,PRKG1,HBB,FERMT3,SLC7A11,JUP,FIBP,FLNA,PRKCA,TMX1,VCL,PDIA3,TLN1,JAK1,ANK3,CXADR,PPIA,FGG,P2RY12,PIK3CB,FGB,FGA,CTSG,ILK,CD9,SERPINE2,RAP2B,HSPB1,STXBP3,VPS33B,EMILIN2,CTNNA3,UBASH3B,STXBP1,RDX,TJP2,IL6ST,METAP1,EMILIN1,GNAS,MYL9,SYK,PTPN6,PRKCQ,MYH9,JAK2,GLA,CSRP1,F11R,PLPP3,TYRO3,PRKCD,CD99,LYN,DSP,ENTPD1,ACTG1,ACTB		3.26527	0.0010936	0.101497	FALSE	effectsize_up
GO_BP	GO:0098760	response to interleukin-7	21	12	0	CRKL,PDIA3,P4HB,JAK1,STIP1,HSPD1,ATP5F1B,GIPC1,RAD23B,ATIC,YBX1,STAT1		3.25466	0.00113529	0.103903	FALSE	effectsize_up
GO_BP	GO:0098761	cellular response to interleukin-7	20	12	0	CRKL,PDIA3,P4HB,JAK1,STIP1,HSPD1,ATP5F1B,GIPC1,RAD23B,ATIC,YBX1,STAT1		3.25466	0.00113529	0.103903	FALSE	effectsize_up
GO_MF	GO:0140857	histone H3T45 kinase activity	246	131	0	AATK,MKNK1,CSNK1G2,TAOK1,WNK1,SLK,NUAK1,WNK2,TNIK,SPEG,RIPK1,SNRK,AAK1,BRSK2,DCLK1,CASK,MARK2,MAP4K3,MARK3,GSK3A,GSK3B,BCR,AKT3,SMG1,LMTK2,TTBK1,MAST1,BRSK1,CSNK1D,DYRK1A,CSNK1E,STK32C,PRKAA1,BRAF,RPS6KB1,CDC42BPB,CSNK2A2,PIK3CA,SIK3,STK38L,MAST3,PAK2,RPS6KA3,NEK7,KALRN,LMTK3,LIMK1,PIK3R4,AKT2,MTOR,TBK1,DAPK1,PRKDC,NEK9,RPS6KC1,STK24,RPS6KA4,STK25,RPS6KA2,PRKAA2,GAK,STK11,PHKG1,OXSR1,SRPK2,STK39,…		-3.25366	0.00113927	0.057244	FALSE	effectsize_down
GO_BP	GO:0046434	organophosphate catabolic process	242	155	0	ITPA,PRDX6,BPGM,PGAM4,IDH1,NT5C1A,PNP,MLYCD,SUCLA2,NT5E,INSR,ARL2,GALK1,DUT,FLCN,PLBD2,SUCLG2,HPRT1,GSK3A,RPTOR,LDHA,NUDT16,PDXP,ALDOC,PFKFB2,GPD1L,PLCG2,DERA,PRKAA1,SMPD4,PLA2G6,PLCB1,NUDT10,PKM,NUDT18,OGDHL,SARM1,CNP,SLC4A1,SRC,UNG,HDAC4,NT5C,GDPD1,ACAT1,MTOR,NUDT11,SMPD3,GDA,NCOR1,NUDT3,PFKM,PGM1,UCHL1,ABHD12,ACOT7,TYMP,NT5C2,ENO1,PRKAA2,NUDT9,PRKACA,OGT,INPP5F,HK1,PFKFB3,NUDT4B,GPD1,P2RX7,PDE…		3.24705	0.00116607	0.105092	FALSE	effectsize_up
GO_BP	GO:0071774	response to fibroblast growth factor	173	57	0	TNC,CD44,NTRK3,COL1A1,SHOC2,GCLC,CHURC1,KIT,DDR1,CRKL,FGF1,INSR,FIBP,FGF2,NPTN,ITGB1,EPHB2,NRXN1,FLRT2,DSTYK,IQGAP1,SOS1,NTRK2,FGFR3,RAB14,EPHA4,EPHB1,EGFR,PTPN11,CTNNB1,GCLM,EPHA6,GPC1,GRB2,ERBB4,FRS2,FRS3,FLRT3,ITGB1BP1,SFRP1,DDR2,FLT1,FGFR1,CSF1R,CPS1,MERTK,TYRO3,PTPN1,PDGFRB,NPR2,MET,KCNC1,IGF1R,FGFR2,EPHB3,EPHA5,EPHA2		3.24647	0.00116847	0.105092	FALSE	effectsize_up
GO_BP	GO:1901657	glycosyl compound metabolic process	75	40	0	MTAP,PRTFDC1,NAGA,NT5C1A,PNP,NT5E,HPRT1,PGM2,QNG1,ENPP4,DERA,AKR1C3,GDA,AKR1A1,APRT,MACROD1,TYMP,NT5C2,OARD1,AKR7A2,DTYMK,AKR1B1,ERH,DGUOK,GBA2,AKR1C2,GLA,DCTD,ADK,ADA,ADAL,MACROD2,TYW5,CBR4,UCKL1,NT5C3A,DNPH1,TK2,GBA1,FUCA1		3.24524	0.00117352	0.105092	FALSE	effectsize_up
GO_BP	GO:0042398	modified amino acid biosynthetic process	46	33	0	BBOX1,SLC1A1,GCLC,SLC7A11,GAMT,GATM,ALDH9A1,ACADM,PARK7,GGT7,GGT1,SLC27A1,ALDH7A1,SLC1A2,HAGH,CHDH,TMLHE,GCLM,MTHFD1,CKB,ATIC,SHMT1,GSS,MTHFD1L,GGT5,MTHFS,PLOD3,PLOD2,FPGS,CKMT2,PTDSS1,MGST2,CKMT1B		3.24363	0.00118018	0.105092	FALSE	effectsize_up
GO_MF	GO:0005509	calcium ion binding	703	288	0	SMOC1,APCS,GSN,FKBP9,PCDHGA12,PLCD1,NOTCH2,SCIN,RASGRP1,ANXA5,ACTN2,PADI2,CABP1,PPP3CA,PLCH1,TUBB4A,NOL3,DGKG,SPTA1,ANXA4,ANXA2,LCP1,REPS2,PCDH9,S100A10,LRP4,EPDR1,NECAB1,SPOCK1,ANXA11,CAMKK2,HABP2,PCDH1,PLSCR4,PITPNM3,SLC25A13,ITSN1,PDCD6,ASPH,SLC25A12,LRP1B,GPD2,ATP2B2,CDH6,ANXA8L1,DGKB,RAPGEF2,ANXA1,AGRN,EHD4,PITPNM2,CRELD1,ITPR1,CAPN2,SLC25A24,CAPNS1,ADGRL3,NID2,ANXA6,TTYH2,CPNE1,TTYH3,ACTN1,…		3.23889	0.00119998	0.057244	FALSE	effectsize_up
GO_MF	GO:0042802	identical protein binding	2217	1106	0	APCS,GYG1,TRIM4,PTPRM,FLAD1,MESD,WTAP,FHL2,ASPA,AGTRAP,PRPF3,JMJD6,CDC5L,PRTFDC1,ITPA,DBI,BNIP3L,BORCS6,CNR1,PRKG2,ALB,PRDX6,C1QL3,RAB3IP,LMNA,STOM,RASGRP1,HVCN1,A2M,NAGA,COQ9,HTRA1,ACTN2,PRKG1,SUMF2,PADI2,PRRT1,STARD3NL,RENBP,TPM1,CAT,LHPP,MVK,IDH1,IK,PRKRA,PRMT8,MSI2,DHRS4,COL1A1,KYAT1,TXNRD2,PYCARD,WRNIP1,NOL3,BBOX1,PEX14,PDXK,CEP290,SUPV3L1,VPS9D1,PRNP,CRYL1,ABI2,MAPRE3,PSME2,EIF3J,AIMP1,ALDH…		3.23403	0.00122055	0.057244	FALSE	effectsize_up
GO_BP	GO:0010811	positive regulation of cell-substrate adhesion	126	70	0	UNC13D,HRG,RSU1,S100A10,ABL1,CARMIL1,CRKL,JUP,PRKCE,ARL2,PTK2B,GSK3B,UTRN,TSC1,EPB41L5,FLNA,RRAS,CRK,ITGA6,BRAF,P4HB,RAC3,NID1,CDC42,SDC4,PREX1,CDH13,NRP1,FGG,FGB,FGA,DAG1,DOCK1,MYADM,FERMT2,HSD17B12,ILK,EDIL3,PLEKHA2,THY1,ARHGEF7,POLDIP2,COL26A1,C1QBP,DOCK5,FN1,ARPC2,EMILIN1,TRIOBP,MAP4K4,ITGB1BP1,VTN,SFRP1,JAK2,FBLN2,FBLN1,RELL2,CSPG5,CIB1,PPM1F,GFUS,STK4,ROCK1,RAC1,PTPRJ,SMAD3,LIMS1,ITGA3,CALR…		3.23275	0.00122603	0.108442	FALSE	effectsize_up
GO_MF	GO:0016874	ligase activity	168	129	0	GATB,LIG3,AACS,GCLC,ACSS2,ACSS3,ACSL4,TTL,TARS2,ASS1,VARS1,EPRS1,SUCLA2,NAPRT,AARSD1,EARS2,ACSF2,SUCLG2,ACSS1,PARS2,ATP5MG,FARSA,ACSL6,UBA3,MCCC1,MT-ATP6,HARS2,FARS2,PPCS,PAICS,CAD,VARS2,ACSF3,CARS1,IARS2,ACSBG1,DIP2A,MARS1,SLC27A1,LARS1,PC,PCCA,UBA1,DARS2,SAE1,ACSL3,GARS1,CTPS2,ATP5F1A,ATP5F1B,ATP5F1C,ACSL1,CARNS1,RARS1,AARS1,SLC27A4,RARS2,TARS3,KARS1,YARS2,ASNS,ATG7,SARS1,CTPS1,LARS2,NARS2,GHDC…		3.23017	0.00123717	0.057244	FALSE	effectsize_up
GO_CC	GO:0099081	supramolecular polymer	1068	493	0	SYNPO,MAP2,BICD1,FHL2,MAP7,HLA-DRB1,PKP2,SHANK2,APC2,LMNA,MAP1A,CTTN,ACTN2,RMDN2,PPP1R12A,COTL1,TPM1,PPP3CA,DMTN,COL1A1,TUBB4A,STAU2,GAS2L1,PYCARD,CAMSAP2,CEP170B,COL6A3,ABI2,MAPRE3,LIMA1,SPECC1L,VIM,LCP1,EMD,DYNLT1,MAP1B,PBXIP1,HOMER1,DYNC2H1,KRT34,REEP1,SCN1A,TTL,BAIAP2,CHMP7,NDEL1,NME7,PDLIM7,CCT8,ATAT1,KATNB1,TCP11L1,PARVA,RAB3D,EML3,TUBB8,TUBA1C,CARMIL1,FXR1,DCTN4,SORBS2,PALLD,KIF21A,JUP,CCT…		-3.22972	0.00123911	0.0569114	FALSE	effectsize_down
GO_BP	GO:0009259	ribonucleotide metabolic process	371	256	0	ADCY6,ITPA,BPGM,PGAM4,NT5C1A,VPS9D1,PNP,DMAC2L,NME7,NDUFA6,UCK1,SLC25A13,ADSL,NT5E,INSR,ARL2,IMPDH2,GALK1,FLCN,CASK,HPRT1,NDUFA10,RPTOR,LDHA,MPP1,HSPA1A,ATP5MG,UMPS,MT-ATP6,BPNT1,ALDOC,PFKFB2,CLPX,PAICS,FIS1,CAD,AK5,BAD,NDUFA9,PRKAA1,GNAI3,SLC25A25,DHODH,ATP5MK,DNM1L,STOML2,NUDT10,PKM,NUDT18,NDUFS3,TSPO,OGDHL,ATP1A2,SLC4A1,NDUFB11,SRC,ADCY3,HDAC4,NDUFB8,NT5C,NDUFS4,MTOR,NUDT11,GDA,NDUFC2,NCOR1,NU…		3.22642	0.0012535	0.110132	FALSE	effectsize_up
GO_MF	GO:0003700	DNA-binding transcription factor activity	1455	96	0	OLIG1,ZEB2,CDC5L,NOTCH2,ZNF483,ADNP,PURG,NFIC,ARNT2,CREB1,SMAD4,TFCP2,SMAD2,PCBP1,TBR1,CC2D1B,ZNF512,STAT6,NACC1,PBX1,GTF2I,RELA,ENO1,PURA,CC2D1A,STAT5B,STAT3,TSC22D1,HDGF,NFIX,SP9,ZNF316,FOXK1,NFXL1,NACC2,ZSCAN18,NPAS3,ZNF687,THAP11,PURB,NKRF,BCL11A,PGRMC2,KLF13,FOXP1,ZBTB20,MGA,FOXJ3,ZNF652,GMEB1,CTCF,IRF9,ZNF592,NTN1,LRRFIP1,TFEB,ZNF148,ZBTB16,ZKSCAN1,ZNF10,YY1,NR2C2,SREBF2,SP100,SP2,SOX10,RXR…		-3.22276	0.00126964	0.057244	FALSE	effectsize_down
GO_BP	GO:1901028	regulation of mitochondrial outer membrane permeabilization involved in apoptotic signaling pathway	24	13	0	GCLC,GSK3A,GSK3B,HSPA1A,SLC25A4,SLC25A6,MUL1,ACAA2,BCL2L1,HIP1R,SLC25A5,ATP5IF1,SLC35F6		3.21817	0.0012901	0.112598	FALSE	effectsize_up
GO_CC	GO:0045202	synapse	1660	1175	0	ITGA2,TNC,RPS3,DAB1,SYNPO,CNTN6,BTBD9,PRR7,KCNB1,C4A,NEDD8,ANKS1B,GNG2,RTN4R,CNR1,SHANK2,IGSF11,APC2,C1QL3,TPBG,ARRB2,SV2C,MAP1A,ABR,CTTN,MAPK8,PURG,ACTN2,PRRT1,PNKD,ELFN2,CABP1,PPP3CA,GAP43,PFN2,PLCXD3,KCND3,KCNC2,CADPS,SYAP1,EPB41L3,PRMT8,DMTN,DENND1A,APBB1,AP3S2,STAU2,VTI1A,RTN3,PJA2,ACAN,PLXNB1,PPP1R9B,SIPA1L1,EIF4G1,PPA2,HNRNPUL1,PLPPR4,BTBD8,DBNL,C1QB,C9ORF72,PRNP,SYNJ2,SHISA7,ABI2,DLGAP1,R…		-3.21766	0.00129241	0.0569114	FALSE	effectsize_down
GO_MF	GO:0003712	transcription coregulator activity	524	214	0	MED16,FHL2,TAF15,SMARCE1,TBL1XR1,BCLAF1,ACTN2,BUD31,HTATIP2,APBB1,RBM14,TP53BP1,THRAP3,TGFB1I1,PEX14,KDM3B,MTDH,MLIP,PHF24,HMGB2,ACSS2,PBXIP1,TRIM28,CCAR1,ABL1,PRMT2,BIRC2,JUP,SMARCC2,WBP2,MRTFB,JMY,TRIM32,TCERG1,NUP98,HSPA1A,MTA2,RAP2C,NCOA2,TACC1,NCOA5,DDX17,RUVBL2,EWSR1,FGF2,ACTN1,DYRK1A,PSIP1,MECP2,RNF20,HNRNPU,PARK7,ASAH1,PKM,PRKN,DHX9,SMARCA2,PRKCB,CRYM,FHL3,LMCD1,SND1,NCOA7,CNOT9,SRSF2,NCO…		-3.21476	0.00130552	0.057244	FALSE	effectsize_down
GO_CC	GO:0043197	dendritic spine	178	139	0	SYNPO,ANKS1B,SHANK2,ABR,CTTN,ACTN2,PPP3CA,KCND3,PPP1R9B,SIPA1L1,SHISA7,ABI2,ABHD17A,GABRG2,SLC8A2,SLC1A1,STRN4,MAP1B,PSD,HOMER1,LZTS3,BAIAP2,SEZ6,DOCK10,LPAR1,FXR1,PPP1CC,APBA2,AKAP5,SHANK1,ATP2B2,GABRA1,PTK2B,SHANK3,BCR,CAMK2A,SYT11,STRN,ARHGAP44,PALM,ITGB1,MAPT,GRM5,ASAP1,PRRT2,TENM2,CYFIP1,EPHB2,DNM3,DIP2A,MPP2,ARFGEF2,ATP1A2,USP8,KIF3B,CDC42,GRIN1,NTRK2,GRID1,CTNND1,ARHGAP32,GRIN2A,RGS14,GRIA…		-3.21361	0.00131079	0.0569114	FALSE	effectsize_down
GO_CC	GO:0036477	somatodendritic compartment	869	559	0	SYNPO,MAP2,PRR7,KCNB1,C4A,ANKS1B,GLRX5,XRN1,RTN4R,SHANK2,ADNP,RAB3IP,TPBG,MAP1A,ABR,CTTN,MAPK8,ACTN2,PPP3CA,RTN4RL2,GAP43,KCND3,KCNC2,SYAP1,TUBB4A,STAU2,VTI1A,TXNRD2,TXN2,PYCARD,PHAX,PPP1R9B,SIPA1L1,DBNL,C9ORF72,PRNP,SHISA7,ABI2,APOB,RTN1,ABHD17A,GABRG2,SLC8A2,SLC1A1,GRIPAP1,STRN4,VTI1B,LRP4,MAP1B,PSD,HOMER1,NECTIN1,PPP1R1B,SRSF10,LZTS3,PCSK1,SCN1A,BAIAP2,ABL1,SEZ6,SERPINF1,NDEL1,SLC2A3,DOCK10,CA…		-3.21235	0.00131656	0.0569114	FALSE	effectsize_down
GO_BP	GO:0032886	regulation of microtubule-based process	269	141	0	RPS3,MAP2,BICD1,APC2,CDK11B,MAP1A,PGAM4,TUBB4A,RBM14,GAS2L1,CAMSAP2,MAPRE3,BBS1,MAP1B,TAOK1,CHMP7,ABL1,STMN3,NME7,TRIM46,ATAT1,KATNB1,EML3,KIF21A,CHMP1B,TBCD,CHMP2A,ARL2,WDR47,CHMP6,STMN1,MARK2,GSK3A,GSK3B,DIAPH1,HSPA1A,CLIP1,APC,ARHGEF2,HDAC6,TRIM36,GNAI1,CAMSAP3,MKKS,DYRK1A,NUBP1,INPP5J,CLASP2,XPO1,MECP2,MAPT,PRKAA1,HDGFL3,MAP6,HNRNPU,CHMP4A,IGBP1,MAP6D1,FSD1,FEZ1,CKAP5,VPS4B,PHLDB1,FKBP4,CLTC,…		-3.21096	0.00132294	0.114704	FALSE	effectsize_down
GO_BP	GO:1901880	negative regulation of protein depolymerization	75	50	0	GSN,APC2,SCIN,DMTN,GAS2L1,CAMSAP2,SPTA1,LIMA1,MAP1B,ADD2,TAOK1,KATNB1,CARMIL1,TMOD1,WDR47,APC,FLII,ARHGEF2,HDAC6,ADD1,SPTBN1,EPS8,TWF2,CLASP2,TWF1,HDGFL3,PIK3CA,TMOD2,MAP6D1,CARMIL2,SPTAN1,SPTBN4,CAPG,TTBK2,TMOD3,CAPZA1,STMN2,RDX,SPTBN5,MTPN,BMERB1,TRIOBP,MID1,CLASP1,SWAP70,CIB1,SPTBN2,SPTB,CAPZA2,ADD3		-3.20621	0.00134497	0.115852	FALSE	effectsize_down
GO_BP	GO:0072593	reactive oxygen species metabolic process	245	120	0	MPV17,HBD,HVCN1,CAT,DHRS4,HBA2,GSTP1,HBB,BCL2,ABCB7,SLC1A1,SH3PXD2B,CBS,BIRC2,SOD2,ITGAM,SIRT3,RIPK1,PRKCE,GLS2,TRAP1,PTK2B,NQO1,ITGB2,PRDX3,BCR,BNIP3,HDAC6,MPO,ATG5,PRDX1,PLCG2,MAPT,PRDX4,PRDX5,PARK7,SH3PXD2A,PRCP,G6PD,CYBB,PRKN,NDUFS3,TSPO,AKR1C3,COQ7,GNAI2,PRDX2,VDAC1,NDUFS4,GRIN1,PREX1,CLCN3,NDUFC2,MAOB,SIRT5,SPHK2,SNCA,CBR1,BECN1,P2RX7,PIKFYVE,HBG1,APP,EGFR,ARF4,HP,LIPA,RFK,ACOX1,COL6A1,SIRP…		3.19743	0.00138659	0.118662	FALSE	effectsize_up
GO_BP	GO:0009150	purine ribonucleotide metabolic process	350	243	0	ADCY6,ITPA,BPGM,PGAM4,NT5C1A,VPS9D1,PNP,DMAC2L,NME7,NDUFA6,SLC25A13,ADSL,NT5E,INSR,ARL2,IMPDH2,GALK1,FLCN,CASK,HPRT1,NDUFA10,RPTOR,LDHA,MPP1,HSPA1A,ATP5MG,MT-ATP6,BPNT1,ALDOC,PFKFB2,CLPX,PAICS,FIS1,AK5,BAD,NDUFA9,PRKAA1,GNAI3,SLC25A25,ATP5MK,DNM1L,STOML2,NUDT10,PKM,NUDT18,NDUFS3,TSPO,OGDHL,ATP1A2,SLC4A1,NDUFB11,SRC,ADCY3,HDAC4,NDUFB8,NT5C,NDUFS4,MTOR,NUDT11,GDA,NDUFC2,NCOR1,NUDT3,PFKM,NDUFS5,PGM1…		3.19338	0.00140617	0.11894	FALSE	effectsize_up
GO_BP	GO:0008089	anterograde axonal transport	51	38	0	MAP2,MAP1A,AP3S2,AP3S1,NETO1,AGTPBP1,TRIM46,KIF21A,ARL8B,RAB21,MECP2,SPG7,KIF1B,NEFL,KIF5A,MAPK8IP3,KIF3B,KIF5C,FEZ1,AP3D1,ARL8A,RAB27B,HSPB1,AP3B1,BLOC1S3,BLOC1S1,DLG2,KIF1A,BORCS5,AGBL4,AP3M1,SNAPIN,KIF3A,AP3M2,AP3B2,SPAST,SOD1,KIF5B		-3.19303	0.00140789	0.11894	FALSE	effectsize_down
GO_CC	GO:0016604	nuclear body	865	395	0	BPNT2,SRRM2,WTAP,PRPF3,GCAT,ANKS1B,CDC5L,BNIP3L,NHP2,BCLAF1,LMNA,NXF1,ACIN1,CHAMP1,LHPP,SF3B2,IK,APBB1,RAPH1,ATPAF2,RBM14,TP53BP1,THRAP3,MOCS2,PHAX,ADPRS,NUFIP2,MTDH,MLIP,SARNP,ABHD17A,TERF2IP,ASCC2,U2AF1,PIP5K1A,SMU1,SRSF10,SCN1A,PRPF19,SNRNP70,ABL1,F8A3,NONO,HEATR5B,CARMIL1,SF3A1,PPP1CC,RBM25,SART3,CDC34,NOLC1,AFDN,PRPF40A,TCERG1,PCNA,PNN,RO60,SRSF9,NUP98,U2AF2,HSPA1A,YLPM1,FIBP,RPA2,NCOA2,SON,…		-3.19149	0.00141542	0.059021	FALSE	effectsize_down
GO_MF	GO:0017076	purine nucleotide binding	2201	1298	0	AATK,MKNK1,FLAD1,MCM3,ANKRD27,ADCY6,GSPT2,GATB,DUS2,BDH2,PRKG2,NTRK3,DENND5B,SPR,RAB3IP,CDK11B,RASGRP1,ABR,MAPK8,PRKG1,GNA14,CAT,LIG3,MVK,NOL9,IDH1,DENND1A,TUBB4A,HSPA12B,WRNIP1,THRAP3,DGKG,EEF1D,PDXK,EIF4G1,AGAP2,SUPV3L1,C9ORF72,VPS9D1,CRYL1,RAB13,ALDH18A1,RAPGEF1,CSNK1G2,EEF1A2,MVD,OPLAH,GRHPR,ABCB7,AACS,UBE2D3,GRIPAP1,GCLC,ACSS2,ACSS3,HSPBP1,PSD,ACSL4,TAOK1,TKFC,GMPPB,TBC1D10A,PIP5K1A,DYNC2H1,…		3.1881	0.0014321	0.057244	FALSE	effectsize_up
GO_CC	GO:0031514	motile cilium	318	60	0	HVCN1,PGAM4,BBS1,CROCC,DYNC2H1,WDR54,NME7,GSTM3,SLIRP,TUBB4B,ANXA1,VDAC2,SEPTIN10,RAP1A,DAAM1,SEPTIN4,CAMSAP3,MKKS,SQSTM1,DUSP3,STARD10,CETN2,IFT27,PFKM,HSPD1,ATP1B3,CFAP36,ACTA2,AK1,ACE,PRKACA,SEPTIN6,ATG16L1,ATP1B1,TUBA3E,NHERF1,AK2,SEPTIN7,SORD,WDR19,CFAP20,DYNC2LI1,VPS13A,IFT81,IFT172,BBS2,ATP2B4,PGK2,SEPTIN2,BBS4,TPGS1,GABARAP,TOMM20,CUL3,PAFAH1B1,HSP90AA1,GK2,DLD,CALM1,ATP1A1		3.18707	0.0014372	0.059021	FALSE	effectsize_up
GO_BP	GO:0031109	microtubule polymerization or depolymerization	142	85	0	RPS3,MAP2,APC2,MAP1A,TUBB4A,GAS2L1,CAMSAP2,MAPRE3,MAP1B,TAOK1,ABL1,STMN3,NDEL1,NME7,KATNB1,KIF21A,TBCD,ARL2,WDR47,STMN1,HSPA1A,CLIP1,APC,TUBG1,ARHGEF2,HDAC6,MAP4,CSNK1D,CAMSAP3,DYRK1A,INPP5J,CLASP2,MECP2,MAPT,HDGFL3,TPPP3,MAP6D1,CKAP5,FKBP4,CLIP3,SNCA,GOLGA2,RANBP9,TPPP,AKAP9,ARHGEF7,OCLN,DRG1,TTBK2,CRYAB,SLAIN1,NUMA1,PSRC1,TUBGCP6,TUBGCP3,CDK5RAP2,NDE1,EML2,STMN2,TUBGCP4,GBA2,BMERB1,DCTN1,TUBG2,…		-3.18662	0.00143946	0.120558	FALSE	effectsize_down
GO_MF	GO:0016903	oxidoreductase activity, acting on the aldehyde or oxo group of donors	46	29	0	ALDH18A1,BCKDHB,ALDH2,ALDH16A1,ALDH9A1,ALDH6A1,ALDH1A1,RDH11,DBT,OGDHL,ALDH1L1,AKR1C3,ALDH5A1,ALDH7A1,ALDH1B1,DLAT,FAR1,ALDH4A1,OGDH,PDHB,ALDH3A2,PDHA1,AKR1B1,ADH5,BCKDHA,PDHX,GAPDH,DHTKD1,DLD		3.18636	0.00144076	0.057244	FALSE	effectsize_up
GO_BP	GO:1903573	negative regulation of response to endoplasmic reticulum stress	50	27	0	NCK2,AKT3,HSPA1A,WFS1,PARK7,PRKN,AKT2,UFL1,CLU,NCK1,USP14,HSPA5,DDRGK1,BCL2L1,SVIP,RACK1,AKT1,OPA1,ATAD3A,UBXN1,HYOU1,TXNDC12,HERPUD1,SYVN1,USP25,SGTA,PTPN1		3.18544	0.00144535	0.120558	FALSE	effectsize_up
GO_CC	GO:0030141	secretory granule	909	488	0	GYG1,CPPED1,GSN,UNC13D,HRG,CD44,ALB,PRDX6,STOM,HVCN1,A2M,C3,ACTN2,PRKG1,PADI2,COTL1,CADPS,CAT,IDH1,COL1A1,PYCARD,CD109,APOOL,GSTP1,PDXK,CEP290,HBB,DBNL,RAB13,ANXA4,ALAD,APOH,VAPA,ANXA2,PNP,VTI1B,DYNLT1,CPNE3,FERMT3,TEX264,ORM1,NIT2,ANXA11,PCSK1,BAIAP2,EEF1A1,PPFIA3,DOCK2,KIT,VAMP1,SLC2A3,CCT8,ITGAM,HUWE1,LGALS3,PYGL,ARSB,RAB3D,SLIRP,SNAP29,ITIH4,JUP,NAPRT,SLC2A5,ICA1,OSTF1,SERPINI1,TUBB4B,RAB31,D…		3.18282	0.00145846	0.059021	FALSE	effectsize_up
GO_BP	GO:0072329	monocarboxylic acid catabolic process	130	77	0	CNR1,BDH2,ACADS,CRYL1,IRS2,ETFDH,MLYCD,HSD17B4,PGD,ETFA,DECR2,SCP2,ACADM,HACL1,HSD17B10,PCCA,AUH,AMACR,ACAA1,ACOX3,CRAT,GCDH,AKT2,ACAT1,ECI1,MCAT,LDHD,AKR1A1,CPT2,ACOT7,ECI2,DECR1,ACAA2,CPT1A,ACOT8,HADH,ABCD3,SLC27A4,NUDT19,SLC16A1,ECHDC1,IDNK,ACOX1,AKT1,SORD,DCXR,HOGA1,HEXB,LONP2,ACAD10,HADHA,ECHS1,CROT,FAH,PCCB,FAAH,ETFB,LPIN1,PCK2,XYLB,PEX5,PEX2,IDS,EHHADH,ABCD1,MCEE,ACAD11,ECHDC2,SLC27A2,ILVB…		3.17756	0.0014852	0.122749	FALSE	effectsize_up
GO_BP	GO:0060294	cilium movement involved in cell motility	217	34	0	PGAM4,APOB,BBS1,DYNC2H1,NME7,SLIRP,TUBB4B,CCNYL1,VDAC3,SEPTIN4,MKKS,UBE2B,PLTP,ADCY3,DPCD,LZTFL1,TUBA3E,ARMC3,SORD,DNAJA1,CFAP20,INTS13,TTC12,VPS13A,IFT81,BBS2,ATP2B4,RGN,PGK2,BBS4,TPGS1,CELF3,TMF1,GK2		3.17658	0.00149024	0.122749	FALSE	effectsize_up
GO_MF	GO:0005540	hyaluronic acid binding	24	11	0	CD44,ACAN,ITIH2,HAPLN4,HAPLN1,NCAN,BCAN,VCAN,HAPLN2,C1QBP,ITIH1		3.17607	0.00149283	0.057244	FALSE	effectsize_up
GO_MF	GO:0030159	signaling receptor complex adaptor activity	52	34	0	SHANK2,SORBS1,IRS2,G3BP2,GNB4,GRB10,GRIP1,SHANK1,NCK2,SHANK3,MAGI2,HOMER2,SH2B1,CRK,PIK3R1,MAPK8IP3,RGS14,NCK1,NUP62,SPAG9,GAB2,PTPN11,GRB2,FRS2,FRS3,MMS19,DLG5,TRADD,GNB3,GNB2,CDH5,GNB5,SPATA2,GNB1		-3.17132	0.0015175	0.057244	FALSE	effectsize_down
GO_BP	GO:0099532	synaptic vesicle endosomal processing	11	11	0	VTI1A,BTBD8,GRIPAP1,ITSN1,EEA1,STX6,ITSN2,AP3D1,VAMP4,AP1G1,RAB7A		-3.16402	0.00155607	0.127376	FALSE	effectsize_down
GO_BP	GO:0061045	negative regulation of wound healing	78	32	0	APCS,HRG,PRKG1,CD109,APOH,ANXA2,CASK,SERPING1,AJAP1,FGF2,TMX1,CRK,CLASP2,FGG,FGB,FGA,KRT1,EPPK1,CD9,SERPINE2,PTEN,SLC12A2,UBASH3B,VTN,TSPAN8,PROS1,F2,CLASP1,PRKCD,SMAD3,KNG1,APOE		3.15329	0.00161443	0.131337	FALSE	effectsize_up
GO_BP	GO:0009116	nucleoside metabolic process	50	28	0	MTAP,PRTFDC1,NT5C1A,PNP,NT5E,HPRT1,PGM2,QNG1,ENPP4,DERA,GDA,APRT,MACROD1,TYMP,NT5C2,OARD1,DTYMK,ERH,DGUOK,DCTD,ADK,ADA,ADAL,MACROD2,UCKL1,NT5C3A,DNPH1,TK2		3.14909	0.0016378	0.13242	FALSE	effectsize_up
GO_BP	GO:0010639	negative regulation of organelle organization	371	199	0	MAP2,GSN,ANKRD27,XRN1,APC2,SCIN,LMNA,PFN2,IK,DMTN,TUBB4A,RBM14,GAS2L1,CAMSAP2,NOL3,SPTA1,LIMA1,TERF2IP,GCLC,MAP1B,ADD2,TAOK1,MAD1L1,KANK2,CGNL1,SMAD4,TBC1D7,LPAR1,KATNB1,HUWE1,CARMIL1,TMOD1,TBC1D4,TBCD,WDR47,SHANK1,ZW10,FLCN,STMN1,TRIM32,SHANK3,PICK1,HSPA1A,BNIP3,APC,SLC25A4,HNRNPA1,FLII,ARHGEF2,HDAC6,SMCR8,SSH3,ADD1,MAP4,ARFGEF1,KLHL22,SPTBN1,SLC25A6,EPS8,MKKS,DYRK1A,NUBP1,TWF2,INPP5J,SMARCA5,CL…		-3.14692	0.00165001	0.132595	FALSE	effectsize_down
GO_CC	GO:0000776	kinetochore	174	82	0	SMARCE1,PPP1R12A,NUP107,CHAMP1,TP53BP1,MAD1L1,CHMP7,NUP133,NDEL1,DCTN4,PPP1CC,SMARCC2,CHMP1B,CHMP2A,NUP160,CENPV,CHMP6,ZW10,DCTN3,NUP98,CLIP1,APC,DCTN6,CLASP2,XPO1,HNRNPU,CHMP4A,SMC1A,CKAP5,H3-3B,DYNC1LI1,SEH1L,FBXW11,SEPTIN6,ACTL6B,TRAPPC12,CHMP5,CHMP4B,CHMP2B,NUP37,SUGT1,GPATCH11,SEPTIN7,NUP85,DYNC1LI2,PBRM1,BUB3,CHMP3,NDE1,SIN3A,NSL1,AHCTF1,NUDCD2,NUP43,DCTN1,CHMP1A,RASSF2,SEPTIN2,HSF1,CSNK1A1…		-3.14566	0.00165712	0.0645888	FALSE	effectsize_down
GO_MF	GO:0008236	serine-type peptidase activity	288	76	0	UBAC2,HRG,A2M,HTRA1,CD109,SCPEP1,COL6A3,ANXA2,SERPINH1,SPOCK1,PCSK1,PREPL,SERPINF1,HABP2,F3,ITIH4,ITIH2,SERPINI1,DPP7,DPP8,SERPINA1,LONP1,SERPING1,NUP98,TPP1,PEBP1,HTRA2,PRCP,APEH,PREP,ITIH5,DPP9,RHBDD2,CTSG,DPP10,ACE,CLPP,SERPINE2,APP,HP,RHBDL3,SERPINB12,SEC11A,LONP2,LTF,SERPINB6,PCSK2,SERPINB4,SERPINB3,KLK6,PRSS3,PRSS1,CTSA,SERPINB8,ITIH1,F2,CTSH,C1S,AMBP,SEC11C,CPVL,PCSK1N,TPP2,TMPRSS2,PRTN3,R…		3.14503	0.00166071	0.057244	FALSE	effectsize_up
GO_CC	GO:0015630	microtubule cytoskeleton	1425	669	0	RPS3,MAP2,BICD1,MCM3,MAP7,ANKS1B,TBL1XR1,APC2,RAB3IP,MAP1A,CTTN,RMDN2,PPP1R12A,YTHDF2,PPP4C,ACADS,CHAMP1,SBDS,IK,ZFYVE19,TUBB4A,ACOT13,STAU2,GAS2L1,SORBS1,PYCARD,CAMSAP2,PJA2,CEP170B,CEP290,ARMC9,STRBP,MAPRE3,SPECC1L,BBS1,VAPA,VIM,WASH3P,MDH1,EMD,DYNLT1,MAP1B,CLIC4,PBXIP1,TAOK1,CROCC,NIT2,VPS41,DYNC2H1,PKP4,REEP1,FNTA,ANXA11,TTC19,MAD1L1,UBXN2B,AGTPBP1,PRPF19,TTL,BAIAP2,CHMP7,SMAD4,NDEL1,WNK1,TBC…		-3.14446	0.00166396	0.0645888	FALSE	effectsize_down
GO_BP	GO:0060348	bone development	219	63	0	BPNT2,NOTCH2,SBDS,COL1A1,PLXNB1,ANXA2,SH3PXD2B,SERPINH1,CBS,MAPK11,INPPL1,TAPT1,SRC,BGN,SMPD3,FGFR3,ATG9A,MEGF8,ATP6AP1,RAB23,LIPA,TTC9,PHOSPHO1,COL6A1,ZMPSTE24,RHOA,RPL13,GLG1,LRRK1,LTF,PTPRC,PPIB,DYM,BNC2,PLS3,FOXP1,MAP2K6,IFT172,TRIP11,AKAP13,GNAS,EBP,ALPL,RGN,PAPSS2,ZBTB16,RYR1,OGN,DDR2,ECM1,COL2A1,ACTN3,MIGA2,SNX10,SEMA4D,TGM2,PRPSAP2,PAFAH1B1,NPR2,GJA1,FGFR2,MAPK14,BMPR2		3.1418	0.0016791	0.134114	FALSE	effectsize_up
GO_MF	GO:0016620	oxidoreductase activity, acting on the aldehyde or oxo group of donors, NAD or NADP as acceptor	40	27	0	ALDH18A1,BCKDHB,ALDH2,ALDH16A1,ALDH9A1,ALDH6A1,ALDH1A1,RDH11,DBT,ALDH1L1,AKR1C3,ALDH5A1,ALDH7A1,ALDH1B1,DLAT,FAR1,ALDH4A1,OGDH,PDHB,ALDH3A2,PDHA1,AKR1B1,ADH5,BCKDHA,PDHX,GAPDH,DLD		3.14086	0.00168452	0.057244	FALSE	effectsize_up
GO_MF	GO:0016684	oxidoreductase activity, acting on peroxide as acceptor	60	38	0	PRDX6,HBD,CAT,HBA2,GSTP1,HBB,MGST3,CP,PRDX3,MPO,TXNRD1,PRDX1,PRDX4,PRDX5,SELENOF,PARK7,GSTK1,PRDX2,GPX4,HBG1,TXNDC17,GSTM2,PTGES,LTC4S,HBZ,HBG2,GSTZ1,CLIC2,SESN3,CYGB,SESN1,PTGS1,MGST2,MGST1,HBA1,GSTT1,GPX1,ALOX5AP		3.13862	0.00169744	0.057244	FALSE	effectsize_up
GO_MF	GO:0005516	calmodulin binding	207	134	0	TRPM3,MKNK1,MAP2,PPP3CA,GAP43,CAMSAP2,SLC8A2,STRN4,ADD2,CAMK4,EEF1A1,CAMKK1,CAMKK2,PHKA2,PHKB,AKAP5,MYO1E,ATP2B2,CAMKV,TPRG1L,CASK,CAMK2A,FKBP8,SNTA1,NDUFAF4,STRN,MYLK,ADD1,EWSR1,SPTBN1,PDE1C,CAMSAP3,MYO1D,WFS1,MYH10,MAP6,PLA2G6,EEA1,PLCB1,SCN2A,MYH14,MAP6D1,MYO5A,PDE1B,IQGAP1,ATP2B3,SPTAN1,ADCY3,GRIN1,KCNQ2,SLC9A1,AKAP12,STRN3,UNC13C,DAPK1,DDX5,UBR4,SNTB1,PPP3R1,CAMK1G,CAMK2D,CACNA1C,NOS1,SLC8A1…		-3.13556	0.00171529	0.057244	FALSE	effectsize_down
GO_MF	GO:0035403	histone H3T6 kinase activity	247	132	0	AATK,MKNK1,CSNK1G2,TAOK1,WNK1,SLK,NUAK1,WNK2,TNIK,SPEG,RIPK1,SNRK,AAK1,BRSK2,DCLK1,CASK,MARK2,MAP4K3,MARK3,GSK3A,GSK3B,BCR,AKT3,SMG1,LMTK2,TTBK1,MAST1,BRSK1,CSNK1D,PRKCA,CSNK1E,STK32C,PRKAA1,BRAF,RPS6KB1,CDC42BPB,CSNK2A2,PIK3CA,SIK3,STK38L,MAST3,PAK2,RPS6KA3,PRKCB,NEK7,KALRN,LMTK3,LIMK1,PIK3R4,AKT2,MTOR,TBK1,DAPK1,PRKDC,NEK9,RPS6KC1,STK24,RPS6KA4,STK25,RPS6KA2,PRKAA2,GAK,STK11,PHKG1,OXSR1,SRPK2,S…		-3.13209	0.00173566	0.057244	FALSE	effectsize_down
GO_MF	GO:0061135	endopeptidase regulator activity	184	72	0	C4A,HRG,ADRM1,A2M,C3,RENBP,PYCARD,CD109,PRNP,COL6A3,PSME2,ANXA2,SERPINH1,SPOCK1,LXN,SERPINF1,ITIH4,BIRC6,ITIH2,SERPINI1,SERPINA1,SERPING1,PEBP1,ITIH5,UCHL5,HSPD1,PSME1,USP14,SORL1,SERPINE2,PSMF1,APP,TIMM50,SERPINB12,CAST,LTF,SERPINB6,CSTB,CST3,SPOCK3,PSME3,ABCA2,TIMP3,TIMP2,SERPINB4,SERPINB3,PROS1,SERPINB8,LCN1,ITIH1,GBP2,GAPDH,CSTA,AMBP,AHSG,CRB2,NDUFA13,PCSK1N,PSMD14,ROCK2,SERPINB9,KNG1,SERPIND…		3.13055	0.00174478	0.057244	FALSE	effectsize_up
GO_MF	GO:0016829	lyase activity	224	130	0	RPS3,CA1,ADCY6,HMGCL,KYAT1,POLG,ALAD,MVD,CA2,TKFC,MGST3,CBS,CLYBL,HCCS,ME2,MLYCD,HSD17B4,ADSL,ACO1,CENPV,ARMT1,CA8,MOCS1,FH,UMPS,ALDOC,PAICS,GNAI1,CA14,ME1,DERA,PISD,GOT1,CA4,HACL1,PARK7,IREB2,GRM7,AUH,ADCY3,XRCC5,KYAT3,GNAZ,PDXDC1,DGLUCY,ENO1,GUCY1A1,GUCY1B1,PTGES2,PCBD2,HMGB1,FAHD1,GAD2,ME3,FASN,ADCY2,GNAO1,ASL,FECH,ECHDC1,PCBD1,NEIL2,DDT,ADCY8,SRR,HOGA1,PAM,NPL,TSEN34,GGCT,ADCY9,SHMT1,NCS1,HAD…		3.12883	0.00175506	0.057244	FALSE	effectsize_up
GO_MF	GO:0160215	deacylase activity	71	40	0	MAPK8,ACOT13,ADPRS,HIBCH,SIRT3,ESD,MTA2,HDAC6,PLA2G6,PPT1,ACOT9,HDAC4,AMDHD2,MACROD1,ACOT7,SIRT5,ACAA2,ACOT8,ABCD3,THEM4,ACOT2,THEM5,MBLAC2,OARD1,DTD1,ACOT1,HDAC8,ACOT11,HDAC5,HDAC3,UCN,HDAC1,CES1,ABCD1,MACROD2,HDAC11,DESI1,SIRT2,HDAC2,ABCD2		3.12758	0.00176254	0.057244	FALSE	effectsize_up
GO_MF	GO:0004676	3-phosphoinositide-dependent protein kinase activity	245	130	0	AATK,MKNK1,CSNK1G2,TAOK1,WNK1,SLK,NUAK1,WNK2,TNIK,SPEG,RIPK1,SNRK,AAK1,BRSK2,DCLK1,CASK,MARK2,MAP4K3,MARK3,GSK3A,GSK3B,BCR,AKT3,SMG1,LMTK2,TTBK1,MAST1,BRSK1,CSNK1D,CSNK1E,STK32C,PRKAA1,BRAF,RPS6KB1,CDC42BPB,CSNK2A2,PIK3CA,SIK3,STK38L,MAST3,PAK2,RPS6KA3,NEK7,KALRN,LMTK3,LIMK1,PIK3R4,AKT2,MTOR,TBK1,DAPK1,PRKDC,NEK9,RPS6KC1,STK24,RPS6KA4,STK25,RPS6KA2,PRKAA2,GAK,STK11,PHKG1,OXSR1,SRPK2,STK39,TRIO,CD…		-3.12494	0.00177841	0.057244	FALSE	effectsize_down
GO_MF	GO:0004677	DNA-dependent protein kinase activity	246	130	0	AATK,MKNK1,CSNK1G2,TAOK1,WNK1,SLK,NUAK1,WNK2,TNIK,SPEG,RIPK1,SNRK,AAK1,BRSK2,DCLK1,CASK,MARK2,MAP4K3,MARK3,GSK3A,GSK3B,BCR,AKT3,SMG1,LMTK2,TTBK1,MAST1,BRSK1,CSNK1D,CSNK1E,STK32C,PRKAA1,BRAF,RPS6KB1,CDC42BPB,CSNK2A2,PIK3CA,SIK3,STK38L,MAST3,PAK2,RPS6KA3,NEK7,KALRN,LMTK3,LIMK1,PIK3R4,AKT2,MTOR,TBK1,DAPK1,PRKDC,NEK9,RPS6KC1,STK24,RPS6KA4,STK25,RPS6KA2,PRKAA2,GAK,STK11,PHKG1,OXSR1,SRPK2,STK39,TRIO,CD…		-3.12494	0.00177841	0.057244	FALSE	effectsize_down
GO_MF	GO:0004694	eukaryotic translation initiation factor 2alpha kinase activity	243	130	0	AATK,MKNK1,CSNK1G2,TAOK1,WNK1,SLK,NUAK1,WNK2,TNIK,SPEG,RIPK1,SNRK,AAK1,BRSK2,DCLK1,CASK,MARK2,MAP4K3,MARK3,GSK3A,GSK3B,BCR,AKT3,SMG1,LMTK2,TTBK1,MAST1,BRSK1,CSNK1D,CSNK1E,STK32C,PRKAA1,BRAF,RPS6KB1,CDC42BPB,CSNK2A2,PIK3CA,SIK3,STK38L,MAST3,PAK2,RPS6KA3,NEK7,KALRN,LMTK3,LIMK1,PIK3R4,AKT2,MTOR,TBK1,DAPK1,PRKDC,NEK9,RPS6KC1,STK24,RPS6KA4,STK25,RPS6KA2,PRKAA2,GAK,STK11,PHKG1,OXSR1,SRPK2,STK39,TRIO,CD…		-3.12494	0.00177841	0.057244	FALSE	effectsize_down
GO_MF	GO:0004711	ribosomal protein S6 kinase activity	245	130	0	AATK,MKNK1,CSNK1G2,TAOK1,WNK1,SLK,NUAK1,WNK2,TNIK,SPEG,RIPK1,SNRK,AAK1,BRSK2,DCLK1,CASK,MARK2,MAP4K3,MARK3,GSK3A,GSK3B,BCR,AKT3,SMG1,LMTK2,TTBK1,MAST1,BRSK1,CSNK1D,CSNK1E,STK32C,PRKAA1,BRAF,RPS6KB1,CDC42BPB,CSNK2A2,PIK3CA,SIK3,STK38L,MAST3,PAK2,RPS6KA3,NEK7,KALRN,LMTK3,LIMK1,PIK3R4,AKT2,MTOR,TBK1,DAPK1,PRKDC,NEK9,RPS6KC1,STK24,RPS6KA4,STK25,RPS6KA2,PRKAA2,GAK,STK11,PHKG1,OXSR1,SRPK2,STK39,TRIO,CD…		-3.12494	0.00177841	0.057244	FALSE	effectsize_down
GO_MF	GO:0035175	histone H3S10 kinase activity	245	130	0	AATK,MKNK1,CSNK1G2,TAOK1,WNK1,SLK,NUAK1,WNK2,TNIK,SPEG,RIPK1,SNRK,AAK1,BRSK2,DCLK1,CASK,MARK2,MAP4K3,MARK3,GSK3A,GSK3B,BCR,AKT3,SMG1,LMTK2,TTBK1,MAST1,BRSK1,CSNK1D,CSNK1E,STK32C,PRKAA1,BRAF,RPS6KB1,CDC42BPB,CSNK2A2,PIK3CA,SIK3,STK38L,MAST3,PAK2,RPS6KA3,NEK7,KALRN,LMTK3,LIMK1,PIK3R4,AKT2,MTOR,TBK1,DAPK1,PRKDC,NEK9,RPS6KC1,STK24,RPS6KA4,STK25,RPS6KA2,PRKAA2,GAK,STK11,PHKG1,OXSR1,SRPK2,STK39,TRIO,CD…		-3.12494	0.00177841	0.057244	FALSE	effectsize_down
GO_MF	GO:0035979	histone H2AXS139 kinase activity	245	130	0	AATK,MKNK1,CSNK1G2,TAOK1,WNK1,SLK,NUAK1,WNK2,TNIK,SPEG,RIPK1,SNRK,AAK1,BRSK2,DCLK1,CASK,MARK2,MAP4K3,MARK3,GSK3A,GSK3B,BCR,AKT3,SMG1,LMTK2,TTBK1,MAST1,BRSK1,CSNK1D,CSNK1E,STK32C,PRKAA1,BRAF,RPS6KB1,CDC42BPB,CSNK2A2,PIK3CA,SIK3,STK38L,MAST3,PAK2,RPS6KA3,NEK7,KALRN,LMTK3,LIMK1,PIK3R4,AKT2,MTOR,TBK1,DAPK1,PRKDC,NEK9,RPS6KC1,STK24,RPS6KA4,STK25,RPS6KA2,PRKAA2,GAK,STK11,PHKG1,OXSR1,SRPK2,STK39,TRIO,CD…		-3.12494	0.00177841	0.057244	FALSE	effectsize_down
GO_MF	GO:0044022	histone H3S28 kinase activity	245	130	0	AATK,MKNK1,CSNK1G2,TAOK1,WNK1,SLK,NUAK1,WNK2,TNIK,SPEG,RIPK1,SNRK,AAK1,BRSK2,DCLK1,CASK,MARK2,MAP4K3,MARK3,GSK3A,GSK3B,BCR,AKT3,SMG1,LMTK2,TTBK1,MAST1,BRSK1,CSNK1D,CSNK1E,STK32C,PRKAA1,BRAF,RPS6KB1,CDC42BPB,CSNK2A2,PIK3CA,SIK3,STK38L,MAST3,PAK2,RPS6KA3,NEK7,KALRN,LMTK3,LIMK1,PIK3R4,AKT2,MTOR,TBK1,DAPK1,PRKDC,NEK9,RPS6KC1,STK24,RPS6KA4,STK25,RPS6KA2,PRKAA2,GAK,STK11,PHKG1,OXSR1,SRPK2,STK39,TRIO,CD…		-3.12494	0.00177841	0.057244	FALSE	effectsize_down
GO_MF	GO:0044023	histone H4S1 kinase activity	245	130	0	AATK,MKNK1,CSNK1G2,TAOK1,WNK1,SLK,NUAK1,WNK2,TNIK,SPEG,RIPK1,SNRK,AAK1,BRSK2,DCLK1,CASK,MARK2,MAP4K3,MARK3,GSK3A,GSK3B,BCR,AKT3,SMG1,LMTK2,TTBK1,MAST1,BRSK1,CSNK1D,CSNK1E,STK32C,PRKAA1,BRAF,RPS6KB1,CDC42BPB,CSNK2A2,PIK3CA,SIK3,STK38L,MAST3,PAK2,RPS6KA3,NEK7,KALRN,LMTK3,LIMK1,PIK3R4,AKT2,MTOR,TBK1,DAPK1,PRKDC,NEK9,RPS6KC1,STK24,RPS6KA4,STK25,RPS6KA2,PRKAA2,GAK,STK11,PHKG1,OXSR1,SRPK2,STK39,TRIO,CD…		-3.12494	0.00177841	0.057244	FALSE	effectsize_down
GO_MF	GO:0044024	histone H2AS1 kinase activity	245	130	0	AATK,MKNK1,CSNK1G2,TAOK1,WNK1,SLK,NUAK1,WNK2,TNIK,SPEG,RIPK1,SNRK,AAK1,BRSK2,DCLK1,CASK,MARK2,MAP4K3,MARK3,GSK3A,GSK3B,BCR,AKT3,SMG1,LMTK2,TTBK1,MAST1,BRSK1,CSNK1D,CSNK1E,STK32C,PRKAA1,BRAF,RPS6KB1,CDC42BPB,CSNK2A2,PIK3CA,SIK3,STK38L,MAST3,PAK2,RPS6KA3,NEK7,KALRN,LMTK3,LIMK1,PIK3R4,AKT2,MTOR,TBK1,DAPK1,PRKDC,NEK9,RPS6KC1,STK24,RPS6KA4,STK25,RPS6KA2,PRKAA2,GAK,STK11,PHKG1,OXSR1,SRPK2,STK39,TRIO,CD…		-3.12494	0.00177841	0.057244	FALSE	effectsize_down
GO_MF	GO:0044025	histone H2BS14 kinase activity	245	130	0	AATK,MKNK1,CSNK1G2,TAOK1,WNK1,SLK,NUAK1,WNK2,TNIK,SPEG,RIPK1,SNRK,AAK1,BRSK2,DCLK1,CASK,MARK2,MAP4K3,MARK3,GSK3A,GSK3B,BCR,AKT3,SMG1,LMTK2,TTBK1,MAST1,BRSK1,CSNK1D,CSNK1E,STK32C,PRKAA1,BRAF,RPS6KB1,CDC42BPB,CSNK2A2,PIK3CA,SIK3,STK38L,MAST3,PAK2,RPS6KA3,NEK7,KALRN,LMTK3,LIMK1,PIK3R4,AKT2,MTOR,TBK1,DAPK1,PRKDC,NEK9,RPS6KC1,STK24,RPS6KA4,STK25,RPS6KA2,PRKAA2,GAK,STK11,PHKG1,OXSR1,SRPK2,STK39,TRIO,CD…		-3.12494	0.00177841	0.057244	FALSE	effectsize_down
GO_MF	GO:0072354	histone H3T3 kinase activity	245	130	0	AATK,MKNK1,CSNK1G2,TAOK1,WNK1,SLK,NUAK1,WNK2,TNIK,SPEG,RIPK1,SNRK,AAK1,BRSK2,DCLK1,CASK,MARK2,MAP4K3,MARK3,GSK3A,GSK3B,BCR,AKT3,SMG1,LMTK2,TTBK1,MAST1,BRSK1,CSNK1D,CSNK1E,STK32C,PRKAA1,BRAF,RPS6KB1,CDC42BPB,CSNK2A2,PIK3CA,SIK3,STK38L,MAST3,PAK2,RPS6KA3,NEK7,KALRN,LMTK3,LIMK1,PIK3R4,AKT2,MTOR,TBK1,DAPK1,PRKDC,NEK9,RPS6KC1,STK24,RPS6KA4,STK25,RPS6KA2,PRKAA2,GAK,STK11,PHKG1,OXSR1,SRPK2,STK39,TRIO,CD…		-3.12494	0.00177841	0.057244	FALSE	effectsize_down
GO_MF	GO:0072371	histone H2AS121 kinase activity	245	130	0	AATK,MKNK1,CSNK1G2,TAOK1,WNK1,SLK,NUAK1,WNK2,TNIK,SPEG,RIPK1,SNRK,AAK1,BRSK2,DCLK1,CASK,MARK2,MAP4K3,MARK3,GSK3A,GSK3B,BCR,AKT3,SMG1,LMTK2,TTBK1,MAST1,BRSK1,CSNK1D,CSNK1E,STK32C,PRKAA1,BRAF,RPS6KB1,CDC42BPB,CSNK2A2,PIK3CA,SIK3,STK38L,MAST3,PAK2,RPS6KA3,NEK7,KALRN,LMTK3,LIMK1,PIK3R4,AKT2,MTOR,TBK1,DAPK1,PRKDC,NEK9,RPS6KC1,STK24,RPS6KA4,STK25,RPS6KA2,PRKAA2,GAK,STK11,PHKG1,OXSR1,SRPK2,STK39,TRIO,CD…		-3.12494	0.00177841	0.057244	FALSE	effectsize_down
GO_MF	GO:0072518	Rho-dependent protein serine/threonine kinase activity	245	130	0	AATK,MKNK1,CSNK1G2,TAOK1,WNK1,SLK,NUAK1,WNK2,TNIK,SPEG,RIPK1,SNRK,AAK1,BRSK2,DCLK1,CASK,MARK2,MAP4K3,MARK3,GSK3A,GSK3B,BCR,AKT3,SMG1,LMTK2,TTBK1,MAST1,BRSK1,CSNK1D,CSNK1E,STK32C,PRKAA1,BRAF,RPS6KB1,CDC42BPB,CSNK2A2,PIK3CA,SIK3,STK38L,MAST3,PAK2,RPS6KA3,NEK7,KALRN,LMTK3,LIMK1,PIK3R4,AKT2,MTOR,TBK1,DAPK1,PRKDC,NEK9,RPS6KC1,STK24,RPS6KA4,STK25,RPS6KA2,PRKAA2,GAK,STK11,PHKG1,OXSR1,SRPK2,STK39,TRIO,CD…		-3.12494	0.00177841	0.057244	FALSE	effectsize_down
GO_MF	GO:0140823	histone H2BS36 kinase activity	245	130	0	AATK,MKNK1,CSNK1G2,TAOK1,WNK1,SLK,NUAK1,WNK2,TNIK,SPEG,RIPK1,SNRK,AAK1,BRSK2,DCLK1,CASK,MARK2,MAP4K3,MARK3,GSK3A,GSK3B,BCR,AKT3,SMG1,LMTK2,TTBK1,MAST1,BRSK1,CSNK1D,CSNK1E,STK32C,PRKAA1,BRAF,RPS6KB1,CDC42BPB,CSNK2A2,PIK3CA,SIK3,STK38L,MAST3,PAK2,RPS6KA3,NEK7,KALRN,LMTK3,LIMK1,PIK3R4,AKT2,MTOR,TBK1,DAPK1,PRKDC,NEK9,RPS6KC1,STK24,RPS6KA4,STK25,RPS6KA2,PRKAA2,GAK,STK11,PHKG1,OXSR1,SRPK2,STK39,TRIO,CD…		-3.12494	0.00177841	0.057244	FALSE	effectsize_down
GO_MF	GO:0140855	histone H3S57 kinase activity	245	130	0	AATK,MKNK1,CSNK1G2,TAOK1,WNK1,SLK,NUAK1,WNK2,TNIK,SPEG,RIPK1,SNRK,AAK1,BRSK2,DCLK1,CASK,MARK2,MAP4K3,MARK3,GSK3A,GSK3B,BCR,AKT3,SMG1,LMTK2,TTBK1,MAST1,BRSK1,CSNK1D,CSNK1E,STK32C,PRKAA1,BRAF,RPS6KB1,CDC42BPB,CSNK2A2,PIK3CA,SIK3,STK38L,MAST3,PAK2,RPS6KA3,NEK7,KALRN,LMTK3,LIMK1,PIK3R4,AKT2,MTOR,TBK1,DAPK1,PRKDC,NEK9,RPS6KC1,STK24,RPS6KA4,STK25,RPS6KA2,PRKAA2,GAK,STK11,PHKG1,OXSR1,SRPK2,STK39,TRIO,CD…		-3.12494	0.00177841	0.057244	FALSE	effectsize_down
GO_MF	GO:0140995	histone H2A kinase activity	245	130	0	AATK,MKNK1,CSNK1G2,TAOK1,WNK1,SLK,NUAK1,WNK2,TNIK,SPEG,RIPK1,SNRK,AAK1,BRSK2,DCLK1,CASK,MARK2,MAP4K3,MARK3,GSK3A,GSK3B,BCR,AKT3,SMG1,LMTK2,TTBK1,MAST1,BRSK1,CSNK1D,CSNK1E,STK32C,PRKAA1,BRAF,RPS6KB1,CDC42BPB,CSNK2A2,PIK3CA,SIK3,STK38L,MAST3,PAK2,RPS6KA3,NEK7,KALRN,LMTK3,LIMK1,PIK3R4,AKT2,MTOR,TBK1,DAPK1,PRKDC,NEK9,RPS6KC1,STK24,RPS6KA4,STK25,RPS6KA2,PRKAA2,GAK,STK11,PHKG1,OXSR1,SRPK2,STK39,TRIO,CD…		-3.12494	0.00177841	0.057244	FALSE	effectsize_down
GO_MF	GO:0140997	histone H4 kinase activity	245	130	0	AATK,MKNK1,CSNK1G2,TAOK1,WNK1,SLK,NUAK1,WNK2,TNIK,SPEG,RIPK1,SNRK,AAK1,BRSK2,DCLK1,CASK,MARK2,MAP4K3,MARK3,GSK3A,GSK3B,BCR,AKT3,SMG1,LMTK2,TTBK1,MAST1,BRSK1,CSNK1D,CSNK1E,STK32C,PRKAA1,BRAF,RPS6KB1,CDC42BPB,CSNK2A2,PIK3CA,SIK3,STK38L,MAST3,PAK2,RPS6KA3,NEK7,KALRN,LMTK3,LIMK1,PIK3R4,AKT2,MTOR,TBK1,DAPK1,PRKDC,NEK9,RPS6KC1,STK24,RPS6KA4,STK25,RPS6KA2,PRKAA2,GAK,STK11,PHKG1,OXSR1,SRPK2,STK39,TRIO,CD…		-3.12494	0.00177841	0.057244	FALSE	effectsize_down
GO_MF	GO:0140998	histone H2B kinase activity	245	130	0	AATK,MKNK1,CSNK1G2,TAOK1,WNK1,SLK,NUAK1,WNK2,TNIK,SPEG,RIPK1,SNRK,AAK1,BRSK2,DCLK1,CASK,MARK2,MAP4K3,MARK3,GSK3A,GSK3B,BCR,AKT3,SMG1,LMTK2,TTBK1,MAST1,BRSK1,CSNK1D,CSNK1E,STK32C,PRKAA1,BRAF,RPS6KB1,CDC42BPB,CSNK2A2,PIK3CA,SIK3,STK38L,MAST3,PAK2,RPS6KA3,NEK7,KALRN,LMTK3,LIMK1,PIK3R4,AKT2,MTOR,TBK1,DAPK1,PRKDC,NEK9,RPS6KC1,STK24,RPS6KA4,STK25,RPS6KA2,PRKAA2,GAK,STK11,PHKG1,OXSR1,SRPK2,STK39,TRIO,CD…		-3.12494	0.00177841	0.057244	FALSE	effectsize_down
GO_MF	GO:1990244	histone H2AT120 kinase activity	245	130	0	AATK,MKNK1,CSNK1G2,TAOK1,WNK1,SLK,NUAK1,WNK2,TNIK,SPEG,RIPK1,SNRK,AAK1,BRSK2,DCLK1,CASK,MARK2,MAP4K3,MARK3,GSK3A,GSK3B,BCR,AKT3,SMG1,LMTK2,TTBK1,MAST1,BRSK1,CSNK1D,CSNK1E,STK32C,PRKAA1,BRAF,RPS6KB1,CDC42BPB,CSNK2A2,PIK3CA,SIK3,STK38L,MAST3,PAK2,RPS6KA3,NEK7,KALRN,LMTK3,LIMK1,PIK3R4,AKT2,MTOR,TBK1,DAPK1,PRKDC,NEK9,RPS6KC1,STK24,RPS6KA4,STK25,RPS6KA2,PRKAA2,GAK,STK11,PHKG1,OXSR1,SRPK2,STK39,TRIO,CD…		-3.12494	0.00177841	0.057244	FALSE	effectsize_down
GO_MF	GO:0043236	laminin binding	29	16	0	ITGA2,LGALS3,AGRN,ITGA6,ITGB1,NID1,BCAM,DAG1,PLEKHA2,TINAGL1,LRRC15,LGALS1,GPC1,RPSA,SLIT2,ITGA3		3.11819	0.00181963	0.0578571	FALSE	effectsize_up
GO_MF	GO:0005504	fatty acid binding	47	24	0	CRABP1,PRR7,ALB,GSTP1,PTGDS,FABP7,FABP3,CYP4F11,DBT,SCP2,ACOX3,PMP2,ACOX1,RBP7,RBP1,ADH5,GSTM2,S100A9,FABP6,ACOX2,S100A8,NDUFAB1,FABP5,ALOX5AP		3.11495	0.00183975	0.0578571	FALSE	effectsize_up
GO_BP	GO:0046349	amino sugar biosynthetic process	13	10	0	UAP1L1,PGM3,AMDHD2,GNPDA1,GNPDA2,UAP1,GFPT1,GNPNAT1,NANS,NAGK		3.11194	0.00185861	0.147558	FALSE	effectsize_up
GO_BP	GO:0099565	chemical synaptic transmission, postsynaptic	118	56	0	IGSF11,ARRB2,PPP3CA,SLC8A2,NETO1,BAIAP2,SLC29A1,SEZ6,ABAT,CELF4,SHANK1,NLGN2,PTK2B,GSK3A,GSK3B,SHANK3,NLGN3,MECP2,TBC1D24,STX1B,EEA1,MPP2,NRXN1,RIMS1,GRIN2B,STX1A,GRIN1,GRIN2A,DLG4,SNCA,RAB3GAP1,P2RX7,CDK5,APP,PTEN,GRIA1,AKT1,SYNE1,GRIK2,MAPK8IP2,BEGAIN,UNC13B,SLC8A3,GRIK5,GRID2,DVL1,TMEM25,SSH1,ZMYND8,NLGN1,EIF4A3,RIMS2,MTMR2,RELN,PRKAR1B,MET		-3.10624	0.00189484	0.149533	FALSE	effectsize_down
GO_MF	GO:0019825	oxygen binding	34	12	0	ALB,HBD,HBA2,HBB,CBS,SOD2,HBG1,NGB,HBZ,HBG2,CYGB,HBA1		3.1027	0.00191763	0.0596209	FALSE	effectsize_up
GO_BP	GO:1902176	negative regulation of oxidative stress-induced intrinsic apoptotic signaling pathway	35	18	0	NOL3,NONO,SOD2,TRAP1,FGF2,BAG5,HTRA2,PARK7,PRKN,PPIA,HSPB1,RACK1,CTNNB1,AKT1,FBXO7,PYCR1,GPX1,FYN		3.09963	0.00193759	0.151997	FALSE	effectsize_up
GO_BP	GO:0001539	cilium or flagellum-dependent cell motility	220	35	0	PGAM4,APOB,BBS1,DYNC2H1,NME7,SLIRP,TUBB4B,CCNYL1,VDAC3,SEPTIN4,MKKS,UBE2B,PLTP,ADCY3,DPCD,LZTFL1,TUBA3E,ARMC3,SORD,DNAJA1,CFAP20,INTS13,TTC12,VPS13A,IFT81,BBS2,ATP2B4,RGN,RFX3,PGK2,BBS4,TPGS1,CELF3,TMF1,GK2		3.09535	0.0019658	0.152396	FALSE	effectsize_up
GO_BP	GO:0060285	cilium-dependent cell motility	220	35	0	PGAM4,APOB,BBS1,DYNC2H1,NME7,SLIRP,TUBB4B,CCNYL1,VDAC3,SEPTIN4,MKKS,UBE2B,PLTP,ADCY3,DPCD,LZTFL1,TUBA3E,ARMC3,SORD,DNAJA1,CFAP20,INTS13,TTC12,VPS13A,IFT81,BBS2,ATP2B4,RGN,RFX3,PGK2,BBS4,TPGS1,CELF3,TMF1,GK2		3.09535	0.0019658	0.152396	FALSE	effectsize_up
GO_MF	GO:0016831	carboxy-lyase activity	39	20	0	MVD,ME2,MLYCD,UMPS,PAICS,ME1,PISD,GOT1,PARK7,PDXDC1,FAHD1,GAD2,ME3,ECHDC1,DDT,UROD,BCKDHA,PCK2,AMD1,GAD1		3.09436	0.00197238	0.0606341	FALSE	effectsize_up
GO_BP	GO:1904294	positive regulation of ERAD pathway	19	13	0	BAG6,UBQLN2,UBQLN1,TMX1,WFS1,BCAP31,CAV1,STUB1,RNF185,ATXN3,HERPUD1,USP13,SGTA		-3.09214	0.00198721	0.15294	FALSE	effectsize_down
GO_BP	GO:0060079	excitatory postsynaptic potential	109	53	0	IGSF11,ARRB2,PPP3CA,SLC8A2,NETO1,BAIAP2,SLC29A1,SEZ6,CELF4,SHANK1,NLGN2,PTK2B,GSK3A,GSK3B,SHANK3,NLGN3,MECP2,TBC1D24,STX1B,MPP2,NRXN1,RIMS1,GRIN2B,STX1A,GRIN1,GRIN2A,DLG4,SNCA,RAB3GAP1,P2RX7,CDK5,APP,PTEN,GRIA1,AKT1,SYNE1,GRIK2,MAPK8IP2,BEGAIN,SLC8A3,GRIK5,GRID2,DVL1,TMEM25,SSH1,ZMYND8,NLGN1,EIF4A3,RIMS2,MTMR2,RELN,PRKAR1B,MET		-3.09009	0.00200098	0.15294	FALSE	effectsize_down
GO_BP	GO:0043242	negative regulation of protein-containing complex disassembly	85	52	0	GSN,APC2,SCIN,DMTN,GAS2L1,CAMSAP2,SPTA1,LIMA1,MAP1B,ADD2,TAOK1,KATNB1,CARMIL1,TMOD1,WDR47,APC,FLII,ARHGEF2,HDAC6,ADD1,SPTBN1,EPS8,TWF2,CLASP2,TWF1,HDGFL3,PIK3CA,TMOD2,MAP6D1,CARMIL2,SPTAN1,SPTBN4,CAPG,TTBK2,TMOD3,CAPZA1,STMN2,RDX,SPTBN5,MTPN,BMERB1,TRIOBP,MID1,SCAF4,UBQLN4,CLASP1,SWAP70,CIB1,SPTBN2,SPTB,CAPZA2,ADD3		-3.0891	0.00200763	0.15294	FALSE	effectsize_down
GO_BP	GO:0045934	negative regulation of nucleobase-containing compound metabolic process	1532	451	0	ILF3,RPS3,FHL2,TAF15,ZEB2,XRN1,SMARCE1,NOTCH2,TBL1XR1,BCLAF1,GMPPA,NFIC,ACIN1,LIG3,APBB1,NOSTRIN,TP53BP1,THRAP3,PHAX,PEX14,MTDH,MLIP,PHF24,SARNP,TERF2IP,HMGB2,UBE2D3,H1-5,SNX6,GCLC,LARP1,PDCD4,PBXIP1,METTL16,SRSF10,TRIM28,WWP1,CREB1,CCAR1,ABL1,PRMT2,KANK2,SMAD4,CELF4,NUDT16L1,NONO,FXR1,SLIRP,SMARCC2,SMAD2,MAP2K5,ABCE1,STRAP,MSH2,PSMC5,FLCN,NCK2,WDR82,TCERG1,CCAR2,PCNA,GSK3A,SRSF9,U2AF2,HSPA1A,RPL…		-3.08675	0.00202355	0.153267	FALSE	effectsize_down
GO_CC	GO:0016592	mediator complex	37	10	0	MED16,BCLAF1,THRAP3,UXT,MED1,MED18,MED4,MED6,MED12,MED23		-3.08315	0.00204824	0.0774229	FALSE	effectsize_down
GO_BP	GO:0006766	vitamin metabolic process	117	51	0	FLAD1,PDXK,GCLC,SLC2A3,CLYBL,ERO1A,PSAT1,NQO1,CYP4F11,MCCC1,PDXP,PLTP,GSTO1,ATP1A2,AKR1C3,CLSTN3,CBR3,PNPO,MMAB,THTPA,CBR1,PANK4,AASDHPPT,MTR,SLC25A32,SLC25A42,MMAA,RLBP1,LIPA,MTHFD2L,PANK2,PLPBP,CYP27A1,RFK,SHMT1,RBP1,MMACHC,MTHFS,ALPL,PRMT3,SLC23A2,GC,FPGS,FGFR1,BTD,VKORC1L1,SLC25A19,SLC25A16,SLC2A1,NFKB1,HLCS		3.08304	0.00204897	0.154305	FALSE	effectsize_up
GO_CC	GO:0000779	condensed chromosome, centromeric region	186	85	0	SMARCE1,PPP1R12A,NUP107,CHAMP1,TP53BP1,MAD1L1,CHMP7,NUP133,NDEL1,DCTN4,PPP1CC,SMARCC2,CHMP1B,CHMP2A,NUP160,CENPV,CHMP6,ZW10,DCTN3,NUP98,CLIP1,APC,DCTN6,CLASP2,XPO1,HNRNPU,CHMP4A,SMC1A,CKAP5,H3-3B,DYNC1LI1,SEH1L,FBXW11,SEPTIN6,ACTL6B,TRAPPC12,CHMP5,CHMP4B,ATRX,CHMP2B,NUP37,SUGT1,GPATCH11,SEPTIN7,NUP85,DYNC1LI2,PBRM1,BUB3,CHMP3,NDE1,SIN3A,NSL1,AHCTF1,NUDCD2,NUP43,DCTN1,CHMP1A,RASSF2,SEPTIN2,HSF1,CS…		-3.07914	0.00207601	0.0774229	FALSE	effectsize_down
GO_BP	GO:1902686	mitochondrial outer membrane permeabilization involved in programmed cell death	42	22	0	BNIP3L,GCLC,GSK3A,GSK3B,VDAC2,HSPA1A,BNIP3,SLC25A4,BAX,SLC25A6,SPG7,MUL1,ACAA2,BID,BCL2L1,RHOT2,HIP1R,SLC25A5,RHOT1,PPIF,ATP5IF1,SLC35F6		3.07815	0.00208291	0.15597	FALSE	effectsize_up
GO_BP	GO:0019395	fatty acid oxidation	107	62	0	CNR1,BDH2,ACADS,IRS2,ETFDH,MLYCD,HSD17B4,FABP3,ETFA,DECR2,PRKAA1,SCP2,ACADM,HACL1,HSD17B10,AUH,AMACR,ACAA1,ACOX3,CRAT,GCDH,AKT2,ACAT1,ECI1,MCAT,CPT2,ECI2,DECR1,ACAA2,CPT1A,ACOT8,HADH,ABCD3,ECHDC1,ACOX1,AKT1,LONP2,ACAD10,HADHA,ECHS1,CROT,PRKAG2,ADH5,APPL2,ETFB,PEX5,PEX2,PDK4,EHHADH,ABCD1,CYGB,ACAD11,ECHDC2,SLC27A2,ILVBL,ACOX2,IVD,HADHB,ECH1,MAPK14,ABCD2,ACADVL		3.06715	0.00216113	0.160912	FALSE	effectsize_up
GO_MF	GO:0004679	AMP-activated protein kinase activity	248	132	0	AATK,MKNK1,CSNK1G2,TAOK1,WNK1,SLK,NUAK1,WNK2,TNIK,SPEG,RIPK1,SNRK,AAK1,BRSK2,DCLK1,CASK,MARK2,MAP4K3,MARK3,GSK3A,GSK3B,BCR,AKT3,SMG1,LMTK2,TTBK1,MAST1,BRSK1,CSNK1D,CSNK1E,STK32C,PRKAA1,BRAF,RPS6KB1,CDC42BPB,CSNK2A2,PIK3CA,SIK3,STK38L,MAST3,PAK2,RPS6KA3,NEK7,KALRN,LMTK3,LIMK1,PIK3R4,AKT2,MTOR,TBK1,DAPK1,PRKDC,NEK9,RPS6KC1,STK24,RPS6KA4,STK25,RPS6KA2,PRKAA2,GAK,STK11,PRKAB2,PHKG1,OXSR1,SRPK2,STK39,…		-3.06037	0.00221062	0.0672027	FALSE	effectsize_down
GO_MF	GO:0005544	calcium-dependent phospholipid binding	53	35	0	ANXA5,ANXA4,ANXA2,CPNE3,ANXA11,ANXA8L1,ANXA1,SYT11,ANXA6,CPNE1,CPNE7,C2CD5,DOC2A,CPNE6,SYT17,CPNE8,ANXA7,CPNE4,SYT7,SYT5,CPNE2,SYT3,RPH3A,PCLO,SYT2,CPNE9,SYT13,CPNE5,SYT1,PLA2G4C,SYT4,SYT12,ESYT2,ESYT1,ANXA3		3.05509	0.00224996	0.0676473	FALSE	effectsize_up
GO_BP	GO:0097428	protein maturation by iron-sulfur cluster transfer	17	11	0	GLRX5,ISCA1,CIAO2B,NFU1,CIAO2A,CIAO1,CISD1,ISCA2,GLRX3,MMS19,BOLA2B		3.04371	0.00233676	0.172195	FALSE	effectsize_up
GO_BP	GO:0072376	protein activation cascade	20	10	0	APOH,F13A1,FLNA,PRCP,FGG,FGB,FGA,RASAL2,MVP,FBLN1		3.04345	0.00233879	0.172195	FALSE	effectsize_up
GO_CC	GO:0005777	peroxisome	147	100	0	MPV17,HMGCL,CAT,MVK,IDH1,DHRS4,PEX14,VIM,GRHPR,ACSL4,FDPS,MLYCD,HSD17B4,RIDA,IMPDH2,VWA8,MAP2K2,ACSL6,IDE,FIS1,USP30,TKT,DECR2,AGPS,PRDX5,PEX11B,SCP2,HSDL2,PEX19,DNM1L,HACL1,CRYM,MYO5A,GSTK1,PMVK,AMACR,ACAA1,ACOX3,CRAT,MUL1,GDAP1,TTC1,ACSL3,IDH2,MFF,ECI2,ACSL1,ACOT8,FAR1,ACBD5,SYT7,ABCD3,ISOC1,ACOT2,NUDT19,RAB8B,EPHX2,ACOX1,ALDH3A2,MTARC2,LONP2,PEX16,GNPAT,PEX26,CROT,PTGR3,PIPOX,SZT2,PNPLA8,PEX5,…		3.03737	0.0023865	0.0856438	FALSE	effectsize_up
GO_CC	GO:0042579	microbody	147	100	0	MPV17,HMGCL,CAT,MVK,IDH1,DHRS4,PEX14,VIM,GRHPR,ACSL4,FDPS,MLYCD,HSD17B4,RIDA,IMPDH2,VWA8,MAP2K2,ACSL6,IDE,FIS1,USP30,TKT,DECR2,AGPS,PRDX5,PEX11B,SCP2,HSDL2,PEX19,DNM1L,HACL1,CRYM,MYO5A,GSTK1,PMVK,AMACR,ACAA1,ACOX3,CRAT,MUL1,GDAP1,TTC1,ACSL3,IDH2,MFF,ECI2,ACSL1,ACOT8,FAR1,ACBD5,SYT7,ABCD3,ISOC1,ACOT2,NUDT19,RAB8B,EPHX2,ACOX1,ALDH3A2,MTARC2,LONP2,PEX16,GNPAT,PEX26,CROT,PTGR3,PIPOX,SZT2,PNPLA8,PEX5,…		3.03737	0.0023865	0.0856438	FALSE	effectsize_up
GO_MF	GO:0000981	DNA-binding transcription factor activity, RNA polymerase II-specific	1370	93	0	OLIG1,ZEB2,CDC5L,NOTCH2,ZNF483,ADNP,PURG,NFIC,ARNT2,CREB1,SMAD4,TFCP2,SMAD2,PCBP1,TBR1,CC2D1B,STAT6,NACC1,PBX1,GTF2I,RELA,ENO1,PURA,CC2D1A,STAT5B,STAT3,TSC22D1,HDGF,NFIX,SP9,ZNF316,FOXK1,NFXL1,NACC2,ZSCAN18,NPAS3,THAP11,PURB,NKRF,BCL11A,PGRMC2,KLF13,FOXP1,ZBTB20,MGA,FOXJ3,ZNF652,GMEB1,CTCF,IRF9,NTN1,LRRFIP1,TFEB,ZNF148,ZBTB16,ZKSCAN1,ZNF10,YY1,NR2C2,SREBF2,SP100,SP2,SOX10,RXRB,RFX3,PROX1,POU3F3,N…		-3.03703	0.00238924	0.0710539	FALSE	effectsize_down
GO_BP	GO:0006457	protein folding	230	165	0	APCS,FKBP9,MESD,DNAJC10,HSPBP1,FKBP2,SNRNP70,CCT8,RANBP2,DNAJC7,CCT3,ERO1A,TBCD,ARL2,TRAP1,HSPA1A,CCT5,TSC1,PDIA6,FKBP8,HSPA4,CLPX,RUVBL2,PDIA4,MKKS,WFS1,BAG5,RIC8A,HSP90B1,PRDX4,PDIA3,SELENOF,B2M,PEX19,HSPA4L,GRPEL1,P4HB,HSPE1,ERP29,UGGT1,PDCL3,TTC1,PPIA,PPID,AHSA1,FKBP4,FKBP5,HSPH1,TCP1,PFDN5,HSPD1,HSPA13,CLU,PPIL3,HSPA2,PDCD5,CDC37,HSPA5,CCT6B,PFDN6,TBCA,GAK,PTGES3,HSPA9,SACS,ZPR1,TBCC,TOR1A,C…		3.0313	0.00243506	0.178287	FALSE	effectsize_up
GO_BP	GO:0016053	organic acid biosynthetic process	337	170	0	MTAP,PYCR2,PYCARD,GSTP1,PTGDS,ALDH18A1,ACSS2,SEPHS1,MGST3,CBS,ABAT,GAMT,OAT,GATM,ASS1,MLYCD,SUCLA2,GLS2,PSAT1,ACSS1,CYP4F11,ALDH1A1,PHGDH,DEGS1,CAD,ACSF3,MRI1,HSD17B8,DECR2,PRKAA1,SCP2,LPGAT1,ERLIN1,OSBPL2,ACSBG1,UGP2,GOT1,PARK7,GGT7,GGT1,ACLY,CYP46A1,HSD17B10,AKR1C3,AMACR,SCD5,OXSM,MCAT,TECR,UBR4,PLP1,PYCR3,OSBP,ERLIN2,ACOT7,GPX4,CARNS1,PTGES2,PCBD2,HSD17B12,ACOT8,CBR1,AASDHPPT,PRKAA2,OSBPL3,PTG…		3.02225	0.00250899	0.181682	FALSE	effectsize_up
GO_BP	GO:0046394	carboxylic acid biosynthetic process	334	170	0	MTAP,PYCR2,PYCARD,GSTP1,PTGDS,ALDH18A1,ACSS2,SEPHS1,MGST3,CBS,ABAT,GAMT,OAT,GATM,ASS1,MLYCD,SUCLA2,GLS2,PSAT1,ACSS1,CYP4F11,ALDH1A1,PHGDH,DEGS1,CAD,ACSF3,MRI1,HSD17B8,DECR2,PRKAA1,SCP2,LPGAT1,ERLIN1,OSBPL2,ACSBG1,UGP2,GOT1,PARK7,GGT7,GGT1,ACLY,CYP46A1,HSD17B10,AKR1C3,AMACR,SCD5,OXSM,MCAT,TECR,UBR4,PLP1,PYCR3,OSBP,ERLIN2,ACOT7,GPX4,CARNS1,PTGES2,PCBD2,HSD17B12,ACOT8,CBR1,AASDHPPT,PRKAA2,OSBPL3,PTG…		3.02225	0.00250899	0.181682	FALSE	effectsize_up
GO_MF	GO:0061134	peptidase regulator activity	226	88	0	C4A,HRG,ADRM1,A2M,C3,RENBP,PYCARD,CD109,PRNP,COL6A3,PSME2,ANXA2,SERPINH1,SPOCK1,LXN,SERPINF1,ITIH4,BIRC6,ITIH2,DMWD,SERPINI1,SERPINA1,SERPING1,PEBP1,CLPX,BAD,PARK7,ITIH5,UCHL5,WDR20,HSPD1,CAV1,PSME1,USP14,SORL1,SERPINE2,PSMF1,WDR48,APP,RACK1,PI16,TIMM50,SERPINB12,CAST,LTF,SERPINB6,CSTB,FN1,CST3,RPS27L,SPOCK3,PSME3,ABCA2,TIMP3,TIMP2,SERPINB4,SERPINB3,PROS1,SERPINB8,LCN1,ITIH1,GBP2,GAPDH,FBLN1,CTSH…		3.0189	0.00253692	0.0746167	FALSE	effectsize_up
GO_MF	GO:0099186	structural constituent of postsynapse	23	19	0	SHANK2,ACTN2,DBNL,HOMER1,SHANK1,ACTN1,DNM3,NEFL,INA,POTEJ,NEFH,DLG1,POTEI,POTEE,ACTBL2,PPFIA2,SPTBN2,ACTG1,ACTB		-3.01356	0.00258199	0.0746167	FALSE	effectsize_down
GO_MF	GO:0003713	transcription coactivator activity	285	128	0	MED16,SMARCE1,ACTN2,BUD31,HTATIP2,APBB1,RBM14,THRAP3,TGFB1I1,MTDH,HMGB2,ACSS2,PBXIP1,TRIM28,CCAR1,ABL1,PRMT2,BIRC2,JUP,SMARCC2,WBP2,MRTFB,JMY,TRIM32,TCERG1,NUP98,MTA2,RAP2C,NCOA2,TACC1,DDX17,FGF2,ACTN1,DYRK1A,PSIP1,RNF20,PARK7,PKM,DHX9,SMARCA2,PRKCB,NCOA7,CNOT9,CARM1,HCFC1,ACTN4,MTA1,CALCOCO1,ARGLU1,SETD3,HMGB1,CRTC1,WWOX,ACTL6B,NPM1,PSMD9,MED1,NIBAN2,AIP,SUB1,EDF1,TSC22D1,NACA,NME2,CTNNB1,PCBD1,…		-3.01252	0.00259086	0.0746167	FALSE	effectsize_down
GO_CC	GO:1904813	ficolin-1-rich granule lumen	124	105	0	GYG1,GSN,COTL1,CAT,IDH1,GSTP1,HBB,DBNL,ALAD,PNP,DYNLT1,EEF1A1,CCT8,HUWE1,PYGL,ARSB,JUP,OSTF1,ACTR1B,IMPDH2,SERPINA1,PGM2,HSPA1A,PSMA2,PLEKHO2,ALDOC,DERA,PSMD11,VCL,PRDX4,ACTR2,ASAH1,PKM,ACLY,APEH,FTH1,CAB39,PPIA,PSMD2,PSMD6,CAPN1,PSMD3,PGM1,AGL,EEF2,KRT1,HMGB1,PSMC2,PSMD7,PSMB1,PDAP1,MVP,SRP14,ATG7,COMMD3,ARPC5,MNDA,NME2,DDX3X,PSMA5,LRG1,PAFAH1B2,CTSB,PGAM1,CTSD,KPNB1,CSTB,KCMF1,AMPD3,CST3,PSMC3,…		3.00891	0.00262185	0.0923474	FALSE	effectsize_up
GO_BP	GO:0008637	apoptotic mitochondrial changes	107	57	0	BNIP3L,LMNA,PYCARD,NOL3,BCL2,GCLC,SOD2,CCAR2,GSK3A,GSK3B,VDAC2,HSPA1A,CAMK2A,BNIP3,SLC25A4,ATG3,BAX,SLC25A6,BAD,DNM1L,PRKN,FXN,MUL1,NPTX1,HSPD1,VPS35,CLU,ACAA2,BID,BCL2L1,THEM4,RHOT2,GHITM,HIP1R,GCLM,AKT1,OPA1,TIMM50,SLC25A5,GGCT,RHOT1,ERBB4,MLLT11,PPIF,IFIT2,HK2,SFN,PPM1K,ATP5IF1,MOAP1,PLSCR3,SLC35F6,FAM162A,PSMD10,PPP2CB,GPX1,BCL2L2		3.00582	0.00264866	0.190747	FALSE	effectsize_up
GO_BP	GO:0007099	centriole replication	43	11	0	RBM14,CHMP2A,CETN2,VPS4B,NUP62,NPM1,CEP44,CDK5RAP2,CCP110,TRIM37,CDK2		-2.99584	0.00273687	0.194969	FALSE	effectsize_down
GO_BP	GO:0098534	centriole assembly	48	11	0	RBM14,CHMP2A,CETN2,VPS4B,NUP62,NPM1,CEP44,CDK5RAP2,CCP110,TRIM37,CDK2		-2.99584	0.00273687	0.194969	FALSE	effectsize_down
GO_BP	GO:0030194	positive regulation of blood coagulation	27	10	0	HRG,APOH,F3,ENPP4,ANO6,PRDX2,EMILIN2,EMILIN1,VTN,F2		2.98895	0.00279942	0.196172	FALSE	effectsize_up
GO_BP	GO:1900048	positive regulation of hemostasis	27	10	0	HRG,APOH,F3,ENPP4,ANO6,PRDX2,EMILIN2,EMILIN1,VTN,F2		2.98895	0.00279942	0.196172	FALSE	effectsize_up
GO_BP	GO:1902679	negative regulation of RNA biosynthetic process	1295	341	0	ILF3,FHL2,ZEB2,SMARCE1,NOTCH2,TBL1XR1,BCLAF1,NFIC,APBB1,NOSTRIN,PEX14,MTDH,MLIP,PHF24,SARNP,HMGB2,UBE2D3,H1-5,SNX6,GCLC,PDCD4,PBXIP1,TRIM28,WWP1,CREB1,CCAR1,PRMT2,KANK2,SMAD4,NONO,SMARCC2,SMAD2,MAP2K5,STRAP,PSMC5,FLCN,NCK2,WDR82,TCERG1,CCAR2,PCNA,HSPA1A,RPL23,MTA2,NCOA2,PTPRK,MAGED4B,HDAC6,NCOA5,RUVBL2,CBX1,FLNA,SQSTM1,SMARCA5,WDR5,WFS1,MECP2,RBBP7,PRDX5,SFPQ,TENM2,HNRNPU,TBR1,PLCB1,IGBP1,ASAH1,C…		-2.9885	0.00280354	0.196172	FALSE	effectsize_down
GO_BP	GO:0006099	tricarboxylic acid cycle	34	29	0	IDH1,MDH1,SUCLA2,ACO1,MRPS36,SUCLG2,FH,CS,IREB2,OGDHL,IDH2,DLAT,SDHA,SDHB,OGDH,SDHD,COL6A1,PDHB,IDH3A,PDHA1,DLST,NNT,ACO2,SUCLG1,SDHC,NDP,MDH2,IDH3G,IDH3B		2.98743	0.0028133	0.196172	FALSE	effectsize_up
GO_MF	GO:0016853	isomerase activity	180	111	0	FKBP9,PUSL1,RENBP,BPGM,PGAM4,LSS,PTGDS,ISYNA1,PGM3,FKBP2,HSD17B4,MPI,PGM2,CRELD1,PDIA6,FKBP8,DEGS1,PDIA4,TOP1,TMX1,MRI1,PDIA3,KIF1B,TMX3,PMM1,P4HB,GALM,NAXE,AMACR,PPIL4,GNPDA1,ECI1,PPIA,PPID,GNPDA2,PGM1,FKBP4,FKBP5,HSPD1,ECI2,KATNAL1,FAHD2A,PPIL3,RECQL,PTGES2,FKBP15,PTGES3,GALE,FAHD1,ENOPH1,YJEFN3,PIGK,AIP,PPIAL4H,RPUSD3,DDT,SRR,ERP44,PGAM1,HYI,FKBP1A,PBLD,PTPA,ITPK1,PPIB,ECHS1,THAP4,TRUB2,PPIL1,…		2.98649	0.00282205	0.0804283	FALSE	effectsize_up
GO_MF	GO:0030414	peptidase inhibitor activity	169	63	0	C4A,HRG,A2M,C3,RENBP,CD109,PRNP,COL6A3,ANXA2,SERPINH1,SPOCK1,LXN,SERPINF1,ITIH4,BIRC6,ITIH2,SERPINI1,SERPINA1,SERPING1,PEBP1,PARK7,ITIH5,UCHL5,USP14,SORL1,SERPINE2,PSMF1,APP,PI16,SERPINB12,CAST,LTF,SERPINB6,CSTB,CST3,SPOCK3,TIMP3,TIMP2,SERPINB4,SERPINB3,PROS1,SERPINB8,LCN1,ITIH1,GBP2,GAPDH,CSTA,AMBP,AHSG,CRB2,PCSK1N,SERPINB9,KNG1,SERPIND1,SERPINB1,C5,BST2,SERPINC1,APLP2,XIAP,BIN1,AGT,SERPINA3		2.97867	0.00289499	0.0816566	FALSE	effectsize_up
GO_BP	GO:0045892	negative regulation of DNA-templated transcription	1285	340	0	ILF3,FHL2,ZEB2,SMARCE1,NOTCH2,TBL1XR1,BCLAF1,NFIC,APBB1,NOSTRIN,PEX14,MTDH,MLIP,PHF24,SARNP,HMGB2,UBE2D3,H1-5,SNX6,GCLC,PDCD4,PBXIP1,TRIM28,WWP1,CREB1,CCAR1,PRMT2,KANK2,SMAD4,NONO,SMARCC2,SMAD2,MAP2K5,STRAP,PSMC5,FLCN,NCK2,WDR82,TCERG1,CCAR2,PCNA,HSPA1A,RPL23,MTA2,NCOA2,PTPRK,MAGED4B,HDAC6,NCOA5,RUVBL2,CBX1,FLNA,SQSTM1,SMARCA5,WDR5,WFS1,MECP2,RBBP7,PRDX5,SFPQ,TENM2,HNRNPU,TBR1,PLCB1,IGBP1,ASAH1,C…		-2.97732	0.00290779	0.201694	FALSE	effectsize_down
GO_BP	GO:2001234	negative regulation of apoptotic signaling pathway	243	110	0	ICAM1,CD44,LMNA,CTTN,NOL3,GSTP1,BCL2,HMGB2,GCLC,PHIP,RB1CC1,NONO,SOD2,LGALS3,BIRC6,RIPK1,MAP2K5,TRAP1,TRIM32,CCAR2,GSK3B,VDAC2,HSPA1A,ITGAV,SLC25A4,ARHGEF2,FGF2,BAX,SLC25A6,ITGA6,WFS1,BAG5,RPS6KB1,CSNK2A2,HTRA2,PARK7,SH3RF1,PRKN,FXN,SRC,GNAI2,PRDX2,NRP1,PPIA,FGG,PIK3CB,FGB,FGA,RELA,CLU,ENO1,ACAA2,CTNNA1,BID,BCL2L1,TPT1,GHITM,HSPB1,RACK1,DDX3X,CTNNB1,GCLM,UNC5B,AKT1,OPA1,RAF1,ARMC10,RNF34,SLC25A5,…		2.96857	0.00299186	0.206438	FALSE	effectsize_up
GO_BP	GO:0060078	regulation of postsynaptic membrane potential	150	80	0	IGSF11,ARRB2,PPP3CA,GABRG2,SLC8A2,NETO1,BAIAP2,SLC29A1,SEZ6,KCTD16,ABAT,CELF4,SHANK1,GABRA1,NLGN2,PTK2B,GSK3A,GSK3B,SHANK3,GABRA2,GABRA3,NLGN3,MECP2,TBC1D24,STX1B,GRM5,GABRA4,HCN1,MPP2,NRXN1,RIMS1,GRIN2B,STX1A,GABRA5,GRIN1,GRID1,GRIN2A,GRIA4,DLG4,SNCA,RAB3GAP1,P2RX7,CDK5,APP,GRM1,PTEN,GRIA1,AKT1,SYNE1,GRIA2,GRIK3,KCNA2,GRIK2,KCNA1,GABRB2,MAPK8IP2,GRIA3,BEGAIN,UNC13B,SLC8A3,KCND2,GRIK5,GRID2,GABRD…		-2.96467	0.0030301	0.207988	FALSE	effectsize_down
GO_MF	GO:0016765	transferase activity, transferring alkyl or aryl (other than methyl) groups	62	41	0	GSTT2,GSTP1,FNTA,MGST3,FDPS,GSTM3,LANCL1,MAT2A,SMS,RABGGTB,PGGT1B,AGPS,GSTO1,GSTK1,GSTM5,MMAB,GGPS1,CHM,FNTB,DTWD2,MAT2B,TSR3,RABGGTA,NANS,MMACHC,GSTM2,SRM,PTGES,LTC4S,HMBS,GSTZ1,GSTM4,GSTM1,GSTA4,DPH2,DPH1,MGST2,MGST1,GSTT1,FDFT1,ALOX5AP		2.96243	0.00305216	0.0842817	FALSE	effectsize_up
GO_MF	GO:0035402	histone H3T11 kinase activity	247	132	0	AATK,MKNK1,CSNK1G2,TAOK1,WNK1,SLK,NUAK1,WNK2,TNIK,SPEG,RIPK1,SNRK,AAK1,BRSK2,DCLK1,CASK,MARK2,MAP4K3,MARK3,GSK3A,GSK3B,BCR,AKT3,SMG1,LMTK2,TTBK1,MAST1,BRSK1,CSNK1D,CSNK1E,STK32C,PRKAA1,BRAF,RPS6KB1,CDC42BPB,CSNK2A2,PIK3CA,SIK3,STK38L,MAST3,PKM,PAK2,RPS6KA3,NEK7,KALRN,LMTK3,LIMK1,PIK3R4,AKT2,MTOR,TBK1,DAPK1,PRKDC,NEK9,RPS6KC1,STK24,RPS6KA4,STK25,RPS6KA2,PRKAA2,GAK,STK11,PHKG1,OXSR1,SRPK2,STK39,TRI…		-2.96071	0.00306928	0.0842817	FALSE	effectsize_down
GO_MF	GO:0005178	integrin binding	161	80	0	ITGA2,TNC,ICAM1,GPNMB,ACTN2,LCP1,ITGB5,NF2,FERMT3,TGFBI,ITGAM,FGF1,ITGB2,ITGB8,UTRN,ITGAV,FGF2,ACTN1,PRKCA,ITGA6,ITGB1,NISCH,TLN1,P4HB,CXADR,SRC,PPIA,ADAM23,ITGB4,ACTN4,PTK2,ANXA7,FERMT2,JAM3,HMGB1,ILK,DST,CD9,EDIL3,APP,PTPRZ1,EGFR,ITGA1,THY1,LGALS8,ADAM22,LAMA5,TLN2,ICAM5,FN1,ADAM10,EMILIN1,SEMA7A,ISG15,ITGB1BP1,VTN,TSPAN8,SYK,SPP1,MYH9,MFGE8,ITGAX,ITGA7,GFRA1,GFAP,FBLN1,ACTN3,FRMD5,JAM2,F11R,PL…		2.95959	0.00308047	0.0842817	FALSE	effectsize_up
GO_BP	GO:0030705	cytoskeleton-dependent intracellular transport	207	137	0	MAP2,BICD1,BORCS6,RASGRP1,MAP1A,AP3S2,STAU2,PEX14,AP3S1,MAP1B,NETO1,DYNC2H1,AGTPBP1,SUN2,NDEL1,NME7,TRIM46,F8A3,TUBA1C,KIF21A,HOOK3,RAB6A,ARL3,ARL8B,DYNC1I2,HDAC6,RAB21,CAMSAP3,ATG5,MECP2,MAPT,SPG7,KIFAP3,KIF1B,MAP6,HNRNPU,NEFL,WASL,MAP6D1,MYO5A,KIF5A,MAPK8IP3,IFT27,PCM1,ARHGAP21,KIF3B,CDC42,KIFC2,KIF5C,FEZ1,TUBA1B,UCHL1,ACTN4,AP3D1,PURA,CLIP3,DYNC1H1,RABGEF1,TERF2,FBXW11,LAMP1,DST,UXT,FYCO1,ATG1…		-2.94752	0.00320338	0.217992	FALSE	effectsize_down
GO_BP	GO:0009165	nucleotide biosynthetic process	234	167	0	FLAD1,ADCY6,VPS9D1,PNP,DMAC2L,NME7,NDUFA6,UCK1,SLC25A13,CMPK2,NAPRT,ADSL,IMPDH2,DUT,PRPS1,HPRT1,NDUFA10,ATP5MG,UMPS,MT-ATP6,PAICS,CAD,ME1,NMNAT3,AK5,NDUFA9,PRPSAP1,DHODH,ATP5MK,STOML2,NDUFS3,NDUFB11,ADCY3,NDUFB8,NDUFS4,GARS1,NADK2,NDUFC2,NDUFS5,NDUFV1,APRT,CTPS2,ATP5F1A,ENO1,ATP5F1B,ATP5F1C,NDUFA7,GUCY1A1,SPHK2,GUCY1B1,AK1,SDHA,NDUFS2,NDUFA5,SDHB,KARS1,ADCY2,NDUFB6,NDUFA3,MT-ND4,NDUFA12,NDUFB7,ND…		2.94698	0.00320893	0.217992	FALSE	effectsize_up
GO_BP	GO:0072384	organelle transport along microtubule	93	68	0	MAP2,BICD1,BORCS6,RASGRP1,AP3S2,PEX14,AP3S1,MAP1B,AGTPBP1,SUN2,NDEL1,TRIM46,RAB6A,HDAC6,MECP2,MAPT,KIFAP3,KIF1B,NEFL,KIF5A,ARHGAP21,KIF3B,CDC42,FEZ1,UCHL1,AP3D1,FBXW11,LAMP1,UXT,FYCO1,STK11,RHOT2,BICD2,AP3B1,BLOC1S3,OPA1,KIFBP,SUN1,KXD1,NEFH,RHOT1,NDE1,ARMCX3,BLOC1S1,HSBP1,KIF1A,BORCS8,TMEM201,BORCS7,BORCS5,AGBL4,SPG11,ACTR10,MAP1S,AP3M1,COPG2,SNAPIN,COPG1,KIF3A,AP3M2,LRPPRC,AP3B2,SPAST,RAB1A,PAF…		-2.94393	0.00324076	0.219025	FALSE	effectsize_down
GO_CC	GO:0098798	mitochondrial protein-containing complex	178	139	0	MRPS12,MRPL40,TOMM5,IMMT,MRPS14,POLG,PRORP,APOOL,SUPV3L1,MRPL14,MRPS25,MRPL21,TRMT10C,ISCA1,MRPL18,MRPL28,TIMM44,MRPL23,SLC25A4,MRPL13,CLPX,BAX,SLC25A6,PTCD3,SPG7,MRPL9,TOMM40L,MRPS2,GRPEL1,CHCHD6,MCU,MRPS16,TIMM21,MRPL1,FXN,HSD17B10,MRPS10,DAP3,TOMM40,TOMM70,MRPS15,VDAC1,MRPL3,PHB2,MRPS35,MRPS22,MRPL50,APOO,SAMM50,TOMM22,MTX1,MRPS24,MRPL19,ISCA2,MPC2,HSPA9,TIMM10,MRPL43,PMPCB,MRPS28,MICU3,TIMM29…		2.94252	0.00325548	0.11258	FALSE	effectsize_up
GO_BP	GO:0006744	ubiquinone biosynthetic process	17	11	0	COQ9,COQ3,COQ6,NDUFA9,PPTC7,COQ7,COQ5,COQ8A,COQ8B,RTN4IP1,STARD7		-2.93737	0.00331013	0.221443	FALSE	effectsize_down
GO_BP	GO:1901663	quinone biosynthetic process	17	11	0	COQ9,COQ3,COQ6,NDUFA9,PPTC7,COQ7,COQ5,COQ8A,COQ8B,RTN4IP1,STARD7		-2.93737	0.00331013	0.221443	FALSE	effectsize_down
GO_MF	GO:0005096	GTPase activator activity	271	168	0	ANKRD27,NPRL3,ABR,PLXNB1,SIPA1L1,AGAP2,C9ORF72,VPS9D1,AGFG2,RABEP1,SMAP2,TBC1D10A,TBC1D22B,ARFGAP3,DOCK2,ARFGAP2,TBC1D7,SGSM2,RANBP2,DOCK4,GDI1,ARHGAP23,DOCK3,TBC1D10B,TBC1D4,TSC2,TBCD,ELMOD1,ARHGEF6,TBC1D17,AGAP1,FLCN,RABGAP1L,RAPGEF2,TBC1D5,ALDH1A1,BCR,ARHGEF10L,ACAP2,SMCR8,ARHGAP44,SGSM1,RASA2,ACAP3,RGS20,TBC1D24,ARHGAP5,TBC1D25,ARHGAP17,ASAP1,DNM1L,DEPDC5,PLCB1,AGFG1,ARHGAP35,RASAL1,ARHGAP39,…		-2.93338	0.00335298	0.0900263	FALSE	effectsize_down
GO_MF	GO:0071889	14-3-3 protein binding	33	18	0	PPP1R12A,IRS2,TBC1D22B,PRKCE,RPTOR,KLHL22,SYNPO2,YWHAQ,SRPK2,RIPOR1,FOXK1,AKT1,KSR1,TMCC3,PI4KB,DAB2IP,TBC1D22A,KIF13B		-2.93307	0.00335624	0.0900263	FALSE	effectsize_down
GO_MF	GO:0016878	acid-thiol ligase activity	31	21	0	AACS,ACSS2,ACSS3,ACSL4,SUCLA2,ACSF2,SUCLG2,ACSS1,ACSL6,ACSF3,ACSBG1,DIP2A,SLC27A1,ACSL3,ACSL1,SLC27A4,ACSM5,SLC27A6,SLC27A3,SLC27A2,SUCLG1		2.9297	0.00339285	0.0901245	FALSE	effectsize_up
GO_CC	GO:0031201	SNARE complex	49	38	0	VTI1A,VTI1B,VAMP1,STX12,NAPG,SNAP29,SNAP47,STX7,NAPA,CPLX1,GOSR2,STX1B,SNAP25,USE1,VAMP3,STX1A,STX6,STX5,STXBP5L,VAMP7,CPLX2,VAMP2,STXBP5,NAPB,VAMP4,STX10,STX16,STX17,STX18,YKT6,BET1,STX8,SNAP23,SNX4,SYN2,STX4,STX2,BNIP1		-2.92926	0.00339766	0.115399	FALSE	effectsize_down
GO_BP	GO:0051261	protein depolymerization	122	81	0	GSN,APC2,SCIN,MAP1A,ACTN2,DMTN,GAS2L1,CAMSAP2,PPP1R9B,SPTA1,LIMA1,MAP1B,ADD2,TAOK1,STMN3,KATNB1,CARMIL1,KIF21A,ASPH,TMOD1,WDR47,STMN1,APC,FLII,ARHGEF2,HDAC6,PDXP,ADD1,SPTBN1,EPS8,TWF2,CLASP2,MICAL1,TWF1,HDGFL3,PIK3CA,TMOD2,CFL2,MAP6D1,CFL1,CARMIL2,SPTAN1,CKAP5,SPTBN4,VPS4B,CLTC,MICAL3,DNAJC6,GAK,NES,SH3GL2,CAPG,SH3GL3,TTBK2,TMOD3,CAPZA1,STMN2,RDX,DSTN,SPTBN5,MTPN,VPS4A,SH3BP1,BMERB1,WDR1,TRIOBP,S…		-2.92787	0.00341296	0.226664	FALSE	effectsize_down
GO_BP	GO:0051494	negative regulation of cytoskeleton organization	169	109	0	MAP2,GSN,APC2,SCIN,PFN2,DMTN,TUBB4A,RBM14,GAS2L1,CAMSAP2,SPTA1,LIMA1,MAP1B,ADD2,TAOK1,KANK2,CGNL1,SMAD4,KATNB1,CARMIL1,TMOD1,TBCD,WDR47,SHANK1,STMN1,SHANK3,PICK1,APC,FLII,ARHGEF2,HDAC6,SSH3,ADD1,ARFGEF1,SPTBN1,EPS8,MKKS,DYRK1A,NUBP1,TWF2,INPP5J,CLASP2,TWF1,HDGFL3,PIK3CA,CORO2B,GMFB,TMOD2,PAK2,PRKN,PIK3R1,MAP6D1,CARMIL2,SPTAN1,INPP5K,SPTBN4,FKBP4,PFN1,CLIP3,MYADM,SNCA,ARAP1,NPM1,HIP1R,CAPG,ARHGEF7…		-2.92593	0.00343427	0.226664	FALSE	effectsize_down
GO_BP	GO:0098930	axonal transport	69	54	0	MAP2,MAP1A,AP3S2,AP3S1,NETO1,AGTPBP1,NDEL1,TRIM46,KIF21A,ARL8B,HDAC6,RAB21,ATG5,MECP2,MAPT,SPG7,KIF1B,NEFL,KIF5A,MAPK8IP3,KIF3B,KIF5C,FEZ1,UCHL1,AP3D1,DYNC1H1,TERF2,FBXW11,DST,ATG16L1,ARL8A,RAB27B,HSPB1,AP3B1,BLOC1S3,OPA1,ARMCX3,BLOC1S1,HSBP1,DLG2,KIF1A,BORCS5,AGBL4,ACTR10,TMEM230,AP3M1,SNAPIN,KIF3A,AP3M2,AP3B2,SPAST,SOD1,PAFAH1B1,KIF5B		-2.92413	0.00345419	0.226664	FALSE	effectsize_down
GO_BP	GO:0007611	learning or memory	282	152	0	BTBD9,JPH3,CNR1,SHANK2,ADNP,TPBG,MAP1A,PRRT1,PJA2,PPP1R9B,PRNP,SHISA7,SLC8A2,SLC1A1,NDRG4,ACSS2,SLC7A11,NETO1,PPP1R1B,NPTX2,FEN1,CAMK4,CREB1,ABL1,SERPINF1,KIT,GATM,ASIC1,POMK,INSR,SHANK1,VDAC3,SHANK3,SPECC1,NRXN3,TSC1,AMFR,SYT11,NLGN3,TTBK1,BRSK1,BRINP1,EPM2A,MECP2,RIC8A,ITGB1,MAPT,BRAF,RPS6KB1,GRM5,B2M,RASGRF1,TBR1,EPHB2,PLCB1,COMT,PRKCG,TMOD2,DDHD2,PPT1,SNAP25,SCN2A,NRXN1,PRKN,SLC24A2,ATP1A2,PD…		-2.92253	0.00347197	0.226664	FALSE	effectsize_down
GO_BP	GO:0050819	negative regulation of coagulation	54	22	0	HRG,ANXA5,PRKG1,APOH,ANXA2,SERPING1,TMX1,FGG,FGB,FGA,KRT1,CD9,SERPINE2,UBASH3B,VTN,TSPAN8,PROS1,F2,PROCR,PRKCD,KNG1,APOE		2.92233	0.00347418	0.226664	FALSE	effectsize_up
GO_BP	GO:1902110	positive regulation of mitochondrial membrane permeability involved in apoptotic process	40	20	0	BNIP3L,GCLC,GSK3A,GSK3B,VDAC2,HSPA1A,BNIP3,SLC25A4,BAX,SLC25A6,MUL1,ACAA2,BID,BCL2L1,RHOT2,HIP1R,SLC25A5,RHOT1,ATP5IF1,SLC35F6		2.91869	0.00351504	0.228201	FALSE	effectsize_up
GO_MF	GO:0003682	chromatin binding	615	202	0	TSPYL4,SMARCE1,ADNP,APBB1,POLG,KDM3B,SAFB,SARNP,H1-5,ACSS2,TRIM28,SMAD4,NONO,SMARCC2,SMAD2,WBP2,MSH2,WDR82,PCNA,NUP98,MTA2,NCOA2,NCOA5,MPO,RUVBL2,CBX1,TOP1,PSIP1,SMARCA5,MECP2,SSBP1,POLR2A,PRKAA1,SFPQ,RNF20,HNRNPU,TBR1,DHX9,SMARCA2,SMC1A,PRKCB,UPF1,UBTF,SUPT5H,COQ7,RBBP4,NUDT21,NAP1L1,SUPT6H,H3-3B,HNRNPC,NAP1L4,GATAD2B,H1-4,DDX5,RELA,HCFC1,SMC3,ACTN4,TTC5,MTA1,HP1BP3,CALCOCO1,NUP62,MACROH2A2,PRKA…		-2.91841	0.00351826	0.0925572	FALSE	effectsize_down
GO_MF	GO:0005254	chloride channel activity	94	35	0	CLIC1,GABRG2,VTI1B,CLIC4,CLCN7,GABRA1,STX7,ANO8,GABRA2,GABRA3,SLC17A6,TTYH2,TTYH3,GABRA4,ANO6,CLCC1,ANO10,STX1A,GABRA5,CLCN3,SLC1A4,SLC17A7,CLCN6,NHERF1,TTYH1,CLCN4,GABRB2,SGK3,APOL1,GABRD,CLIC2,STX8,FXYD1,GABRB3,GABRB1		-2.91395	0.00356883	0.0929935	FALSE	effectsize_down
GO_BP	GO:0050684	regulation of mRNA processing	133	95	0	WTAP,JMJD6,RBMXL1,PRDX6,CDK11B,ACIN1,RBFOX1,THRAP3,SAFB,SMU1,METTL16,SRSF10,PRPF19,SNRNP70,CELF4,RBM25,RBFOX3,SRSF9,NUP98,U2AF2,HNRNPA1,SON,DDX17,DYRK1A,RBM3,HNRNPU,PTBP1,DHX36,DHX9,UPF1,SRSF7,NOVA2,PUF60,AHCYL1,SUPT6H,SRSF2,RBM8A,DDX5,ARGLU1,KHDRBS1,CIRBP,SRPK2,CELF2,SLTM,SF1,RNPS1,SRSF6,TRA2A,KHDRBS2,RBMX,C1QBP,RBM42,CELF5,CWC22,TRA2B,NCBP1,PRMT5,SRSF4,ALKBH5,LARP7,MAGOH,DAZAP1,RBFOX2,RBPMS,UPF…		-2.9138	0.00357063	0.230673	FALSE	effectsize_down
GO_BP	GO:0006839	mitochondrial transport	191	123	0	BNIP3L,TOMM5,NOL3,BCL2,MDH1,ABCB7,GCLC,SLC25A36,SLC25A18,SLC25A13,SLC25A12,MTCH1,SLC25A40,TMEM14C,MRPL18,GSK3A,GSK3B,VDAC2,TIMM44,ITPR1,HSPA1A,CAMK2A,BNIP3,SLC25A24,SLC25A4,HSPA4,BAX,SLC25A6,SLC25A1,BAD,SPG7,TOMM40L,GOT1,GRPEL1,MCU,PRKN,TIMM21,CNP,TOMM40,TOMM70,SLC25A51,VDAC1,MUL1,SLC25A20,NPTX1,SLC9A1,MAIP1,SFXN1,MTCH2,CCDC51,MCUR1,CPT2,HSPD1,VPS35,SAMM50,TOMM22,MTX1,ACAA2,CPT1A,ABCB10,BID,MPC2,…		2.91105	0.00360215	0.230826	FALSE	effectsize_up
GO_BP	GO:0034440	lipid oxidation	114	64	0	CNR1,BDH2,ACADS,IRS2,ETFDH,MLYCD,HSD17B4,APOD,FABP3,ETFA,DECR2,PRKAA1,SCP2,ACADM,HACL1,HSD17B10,AUH,AMACR,ACAA1,ACOX3,CRAT,GCDH,AKT2,ACAT1,ECI1,MCAT,CPT2,ECI2,DECR1,ACAA2,CPT1A,ACOT8,HADH,ABCD3,ECHDC1,ACOX1,AKT1,SAMD1,LONP2,ACAD10,HADHA,ECHS1,CROT,PRKAG2,ADH5,APPL2,ETFB,PEX5,PEX2,PDK4,EHHADH,ABCD1,CYGB,ACAD11,ECHDC2,SLC27A2,ILVBL,ACOX2,IVD,HADHB,ECH1,MAPK14,ABCD2,ACADVL		2.91054	0.00360802	0.230826	FALSE	effectsize_up
GO_BP	GO:0048024	regulation of mRNA splicing, via spliceosome	111	82	0	WTAP,JMJD6,RBMXL1,PRDX6,ACIN1,RBFOX1,THRAP3,SMU1,METTL16,SRSF10,PRPF19,SNRNP70,CELF4,RBM25,RBFOX3,SRSF9,NUP98,U2AF2,HNRNPA1,SON,DDX17,DYRK1A,RBM3,HNRNPU,PTBP1,UPF1,SRSF7,NOVA2,PUF60,SRSF2,RBM8A,DDX5,ARGLU1,KHDRBS1,CIRBP,SRPK2,CELF2,SF1,RNPS1,SRSF6,TRA2A,KHDRBS2,RBMX,C1QBP,RBM42,CELF5,CWC22,TRA2B,NCBP1,PRMT5,SRSF4,LARP7,MAGOH,DAZAP1,RBFOX2,RBPMS,UPF3B,SAP18,WDR77,RBM5,SRPK1,EXOSC10,HNRNPL,FMR1,SRS…		-2.90243	0.00370275	0.235742	FALSE	effectsize_down
GO_MF	GO:0004683	calcium/calmodulin-dependent protein kinase activity	30	24	0	MKNK1,CAMK4,CAMKK1,CAMKK2,PHKA2,CAMKV,PTK2B,CAMK2A,ELP3,DAPK1,CAMK1G,CAMK2D,PHKG1,ITPKA,PNCK,PRKAG2,ELP4,MAPKAPK2,CAMK2G,CAMK2B,CAMK1D,CAMK1,PHKG2,PHKA1		-2.90195	0.00370843	0.0957195	FALSE	effectsize_down
GO_BP	GO:1901879	regulation of protein depolymerization	93	62	0	GSN,APC2,SCIN,MAP1A,ACTN2,DMTN,GAS2L1,CAMSAP2,SPTA1,LIMA1,MAP1B,ADD2,TAOK1,KATNB1,CARMIL1,KIF21A,ASPH,TMOD1,WDR47,APC,FLII,ARHGEF2,HDAC6,PDXP,ADD1,SPTBN1,EPS8,TWF2,CLASP2,TWF1,HDGFL3,PIK3CA,TMOD2,CFL2,MAP6D1,CARMIL2,SPTAN1,SPTBN4,NES,CAPG,TTBK2,TMOD3,CAPZA1,STMN2,RDX,DSTN,SPTBN5,MTPN,SH3BP1,BMERB1,WDR1,TRIOBP,MID1,MAP1S,CLASP1,SWAP70,CIB1,SPTBN2,SPTB,SPAST,CAPZA2,ADD3		-2.89767	0.00375943	0.2382	FALSE	effectsize_down
GO_CC	GO:0005604	basement membrane	97	42	0	SMOC1,TNC,LAMB1,ANXA2,TGFBI,SERPINF1,LAMA4,CASK,AGRN,VWA1,LAMC3,NID2,LAMC1,NID1,COL18A1,DAG1,ITGB4,ACTA2,DST,ERBIN,LAMA1,LAMA5,COL6A1,FN1,COL4A2,NTN1,VTN,TIMP3,MATN2,FBLN1,DLG1,COL4A4,COL2A1,APLP1,RELL2,SPARC,LAMB2,LAMA2,HSPG2,COL15A1,COL4A1,ENTPD2		2.8965	0.00377355	0.125516	FALSE	effectsize_up
GO_BP	GO:0009141	nucleoside triphosphate metabolic process	277	198	0	ITPA,BPGM,PGAM4,VPS9D1,DMAC2L,NME7,NDUFA6,UCK1,SLC25A13,CMPK2,NT5E,INSR,ARL2,IMPDH2,GALK1,DUT,FLCN,NDUFA10,RPTOR,LDHA,HSPA1A,ATP5MG,NUDT16,MT-ATP6,ALDOC,PFKFB2,CLPX,FIS1,CAD,AK5,BAD,NDUFA9,PRKAA1,GNAI3,SLC25A25,ATP5MK,DNM1L,STOML2,PKM,NDUFS3,TSPO,OGDHL,ATP1A2,SLC4A1,NDUFB11,SRC,HDAC4,NDUFB8,NDUFS4,MTOR,NDUFC2,NCOR1,PFKM,NDUFS5,PGM1,NDUFV1,UCHL1,CTPS2,ATP5F1A,ENO1,ATP5F1B,ATP5F1C,NDUFA7,SPHK2,AK1,…		2.89321	0.00381328	0.240456	FALSE	effectsize_up
GO_CC	GO:0097729	9+2 motile cilium	232	41	0	HVCN1,PGAM4,CROCC,DYNC2H1,NME7,GSTM3,SLIRP,TUBB4B,VDAC2,RAP1A,SEPTIN4,SQSTM1,CETN2,IFT27,PFKM,HSPD1,ATP1B3,AK1,ACE,PRKACA,SEPTIN6,ATG16L1,ATP1B1,TUBA3E,NHERF1,AK2,SEPTIN7,CFAP20,VPS13A,IFT81,IFT172,ATP2B4,PGK2,SEPTIN2,GABARAP,TOMM20,CUL3,HSP90AA1,GK2,CALM1,ATP1A1		2.89204	0.0038275	0.125516	FALSE	effectsize_up
GO_MF	GO:0004620	phospholipase activity	140	63	0	PLCD1,PRDX6,ANXA5,PLCH1,GDPD5,ANXA4,ANXA2,PITPNM3,PLBD2,ANXA1,SEC23IP,PLCG2,PDIA3,SMPD4,PLA2G6,PLCB1,PLD3,DDHD2,SRC,ARL1,GDPD1,SMPD3,PLCD3,ABHD12,PLCL2,PLCH2,PLCB4,LYPLAL1,ABHD6,ARF4,ABHD16A,PNPLA7,PDPK1,GM2A,ABHD4,LYPLA2,PNPLA6,PLAA,SMPD1,PLD2,LYPLA1,SNCB,PNPLA8,PLA2G4C,PLCG1,PLCB3,LPL,LCK,NAPEPLD,DDHD1,GDE1,MGLL,PLAAT3,PNPLA4,STX4,PLD1,PLCL1,PDGFRB,HRAS,FYN,CHRM1,CASP3,ANXA3		2.8833	0.00393536	0.100627	FALSE	effectsize_up
GO_BP	GO:0009062	fatty acid catabolic process	105	63	0	CNR1,BDH2,ACADS,IRS2,ETFDH,MLYCD,HSD17B4,ETFA,DECR2,SCP2,ACADM,HACL1,HSD17B10,PCCA,AUH,AMACR,ACAA1,ACOX3,CRAT,GCDH,AKT2,ACAT1,ECI1,MCAT,CPT2,ACOT7,ECI2,DECR1,ACAA2,CPT1A,ACOT8,HADH,ABCD3,SLC27A4,NUDT19,ECHDC1,ACOX1,AKT1,LONP2,ACAD10,HADHA,ECHS1,CROT,PCCB,FAAH,ETFB,LPIN1,PCK2,PEX5,PEX2,EHHADH,ABCD1,MCEE,ACAD11,ECHDC2,SLC27A2,ILVBL,ACOX2,IVD,HADHB,ECH1,ABCD2,ACADVL		2.883	0.00393913	0.244878	FALSE	effectsize_up
GO_BP	GO:0035384	thioester biosynthetic process	51	36	0	ACSS2,ACSL4,PDK2,MLYCD,ACSS1,ACSL6,PPCS,ACSF3,ACSBG1,PPT1,DIP2A,ACLY,GCDH,ACSL3,ACAT1,TECR,BCKDK,ACSL1,DLAT,SNCA,HSD17B12,MPC2,FASN,ACACA,PDHB,PDK3,PDHA1,PDK1,PDHX,PDK4,HACD2,CBR4,SLC27A2,PGK1,MMUT,DLD		2.88299	0.00393916	0.244878	FALSE	effectsize_up
GO_BP	GO:0071616	acyl-CoA biosynthetic process	51	36	0	ACSS2,ACSL4,PDK2,MLYCD,ACSS1,ACSL6,PPCS,ACSF3,ACSBG1,PPT1,DIP2A,ACLY,GCDH,ACSL3,ACAT1,TECR,BCKDK,ACSL1,DLAT,SNCA,HSD17B12,MPC2,FASN,ACACA,PDHB,PDK3,PDHA1,PDK1,PDHX,PDK4,HACD2,CBR4,SLC27A2,PGK1,MMUT,DLD		2.88299	0.00393916	0.244878	FALSE	effectsize_up
GO_BP	GO:0009611	response to wounding	591	279	0	APCS,ITGA2,TNC,KCNB1,HRG,CD44,RTN4R,NOTCH2,CLIC1,ANXA5,HPS6,PRKG1,TPM1,PPP3CA,RTN4RL2,GAP43,DMTN,TXN2,CD109,NOL3,DGKG,HBB,BCL2,APOH,ANXA2,SLC1A1,S100A10,ITGB5,MAP1B,FERMT3,SLC7A11,PCSK1,PABPC4,CHMP7,DDR1,SOD2,F3,FGF1,PRKCE,CHMP1B,APOD,CHMP2A,CHMP6,DGKB,CASK,SERPINA1,ANXA1,SERPING1,LNPK,CYP4F11,AJAP1,ARL8B,BNIP3,ITGAV,FIBP,SYT11,MAP2K2,MYLK,F13A1,ARFGEF1,FGF2,FLNA,BAX,PRKCA,GNA12,TMX1,CRK,CLASP2,M…		2.87981	0.0039791	0.245954	FALSE	effectsize_up
GO_BP	GO:0001501	skeletal system development	541	144	0	BPNT2,CD44,NOTCH2,PRKG2,SCIN,SBDS,PRKRA,COL1A1,ACAN,PLXNB1,BBS1,ANXA2,SH3PXD2B,PBXIP1,SERPINH1,TGFBI,CBS,SMAD2,MAPK11,LNPK,ITGB8,TRAPPC2,FGF2,MKKS,PRDX1,WDR5,INPPL1,HAPLN4,RPS6KA3,TAPT1,COL18A1,SRC,KIAA1217,HAPLN1,BGN,SMPD3,PBX1,FGFR3,PRELP,CDH11,ATG9A,NCAN,MEGF8,ATP6AP1,BCAN,WWOX,GNA11,DDRGK1,VCAN,P2RX7,RPL38,RAB23,WDR48,PLEKHA1,PTPN11,LIPA,CTNNB1,MTHFD1,TTC9,LAMA5,PHOSPHO1,CHADL,B3GLCT,COL6A1,Z…		2.87865	0.00399379	0.245954	FALSE	effectsize_up
GO_MF	GO:0015172	acidic amino acid transmembrane transporter activity	18	12	0	SLC1A1,SLC7A11,SLC25A18,SLC25A13,SLC25A12,SLC17A6,SLC1A2,SLC1A4,SLC17A7,SLC25A22,SLC1A6,SLC1A3		2.87707	0.00401381	0.101683	FALSE	effectsize_up
GO_BP	GO:0032984	protein-containing complex disassembly	261	172	0	GSN,ZFAND1,GSPT2,SMARCE1,APC2,SCIN,MAP1A,ACTN2,DMTN,GAS2L1,CAMSAP2,PPP1R9B,PEX14,SPTA1,LIMA1,MAP1B,ADD2,TAOK1,CHMP7,STMN3,WNK1,KATNB1,CARMIL1,KIF21A,SNAP29,SMARCC2,ASPH,CHMP1B,TMOD1,VPS33A,CHMP2A,ABCE1,INSR,WDR47,CHMP6,STMN1,UBQLN1,GSK3B,NAPA,RPL23,BNIP3,APC,ATG12,FLII,ARHGEF2,HDAC6,PDXP,SMCR8,ADD1,SPTBN1,EPS8,TWF2,ATG5,CLASP2,MICAL1,TWF1,TBC1D25,HDGFL3,PIK3CA,CHMP4A,UVRAG,TMOD2,LAMP2,CFL2,MAP6D1…		-2.87585	0.0040294	0.246993	FALSE	effectsize_down
GO_BP	GO:0046033	AMP metabolic process	23	21	0	NT5C1A,ADSL,NT5E,HPRT1,PAICS,APRT,AK1,ADSS2,AK2,GART,ADSS1,ATIC,AK4,AK3,AMPD3,PFAS,ADK,ADA,PPAT,NUDT2,AMPD2		2.87062	0.00409662	0.248416	FALSE	effectsize_up
GO_BP	GO:0099601	regulation of neurotransmitter receptor activity	32	18	0	PRRT1,SHISA7,CACNG8,SHANK1,NLGN2,CACNG2,EPHB2,SLC6A9,DAPK1,SHISA6,MINK1,MAPK8IP2,SHISA9,CNIH2,NLGN1,CACNG3,RELN,CRHBP		-2.86985	0.00410669	0.248416	FALSE	effectsize_down
GO_BP	GO:0006635	fatty acid beta-oxidation	74	52	0	CNR1,BDH2,ACADS,IRS2,ETFDH,MLYCD,HSD17B4,ETFA,DECR2,SCP2,ACADM,HSD17B10,AUH,AMACR,ACAA1,ACOX3,CRAT,GCDH,AKT2,ACAT1,ECI1,MCAT,CPT2,ECI2,DECR1,ACAA2,CPT1A,ACOT8,HADH,ABCD3,ECHDC1,ACOX1,AKT1,LONP2,ACAD10,HADHA,ECHS1,CROT,ETFB,PEX5,PEX2,EHHADH,ABCD1,ACAD11,ECHDC2,SLC27A2,ACOX2,IVD,HADHB,ECH1,ABCD2,ACADVL		2.86966	0.00410916	0.248416	FALSE	effectsize_up
GO_BP	GO:0016226	iron-sulfur cluster assembly	29	25	0	GLRX5,ABCB7,CIAO3,CIAPIN1,ISCA1,NUBP1,CIAO2B,IBA57,NFU1,FXN,CIAO2A,CIAO1,ISCA2,GLRX3,HSPA9,NFS1,HSCB,NUBP2,NUBPL,ISCU,BOLA2B,FDX2,LYRM4,BOLA1,NDUFAB1		2.85483	0.00430594	0.257946	FALSE	effectsize_up
GO_BP	GO:0031163	metallo-sulfur cluster assembly	29	25	0	GLRX5,ABCB7,CIAO3,CIAPIN1,ISCA1,NUBP1,CIAO2B,IBA57,NFU1,FXN,CIAO2A,CIAO1,ISCA2,GLRX3,HSPA9,NFS1,HSCB,NUBP2,NUBPL,ISCU,BOLA2B,FDX2,LYRM4,BOLA1,NDUFAB1		2.85483	0.00430594	0.257946	FALSE	effectsize_up
GO_MF	GO:0000774	adenyl-nucleotide exchange factor activity	15	11	0	HSPBP1,CCAR2,HSPA4,BAG5,HSPA4L,GRPEL1,HSPH1,PFN1,BAG2,BAG3,HYOU1		2.85353	0.0043236	0.108526	FALSE	effectsize_up
GO_BP	GO:0099010	modification of postsynaptic structure	35	32	0	SYNPO,PFN2,PRMT8,STRN4,BAIAP2,WASF1,MRTFB,AGAP1,CAMKV,CAP2,PDXP,ARHGAP44,CYFIP1,SARM1,CDC42,WASF3,AMOT,PFN1,DLGAP4,CTTNBP2,EGLN1,STAU1,TIAM1,ITPKA,CHMP2B,RHOA,DIXDC1,CAP1,DLGAP3,SPTB,RAP1B,RHOB		-2.84271	0.00447311	0.266747	FALSE	effectsize_down
GO_MF	GO:0042803	protein homodimerization activity	729	372	0	GYG1,PRTFDC1,BNIP3L,STOM,HVCN1,NAGA,COQ9,PADI2,STARD3NL,TPM1,CAT,LHPP,IDH1,PRKRA,PRMT8,KYAT1,TXNRD2,PYCARD,PDXK,SUPV3L1,CRYL1,AIMP1,VAPA,MVD,GRHPR,ABCB7,S100A10,SNX6,RABEP1,LRP4,ADD2,NECTIN1,SEPHS1,TARS2,CBS,JCHAIN,PRMT2,TRNT1,WDR54,SMAD4,KIT,SLK,PDK2,EPRS1,GSTM3,HSD17B4,SLC25A27,FXR1,JUP,PDCD6,RIPK1,TSC2,MSH2,TMEM192,PRPS1,CPQ,PGRMC1,VWA1,ITPR1,RAB11FIP2,CAMK2A,BNIP3,NUDT16,ACSL6,ENDOG,PDXP,IDE,…		2.84207	0.00448221	0.111485	FALSE	effectsize_up
GO_BP	GO:0000381	regulation of alternative mRNA splicing, via spliceosome	57	41	0	WTAP,RBFOX1,THRAP3,SMU1,CELF4,RBM25,RBFOX3,HNRNPA1,DDX17,HNRNPU,PTBP1,NOVA2,PUF60,SRSF2,RBM8A,DDX5,ARGLU1,KHDRBS1,CELF2,RNPS1,SRSF6,KHDRBS2,RBMX,CELF5,TRA2B,MAGOH,RBFOX2,RBPMS,SAP18,RBM5,HNRNPL,FMR1,SRSF12,YTHDC1,RBM15,CELF6,CELF3,CELF1,KHDRBS3,RBM4,NOVA1		-2.84065	0.00450213	0.267268	FALSE	effectsize_down
GO_CC	GO:0030426	growth cone	166	128	0	MAP2,RTN4R,CNR1,SHANK2,CTTN,GPRIN1,GAP43,SYAP1,GDPD5,APBB1,PPP1R9B,C9ORF72,PCDH9,MAP1B,NECTIN1,ABL1,STMN3,KATNB1,DBN1,PALLD,KIF21A,EXOC8,DNM2,WDR47,EXOC7,PTK2B,KIF21B,ARPC3,AMFR,LMTK2,TRPV2,FLNA,ACAP3,EPS8,TWF2,CSNK1E,INPP5J,CLASP2,MAPT,CBARP,RASGRF1,TENM2,CYFIP1,EXOC6,OLFM1,SHTN1,SLC2A13,SNAP25,NRXN1,NEFL,MYH14,RAC3,CXADR,MYO5A,CFL1,MAPK8IP3,IQGAP1,SRC,PREX1,TUBB3,KIF5C,FEZ1,CTNND1,FKBP4,NDRG2,C…		-2.83866	0.00453035	0.146046	FALSE	effectsize_down
GO_BP	GO:0006006	glucose metabolic process	198	107	0	SORBS1,IRS2,GMPPB,GDPGP1,RANBP2,PDK2,MLYCD,MPI,SLC25A13,APOD,INSR,EPM2AIP1,PPP1R3E,GSK3A,PGM2,NCOA2,GAA,ALDOC,PFKFB2,WDR5,INPPL1,BAD,PRKAA1,PIK3CA,GOT1,ACADM,LCMT1,PKM,G6PD,PRKN,GALM,PC,SRC,AKT2,PFKM,PGM1,PGP,BCKDK,ENO1,DLAT,CPT1A,PRKACA,OGT,STK11,HK1,GPD1,SLC25A11,LIPA,HECTD4,FOXK1,BRAT1,CRTC2,AKT1,PDHB,ZMPSTE24,SOGA1,SORD,DCXR,PDK3,PGAM1,PDHA1,NLN,PRKAG2,PDK1,SDS,GPT,PCK2,H6PD,RGN,RBP4,PGK2,PGA…		2.83502	0.00458233	0.27081	FALSE	effectsize_up
GO_MF	GO:0004175	endopeptidase activity	578	178	0	C4A,UBAC2,HRG,ADRM1,A2M,HTRA1,C3,RENBP,PYCARD,CD109,CTSF,PRNP,COL6A3,PSME2,ANXA2,SERPINH1,SPOCK1,USP11,PCSK1,PREPL,LXN,SERPINF1,HABP2,F3,ITIH4,BIRC6,ITIH2,SERPINI1,SERPINA1,LONP1,SERPING1,CAPN2,BLMH,CAPNS1,TPP1,PEBP1,IDE,CPNE1,USP30,HM13,SPG7,PSMB5,PDIA3,HTRA2,USP8,APEH,PREP,ITIH5,PSMB6,UCHL5,PSMB8,CAPN1,ADAM23,UCHL1,RHBDD2,CTSG,HSPD1,PSME1,USP14,ACE,PITRM1,PMPCB,GPAA1,THOP1,SORL1,PMPCA,DDI2,CLPP…		2.83296	0.00461198	0.113679	FALSE	effectsize_up
GO_CC	GO:0000793	condensed chromosome	285	117	0	SMARCE1,PPP1R12A,NUP107,CHAMP1,TP53BP1,HMGB2,MAD1L1,SUN2,CHMP7,NUP133,NDEL1,DCTN4,PPP1CC,SMARCC2,CHMP1B,CHMP2A,NUP160,CENPV,CHMP6,ZW10,DCTN3,NUP98,CLIP1,SYN1,APC,TUBG1,DCTN6,SMARCA5,CLASP2,XPO1,KIFAP3,AGO3,HNRNPU,CHMP4A,SMC1A,RGS12,CKAP5,H3-3B,DYNC1LI1,SEH1L,SMC3,BANF1,HSPA2,FBXW11,HMGB1,SEPTIN6,ACTL6B,TRAPPC12,CHMP5,CHMP4B,UBE2I,ATRX,RAD21,MACROH2A1,CHMP2B,NUP37,SUGT1,NSMCE2,RAD50,GPATCH11,NSMCE…		-2.82643	0.00470705	0.148196	FALSE	effectsize_down
GO_BP	GO:0170035	L-amino acid catabolic process	75	48	0	GCAT,HMGCL,KYAT1,CBS,OAT,QDPR,RIDA,GLS2,MCCC1,AADAT,DDAH1,HNMT,GOT1,PRODH,AUH,KYAT3,CARNS1,NOS1,ALDH4A1,GAD2,ASRGL1,ADHFE1,GPT2,SHMT1,THNSL2,DLST,GLUD1,HMGCLL1,PIPOX,FAH,SDSL,SDS,GPT,ATP2B4,HAL,GSTZ1,GLUD2,GLS,GLDC,GCSH,ARG1,MCCC2,SCLY,AASS,IVD,GOT2,GLUL,GAD1		2.82378	0.00474612	0.279237	FALSE	effectsize_up
GO_CC	GO:0099535	synapse-associated extracellular matrix	12	11	0	TNC,ACAN,HAPLN4,HAPLN1,NCAN,BCAN,VCAN,PTPRZ1,LAMA5,HAPLN2,TNR		2.82332	0.00475286	0.148196	FALSE	effectsize_up
GO_BP	GO:0030317	flagellated sperm motility	198	31	0	PGAM4,APOB,NME7,SLIRP,TUBB4B,CCNYL1,VDAC3,SEPTIN4,UBE2B,PLTP,ADCY3,DPCD,LZTFL1,TUBA3E,ARMC3,SORD,DNAJA1,CFAP20,INTS13,TTC12,VPS13A,IFT81,BBS2,ATP2B4,RGN,PGK2,BBS4,TPGS1,CELF3,TMF1,GK2		2.81574	0.00486643	0.281816	FALSE	effectsize_up
GO_BP	GO:0097722	sperm motility	198	31	0	PGAM4,APOB,NME7,SLIRP,TUBB4B,CCNYL1,VDAC3,SEPTIN4,UBE2B,PLTP,ADCY3,DPCD,LZTFL1,TUBA3E,ARMC3,SORD,DNAJA1,CFAP20,INTS13,TTC12,VPS13A,IFT81,BBS2,ATP2B4,RGN,PGK2,BBS4,TPGS1,CELF3,TMF1,GK2		2.81574	0.00486643	0.281816	FALSE	effectsize_up
GO_BP	GO:0072523	purine-containing compound catabolic process	156	110	0	ITPA,BPGM,PGAM4,NT5C1A,PNP,MLYCD,SUCLA2,NT5E,INSR,ARL2,GALK1,FLCN,SUCLG2,HPRT1,RPTOR,LDHA,NUDT16,ALDOC,PFKFB2,ENPP4,PRKAA1,NUDT10,PKM,NUDT18,OGDHL,SARM1,SLC4A1,SRC,HDAC4,NT5C,ACAT1,MTOR,NUDT11,GDA,NCOR1,NUDT3,PFKM,PGM1,UCHL1,ACOT7,NT5C2,ENO1,PRKAA2,NUDT9,PRKACA,OGT,HK1,PFKFB3,NUDT4B,GPD1,P2RX7,PDE8B,MLST8,NUDT19,STAT3,APP,NUDT4,OGDH,LIPA,HINT1,PDE4A,FOXK1,COL6A1,FITM2,PGAM1,PDE4B,AMPD3,PRKAG2,SAM…		2.815	0.00487779	0.281816	FALSE	effectsize_up
GO_BP	GO:0035794	positive regulation of mitochondrial membrane permeability	44	23	0	BNIP3L,GCLC,GSK3A,GSK3B,VDAC2,HSPA1A,BNIP3,SLC25A4,BAX,SLC25A6,SPG7,MUL1,SLC9A1,ACAA2,BID,BCL2L1,RHOT2,HIP1R,SLC25A5,RHOT1,PPIF,ATP5IF1,SLC35F6		2.81244	0.00491668	0.281816	FALSE	effectsize_up
GO_BP	GO:2001239	regulation of extrinsic apoptotic signaling pathway in absence of ligand	46	18	0	BCL2,RIPK1,MAP2K5,HSPA1A,HTRA2,PRDX2,CTNNA1,WWOX,BCL2L1,UNC5B,AKT1,PPP2R1A,SGK3,NF1,FGFR1,COL2A1,PPP2R1B,PPP1CA		2.8119	0.00492495	0.281816	FALSE	effectsize_up
GO_BP	GO:0016051	carbohydrate biosynthetic process	207	81	0	GYG1,PRKG1,SORBS1,IRS2,GRB10,RANBP2,PDK2,SLC25A13,PGD,INSR,EPM2AIP1,HS2ST1,PPP1R3E,GSK3A,GSK3B,PGM2,GYS1,ALDOC,WDR5,EPM2A,UGP2,GOT1,ACADM,G6PD,PC,INPP5K,AKT2,SMPD3,PGM1,PGP,AGL,CLTC,ENO1,SNCA,PRKACA,OGT,PTGES3,PPP1R3D,STK11,ADCYAP1R1,GPD1,GBE1,SLC25A11,PPP1R3F,CRTC2,AKT1,SOGA1,SORD,PGAM1,NLN,AKR1B1,NANS,PRKAG2,PARP1,SDS,GPT,PCK2,GYG2,RBP4,PGK2,PGAM2,NR3C1,CHST9,MPDU1,B3GALT1,USP7,TPI1,PRKAG1,PPP1…		2.81182	0.00492617	0.281816	FALSE	effectsize_up
GO_BP	GO:0061572	actin filament bundle organization	170	115	0	SYNPO,ZEB2,TPM1,PFN2,DMTN,SORBS1,LIMA1,LCP1,S100A10,ITGB5,NF2,ADD2,BAIAP2,ABL1,CGNL1,LPAR1,CARMIL1,LIMCH1,DNM2,SHANK1,STMN1,PTK2B,SHANK3,ARHGEF10L,TSC1,PDXP,ADD1,FLNA,ACTN1,EPS8,MKKS,CLASP2,MICAL1,LUZP1,HSP90B1,BRAF,CORO2B,SHTN1,PAK2,PRKN,SYNPO2,PIK3R1,SPIRE1,CD47,SRC,INPP5K,CDC42,SDC4,LIMK1,EZR,SLC9A1,MTOR,NRP1,AMOT,PFN1,FSCN1,FERMT2,ARAP1,MYO1B,ZYX,SORBS3,PHACTR1,FAM171A1,PPM1E,FMN2,CCDC88A,S1P…		-2.81094	0.00493964	0.281816	FALSE	effectsize_down
GO_MF	GO:0050839	cell adhesion molecule binding	567	393	0	ITGA2,TNC,ICAM1,CNTN6,GPNMB,PTPRM,PKP2,TNKS1BP1,PRDX6,CLIC1,CTTN,ACTN2,FMNL2,MSN,IDH1,TMPO,EEF1D,DBNL,LIMA1,VAPA,ANXA2,LCP1,EMD,ITGB5,NF2,FERMT3,LARP1,EIF2A,NECTIN1,TBC1D10A,PKP4,RPL24,BAIAP2,TGFBI,CCT8,SLK,ITGAM,PARVA,DBN1,PALLD,CRKL,JUP,FGF1,MRTFB,MPP7,DDX6,AFDN,CDH6,NHERF2,LRRC59,MARK2,NLGN2,ANXA1,ITGB2,EHD4,ITGB8,LDHA,UTRN,CTNND2,HSPA1A,NRXN3,ITGAV,ARVCF,PPME1,YWHAB,NLGN3,ADD1,PAICS,FGF2,CSNK…		2.80821	0.00498174	0.121697	FALSE	effectsize_up
GO_BP	GO:2000311	regulation of AMPA receptor activity	14	10	0	PRRT1,CACNG8,SHANK1,NLGN2,CACNG2,MINK1,MAPK8IP2,CNIH2,NLGN1,CACNG3		-2.80656	0.00500743	0.284452	FALSE	effectsize_down
GO_MF	GO:0004866	endopeptidase inhibitor activity	161	61	0	C4A,HRG,A2M,C3,RENBP,CD109,PRNP,COL6A3,ANXA2,SERPINH1,SPOCK1,LXN,SERPINF1,ITIH4,BIRC6,ITIH2,SERPINI1,SERPINA1,SERPING1,PEBP1,ITIH5,UCHL5,USP14,SORL1,SERPINE2,PSMF1,APP,SERPINB12,CAST,LTF,SERPINB6,CSTB,CST3,SPOCK3,TIMP3,TIMP2,SERPINB4,SERPINB3,PROS1,SERPINB8,LCN1,ITIH1,GBP2,GAPDH,CSTA,AMBP,AHSG,CRB2,PCSK1N,SERPINB9,KNG1,SERPIND1,SERPINB1,C5,BST2,SERPINC1,APLP2,XIAP,BIN1,AGT,SERPINA3		2.80518	0.00502887	0.121761	FALSE	effectsize_up
GO_BP	GO:0008306	associative learning	91	52	0	SHANK2,TPBG,MAP1A,SLC1A1,NDRG4,SLC7A11,NETO1,PPP1R1B,NPTX2,ABL1,KIT,ASIC1,SHANK1,SPECC1,TSC1,BRSK1,MECP2,RIC8A,ITGB1,BRAF,TBR1,COMT,DDHD2,PPT1,SNAP25,ATP1A2,PDE1B,ADCY3,GABRA5,GRIN1,GRIN2A,RGS14,PDE8B,CDK5,CSMD1,APP,GRIA1,TANC1,KRAS,CLSTN2,ELAVL4,RAPGEF3,SYNGAP1,UCN,ABCC8,NF1,KMT2A,EIF4A3,PIAS1,TNR,SLC6A1,RELN		-2.80047	0.00510284	0.288337	FALSE	effectsize_down
GO_BP	GO:0010970	transport along microtubule	181	118	0	MAP2,BICD1,BORCS6,RASGRP1,MAP1A,AP3S2,STAU2,PEX14,AP3S1,MAP1B,NETO1,DYNC2H1,AGTPBP1,SUN2,NDEL1,NME7,TRIM46,KIF21A,RAB6A,ARL3,ARL8B,DYNC1I2,HDAC6,RAB21,CAMSAP3,ATG5,MECP2,MAPT,SPG7,KIFAP3,KIF1B,HNRNPU,NEFL,KIF5A,MAPK8IP3,IFT27,PCM1,ARHGAP21,KIF3B,CDC42,KIFC2,KIF5C,FEZ1,UCHL1,AP3D1,PURA,CLIP3,DYNC1H1,RABGEF1,TERF2,FBXW11,LAMP1,DST,UXT,FYCO1,ATG16L1,STK11,RHOT2,ARL8A,STAU1,RAB27B,APP,BICD2,BAG3,HSPB…		-2.79941	0.00511957	0.288337	FALSE	effectsize_down
GO_CC	GO:0090543	Flemming body	34	21	0	ZFYVE19,AGAP2,C9ORF72,BIRC6,EXOC2,EXOC7,EXOC6,RALA,VPS4B,EXOC1,MICAL3,EXOC4,IST1,NUP62,CELF2,CAPG,ANKRD45,ARF6,VPS4A,TSG101,PDCD6IP		-2.78903	0.00528666	0.162181	FALSE	effectsize_down
GO_MF	GO:0097367	carbohydrate derivative binding	2486	1370	0	AATK,SMOC1,MKNK1,ITGA2,TNC,GPNMB,FLAD1,MCM3,HRG,ANKRD27,ADCY6,GSPT2,GATB,CD44,RTN4R,DUS2,PRKG2,NTRK3,DENND5B,RAB3IP,CDK11B,RASGRP1,ABR,MAPK8,PRKG1,GNA14,GAP43,LIG3,MVK,NOL9,DENND1A,TUBB4A,HSPA12B,WRNIP1,THRAP3,ACAN,LGALS9,DGKG,EEF1D,PDXK,EIF4G1,AGAP2,SUPV3L1,C9ORF72,VPS9D1,PRNP,APOB,RAB13,ALDH18A1,RAPGEF1,CSNK1G2,APOH,EEF1A2,PNP,MVD,OPLAH,ABCB7,AACS,UBE2D3,GRIPAP1,GCLC,ACSS2,ACSS3,HSPBP1,EPDR1,PS…		2.78871	0.00529184	0.127004	FALSE	effectsize_up
GO_BP	GO:0071786	endoplasmic reticulum tubular network organization	22	18	0	DMTN,RTN3,RTN1,REEP1,LNPK,RAB3GAP2,ATL2,TMEM33,RAB3GAP1,REEP2,ZFYVE27,RTN4,RAB10,RETREG3,ATL1,ATL3,ARL6IP1,RAB18		-2.78863	0.00529307	0.29684	FALSE	effectsize_down
GO_CC	GO:0032432	actin filament bundle	95	63	0	SYNPO,PPP1R12A,TPM1,PPP1R12C,GAS2L1,SORBS1,LIMA1,LCP1,PDLIM7,DCTN4,PALLD,LIMCH1,PDLIM2,DAAM1,MYLK,ABLIM1,FLNA,ACTN1,LUZP1,MYH10,LPP,MYH14,SYNPO2,FHL3,AMOT,SEPTIN9,ABLIM3,ACTN4,PTK2,FSCN1,FERMT2,ACTA2,ZYX,DST,TPM3,PPP1R12B,TPM4,SEPTIN11,PDLIM5,SEPTIN7,CRYAB,DIXDC1,PDLIM4,MICALL2,NEBL,EVL,PLS3,RAI14,FAM107A,MYL9,PDLIM1,TRIP6,PXN,PGM5,MYH9,FLNB,CALD1,MYL12B,AFAP1,CORO1B,PDLIM3,PLS1,MARCKS		-2.77793	0.00547065	0.165162	FALSE	effectsize_down
GO_MF	GO:0030247	polysaccharide binding	26	10	0	HLA-DRB1,PPP1R3E,EPM2A,AGL,PPP1R3D,PPP1R3F,STBD1,GPCPD1,VTN,HLA-DRA		2.77269	0.00555955	0.132269	FALSE	effectsize_up
GO_BP	GO:0003341	cilium movement	260	41	0	PGAM4,APOB,BBS1,DYNC2H1,NME7,SLIRP,TUBB4B,CCNYL1,VDAC3,SEPTIN4,CAMSAP3,MKKS,UBE2B,PLTP,ADCY3,DPCD,LZTFL1,TUBA3E,NHERF1,ARMC3,SORD,DNAJA1,CFAP20,INTS13,TTC12,DNAAF5,VPS13A,IFT81,BBS2,CELSR2,ATP2B4,RGN,RFX3,PGK2,BBS4,AQP4,TPGS1,CFAP298,CELF3,TMF1,GK2		2.76561	0.00568173	0.317286	FALSE	effectsize_up
GO_CC	GO:0030424	axon	660	462	0	ITGA2,MAP2,CNTN6,KCNB1,C4A,MAP7,RTN4R,CNR1,SHANK2,ADNP,NTRK3,TPBG,MAP1A,ABR,CTTN,PUM1,MAPK8,GPRIN1,RTN4RL2,GAP43,KCNC2,SYAP1,GDPD5,EPB41L3,APBB1,TUBB4A,AP3S2,STAU2,TXNRD2,PPP1R9B,BTBD8,SPTA1,C9ORF72,PRNP,VIM,GABRG2,SLC8A2,PCDH9,AP3S1,SLC1A1,GRIPAP1,MAP1B,HOMER1,NECTIN1,NETO1,SPOCK1,SRSF10,PCSK1,SCN1A,AGTPBP1,ABL1,STMN3,SERPINF1,NDEL1,SH2D3C,TRIM46,ATAT1,KATNB1,GDI1,DBN1,FXR1,PALLD,KIF21A,EXOC8,AA…		-2.76376	0.00571397	0.169812	FALSE	effectsize_down
GO_BP	GO:0009226	nucleotide-sugar biosynthetic process	30	24	0	UAP1L1,GMPPA,PGM3,GMPPB,MPI,UGP2,PMM1,CMAS,AMDHD2,GNPDA1,GNPDA2,UAP1,GFPT1,HK1,FCSK,GNPNAT1,NANS,FPGT,UGDH,NAGK,GFUS,PMM2,GPI,GMDS		2.76199	0.00574499	0.318982	FALSE	effectsize_up
GO_BP	GO:0034329	cell junction assembly	521	309	0	ITGA2,HRG,PKP2,NEDD8,LRTM2,RTN4R,SHANK2,IGSF11,ADNP,C1QL3,TPBG,CTTN,ACTN2,GAP43,EPB41L3,DMTN,STAU2,SORBS1,PLXNB1,PPP1R9B,EIF4G1,DBNL,ABI2,RAB13,BCL2,RAPGEF1,GABRG2,LRRTM2,S100A10,EFNB3,PLXNB2,GPM6B,LRP4,MAP1B,ADD2,NECTIN1,PIP5K1A,PKP4,PLXNA1,ABL1,DOCK10,SLK,DOCK4,PIP5K1C,UBE3B,CRKL,JUP,LIMCH1,ASIC1,APOD,MPP7,TBCD,ARL2,DCLK1,AFDN,CDH6,FLCN,GABRA1,SLITRK4,RAPGEF2,NLGN2,CASKIN1,PTK2B,AGRN,SHANK3,GAB…		-2.76013	0.00577779	0.318982	FALSE	effectsize_down
GO_MF	GO:0016877	ligase activity, forming carbon-sulfur bonds	41	31	0	AACS,ACSS2,ACSS3,ACSL4,SUCLA2,ACSF2,SUCLG2,ACSS1,ACSL6,UBA3,ACSF3,ACSBG1,DIP2A,SLC27A1,UBA1,SAE1,ACSL3,ACSL1,SLC27A4,ATG7,ACSM5,SLC27A6,SLC27A3,UBA7,UBA5,UBA6,MOCS3,SLC27A2,UBA2,NAE1,SUCLG1		2.75892	0.00579933	0.136784	FALSE	effectsize_up
GO_BP	GO:0030195	negative regulation of blood coagulation	50	20	0	HRG,PRKG1,APOH,ANXA2,SERPING1,TMX1,FGG,FGB,FGA,KRT1,CD9,SERPINE2,UBASH3B,VTN,TSPAN8,PROS1,F2,PRKCD,KNG1,APOE		2.75838	0.00580891	0.318982	FALSE	effectsize_up
GO_BP	GO:1900047	negative regulation of hemostasis	51	20	0	HRG,PRKG1,APOH,ANXA2,SERPING1,TMX1,FGG,FGB,FGA,KRT1,CD9,SERPINE2,UBASH3B,VTN,TSPAN8,PROS1,F2,PRKCD,KNG1,APOE		2.75838	0.00580891	0.318982	FALSE	effectsize_up
GO_MF	GO:0003723	RNA binding	2026	1083	0	ILF3,RPS3,SRRM2,LSM14B,TAF15,PRPF3,XRN1,PRRC2C,GSPT2,JMJD6,CDC5L,SMARCE1,SPATS2,RBMXL1,DUS2,NHP2,PUSL1,MRPS12,TEFM,RRP9,BCLAF1,ERI3,CDK11B,HEATR1,ELP5,NXF1,PUM1,PURG,TBL2,YTHDF2,UBAP2L,RBM17,XPO5,MRPL40,ACIN1,MSN,ZFR,SBDS,SF3B2,NOL9,IMMT,PRKRA,WDR6,MRPS14,MSI2,NMD3,RBFOX1,STAU2,RBM14,THRAP3,NOL3,PHAX,NUFIP2,EIF4G1,MTDH,HNRNPUL1,SUPV3L1,STRBP,SYNJ2,ZNFX1,AIMP1,ALDH18A1,SAFB,LSM4,VIM,SARNP,METAP2,A…		-2.75226	0.00591859	0.138404	FALSE	effectsize_down
GO_BP	GO:0140056	organelle localization by membrane tethering	79	63	0	KCNB1,RAB3IP,CEP290,VAPA,VTI1B,NDRG4,PPFIA3,STX12,SNAP29,EXOC8,EXOC2,TPRG1L,STX7,EXOC7,RALB,STX1B,RIMS3,EXOC6,SNAP25,VAMP3,RIMS1,STX1A,ATP2A2,AHCYL1,STX6,UNC13C,STX5,EXOC1,EXOC4,SNPH,RAB8A,CPLX2,GNAO1,EXOC3,VAPB,PACS2,STXBP3,UNC13A,VPS18,PDZD8,STXBP1,VPS11,SYT1,UNC13B,RABEPK,STX10,STX16,CAV2,ESYT2,STX17,SYTL2,ESYT1,EXOC6B,ATG14,YKT6,EXOC5,RIMS2,STX8,USO1,STXBP2,STX4,STX2,CALM1		-2.75103	0.00594083	0.324872	FALSE	effectsize_down
GO_BP	GO:1903311	regulation of mRNA metabolic process	404	183	0	WTAP,TAF15,JMJD6,TNKS1BP1,RBMXL1,PRDX6,CDK11B,PUM1,YTHDF2,ACIN1,RBFOX1,THRAP3,SAFB,VIM,LARP1,SMU1,METTL16,SRSF10,PRPF19,SNRNP70,PABPC4,CELF4,FXR1,RBM25,RIDA,DCPS,RBFOX3,SRSF9,NUP98,POLR2G,U2AF2,HNRNPAB,HNRNPA1,FASTKD5,CNOT3,SON,AGO2,DDX17,PRKCA,DYRK1A,RBM3,CSDE1,HNRNPU,PTBP1,IREB2,DHX36,ZC3H14,CARHSP1,DHX9,UPF1,SRSF7,HNRNPA0,NOVA2,PUF60,AHCYL1,PAIP1,DIS3,CAPRIN1,CNOT9,SUPT6H,SRSF2,RBM8A,HNRNPC,FA…		-2.74876	0.0059822	0.325783	FALSE	effectsize_down
GO_BP	GO:0099159	regulation of modification of postsynaptic structure	17	17	0	PRMT8,STRN4,BAIAP2,MRTFB,AGAP1,CAMKV,CAP2,PDXP,CYFIP1,CDC42,AMOT,CTTNBP2,EGLN1,TIAM1,CHMP2B,RHOA,RHOB		-2.7463	0.00602719	0.326781	FALSE	effectsize_down
GO_BP	GO:1900026	positive regulation of substrate adhesion-dependent cell spreading	43	31	0	UNC13D,S100A10,ABL1,CARMIL1,CRKL,FLNA,CRK,BRAF,P4HB,RAC3,CDC42,PREX1,NRP1,FGG,FGB,FGA,DOCK1,MYADM,FERMT2,ILK,ARHGEF7,C1QBP,DOCK5,ARPC2,TRIOBP,CSPG5,CIB1,RAC1,LIMS1,CALR,APOA1		2.74326	0.00608323	0.326781	FALSE	effectsize_up
GO_BP	GO:0008543	fibroblast growth factor receptor signaling pathway	135	46	0	NTRK3,SHOC2,CHURC1,KIT,DDR1,CRKL,FGF1,INSR,FIBP,FGF2,NPTN,ITGB1,EPHB2,NRXN1,FLRT2,DSTYK,IQGAP1,SOS1,NTRK2,FGFR3,RAB14,EPHA4,EPHB1,EGFR,PTPN11,CTNNB1,EPHA6,GPC1,GRB2,ERBB4,FRS2,FRS3,FLRT3,DDR2,FLT1,FGFR1,CSF1R,MERTK,TYRO3,PDGFRB,MET,IGF1R,FGFR2,EPHB3,EPHA5,EPHA2		2.7424	0.00609928	0.326781	FALSE	effectsize_up
GO_BP	GO:0009163	nucleoside biosynthetic process	19	16	0	MTAP,PRTFDC1,PNP,NT5E,HPRT1,PGM2,QNG1,APRT,DTYMK,DCTD,ADK,ADA,ADAL,UCKL1,DNPH1,TK2		2.74104	0.0061245	0.326781	FALSE	effectsize_up
GO_BP	GO:0034404	nucleobase-containing small molecule biosynthetic process	19	16	0	MTAP,PRTFDC1,PNP,NT5E,HPRT1,PGM2,QNG1,APRT,DTYMK,DCTD,ADK,ADA,ADAL,UCKL1,DNPH1,TK2		2.74104	0.0061245	0.326781	FALSE	effectsize_up
GO_MF	GO:0046983	protein dimerization activity	1124	477	0	GYG1,OLIG1,KCNB1,PRTFDC1,BNIP3L,STOM,HVCN1,NAGA,COQ9,PADI2,STARD3NL,TPM1,PPP3CA,CAT,LHPP,IDH1,PRKRA,PRMT8,KYAT1,TXNRD2,PYCARD,PDXK,SUPV3L1,CRYL1,AIMP1,BCL2,VAPA,MVD,ARNT2,GRHPR,ABCB7,S100A10,SNX6,RABEP1,LRP4,ADD2,NECTIN1,SEPHS1,TARS2,CBS,JCHAIN,PRMT2,TRNT1,WDR54,SMAD4,KIT,SLK,KATNB1,PDK2,EPRS1,GSTM3,HSD17B4,SLC25A27,FXR1,JUP,PDCD6,RIPK1,TSC2,NOLC1,MSH2,TMEM192,PRPS1,CPQ,PGRMC1,VWA1,ITPR1,RAB11FIP…		2.73669	0.00620607	0.141062	FALSE	effectsize_up
GO_CC	GO:1904115	axon cytoplasm	63	48	0	MAP1A,AP3S2,AP3S1,NETO1,AGTPBP1,NDEL1,TRIM46,KIF21A,ARL8B,HDAC6,RAB21,MAPT,SPG7,KIF1B,ZC3H14,NEFL,KIF5A,MAPK8IP3,KIF3B,KIF5C,UCHL1,AP3D1,DYNC1H1,FBXW11,DST,ARL8A,RAB27B,HSPB1,AP3B1,BLOC1S3,OPA1,ARMCX3,BLOC1S1,HSBP1,DLG2,KIF1A,AGBL4,ACTR10,AP3M1,SNAPIN,KIF3A,AP3M2,AP3B2,SPAST,SOD1,RANGAP1,PAFAH1B1,KIF5B		-2.73601	0.006219	0.179433	FALSE	effectsize_down
GO_MF	GO:0070006	metalloaminopeptidase activity	26	15	0	METAP2,RNPEP,PEPD,NPEPL1,NPEPPS,XPNPEP1,LAP3,ANPEP,ERAP2,LNPEP,METAP1,TRHDE,XPNPEP3,ERAP1,LTA4H		2.7335	0.00626661	0.141062	FALSE	effectsize_up
GO_MF	GO:0016810	hydrolase activity, acting on carbon-nitrogen (but not peptide) bonds	130	61	0	ASPA,PADI2,CAT,OPLAH,NIT2,HINT2,DPYSL5,RIDA,GLS2,ADARB1,HDAC6,CAD,DDAH1,ADAR,DHODH,PARK7,ASAH1,HDAC4,AMDHD2,GNPDA1,GDA,GNPDA2,NIT1,CRMP1,SIRT5,HINT3,PDF,MTHFD2L,ASRGL1,HINT1,MBLAC2,MTHFD1,ACY3,ATIC,DPYSL3,HDAC8,NGLY1,AMPD3,FAAH,HDAC5,HDAC3,HDAC1,GLS,FHIT,DCTD,BTD,ARG1,ADA,ADAL,HDAC11,APMAP,NAAA,SIRT2,DPYSL4,TGM2,HDAC2,DPYSL2,DPYS,DARS1,AMPD2,ACY1		2.73289	0.00627814	0.141062	FALSE	effectsize_up
GO_MF	GO:0016289	acyl-CoA hydrolase activity	26	18	0	ACOT13,HIBCH,PLA2G6,PPT1,ACOT9,ACOT7,ACAA2,ACOT8,ABCD3,THEM4,ACOT2,THEM5,MBLAC2,ACOT1,ACOT11,ABCD1,DESI1,ABCD2		2.73199	0.00629527	0.141062	FALSE	effectsize_up
GO_MF	GO:0047617	fatty acyl-CoA hydrolase activity	25	18	0	ACOT13,HIBCH,PLA2G6,PPT1,ACOT9,ACOT7,ACAA2,ACOT8,ABCD3,THEM4,ACOT2,THEM5,MBLAC2,ACOT1,ACOT11,ABCD1,DESI1,ABCD2		2.73199	0.00629527	0.141062	FALSE	effectsize_up
GO_BP	GO:0170040	proteinogenic amino acid catabolic process	71	46	0	GCAT,HMGCL,CBS,OAT,QDPR,RIDA,GLS2,MCCC1,AADAT,DDAH1,HNMT,GOT1,PRODH,AUH,CARNS1,NOS1,ALDH4A1,GAD2,ASRGL1,ADHFE1,GPT2,SHMT1,THNSL2,DLST,GLUD1,HMGCLL1,PIPOX,FAH,SDSL,SDS,GPT,ATP2B4,HAL,GSTZ1,GLUD2,GLS,GLDC,GCSH,ARG1,MCCC2,SCLY,AASS,IVD,GOT2,GLUL,GAD1		2.73039	0.00632594	0.335382	FALSE	effectsize_up
GO_BP	GO:0031638	zymogen activation	58	25	0	APOH,ANXA2,S100A10,TBC1D10A,ASPH,BAD,GGT1,FGG,FGB,FGA,ENO1,SERPINE2,IFI16,HP,PLGRKT,FADD,RIPK2,CLEC3B,PRSS3,MELTF,CTSZ,CTSH,CYFIP2,PGK1,DHCR24		2.72983	0.0063366	0.335382	FALSE	effectsize_up
GO_CC	GO:0044615	nuclear pore nuclear basket	13	12	0	MAD1L1,RANBP2,NUP153,NUP98,CETN2,PCID2,ENY2,ZC3HC1,MCM3AP,NUP35,TPR,CETN3		-2.72977	0.00633779	0.179433	FALSE	effectsize_down
GO_MF	GO:0016298	lipase activity	168	77	0	PLCD1,PRDX6,ANXA5,PLCH1,GDPD5,ANXA4,APOH,ANXA2,PITPNM3,PLBD2,ANXA1,SEC23IP,PLCG2,PDIA3,SMPD4,PLA2G6,PLCB1,PLD3,DDHD2,SRC,ARL1,GDPD1,SMPD3,PLCD3,ABHD12,PLCL2,LIPE,PLCH2,PLCB4,LYPLAL1,ABHD6,DAGLA,ARF4,ABHD16A,LIPA,PNPLA7,ABHD11,PDPK1,GM2A,NCEH1,ABHD4,LYPLA2,PNPLA6,PLAA,SMPD1,FAAH,PLD2,LYPLA1,SNCB,PNPLA8,PLA2G4C,PLCG1,PLCB3,LPL,LCK,CES1,APOA2,NAPEPLD,DAGLB,DDHD1,LDAH,GDE1,ABHD5,FAF2,MGLL,PLAAT3,PNPL…		2.72957	0.00634162	0.141062	FALSE	effectsize_up
GO_CC	GO:0032589	neuron projection membrane	63	37	0	KCNB1,KCNC2,EPB41L3,PPP1R9B,SHISA7,GABRG2,AKAP5,INSR,ATP2B2,GABRA1,GABRA2,GABRA3,SPTBN1,MYO1D,MAPT,GABRA4,HCN1,MPP2,GABRA5,SLC1A2,SLC12A5,DAGLA,THY1,ATP6AP2,SHISA6,GRIA1,ANK1,MYO1C,VEZT,HPCA,LAMP5,SHISA9,UNC5A,CNTNAP2,STX4,ROBO2,KCNC1		-2.72906	0.00635144	0.179433	FALSE	effectsize_down
GO_BP	GO:0006749	glutathione metabolic process	57	36	0	GSTT2,IDH1,GSTP1,OPLAH,SLC1A1,GCLC,SLC7A11,ETHE1,SOD2,GSTM3,GSTO1,G6PD,GGT7,GGT1,GSTK1,GSTM5,SLC1A2,HAGH,ARL6IP5,GSR,GCLM,GSS,MMACHC,GSTM2,GGT5,AAAS,GSTZ1,GSTM4,GSTM1,GSTA4,SOD1,NDP,MGST2,GSTT1,GPX1,GLO1		2.72725	0.00638645	0.336668	FALSE	effectsize_up
GO_CC	GO:0000974	Prp19 complex	14	11	0	CDC5L,PRPF19,U2AF2,POLR2A,CTNNBL1,ISY1,XAB2,RBM22,HSPA8,BCAS2,PLRG1		-2.72264	0.00647622	0.179433	FALSE	effectsize_down
GO_CC	GO:0098966	perisynaptic extracellular matrix	11	10	0	TNC,ACAN,HAPLN4,HAPLN1,NCAN,BCAN,VCAN,PTPRZ1,HAPLN2,TNR		2.72095	0.0065094	0.179433	FALSE	effectsize_up
GO_BP	GO:1900102	negative regulation of endoplasmic reticulum unfolded protein response	21	12	0	NCK2,AKT3,WFS1,AKT2,UFL1,NCK1,HSPA5,DDRGK1,RACK1,AKT1,ATAD3A,PTPN1		2.72092	0.00651004	0.341816	FALSE	effectsize_up
GO_MF	GO:0038024	cargo receptor activity	65	17	0	ITGAM,INSR,LRP1B,ITGB2,LRP1,SCARB2,TFRC,SORL1,MIA2,COLEC12,STBD1,LGALS3BP,VTN,ABCA1,MIA3,SURF4,SCARB1		2.72001	0.00652797	0.144036	FALSE	effectsize_up
GO_BP	GO:0022613	ribonucleoprotein complex biogenesis	494	281	0	PRPF3,NHP2,RRP9,HEATR1,YTHDF2,SBDS,SF3B2,NOL9,PRKRA,NMD3,NOL3,EIF3J,LSM4,EIF3C,EIF2A,LAS1L,RPL26L1,NOP2,METTL16,SRSF10,RPL24,PRPF19,LUC7L,CELF4,UTP15,USP4,EIF3G,SF3A1,SF3B4,SART3,NOLC1,STRAP,MRM3,RPS23,SRSF9,U2AF2,MRTO4,DDX28,EIF3A,NUDT16,EXOSC2,AGO2,SNRPA1,DDX17,RUVBL2,RPS27,PTBP2,RPS16,XRN2,PSIP1,RPS9,XPO1,EIF5B,SRSF5,ADAR,RPS11,AGO3,MRPS2,EIF4H,DDX42,DHX9,NUP88,RPS4X,RPS7,SART1,RPL14,RPS21,PUF…		-2.71586	0.00661048	0.344826	FALSE	effectsize_down
GO_BP	GO:0043174	nucleoside salvage	12	12	0	MTAP,PRTFDC1,PNP,HPRT1,PGM2,QNG1,APRT,DCTD,ADK,UCKL1,DNPH1,TK2		2.71539	0.00661969	0.344826	FALSE	effectsize_up
GO_BP	GO:0051216	cartilage development	210	46	0	BPNT2,CD44,PRKG2,SCIN,COL1A1,BBS1,PBXIP1,SERPINH1,TGFBI,CBS,LNPK,ITGB8,FGF2,MKKS,TAPT1,BGN,SMPD3,FGFR3,DDRGK1,PTPN11,CTNNB1,CHADL,COL6A1,ZMPSTE24,GLG1,BBS2,TRIP11,MAPK3,ZBTB16,RB1,OGN,NFIA,MGP,FGFR1,EFEMP1,ECM1,COL2A1,CHI3L1,SNX19,MBOAT2,NPR2,NFIB,SMAD3,MAPK14,BMPR2,BMPR1A		2.7054	0.00682226	0.353281	FALSE	effectsize_up
GO_BP	GO:0046165	alcohol biosynthetic process	152	74	0	SPR,PRKG1,SEC14L2,MVK,LSS,APOB,ISYNA1,MVD,FDPS,PPIP5K1,QDPR,FGF1,PPIP5K2,GNAI1,PLCG2,PRKAA1,SCP2,ERLIN1,GOT1,PARK7,ASAH1,G6PD,ACLY,HSD17B7,PMVK,DHCR7,DKK3,SPTLC2,PGP,SPTLC1,ERLIN2,IMPA1,ACAA2,SPHK2,PCBD2,SNCA,CYB5R3,PRKAA2,PRKACA,ADCYAP1R1,HMGCS1,IP6K1,ITPKB,ITPKA,LIPA,PCBD1,CYP27A1,DHRSX,KPNB1,MSMO1,SCAP,PCK2,EBP,ABCA2,H6PD,SREBF2,IDI1,CYP51A1,CES1,PLPP6,AGK,NSDHL,MOXD1,QKI,TM7SF2,MAPK1,NFKB1,LB…		2.70475	0.00683562	0.353281	FALSE	effectsize_up
GO_BP	GO:0099024	plasma membrane invagination	55	34	0	ITGA2,GSN,C3,ITGAM,RAB31,ITGB2,ARF1,PLCG2,ANO6,SPIRE1,CDC42,CLCN3,SNX9,ARHGAP12,DOCK1,BECN1,XKR6,VAMP7,SNX18,SNX33,RHOA,XKR4,SPIRE2,ALKBH4,APPL2,SH3BP1,ELMO1,ARHGAP25,MYH9,NCKAP1L,FCGR1A,AIF1,ABCA1,ADGRB1		2.7026	0.00687994	0.354183	FALSE	effectsize_up
GO_BP	GO:0048278	vesicle docking	60	50	0	KCNB1,VTI1B,NDRG4,PPFIA3,STX12,EXOC8,EXOC2,TPRG1L,STX7,EXOC7,RALB,STX1B,RIMS3,EXOC6,SNAP25,VAMP3,RIMS1,STX1A,STX6,UNC13C,STX5,EXOC1,EXOC4,SNPH,RAB8A,CPLX2,GNAO1,EXOC3,STXBP3,UNC13A,VPS18,STXBP1,VPS11,SYT1,UNC13B,RABEPK,STX10,STX16,CAV2,STX17,SYTL2,EXOC6B,YKT6,EXOC5,RIMS2,STX8,USO1,STXBP2,STX4,STX2		-2.69773	0.00698139	0.358007	FALSE	effectsize_down
GO_BP	GO:0048207	vesicle targeting, rough ER to cis-Golgi	25	21	0	SAR1A,PDCD6,TRAPPC1,TRAPPC2,TRAPPC5,TRAPPC4,CSNK1D,PEF1,PREB,TFG,TRAPPC3,SEC16A,TMED10,TRAPPC12,TMED2,TRAPPC11,SAR1B,TRAPPC2L,TRAPPC8,CUL3,PPP6C		2.69477	0.00704363	0.358409	FALSE	effectsize_up
GO_BP	GO:0048208	COPII vesicle coating	25	21	0	SAR1A,PDCD6,TRAPPC1,TRAPPC2,TRAPPC5,TRAPPC4,CSNK1D,PEF1,PREB,TFG,TRAPPC3,SEC16A,TMED10,TRAPPC12,TMED2,TRAPPC11,SAR1B,TRAPPC2L,TRAPPC8,CUL3,PPP6C		2.69477	0.00704363	0.358409	FALSE	effectsize_up
GO_BP	GO:0033043	regulation of organelle organization	1182	676	0	RPS3,SYNPO,MAP2,GSN,BICD1,HRG,ANKRD27,ZEB2,XRN1,SMARCE1,APC2,RAB3IP,SCIN,LMNA,MAP1A,CTTN,ACTN2,COTL1,UBAP2L,TPM1,GAP43,PFN2,MSN,IK,DMTN,TUBB4A,STAU2,RBM14,GAS2L1,PYCARD,CAMSAP2,NOL3,PLXNB1,SPTA1,C9ORF72,ABI2,MAPRE3,LIMA1,WASH3P,ANXA2,LCP1,TERF2IP,LRRTM2,G3BP2,S100A10,GCLC,PHIP,GPM6B,NF2,MAP1B,CLIC4,ADD2,TAOK1,CROCC,FEN1,MAD1L1,BAIAP2,CHMP7,ABL1,STMN3,KANK2,CGNL1,SMAD4,TBC1D7,NME7,CCT8,LPAR1,ATAT1…		-2.68607	0.00722987	0.365379	FALSE	effectsize_down
GO_BP	GO:0051017	actin filament bundle assembly	166	114	0	SYNPO,ZEB2,TPM1,PFN2,DMTN,SORBS1,LIMA1,LCP1,S100A10,ITGB5,NF2,ADD2,BAIAP2,ABL1,CGNL1,LPAR1,CARMIL1,LIMCH1,DNM2,SHANK1,STMN1,PTK2B,SHANK3,ARHGEF10L,TSC1,PDXP,ADD1,FLNA,ACTN1,EPS8,MKKS,CLASP2,MICAL1,LUZP1,HSP90B1,BRAF,CORO2B,PAK2,PRKN,SYNPO2,PIK3R1,SPIRE1,CD47,SRC,INPP5K,CDC42,SDC4,LIMK1,EZR,SLC9A1,MTOR,NRP1,AMOT,PFN1,FSCN1,FERMT2,ARAP1,MYO1B,ZYX,SORBS3,PHACTR1,FAM171A1,PPM1E,FMN2,CCDC88A,S1PR1,PPF…		-2.68578	0.00723605	0.365379	FALSE	effectsize_down
GO_MF	GO:0008289	lipid binding	861	457	0	TRPM3,CRABP1,GSN,SNX25,PRR7,PLCD1,DBI,RTN4R,ALB,SCIN,RASGRP1,ANXA5,COQ9,ACTN2,STARD3NL,SNX13,SEC14L2,GAP43,PFN2,CADPS,ZFYVE19,DENND1A,DGKG,GSTP1,PTGDS,APOB,GPR155,ANXA4,APOH,ANXA2,FABP7,SNX6,MAP1B,CPNE3,FERMT3,SH3PXD2B,EPDR1,PSD,ANXA11,JCHAIN,LPAR1,ATG2B,F3,PITPNM3,EXOC8,MYO1E,APOD,CHMP2A,DNM2,AGAP1,ANXA8L1,MANF,DGKB,MARK2,PGRMC1,RAPGEF2,FABP3,EXOC7,AIDA,ANXA1,PACSIN1,VDAC2,PITPNM2,CYP4F11,PICK1,…		2.68232	0.0073114	0.160032	FALSE	effectsize_up
GO_BP	GO:0009199	ribonucleoside triphosphate metabolic process	261	186	0	ITPA,BPGM,PGAM4,VPS9D1,DMAC2L,NME7,NDUFA6,UCK1,SLC25A13,NT5E,INSR,ARL2,IMPDH2,GALK1,FLCN,NDUFA10,RPTOR,LDHA,HSPA1A,ATP5MG,MT-ATP6,ALDOC,PFKFB2,CLPX,FIS1,CAD,AK5,BAD,NDUFA9,PRKAA1,GNAI3,SLC25A25,ATP5MK,DNM1L,STOML2,PKM,NDUFS3,TSPO,OGDHL,ATP1A2,SLC4A1,NDUFB11,SRC,HDAC4,NDUFB8,NDUFS4,MTOR,NDUFC2,NCOR1,PFKM,NDUFS5,PGM1,NDUFV1,UCHL1,CTPS2,ATP5F1A,ENO1,ATP5F1B,ATP5F1C,NDUFA7,SPHK2,AK1,PRKAA2,PRKACA,OGT…		2.68072	0.00734641	0.36771	FALSE	effectsize_up
GO_BP	GO:0007080	mitotic metaphase chromosome alignment	63	31	0	CHAMP1,MAD1L1,CHMP7,EML3,CHMP1B,CHMP2A,CHMP6,ZW10,RMDN1,HNRNPU,CHMP4A,VPS4B,SEH1L,NUP62,BECN1,CHMP5,CHMP4B,NUDC,CHMP2B,PSRC1,KPNB1,CHMP3,VPS4A,EML4,CHMP1A,MAPRE1,DCTN2,RAB11A,CDC23,CUL3,KIF22		-2.67996	0.0073631	0.36771	FALSE	effectsize_down
GO_BP	GO:0048167	regulation of synaptic plasticity	223	141	0	KCNB1,JPH3,SHANK2,IGSF11,MAP1A,PRRT1,SYAP1,STAU2,SIPA1L1,PRNP,SHISA7,SLC8A2,LRRTM2,SLC1A1,MAP1B,NETO1,BAIAP2,ABL1,PPFIA3,KIT,DBN1,FXR1,AKAP5,RAPGEF2,PTK2B,GSK3B,SHANK3,PICK1,CAMK2A,BRSK1,NPTN,SQSTM1,ARF1,MECP2,MAPT,BRAF,GRM5,SLC4A10,PRRT2,RASGRF1,EPHB2,PRKCG,SNAP25,MPP2,SLC24A2,NCDN,CYP46A1,GRIN2B,GRIN1,SYNGR1,NTRK2,GRID1,UNC13C,GRIN2A,RGS14,DAG1,DLG4,CAMK2D,EPHA4,SNCA,CPEB3,ACE,CNTN2,SYT7,YWHAH,…		-2.67983	0.00736593	0.36771	FALSE	effectsize_down
GO_CC	GO:0071004	U2-type prespliceosome	18	15	0	SNRNP70,LUC7L,SF3A1,PRPF40A,U2AF2,DDX42,SF3B1,LUC7L2,PRPF39,LSM7,SNRPC,SNRPGP15,LUC7L3,SF3A2,SNRPB		-2.6775	0.00741745	0.198704	FALSE	effectsize_down
GO_CC	GO:0071010	prespliceosome	18	15	0	SNRNP70,LUC7L,SF3A1,PRPF40A,U2AF2,DDX42,SF3B1,LUC7L2,PRPF39,LSM7,SNRPC,SNRPGP15,LUC7L3,SF3A2,SNRPB		-2.6775	0.00741745	0.198704	FALSE	effectsize_down
GO_BP	GO:0045785	positive regulation of cell adhesion	499	204	0	ITGA2,RPS3,UNC13D,HRG,HLA-DRB1,CD44,SMARCE1,RSU1,RASGRP1,TPM1,PPP3CA,LAMB1,PYCARD,LGALS9,SPTA1,TESPA1,PNP,S100A10,EFNB3,ABL1,CARMIL1,SLC7A1,CRKL,JUP,SMARCC2,PRKCE,ARL2,AFDN,NCK2,ANXA1,PTK2B,GSK3B,ITGB2,UTRN,ITGAV,TSC1,EPB41L5,KLHL22,FLNA,PRKCA,RRAS,CRK,ITGA6,CSK,BAD,PRKAA1,BRAF,B2M,PIK3CA,KIFAP3,P4HB,JAK1,ANK3,SMARCA2,RAC3,LAMC1,CYTH3,NID1,CD47,SART1,EFNB2,SRC,CDC42,SDC4,PREX1,CDH13,MTOR,NRP1,ABL…		2.67515	0.00746967	0.371304	FALSE	effectsize_up
GO_BP	GO:0034063	stress granule assembly	35	28	0	BICD1,PRRC2C,YTHDF2,UBAP2L,C9ORF72,G3BP2,LSM14A,DDX6,RPS23,ATXN2,ATG5,MAPT,PRKAA1,CSDE1,CAPRIN1,DYNC1H1,PRKAA2,BECN1,CIRBP,DDX3X,G3BP1,HSF1,FMR1,YTHDF1,PUM2,ATXN2L,USP10,EIF2S1		-2.67404	0.00749426	0.371304	FALSE	effectsize_down
GO_BP	GO:0009225	nucleotide-sugar metabolic process	47	31	0	UAP1L1,GMPPA,DPM1,PGM3,GMPPB,MPI,GSK3A,UGP2,PMM1,UGGT1,CMAS,AMDHD2,GNPDA1,GNPDA2,UAP1,GFPT1,HK1,FCSK,GNPNAT1,UGGT2,NANS,GUK1,FPGT,UGDH,GALT,NAGK,GFUS,PMM2,GPI,GMDS,FUT8		2.67114	0.0075593	0.373124	FALSE	effectsize_up
GO_BP	GO:0097435	supramolecular fiber organization	872	496	0	RPS3,SYNPO,MAP2,GSN,PKP2,ZEB2,APC2,SCIN,MAP1A,CTTN,WIPF3,ACTN2,COTL1,TPM1,PFN2,DMTN,COL1A1,TUBB4A,GAS2L1,SORBS1,PYCARD,CAMSAP2,PPP1R9B,SPTA1,C9ORF72,ABI2,MAPRE3,LIMA1,BCL2,AGFG2,VIM,WASH3P,ANXA2,LCP1,S100A10,EMD,ITGB5,NF2,MAP1B,ADD2,TAOK1,SERPINH1,KRT34,ELMO2,BAIAP2,ABL1,STMN3,KANK2,CGNL1,SMAD4,NDEL1,NME7,SLK,LPAR1,WASF1,KATNB1,DBN1,CARMIL1,KIF21A,MYO1E,RIPK1,LIMCH1,PRKCE,TMOD1,ERO1A,TBCD,HOOK3,D…		-2.66155	0.00777824	0.382174	FALSE	effectsize_down
GO_BP	GO:0006040	amino sugar metabolic process	42	17	0	UAP1L1,RENBP,PGM3,OGA,ALDH1A1,CMAS,AMDHD2,GNPDA1,GNPDA2,UAP1,GFPT1,NPL,GNPNAT1,NANS,CHI3L1,FN3K,NAGK		2.66058	0.00780065	0.382174	FALSE	effectsize_up
GO_CC	GO:0032590	dendrite membrane	42	25	0	KCNB1,KCNC2,PPP1R9B,SHISA7,GABRG2,AKAP5,INSR,ATP2B2,GABRA1,GABRA2,GABRA3,GABRA4,HCN1,MPP2,GABRA5,SLC12A5,DAGLA,THY1,ATP6AP2,SHISA6,GRIA1,HPCA,LAMP5,SHISA9,KCNC1		-2.66034	0.00780614	0.206212	FALSE	effectsize_down
GO_BP	GO:0031960	response to corticosteroid	157	63	0	A2M,PTGDS,BCL2,ALAD,BCKDHB,PCSK1,SERPINF1,ASS1,IGFBP7,SSTR2,SMYD3,PCNA,ANXA1,GSK3A,HDAC6,CAD,RPS6KB1,PIK3CA,ACSBG1,GOT1,HNRNPU,COMT,SH3RF1,CYBB,NEFL,USP8,AKR1C3,SRC,AGL,MAOB,ATP5F1A,ACE,GAD2,STK39,FECH,EGFR,RPL27,PTPRC,ABCA3,GLB1,UBE2L3,FAM107A,PARP1,PCK2,ALPL,SLIT2,UCN,SLIT3,JAK2,NR3C1,FOXO3,CPS1,BCHE,AQP1,APOA2,CBX3,AIFM1,IGF1R,GBA1,EIF4E,CASP9,CASP3,ANXA3		2.65899	0.00783748	0.382556	FALSE	effectsize_up
GO_BP	GO:1902903	regulation of supramolecular fiber organization	402	266	0	RPS3,SYNPO,MAP2,GSN,APC2,SCIN,MAP1A,CTTN,ACTN2,COTL1,TPM1,PFN2,DMTN,TUBB4A,GAS2L1,PYCARD,CAMSAP2,SPTA1,C9ORF72,ABI2,MAPRE3,LIMA1,WASH3P,S100A10,NF2,MAP1B,ADD2,TAOK1,BAIAP2,ABL1,KANK2,CGNL1,SMAD4,NME7,LPAR1,WASF1,KATNB1,CARMIL1,KIF21A,LIMCH1,PRKCE,TMOD1,TBCD,ARL2,WDR47,SHANK1,NCK2,STMN1,PTK2B,SHANK3,ARPC3,PICK1,HSPA1A,CLIP1,ARHGEF10L,APC,TSC1,FLII,ARHGEF2,HDAC6,BRK1,PDXP,SSH3,ADD1,ARFGEF1,SPTBN1,F…		-2.65295	0.00797905	0.387189	FALSE	effectsize_down
GO_BP	GO:0043484	regulation of RNA splicing	187	117	0	WTAP,JMJD6,RBMXL1,PRDX6,CDK11B,ACIN1,RBFOX1,THRAP3,SMU1,METTL16,SRSF10,PRPF19,SNRNP70,CELF4,RBM25,AHNAK2,RBFOX3,SRSF9,NUP98,U2AF2,HSPA1A,HNRNPA1,SON,ZNF326,DDX17,PTBP2,DYRK1A,RBM3,POLR2A,HNRNPU,PTBP1,PIK3R1,UPF1,SRSF7,RBM12,ZNF638,NOVA2,PUF60,HNRNPH2,SRSF2,RBM8A,DDX5,TRRAP,AHNAK,ARGLU1,KHDRBS1,CIRBP,SRPK2,ZPR1,CELF2,GRSF1,SF1,RNPS1,SRSF6,HNRNPLL,RBM12B,TRA2A,HNRNPF,KHDRBS2,RBMX,C1QBP,RBM42,FUS,CE…		-2.65172	0.00800824	0.387189	FALSE	effectsize_down
GO_BP	GO:0009144	purine nucleoside triphosphate metabolic process	261	186	0	ITPA,BPGM,PGAM4,VPS9D1,DMAC2L,NME7,NDUFA6,SLC25A13,NT5E,INSR,ARL2,IMPDH2,GALK1,FLCN,NDUFA10,RPTOR,LDHA,HSPA1A,ATP5MG,NUDT16,MT-ATP6,ALDOC,PFKFB2,CLPX,FIS1,AK5,BAD,NDUFA9,PRKAA1,GNAI3,SLC25A25,ATP5MK,DNM1L,STOML2,PKM,NDUFS3,TSPO,OGDHL,ATP1A2,SLC4A1,NDUFB11,SRC,HDAC4,NDUFB8,NDUFS4,MTOR,NDUFC2,NCOR1,PFKM,NDUFS5,PGM1,NDUFV1,UCHL1,ATP5F1A,ENO1,ATP5F1B,ATP5F1C,NDUFA7,SPHK2,AK1,PRKAA2,PRKACA,OGT,SDHA,ND…		2.65119	0.0080209	0.387189	FALSE	effectsize_up
GO_BP	GO:0006721	terpenoid metabolic process	100	31	0	DHRS4,LSS,SCPEP1,FDPS,ALDH1A1,RDH11,LRP1,HTRA2,AKR1C3,RDH14,DHRS7,GGPS1,LIPE,HMGCS1,RLBP1,EGFR,LIPA,ALDH3A2,RBP1,AKR1B1,ADH5,PRMT3,DGAT1,RBP4,ADH1B,PLPP6,NAPEPLD,RDH13,RETSAT,PNPLA4,FDFT1		2.64997	0.0080499	0.387189	FALSE	effectsize_up
GO_BP	GO:0090559	regulation of membrane permeability	75	39	0	BNIP3L,NOL3,BCL2,GCLC,GSK3A,GSK3B,VDAC2,HSPA1A,CAMK2A,BNIP3,SLC25A4,BAX,SLC25A6,BAD,SPG7,CNP,MUL1,SLC9A1,MTOR,ACAA2,JAM3,BID,BCL2L1,THEM4,RHOT2,HIP1R,ALKBH7,SLC25A5,RHOT1,RASIP1,TJP2,PPIF,HK2,PPM1K,ATP5IF1,SLC35F6,F11R,PDCD6IP,BCL2L2		2.64785	0.00810048	0.387329	FALSE	effectsize_up
GO_BP	GO:0010038	response to metal ion	347	179	0	KCNB1,HVCN1,PPP3CA,KCNC2,CAT,PRNP,BCL2,ALAD,SLC1A1,GCLC,CPNE3,CLIC4,HOMER1,ANXA11,PCSK1,CREB1,ABAT,SERPINF1,KIT,SOD2,ASS1,GDI1,KCNMA1,SLC25A13,PDCD6,ASPH,SLC25A12,ACO1,PCNA,PTK2B,LONP1,GSK3A,NQO1,BNIP3,SLC25A24,ENDOG,ADD1,CACNG2,SEC31A,CPNE1,ATG5,PPP5C,MECP2,HSP90B1,PLCG2,MAPT,PRKAA1,BRAF,B2M,PARK7,CPNE7,HCN1,ANK3,RASAL1,G6PD,CYBB,NRXN1,PEF1,PRKN,TSPO,CYBRD1,ATP1A2,FXN,IQGAP1,NEK7,BSG,AKR1C3,MAP1…		2.64739	0.0081116	0.387329	FALSE	effectsize_up
GO_BP	GO:0006620	post-translational protein targeting to endoplasmic reticulum membrane	15	14	0	SEC61A2,BAG6,SGTB,UBL4A,SEC62,CHMP4A,SEC61B,HSPA5,CHMP4B,GET4,SEC61A1,SEC61G,SEC63,SGTA		-2.64611	0.00814245	0.387399	FALSE	effectsize_down
GO_MF	GO:0005539	glycosaminoglycan binding	242	82	0	SMOC1,GPNMB,HRG,CD44,RTN4R,ACAN,PRNP,APOB,APOH,JCHAIN,LXN,HABP2,LRPAP1,ITIH2,FGF1,FGF12,AGRN,MPO,FGF2,HAPLN4,RPL22,GFRA2,PTPRF,HAPLN1,BGN,NRP1,PPIA,CTSG,PRELP,PDCD5,HSD17B12,NCAN,BCAN,VCAN,HK1,SERPINE2,APP,HDGF,IGHM,HAPLN2,RNASE7,COL25A1,C1QBP,NELL2,LTF,DPYSL3,FN1,PTPRC,SPOCK3,PODXL2,SOD3,ADGRG1,NRP2,TENM1,SLIT2,VTN,CLEC3B,SLIT3,SFRP1,LPL,ITIH1,GNS,FGFR1,F2,APLP1,AMBP,ZNF207,TNXB,SLIT1,RPL29,PTPR…		2.64486	0.00817253	0.177461	FALSE	effectsize_up
GO_BP	GO:0030168	platelet activation	140	78	0	HRG,CLIC1,PRKG1,DGKG,HBB,FERMT3,SLC7A11,DGKB,FIBP,FLNA,PRKCA,TMX1,PLCG2,VCL,PDIA3,PIK3CA,TLN1,DGKE,SRC,PPIA,FGG,P2RY12,DGKH,PIK3CB,FGB,FGA,CTSG,DGKI,ILK,GNAQ,CD9,GNA13,FUNDC2,SERPINE2,RAP2B,HSPB1,FCER1G,BLOC1S3,STXBP3,VPS33B,EMILIN2,DGKD,DGKA,UBASH3B,STXBP1,IL6ST,METAP1,EMILIN1,GNAS,MYL9,SYK,PTPN6,PRKCQ,MYH9,LCK,JAK2,ITPR3,GLA,F2,CSRP1,F11R,RASA3,MERTK,DGKZ,VWF,VAV2,TYRO3,PTPRJ,PRKCD,LYN,DGKQ,MAP…		2.64271	0.00822466	0.389902	FALSE	effectsize_up
GO_BP	GO:0070979	protein K11-linked ubiquitination	39	21	0	UBE2D3,TRIM26,CDC27,CDC16,UBE2B,UBE2H,UBR5,CUL5,PRKN,ANAPC1,UBR4,ANAPC7,UBE2E2,UBE2W,ANAPC2,UBE2S,UBE2L3,ANAPC5,ANAPC4,CDC23,UBE2A		2.63939	0.00830553	0.391927	FALSE	effectsize_up
GO_BP	GO:0097345	mitochondrial outer membrane permeabilization	33	19	0	BNIP3L,GCLC,GSK3A,GSK3B,VDAC2,HSPA1A,BNIP3,SLC25A4,SLC25A6,MUL1,ACAA2,BID,BCL2L1,RHOT2,HIP1R,SLC25A5,RHOT1,ATP5IF1,SLC35F6		2.63852	0.00832685	0.391927	FALSE	effectsize_up
GO_BP	GO:0000305	response to oxygen radical	29	13	0	TXNRD2,ADPRS,SOD2,NQO1,MPO,PRDX1,PARK7,PRDX2,SOD3,CCS,CYGB,SOD1,MT3		2.63615	0.00838517	0.393268	FALSE	effectsize_up
GO_BP	GO:0050820	positive regulation of coagulation	31	11	0	HRG,APOH,F3,ENPP4,ANO6,PRDX2,EMILIN2,EMILIN1,VTN,F2,PSEN1		2.63463	0.00842291	0.393637	FALSE	effectsize_up
GO_BP	GO:0001944	vasculature development	856	282	0	GPNMB,PTPRM,HRG,JMJD6,NOTCH2,NPRL3,C3,HTATIP2,COL1A1,MTDH,APOB,AIMP1,APOH,ANXA2,SLC1A1,CLIC4,PDCD4,DYNC2H1,TGFBI,ABL1,SPRED1,SERPINF1,WNK1,KIT,SOD2,PARVA,F3,CRKL,IGFBP7,JUP,PDCD6,FGF1,MYO1E,MAP2K5,APOD,RAPGEF2,ANXA1,PTK2B,ITGB2,ITGB8,RAP1A,AKT3,NRXN3,CSPG4,ITGAV,RNF213,GAA,AGO2,MYLK,GLMN,SNX17,FGF2,FLNA,BAX,PRKCA,LRP1,SEC24B,RRAS,DDAH1,MCAM,MECP2,LUZP1,RIC8A,ITGB1,PDCD10,PIK3CA,HGS,EPHB2,COMT,JAK…		2.63304	0.00846249	0.394089	FALSE	effectsize_up
GO_CC	GO:0005875	microtubule associated complex	157	77	0	MAP2,MAP7,MAP1A,DYNLT1,MAP1B,DYNC2H1,FNTA,NDEL1,KATNB1,DCTN4,KIF21A,CLIP2,ACTR1B,DCTN3,KIF21B,DYNC1I2,HDAC6,TTBK1,MAP4,DNAL1,DCTN6,KLC4,KIFAP3,KIF1B,SHTN1,KIF5A,KIF3B,KIFC2,KIF5C,DYNC1LI1,KATNAL1,ACTR1A,RABGAP1,DYNC1H1,FBXW11,STAU1,KLC2,RANBP9,DYNLL2,FNTB,KIF3C,KIF15,DYNC1LI2,DYNC2I1,NDE1,EML2,DYNC2LI1,SPTBN5,DYNLRB1,DCTN1,APPBP2,PXN,MID1,KLC1,KIFC3,KIF1A,BORCS5,DCTN5,ACTR10,MAP1S,NUDCD3,KIF13B,G…		-2.62949	0.00855133	0.222803	FALSE	effectsize_down
GO_BP	GO:0009264	deoxyribonucleotide catabolic process	28	15	0	NT5C1A,PNP,DUT,NUDT16,DERA,NUDT18,UNG,NT5C,GDA,TYMP,NEIL2,SAMHD1,SMUG1,ADA,DPYS		2.62378	0.00869607	0.402125	FALSE	effectsize_up
GO_BP	GO:0046386	deoxyribose phosphate catabolic process	28	15	0	NT5C1A,PNP,DUT,NUDT16,DERA,NUDT18,UNG,NT5C,GDA,TYMP,NEIL2,SAMHD1,SMUG1,ADA,DPYS		2.62378	0.00869607	0.402125	FALSE	effectsize_up
GO_MF	GO:0008238	exopeptidase activity	103	51	0	SCPEP1,METAP2,AGTPBP1,RNPEP,PEPD,DPP7,DPP8,CPQ,BLMH,TPP1,NUDT16,DPP3,NPEPL1,NPEPPS,ERMP1,PRCP,XPNPEP1,DPP9,GGH,LAP3,CPM,SCRN1,FOLH1,ACE,MINDY1,CPE,JMJD7,ZMPSTE24,PM20D2,ANPEP,SCRN2,ERAP2,ADAM10,CNDP2,LNPEP,METAP1,TRHDE,CTSA,CTSZ,CTSH,AGBL4,CNDP1,SCRN3,XPNPEP3,MINDY2,CPVL,ERAP1,DNPEP,TPP2,LTA4H,CPD		2.62366	0.00869897	0.185595	FALSE	effectsize_up
GO_MF	GO:0051540	metal cluster binding	77	43	0	RPS3,GLRX5,GSTP1,CIAO3,CIAPIN1,ABAT,ETFDH,ABCE1,ACO1,ISCA1,MOCS1,NUBP1,NFU1,ELP3,IREB2,FXN,NDUFV1,UQCRFS1,CISD1,ISCA2,GLRX3,NDUFS2,SDHB,AIFM3,NFS1,CISD2,FECH,NDUFV2,NUBP2,NUBPL,POLR3F,ISCU,DPH2,DPH1,ACO2,BOLA2B,NDUFS7,FDX2,PPAT,NDUFS8,NDUFS1,FDX1,ERCC2		2.62204	0.00874051	0.185595	FALSE	effectsize_up
GO_MF	GO:0035254	glutamate receptor binding	49	40	0	SHANK2,IGSF11,PRNP,GRIPAP1,HOMER1,NETO1,DLG3,AKAP5,SHANK1,ATP2B2,NHERF2,PTK2B,SHANK3,CAMK2A,CACNG2,HOMER2,SQSTM1,RASGRF1,DNM3,DLG4,SDCBP,FLOT1,OPHN1,NHERF1,SHISA6,GRIA1,HIP1,GNAS,HOMER3,PLCG1,NSF,DLG2,DLG1,NETO2,SYNDIG1,NECAB2,CACNG3,PTPN4,MT-ND2,FYN		-2.62126	0.00876064	0.185595	FALSE	effectsize_down
GO_MF	GO:0004033	aldo-keto reductase (NADPH) activity	36	18	0	SPR,DHRS4,AKR7A3,RDH11,DHRS1,AKR1C3,KCNAB2,KCNAB1,RDH14,DHRS7,CBR3,AKR1A1,CBR1,AKR7A2,DCXR,AKR1B1,AKR1C2,RDH13		2.61901	0.00881849	0.185595	FALSE	effectsize_up
GO_BP	GO:1901292	nucleoside phosphate catabolic process	184	123	0	ITPA,BPGM,PGAM4,NT5C1A,PNP,MLYCD,SUCLA2,NT5E,INSR,ARL2,GALK1,DUT,FLCN,SUCLG2,HPRT1,GSK3A,RPTOR,LDHA,NUDT16,ALDOC,PFKFB2,DERA,PRKAA1,NUDT10,PKM,NUDT18,OGDHL,SARM1,CNP,SLC4A1,SRC,UNG,HDAC4,NT5C,ACAT1,MTOR,NUDT11,GDA,NCOR1,NUDT3,PFKM,PGM1,UCHL1,ACOT7,TYMP,NT5C2,ENO1,PRKAA2,NUDT9,PRKACA,OGT,HK1,PFKFB3,NUDT4B,GPD1,P2RX7,PDE8B,MLST8,NUDT19,STAT3,APP,NUDT4,OGDH,LIPA,HINT1,PDE4A,NEIL2,FOXK1,COL6A1,FITM2,…		2.61834	0.00883591	0.406582	FALSE	effectsize_up
GO_CC	GO:0000785	chromatin	1417	321	0	TSPYL4,OLIG1,ZEB2,SMARCE1,TNKS1BP1,ADNP,PADI2,PPP4C,BUD31,NFIC,POGZ,TMPO,KDM3B,ARNT2,HMGB2,H1-5,PBXIP1,TRIM28,CREB1,CHMP7,SMAD4,TFCP2,SMARCC2,SMAD2,WBP2,CHMP2A,WDR82,CCAR2,PCNA,CAPN2,HNRNPAB,MTA2,RPA2,NCOA2,SMCR8,ASH2L,RUVBL2,CBX1,UBE2B,PSIP1,SMARCA5,WDR5,MECP2,LUZP1,PRKAA1,RBBP7,CSNK2A2,HTRA2,SFPQ,RNF20,TBR1,PARK7,RNF40,PLCB1,SPIN1,CPSF6,UBR5,DHX9,SMARCA2,UPF1,STAT6,UBA1,MAP3K7,RBBP4,HDAC4,NAP1L…		-2.61797	0.00884537	0.22735	FALSE	effectsize_down
GO_BP	GO:0048199	vesicle targeting, to, from or within Golgi	32	25	0	ARFGAP3,ARFGAP2,SAR1A,PDCD6,TRAPPC1,TRAPPC2,TRAPPC5,TRAPPC4,CSNK1D,PEF1,PREB,TFG,TRAPPC3,SEC16A,TMED10,TRAPPC12,TMED2,TRAPPC11,TMED9,SAR1B,TRAPPC2L,TRAPPC8,GBF1,CUL3,PPP6C		2.61763	0.00885417	0.406582	FALSE	effectsize_up
GO_BP	GO:0008202	steroid metabolic process	335	134	0	ARMC5,PRKG1,SEC14L2,CAT,MVK,DHRS4,LSS,APOB,LIMA1,MVD,CREB1,HINT2,KIT,FDPS,HSD17B4,IGFBP7,FGF1,HSD17B11,SULT4A1,BDH1,SNX17,GNAI1,MECP2,HSD17B8,PRKAA1,SCP2,ERLIN1,OSBPL2,ASAH1,G6PD,ACLY,TSPO,HSD17B7,CYP46A1,HSD17B10,AKR1C3,PMVK,AMACR,ACAA1,DHCR7,DKK3,PBX1,OSBP,ERLIN2,STUB1,ACAA2,PIP4P1,HSD17B12,ACOT8,CBR1,CYB5R3,PRKAA2,PRKACA,STS,SULT1A1,LIPE,OSBPL3,YWHAH,ABCD3,CYB5R1,SF1,MED1,PDE8B,STAT5B,HMGCS1,E…		2.61437	0.00893924	0.409063	FALSE	effectsize_up
GO_MF	GO:0004177	aminopeptidase activity	40	24	0	METAP2,RNPEP,PEPD,DPP7,DPP8,BLMH,DPP3,NPEPL1,NPEPPS,XPNPEP1,DPP9,LAP3,JMJD7,ANPEP,ERAP2,LNPEP,METAP1,TRHDE,CTSH,XPNPEP3,ERAP1,DNPEP,TPP2,LTA4H		2.60973	0.00906138	0.189251	FALSE	effectsize_up
GO_MF	GO:0008235	metalloexopeptidase activity	66	30	0	METAP2,AGTPBP1,RNPEP,PEPD,CPQ,NUDT16,DPP3,NPEPL1,NPEPPS,ERMP1,XPNPEP1,LAP3,CPM,FOLH1,ACE,CPE,ZMPSTE24,ANPEP,ERAP2,ADAM10,CNDP2,LNPEP,METAP1,TRHDE,AGBL4,CNDP1,XPNPEP3,ERAP1,LTA4H,CPD		2.6069	0.00913672	0.189379	FALSE	effectsize_up
GO_BP	GO:0045229	external encapsulating structure organization	341	94	0	SMOC1,ITGA2,MPV17,LAMB1,COL1A1,ANXA2,LCP1,GPM6B,SH3PXD2B,PBXIP1,SERPINH1,TGFBI,ABL1,SMAD4,DDR1,EXOC8,MYO1E,ERO1A,VWA1,NID2,LRP1,CLASP2,RIC8A,ITGB1,PRDX4,FLRT2,LAMC1,NID1,COL18A1,CARMIL2,ANTXR1,SMPD3,PHLDB1,CTSG,DAG1,WASHC1,CAV1,FSCN1,SERAC1,HSD17B12,VIPAS39,FLOT1,APP,DNAJB6,HRNR,LAMA1,VPS33B,CHADL,COL6A1,HAPLN2,CST3,COL4A2,POMT2,RGCC,ADAM10,EMILIN1,QSOX1,PLOD3,VTN,RB1,PRSS1,PLOD2,PLOD1,P4HA1,DDR2…		2.60327	0.0092339	0.421085	FALSE	effectsize_up
GO_MF	GO:0018455	alcohol dehydrogenase [NAD(P)+] activity	52	22	0	SPR,DHRS4,AKR7A3,RDH11,DHRS1,AKR1C3,KCNAB2,KCNAB1,RDH14,DHRS7,CBR3,AKR1A1,CBR1,AKR7A2,ADHFE1,SORD,DCXR,AKR1B1,ADH5,AKR1C2,ADH1B,RDH13		2.59905	0.00934816	0.192305	FALSE	effectsize_up
GO_CC	GO:0002102	podosome	41	29	0	GSN,SCIN,CTTN,DBNL,LCP1,FERMT3,SH3PXD2B,PALLD,DNM2,FLII,FLNA,VCL,ASAP1,SH3PXD2A,SRC,TNS3,ERC1,FSCN1,TPM4,SCN8A,SPATA13,DOCK5,WDR1,TJP1,PTPN12,PLEC,CD2AP,SH3GL1,HNRNPK		2.59877	0.00935598	0.234227	FALSE	effectsize_up
GO_CC	GO:0000145	exocyst	16	13	0	EXOC8,EXOC2,EXOC7,EXOC6,EXOC1,WASHC1,EXOC4,EXOC3,RAB10,SH3BP1,EXOC6B,EXOC5,TNFAIP2		-2.59865	0.00935924	0.234227	FALSE	effectsize_down
GO_BP	GO:0019184	nonribosomal peptide biosynthetic process	18	12	0	BDH2,SLC1A1,GCLC,SLC7A11,GGT7,GGT1,SLC1A2,HAGH,GCLM,GSS,GGT5,MGST2		2.59258	0.00952602	0.430247	FALSE	effectsize_up
GO_BP	GO:0007268	chemical synaptic transmission	778	455	0	BTBD9,KCNB1,SLC7A10,JPH3,CNR1,SHANK2,IGSF11,ADNP,TPBG,ARRB2,SV2C,MAP1A,ABR,PRRT1,PNKD,PPP3CA,PFN2,KCND3,CADPS,SYAP1,STAU2,SIPA1L1,PLPPR4,PRNP,SHISA7,DLGAP1,PHF24,GABRG2,SLC8A2,LRRTM2,LRFN2,SLC1A1,EFNB3,CA2,CACNG8,MAP1B,SLC7A11,CACNB1,HOMER1,NETO1,NPTX2,PREPL,BAIAP2,SLC29A1,ABL1,PPFIA3,SEZ6,ABAT,KIT,CELF4,CACNA1A,PIP5K1C,DBN1,FXR1,APBA2,SNAP29,DLG3,AKAP5,ASIC1,SNAP47,PRKCE,SHANK1,CAMKV,GABRA1,TPRG…		-2.59233	0.00953276	0.430247	FALSE	effectsize_down
GO_BP	GO:0098916	anterograde trans-synaptic signaling	778	455	0	BTBD9,KCNB1,SLC7A10,JPH3,CNR1,SHANK2,IGSF11,ADNP,TPBG,ARRB2,SV2C,MAP1A,ABR,PRRT1,PNKD,PPP3CA,PFN2,KCND3,CADPS,SYAP1,STAU2,SIPA1L1,PLPPR4,PRNP,SHISA7,DLGAP1,PHF24,GABRG2,SLC8A2,LRRTM2,LRFN2,SLC1A1,EFNB3,CA2,CACNG8,MAP1B,SLC7A11,CACNB1,HOMER1,NETO1,NPTX2,PREPL,BAIAP2,SLC29A1,ABL1,PPFIA3,SEZ6,ABAT,KIT,CELF4,CACNA1A,PIP5K1C,DBN1,FXR1,APBA2,SNAP29,DLG3,AKAP5,ASIC1,SNAP47,PRKCE,SHANK1,CAMKV,GABRA1,TPRG…		-2.59233	0.00953276	0.430247	FALSE	effectsize_down
GO_BP	GO:0000226	microtubule cytoskeleton organization	676	302	0	RPS3,MAP2,BICD1,MAP7,APC2,LMNA,CDK11B,MAP1A,PPP1R12A,SBDS,TUBB4A,RBM14,GAS2L1,CAMSAP2,PEX14,MAPRE3,BBS1,DYNLT1,MAP1B,TAOK1,CROCC,UBXN2B,TTL,SUN2,CHMP7,ABL1,STMN3,NDEL1,NME7,TRIM46,SLK,ATAT1,LSM14A,KATNB1,EML3,TUBB8,TUBA1C,KIF21A,CHMP1B,TBCD,HOOK3,TUBB4B,CHMP2A,BRSK2,DNM2,ARL2,WDR47,CLIP2,CHMP6,ZW10,STMN1,BCCIP,MARK2,MARK3,GSK3A,GSK3B,HSPA1A,CLIP1,APC,TUBG1,ARHGEF2,SON,HDAC6,TACC1,GPSM1,RMDN1,MAP4…		-2.58722	0.0096754	0.433267	FALSE	effectsize_down
GO_BP	GO:0030198	extracellular matrix organization	339	93	0	SMOC1,ITGA2,MPV17,LAMB1,COL1A1,ANXA2,LCP1,GPM6B,SH3PXD2B,PBXIP1,SERPINH1,TGFBI,ABL1,SMAD4,DDR1,EXOC8,MYO1E,ERO1A,VWA1,NID2,LRP1,CLASP2,RIC8A,ITGB1,PRDX4,FLRT2,LAMC1,NID1,COL18A1,CARMIL2,ANTXR1,SMPD3,PHLDB1,CTSG,DAG1,WASHC1,CAV1,FSCN1,SERAC1,HSD17B12,VIPAS39,FLOT1,APP,DNAJB6,LAMA1,VPS33B,CHADL,COL6A1,HAPLN2,CST3,COL4A2,POMT2,RGCC,ADAM10,EMILIN1,QSOX1,PLOD3,VTN,RB1,PRSS1,PLOD2,PLOD1,P4HA1,DDR2,NFKB…		2.5864	0.0096983	0.433267	FALSE	effectsize_up
GO_BP	GO:0043062	extracellular structure organization	340	93	0	SMOC1,ITGA2,MPV17,LAMB1,COL1A1,ANXA2,LCP1,GPM6B,SH3PXD2B,PBXIP1,SERPINH1,TGFBI,ABL1,SMAD4,DDR1,EXOC8,MYO1E,ERO1A,VWA1,NID2,LRP1,CLASP2,RIC8A,ITGB1,PRDX4,FLRT2,LAMC1,NID1,COL18A1,CARMIL2,ANTXR1,SMPD3,PHLDB1,CTSG,DAG1,WASHC1,CAV1,FSCN1,SERAC1,HSD17B12,VIPAS39,FLOT1,APP,DNAJB6,LAMA1,VPS33B,CHADL,COL6A1,HAPLN2,CST3,COL4A2,POMT2,RGCC,ADAM10,EMILIN1,QSOX1,PLOD3,VTN,RB1,PRSS1,PLOD2,PLOD1,P4HA1,DDR2,NFKB…		2.5864	0.0096983	0.433267	FALSE	effectsize_up
GO_BP	GO:0021879	forebrain neuron differentiation	45	15	0	PLXNA1,RAPGEF2,SHANK3,SCYL2,SLC4A10,B2M,TBR1,NRP1,OGDH,NRP2,PROX1,CSF1R,DCLK2,UQCRQ,FGFR2		-2.58377	0.00977272	0.434774	FALSE	effectsize_down
GO_BP	GO:0007584	response to nutrient	169	71	0	ITGA2,TNC,CNR1,SHANK2,A2M,CAT,COL1A1,ALAD,BCKDHB,GCLC,MAP1B,CBS,KANK2,SOD2,PDK2,ASS1,ARSB,MLYCD,ADSL,NQO1,MAT2A,RPS6KB1,CYBB,TSPO,PRKCB,AKR1C3,GNAI2,GDAP1,MTOR,SRSF2,AGL,RELA,TFRC,ACSL1,CPT1A,BECN1,OGT,SLC27A4,MED1,EGFR,SLC16A1,MTHFR,LIPA,GCLM,TFAM,TRIM25,GNPAT,NNT,SCAP,ALPL,ENSA,NCOA1,SPP1,SFRP1,RXRB,LPL,HSF1,FKBP1B,CSNK1A1,BCHE,ABCA1,SNW1,STAT1,PLD1,PKLR,MT-CYB,IGF1R,PRMT1,HLCS,GPX1,CDKN2D		2.58288	0.00979801	0.434774	FALSE	effectsize_up
GO_BP	GO:0006090	pyruvate metabolic process	127	92	0	BPGM,PGAM4,LDHB,PDK2,ME2,INSR,ARL2,GALK1,FLCN,RPTOR,LDHA,ALDOC,PFKFB2,ME1,PRKAA1,PKM,OGDHL,SLC4A1,PC,SRC,VDAC1,HDAC4,MTOR,NCOR1,PFKM,PGM1,UCHL1,BCKDK,ENO1,DLAT,PRKAA2,PRKACA,OGT,MPC2,FAHD1,HK1,ME3,PFKFB3,GPD1,P2RX7,MLST8,STAT3,APP,SLC16A1,OGDH,LIPA,FOXK1,COL6A1,PDHB,SRR,HOGA1,PDK3,PGAM1,PDHA1,PRKAG2,ZBTB20,PDK1,ALDOA,PDHX,GIT1,SDS,PCK2,PGK2,PGAM2,PDK4,FOXK2,HK2,GAPDH,ACTN3,ADPGK,HKDC1,TIGAR,DHTKD…		2.57898	0.00990922	0.437713	FALSE	effectsize_up
GO_BP	GO:0022904	respiratory electron transport chain	128	99	0	COX6B1,COQ9,COX7A2,MDH1,SLC25A18,ETFDH,SOD2,HCCS,NDUFA6,SLC25A13,SLC25A12,GPD2,NDUFA10,ETFA,MT-CO2,NDUFA9,GOT1,NDUFA4,PARK7,NDUFS3,SLC25A51,NDUFB8,NDUFS4,COX6A1,NDUFC2,MT-CO1,NDUFS5,NDUFV1,UQCRFS1,SCO2,NDUFA7,SNCA,COX6C,BID,SDHA,NDUFS2,NDUFA5,SDHB,GPD1,GHITM,NDUFB6,NDUFA3,SLC25A11,SLC25A22,MT-ND4,NDUFA12,NDUFB7,NDUFB5,MYBBP1A,AFG1L,NDUFB3,COX5B,NDUFV2,UQCC3,COX7A2L,SDHD,MT-ND5,NDUFV3,UQCR11,NDUFB…		2.57823	0.00993065	0.437713	FALSE	effectsize_up
GO_MF	GO:0015645	fatty acid ligase activity	25	16	0	ACSS2,ACSS3,ACSL4,ACSF2,ACSS1,ACSL6,ACSF3,ACSBG1,SLC27A1,ACSL3,ACSL1,SLC27A4,ACSM5,SLC27A6,SLC27A3,SLC27A2		2.57157	0.0101239	0.205179	FALSE	effectsize_up
GO_MF	GO:0120515	fatty acid-CoA ligase activity	25	16	0	ACSS2,ACSS3,ACSL4,ACSF2,ACSS1,ACSL6,ACSF3,ACSBG1,SLC27A1,ACSL3,ACSL1,SLC27A4,ACSM5,SLC27A6,SLC27A3,SLC27A2		2.57157	0.0101239	0.205179	FALSE	effectsize_up
GO_BP	GO:0051289	protein homotetramerization	66	38	0	TRPM3,ACOT13,SOD2,ALDH9A1,HPRT1,ITPR1,ME1,SSBP1,B2M,OSBPL2,DNM1,HCN1,CRYZ,HSD17B10,CRTC1,GOLGA2,ACACA,CRTC2,CRTC3,SHMT1,EVL,APIP,APPL2,SAMHD1,ALDOA,GRIA3,USP16,TRPM2,RYR1,ITPR3,GLS,AQP4,CBR4,KCNT1,THG1L,VASP,SHMT2,CTH		2.57138	0.0101294	0.444984	FALSE	effectsize_up
GO_BP	GO:0097242	amyloid-beta clearance	41	20	0	C3,LRP4,ITGAM,LRPAP1,INSR,ITGB2,IDE,LRP1,RAB11B,CLTC,CLU,APP,SYK,CYP51A1,RAB11A,PICALM,ROCK1,RAB5A,IGF1R,APOE		2.5687	0.0102081	0.446953	FALSE	effectsize_up
GO_BP	GO:1905710	positive regulation of membrane permeability	49	24	0	BNIP3L,GCLC,GSK3A,GSK3B,VDAC2,HSPA1A,BNIP3,SLC25A4,BAX,SLC25A6,SPG7,MUL1,SLC9A1,ACAA2,JAM3,BID,BCL2L1,RHOT2,HIP1R,SLC25A5,RHOT1,PPIF,ATP5IF1,SLC35F6		2.56599	0.010288	0.44896	FALSE	effectsize_up
GO_BP	GO:1901659	glycosyl compound biosynthetic process	25	17	0	MTAP,PRTFDC1,PNP,NT5E,HPRT1,PGM2,QNG1,APRT,DTYMK,DCTD,ADK,ADA,ADAL,TYW5,UCKL1,DNPH1,TK2		2.56427	0.0103394	0.449712	FALSE	effectsize_up
GO_MF	GO:0033218	amide binding	247	121	0	ITGA2,DBI,RTN4R,GPRASP2,APBB1,PRNP,EPDR1,FKBP2,CACNA1A,ITGAM,LRPAP1,GSTM3,APBA2,INSR,LANCL1,PGRMC1,ITGB2,VDAC2,MCCC1,IDE,LRP1,NQO2,ATP1A3,PLTP,SCP2,TMEM120A,EPHB2,PIK3R1,PC,GRIN2B,PCCA,VDAC1,GCDH,GRIN1,CACNA1B,ACAT1,PHB2,CERT1,PPIA,GRIN2A,PPID,FKBP4,FKBP5,GRIA4,PFDN5,ACOT7,ECI2,CLU,CLIP3,PTGES2,EPHA4,FOLH1,ITM2C,PFDN6,ACBD5,ACBD6,RYR2,FBXO2,ADCYAP1R1,FASN,SORL1,MAG,CPTP,APP,ACBD7,PPIAL4H,GRIA1,CR…		2.56127	0.010429	0.209698	FALSE	effectsize_up
GO_MF	GO:0030554	adenyl nucleotide binding	1624	922	0	AATK,MKNK1,FLAD1,MCM3,ADCY6,GATB,DUS2,BDH2,PRKG2,NTRK3,SPR,CDK11B,MAPK8,PRKG1,CAT,LIG3,MVK,NOL9,IDH1,HSPA12B,WRNIP1,THRAP3,DGKG,PDXK,EIF4G1,AGAP2,SUPV3L1,CRYL1,ALDH18A1,CSNK1G2,MVD,OPLAH,GRHPR,ABCB7,AACS,UBE2D3,GCLC,ACSS2,ACSS3,HSPBP1,ACSL4,TAOK1,TKFC,PIP5K1A,DYNC2H1,CAMK4,SEPHS1,TTL,CLCN7,TARS2,ABL1,TRNT1,ALDH2,WNK1,KIT,NME7,CAMKK1,CCT8,SLK,CAMKK2,DDR1,LDHB,PIP5K1C,NUAK1,PDK2,WNK2,TNIK,SIRT3,ME2…		2.55891	0.0105002	0.209698	FALSE	effectsize_up
GO_BP	GO:0051384	response to glucocorticoid	136	54	0	A2M,PTGDS,BCL2,ALAD,BCKDHB,PCSK1,SERPINF1,ASS1,IGFBP7,SSTR2,SMYD3,PCNA,ANXA1,GSK3A,HDAC6,CAD,RPS6KB1,PIK3CA,ACSBG1,GOT1,HNRNPU,COMT,NEFL,USP8,AGL,MAOB,ATP5F1A,ACE,GAD2,FECH,EGFR,ABCA3,GLB1,UBE2L3,FAM107A,PCK2,ALPL,SLIT2,UCN,SLIT3,JAK2,NR3C1,FOXO3,CPS1,BCHE,AQP1,APOA2,CBX3,IGF1R,GBA1,EIF4E,CASP9,CASP3,ANXA3		2.55448	0.0106347	0.461034	FALSE	effectsize_up
GO_MF	GO:0004029	aldehyde dehydrogenase (NAD+) activity	17	10	0	ALDH2,ALDH16A1,ALDH9A1,ALDH1A1,ALDH1L1,ALDH7A1,ALDH1B1,ALDH4A1,ALDH3A2,ADH5		2.55367	0.0106593	0.211332	FALSE	effectsize_up
GO_BP	GO:0050804	modulation of chemical synaptic transmission	518	323	0	BTBD9,KCNB1,SLC7A10,JPH3,CNR1,SHANK2,IGSF11,ADNP,ARRB2,SV2C,MAP1A,ABR,PRRT1,PNKD,PPP3CA,PFN2,SYAP1,STAU2,SIPA1L1,PLPPR4,PRNP,SHISA7,DLGAP1,PHF24,SLC8A2,LRRTM2,LRFN2,SLC1A1,EFNB3,CA2,CACNG8,MAP1B,SLC7A11,HOMER1,NETO1,PREPL,BAIAP2,ABL1,PPFIA3,KIT,CELF4,CACNA1A,DBN1,FXR1,APBA2,AKAP5,ASIC1,PRKCE,SHANK1,CAMKV,TPRG1L,CASK,RAPGEF2,NLGN2,PTK2B,GSK3B,SHANK3,BCR,DLGAP2,RAP1A,PICK1,CAMK2A,SYN1,SYT11,HDAC6,N…		-2.54899	0.0108037	0.466144	FALSE	effectsize_down
GO_CC	GO:0036126	sperm flagellum	213	38	0	HVCN1,PGAM4,NME7,GSTM3,SLIRP,TUBB4B,VDAC2,RAP1A,SEPTIN4,SQSTM1,IFT27,PFKM,HSPD1,ATP1B3,AK1,ACE,PRKACA,SEPTIN6,ATG16L1,ATP1B1,TUBA3E,NHERF1,AK2,SEPTIN7,CFAP20,VPS13A,IFT81,IFT172,ATP2B4,PGK2,SEPTIN2,GABARAP,TOMM20,CUL3,HSP90AA1,GK2,CALM1,ATP1A1		2.54737	0.0108538	0.268104	FALSE	effectsize_up
GO_BP	GO:0098840	protein transport along microtubule	14	12	0	MAP1A,NETO1,CAMSAP3,KIF5A,MAPK8IP3,KIF5C,CLIP3,RAB27B,BAG3,HSPB1,DLG2,KIF5B		-2.54631	0.0108868	0.466144	FALSE	effectsize_down
GO_BP	GO:0099118	microtubule-based protein transport	14	12	0	MAP1A,NETO1,CAMSAP3,KIF5A,MAPK8IP3,KIF5C,CLIP3,RAB27B,BAG3,HSPB1,DLG2,KIF5B		-2.54631	0.0108868	0.466144	FALSE	effectsize_down
GO_BP	GO:0034330	cell junction organization	853	542	0	ITGA2,TNC,DAB1,SYNPO,CNTN6,MESD,HRG,PKP2,NEDD8,LRTM2,RTN4R,SHANK2,IGSF11,ADNP,C1QL3,TPBG,CTTN,C3,ACTN2,PRRT1,ELFN2,GAP43,PFN2,EPB41L3,PRMT8,DMTN,STAU2,SORBS1,PLXNB1,PPP1R9B,SIPA1L1,EIF4G1,PLPPR4,DBNL,C1QB,PRNP,SHISA7,ABI2,RAB13,BCL2,RAPGEF1,ABHD17A,GABRG2,SLC8A2,LRRTM2,LRFN2,SLC1A1,S100A10,EFNB3,GRIPAP1,STRN4,PLXNB2,GPM6B,NF2,LRP4,MAP1B,SLC7A11,ADD2,HOMER1,NECTIN1,PIP5K1A,PKP4,FNTA,LZTS3,BAIAP2,P…		-2.54608	0.010894	0.466144	FALSE	effectsize_down
GO_BP	GO:0022900	electron transport chain	138	103	0	COX6B1,COQ9,COX7A2,MDH1,SLC25A18,ETFDH,SOD2,HCCS,NDUFA6,SLC25A13,SLC25A12,GPD2,NDUFA10,ETFA,MT-CO2,NDUFA9,GOT1,NDUFA4,PARK7,NDUFS3,SLC25A51,NDUFB8,NDUFS4,POR,COX6A1,NDUFC2,MT-CO1,NDUFS5,NDUFV1,UQCRFS1,SCO2,NDUFA7,SNCA,COX6C,BID,SDHA,NDUFS2,NDUFA5,SDHB,GPD1,GHITM,NDUFB6,NDUFA3,SLC25A11,SLC25A22,MT-ND4,NDUFA12,NDUFB7,NDUFB5,MYBBP1A,AFG1L,NDUFB3,COX5B,NDUFV2,UQCC3,COX7A2L,SDHD,MT-ND5,NDUFV3,UQCR11,N…		2.53675	0.0111888	0.473909	FALSE	effectsize_up
GO_BP	GO:0051014	actin filament severing	17	12	0	GSN,SCIN,FMNL1,FLII,GMFB,CFL2,CFL1,CAPG,DSTN,GMFG,MYH9,SRGAP2		2.53577	0.0112199	0.473909	FALSE	effectsize_up
GO_BP	GO:0006743	ubiquinone metabolic process	19	12	0	COQ9,COQ3,NQO1,COQ6,NDUFA9,PPTC7,COQ7,COQ5,COQ8A,COQ8B,RTN4IP1,STARD7		-2.53549	0.0112292	0.473909	FALSE	effectsize_down
GO_BP	GO:0030516	regulation of axon extension	82	53	0	MAP2,RTN4R,ADNP,CTTN,MAP1B,TTL,ABL1,TRIM46,GDI1,DNM2,GSK3B,SEMA4F,HDAC6,TRPV2,RAB21,ISLR2,TWF2,CLASP2,MAPT,CYFIP1,OLFM1,SHTN1,LIMK1,NRP1,DIP2B,PLXNA4,EIF4G2,MEGF8,GOLGA4,CDK5,MAG,CDH4,MACF1,ZFYVE27,RTN4,FN1,BCL11A,ANAPC2,SIN3A,RUFY3,SEMA7A,NTN1,ARHGAP4,TNR,CDKL5,SLIT1,PTPRS,PAFAH1B1,NRCAM,MT3,L1CAM,BMPR2,APOE		-2.53519	0.0112385	0.473909	FALSE	effectsize_down
GO_BP	GO:0007229	integrin-mediated signaling pathway	111	61	0	ITGA2,LAMB1,ITGB5,FERMT3,ABL1,ITGAM,PTK2B,ITGB2,ITGB8,ITGAV,FLNA,ITGA6,ITGB1,TLN1,HCK,LAMC1,NID1,CD47,SRC,CDC42,NRP1,DOCK1,RCC2,ITGB4,PTPRA,PTK2,FERMT2,BCAR1,CTNNA1,ILK,ZYX,DST,ERBIN,ITGA1,THY1,PTPN11,NME2,LAMA1,LAMA5,FN1,ADAM10,SEMA7A,ISG15,ITGB1BP1,SYK,MYH9,ITGAX,ITGA7,CCM2,PLPP3,CUL3,PRKD1,ADAM11,LIMS1,LAMB2,LAMA2,ITGA3,FUT8,CD63,BST1,APOA1		2.53399	0.0112772	0.473909	FALSE	effectsize_up
GO_BP	GO:2000786	positive regulation of autophagosome assembly	20	19	0	TRIM32,RALB,PIP4K2C,PIP4K2B,SNX30,RAB3GAP2,SH3GLB1,ATG2A,BECN1,RAB3GAP1,SNX18,PIP4K2A,ULK1,ELAPOR1,LRSAM1,MOAP1,SNX7,WDR45,SNX4		-2.53261	0.0113217	0.473909	FALSE	effectsize_down
GO_BP	GO:0099111	microtubule-based transport	226	123	0	MAP2,BICD1,BORCS6,RASGRP1,MAP1A,AP3S2,STAU2,PEX14,AP3S1,MAP1B,NETO1,DYNC2H1,AGTPBP1,SUN2,NDEL1,NME7,TRIM46,KIF21A,RAB6A,ARL3,ARL8B,DYNC1I2,HDAC6,RAB21,CAMSAP3,ATG5,MECP2,MAPT,SPG7,KIFAP3,KIF1B,HNRNPU,NEFL,KIF5A,MAPK8IP3,IFT27,PCM1,ARHGAP21,KIF3B,CDC42,KIFC2,KIF5C,FEZ1,UCHL1,DPCD,AP3D1,PURA,CLIP3,DYNC1H1,RABGEF1,TERF2,FBXW11,LAMP1,DST,UXT,FYCO1,ATG16L1,STK11,RHOT2,ARL8A,STAU1,RAB27B,APP,BICD2,BAG3…		-2.53244	0.0113272	0.473909	FALSE	effectsize_down
GO_CC	GO:0000775	chromosome, centromeric region	265	112	0	SMARCE1,PPP1R12A,NUP107,CHAMP1,TP53BP1,MAD1L1,CHMP7,NUP133,NDEL1,PPP2R5C,DCTN4,PPP1CC,SMARCC2,CHMP1B,CHMP2A,NUP160,CENPV,CHMP6,ZW10,DCTN3,NUP98,CLIP1,APC,CBX1,DCTN6,SMARCA5,CLASP2,XPO1,LUZP1,HNRNPU,CHMP4A,UVRAG,PPP2R5A,SMC1A,CKAP5,H3-3B,DYNC1LI1,SEH1L,SMC3,RCC2,FBXW11,SEPTIN6,ACTL6B,TRAPPC12,CHMP5,CHMP4B,ATRX,RAD21,MACROH2A1,CHMP2B,NUP37,SUGT1,GPATCH11,NSMCE1,SEPTIN7,NUP85,DYNC1LI2,PPP2R1A,PBRM1,…		-2.53108	0.0113711	0.277281	FALSE	effectsize_down
GO_MF	GO:0005518	collagen binding	72	36	0	ITGA2,CD44,SERPINH1,SPOCK1,TGFBI,SMAD4,DDR1,NID2,ITGB1,COL6A2,NID1,ANTXR1,HSD17B12,ITGA1,SPARCL1,CHADL,COL6A1,LRRC15,CTSB,FN1,PPIB,SPOCK3,ADGRG1,AP1G1,VTN,DDR2,LUM,RELL2,VWF,COL14A1,TNXB,SPARC,PAK1,SMAD3,ITGA3,HSPG2		2.53076	0.0113816	0.224028	FALSE	effectsize_up
GO_BP	GO:0009205	purine ribonucleoside triphosphate metabolic process	254	180	0	ITPA,BPGM,PGAM4,VPS9D1,DMAC2L,NME7,NDUFA6,SLC25A13,NT5E,INSR,ARL2,IMPDH2,GALK1,FLCN,NDUFA10,RPTOR,LDHA,HSPA1A,ATP5MG,MT-ATP6,ALDOC,PFKFB2,CLPX,FIS1,AK5,BAD,NDUFA9,PRKAA1,GNAI3,SLC25A25,ATP5MK,DNM1L,STOML2,PKM,NDUFS3,TSPO,OGDHL,ATP1A2,SLC4A1,NDUFB11,SRC,HDAC4,NDUFB8,NDUFS4,MTOR,NDUFC2,NCOR1,PFKM,NDUFS5,PGM1,NDUFV1,UCHL1,ATP5F1A,ENO1,ATP5F1B,ATP5F1C,NDUFA7,SPHK2,AK1,PRKAA2,PRKACA,OGT,SDHA,NDUFS2,ND…		2.52954	0.0114211	0.476325	FALSE	effectsize_up
GO_BP	GO:1903350	response to dopamine	57	30	0	ADCY6,GNG2,ARRB2,GNA14,SLC1A1,ABL1,GSK3A,GSK3B,FLNA,PALM,GNAI3,COMT,PRKN,VPS35,GNA11,GNAO1,FCSK,NHERF1,NCSTN,PRMT5,SIN3A,GNAS,ADCY5,CAV2,GNB5,TGM2,HTR1A,HDAC2,GNB1,GNAL		2.52024	0.0117274	0.487558	FALSE	effectsize_up
GO_BP	GO:2001236	regulation of extrinsic apoptotic signaling pathway	165	79	0	ICAM1,LMNA,CTTN,PYCARD,NOL3,GSTP1,BCL2,HMGB2,GCLC,PHIP,RB1CC1,LGALS3,BIRC6,RIPK1,MAP2K5,GSK3B,HSPA1A,ITGAV,ARHGEF2,ITGA6,RPS6KB1,MADD,PDIA3,HTRA2,PARK7,SH3RF1,PAK2,SRC,PRDX2,NRP1,FGG,FGB,FGA,RELA,CAV1,CTNNA1,ITM2C,WWOX,BID,FAF1,BCL2L1,APP,TRAF2,DDX3X,GCLM,UNC5B,AKT1,RAF1,RNF34,TMBIM1,SCG2,PPP2R1A,FAIM,PTPRC,SGK3,PSME3,RBCK1,FADD,STK3,SP100,SFRP1,NF1,HMOX1,FGFR1,COL2A1,DEPTOR,PAK5,FAIM2,FEM1B,PEA1…		2.51617	0.0118637	0.491671	FALSE	effectsize_up
GO_MF	GO:0016405	CoA-ligase activity	27	18	0	AACS,ACSS2,ACSS3,ACSL4,ACSF2,ACSS1,ACSL6,ACSF3,ACSBG1,DIP2A,SLC27A1,ACSL3,ACSL1,SLC27A4,ACSM5,SLC27A6,SLC27A3,SLC27A2		2.51415	0.0119318	0.233182	FALSE	effectsize_up
GO_BP	GO:1990542	mitochondrial transmembrane transport	107	72	0	MDH1,ABCB7,SLC25A36,SLC25A18,SLC25A13,SLC25A12,SLC25A40,MRPL18,VDAC2,TIMM44,ITPR1,SLC25A24,SLC25A4,SLC25A6,SLC25A1,SPG7,TOMM40L,GOT1,GRPEL1,MCU,TIMM21,TOMM40,TOMM70,SLC25A51,VDAC1,SLC25A20,MAIP1,SFXN1,CCDC51,MCUR1,CPT2,HSPD1,CPT1A,MPC2,HSPA9,PMPCB,MICU3,GHITM,SLC25A32,SLC25A11,SLC25A22,SMDT1,MICU1,PNPT1,SFXN5,COL6A1,ROMO1,TIMM50,SLC25A5,LETM1,SLC25A3,SLC25A23,AFG3L2,DNAJC19,SLC8A3,TIMM23,DNLZ,CHC…		2.5137	0.0119471	0.493577	FALSE	effectsize_up
GO_CC	GO:0150034	distal axon	277	194	0	ITGA2,MAP2,RTN4R,CNR1,SHANK2,TPBG,CTTN,GPRIN1,GAP43,KCNC2,SYAP1,GDPD5,APBB1,PPP1R9B,C9ORF72,PRNP,SLC8A2,PCDH9,SLC1A1,MAP1B,NECTIN1,SRSF10,PCSK1,ABL1,STMN3,KATNB1,DBN1,PALLD,KIF21A,EXOC8,AAK1,BRSK2,DNM2,WDR47,TPRG1L,EXOC7,PTK2B,PACSIN1,KIF21B,ARPC3,AMFR,LMTK2,TRPV2,CPLX1,BRSK1,FLNA,ACAP3,CAD,EPS8,TWF2,CSNK1E,INPP5J,CLASP2,MICAL1,TBC1D24,SLC32A1,MAPT,CBARP,SLC4A10,PRRT2,RASGRF1,TENM2,CYFIP1,EXOC6,H…		-2.51251	0.0119875	0.28861	FALSE	effectsize_down
GO_BP	GO:0043043	peptide biosynthetic process	27	15	0	BDH2,SLC1A1,GCLC,SLC7A11,PCSK1,GGT7,GGT1,SLC1A2,HAGH,GCLM,GSS,GGT5,DMD,MGST2,ELANE		2.51017	0.0120674	0.496988	FALSE	effectsize_up
GO_BP	GO:0099177	regulation of trans-synaptic signaling	519	324	0	BTBD9,KCNB1,SLC7A10,JPH3,CNR1,SHANK2,IGSF11,ADNP,ARRB2,SV2C,MAP1A,ABR,PRRT1,PNKD,PPP3CA,PFN2,SYAP1,STAU2,SIPA1L1,PLPPR4,PRNP,SHISA7,DLGAP1,PHF24,SLC8A2,LRRTM2,LRFN2,SLC1A1,EFNB3,CA2,CACNG8,MAP1B,SLC7A11,HOMER1,NETO1,PREPL,BAIAP2,ABL1,PPFIA3,KIT,CELF4,CACNA1A,DBN1,FXR1,APBA2,AKAP5,ASIC1,PRKCE,SHANK1,CAMKV,TPRG1L,CASK,RAPGEF2,NLGN2,PTK2B,GSK3B,SHANK3,BCR,DLGAP2,RAP1A,PICK1,CAMK2A,SYN1,SYT11,HDAC6,N…		-2.50809	0.0121384	0.498356	FALSE	effectsize_down
GO_MF	GO:0001846	opsonin binding	21	10	0	APCS,C4A,ITGAM,ITGB2,ITGAV,C1QBP,PHB1,CFH,CRP,CALR		2.50561	0.0122239	0.23713	FALSE	effectsize_up
GO_MF	GO:0016879	ligase activity, forming carbon-nitrogen bonds	48	31	0	GATB,GCLC,TTL,ASS1,NAPRT,MCCC1,PPCS,PAICS,CAD,CTPS2,CARNS1,ASNS,CTPS1,GHDC,ADSS2,GART,GCLM,MTHFD1,ADSS1,DPH6,QRSL1,GSS,MTHFD1L,PFAS,MTHFS,FPGS,CPS1,TPGS1,GMPS,HLCS,GLUL		2.50321	0.0123072	0.23713	FALSE	effectsize_up
GO_BP	GO:0015669	gas transport	22	12	0	HBD,BPGM,HBA2,HBB,CA2,HBG1,NGB,HBZ,HBG2,AQP1,CYGB,HBA1		2.5019	0.012353	0.503083	FALSE	effectsize_up
GO_BP	GO:0032613	interleukin-10 production	66	13	0	HLA-DRB1,TNFRSF21,PYCARD,LGALS9,PLCG2,CD47,HSPD1,HMGB1,STAT3,RAD21,TUSC2,ISG15,SYK		2.50146	0.0123681	0.503083	FALSE	effectsize_up
GO_BP	GO:0032653	regulation of interleukin-10 production	66	13	0	HLA-DRB1,TNFRSF21,PYCARD,LGALS9,PLCG2,CD47,HSPD1,HMGB1,STAT3,RAD21,TUSC2,ISG15,SYK		2.50146	0.0123681	0.503083	FALSE	effectsize_up
GO_BP	GO:0099518	vesicle cytoskeletal trafficking	62	41	0	MAP2,RASGRP1,AP3S2,AP3S1,NDEL1,TRIM46,F8A3,MECP2,KIFAP3,KIF1B,WASL,MYO5A,KIF5A,KIF3B,ACTN4,AP3D1,FBXW11,FYCO1,STK11,AP3B1,BLOC1S3,MYO1C,FNBP1L,NDE1,BLOC1S1,SYT4,KIF1A,BORCS5,SPG11,AP3M1,TANC2,SNAPIN,KIF3A,AP3M2,PPFIA2,AP3B2,RAB1A,PAFAH1B1,KIF5B,HTT,DYNC1I1		-2.50002	0.0124188	0.503188	FALSE	effectsize_down
GO_BP	GO:0070887	cellular response to chemical stimulus	2283	971	0	ITGA2,TNC,RPS3,ICAM1,ZFAND1,MPV17,KCNB1,HRG,HLA-DRB1,AGTRAP,ADCY6,XRN1,GNG2,BNIP3L,ALB,NTRK3,PRDX6,LMNA,TPBG,ARRB2,HBD,HVCN1,MAPK8,ACTN2,TBL2,PPP1R12A,PYCR2,PADI2,TPMT,GNA14,TPM1,PPP3CA,KCNC2,MSN,SYAP1,CAT,SBDS,PRKRA,DMTN,COL1A1,STAU2,MTARC1,TXNRD2,SORBS1,PYCARD,NOL3,LGALS9,ADPRS,PPP1R9B,HBA2,GSTP1,PEX14,KDM3B,MTDH,HBB,PRNP,SHOC2,RAB13,GPR155,BCL2,RAPGEF1,SAFB,ALAD,VIM,IRS2,GABRG2,AP3S1,SLC1A1,HM…		2.49921	0.012447	0.503188	FALSE	effectsize_up
GO_BP	GO:0061387	regulation of extent of cell growth	99	62	0	MAP2,RTN4R,ADNP,CTTN,MAP1B,TTL,ABL1,TRIM46,GDI1,DNM2,GSK3B,SEMA4F,HDAC6,TRPV2,RAB21,ISLR2,TWF2,CLASP2,MAPT,CYFIP1,DCC,OLFM1,SHTN1,LIMK1,NRP1,DIP2B,SPART,PLXNA4,IST1,EIF4G2,MEGF8,GOLGA4,CDK5,MAG,ULK1,CDH4,MACF1,ZFYVE27,RTN4,FN1,BCL11A,ANAPC2,SIN3A,RGMA,RUFY3,SEMA7A,ULK2,NTN1,SPP1,ARHGAP4,PUM2,SEMA4D,TNR,CDKL5,SLIT1,PTPRS,PAFAH1B1,NRCAM,MT3,L1CAM,BMPR2,APOE		-2.49619	0.0125536	0.505944	FALSE	effectsize_down
GO_BP	GO:0006720	isoprenoid metabolic process	122	39	0	MVK,DHRS4,LSS,SCPEP1,DPM3,DPM1,MVD,FDPS,ALDH1A1,RDH11,LRP1,HTRA2,AKR1C3,PMVK,RDH14,DHRS7,GGPS1,LIPE,HMGCS1,RLBP1,EGFR,LIPA,DHRSX,ALDH3A2,CRPPA,RBP1,AKR1B1,ADH5,PRMT3,DGAT1,RBP4,IDI1,ADH1B,PLPP6,NAPEPLD,RDH13,RETSAT,PNPLA4,FDFT1		2.49333	0.0126552	0.508486	FALSE	effectsize_up
GO_BP	GO:0035795	negative regulation of mitochondrial membrane permeability	22	12	0	NOL3,GCLC,HSPA1A,BNIP3,SLC25A4,SLC25A6,ACAA2,BCL2L1,SLC25A5,HK2,SLC35F6,BCL2L2		2.48804	0.012845	0.513632	FALSE	effectsize_up
GO_BP	GO:2001243	negative regulation of intrinsic apoptotic signaling pathway	112	53	0	CD44,NOL3,BCL2,NONO,SOD2,TRAP1,TRIM32,CCAR2,VDAC2,HSPA1A,ARHGEF2,FGF2,WFS1,BAG5,HTRA2,PARK7,PRKN,SRC,PPIA,PIK3CB,CLU,ENO1,BID,BCL2L1,TPT1,HSPB1,RACK1,DDX3X,CTNNB1,AKT1,OPA1,ARMC10,DNAJA1,HYOU1,KDM1A,TXNDC12,PPIF,HERPUD1,HDAC1,PTTG1IP,SYVN1,USP47,TAF9B,RRM2B,FBXO7,MAPK8IP1,PYCR1,PTPN1,MIF,GPX1,FYN,CDKN2D,CD74		2.48637	0.0129054	0.513632	FALSE	effectsize_up
GO_BP	GO:0099563	modification of synaptic structure	42	37	0	SYNPO,PFN2,PRMT8,GRIPAP1,STRN4,BAIAP2,ABL1,WASF1,MRTFB,AGAP1,CAMKV,CAP2,PDXP,ARHGAP44,CYFIP1,SARM1,CDC42,WASF3,AMOT,PFN1,EPHA4,DLGAP4,CTTNBP2,EGLN1,STAU1,TIAM1,ITPKA,CHMP2B,RHOA,DIXDC1,CAP1,DLGAP3,ZDHHC17,SPTB,RAP1B,KIF5B,RHOB		-2.48622	0.0129107	0.513632	FALSE	effectsize_down
GO_BP	GO:0051346	negative regulation of hydrolase activity	142	74	0	APCS,CD44,NOL3,SERPINH1,SPOCK1,SERPINF1,WNK1,SERPINI1,ABCE1,ARL2,SERPING1,CAMK2A,GPSM1,ARFGEF1,LRP1,EPM2A,SORT1,IGBP1,SH3RF1,PAK2,SRC,RCC2,TERF2,EGLN1,PCID2,CHP1,SERPINE2,TMED2,IFI16,DNAJB6,DDX3X,DNAJA3,AKT1,UBXN1,RAF1,SERPINB12,CAST,RNF34,LTF,SERPINB6,CSTB,CST3,RDX,GMIP,SPOCK3,SH3BP4,DFFA,VTN,TIMP3,TIMP2,SERPINB4,SERPINB3,PLXNB3,SERPINB8,GAPDH,ECM1,CSTA,AQP1,APOA2,CRB2,DAB2IP,ATP5IF1,USP47,PIH1D…		2.48544	0.0129392	0.513632	FALSE	effectsize_up
GO_CC	GO:0005681	spliceosomal complex	208	139	0	SRRM2,PRPF3,CDC5L,RBMXL1,BUD31,RBM17,SF3B2,IK,LSM4,U2AF1,SMU1,PRPF19,SNRNP70,LUC7L,LGALS3,SF3A1,HNRNPA3,SF3B4,PRPF40A,PNN,U2AF2,HNRNPA1,SNRPA1,PTBP2,RBM3,HNRNPM,ADAR,SNRNP40,HNRNPA2B1,HNRNPU,RHEB,PPP1R8,DDX42,UPF1,SART1,DHX15,SRSF2,CTNNBL1,SF3A3,RBM8A,HNRNPC,DDX5,SYNCRIP,PRPF31,RALY,LSM6,PPIL3,API5,SF3B1,CIRBP,DDX39B,SNRPA,SF1,HNRNPDL,SNRPE,SF3B6,LSM8,MFAP1,TRA2A,PABPC1,HNRNPF,EFTUD2,SREK1,RBMX,L…		-2.48248	0.0130472	0.310196	FALSE	effectsize_down
GO_BP	GO:0006805	xenobiotic metabolic process	127	36	0	TPMT,GSTP1,SLC29A1,ALDH2,GSTM3,NQO1,CAD,BPHL,GSTO1,CYP46A1,CRYZ,ABCB1,ACAA1,POR,GRIN1,CBR3,ACSL1,NOS1,CBR1,SULT1A1,AIP,CMBL,NCEH1,N6AMT1,GSTM2,GUK1,AS3MT,GSTM4,GSTM1,GSTA4,CYP2J2,BCHE,ADA,CYB5B,ABCC4,EPHX1		2.48118	0.0130947	0.518242	FALSE	effectsize_up
GO_MF	GO:0035255	ionotropic glutamate receptor binding	27	21	0	SHANK2,IGSF11,GRIPAP1,NETO1,DLG3,SHANK1,SHANK3,CACNG2,SQSTM1,DLG4,SDCBP,FLOT1,OPHN1,SHISA6,GNAS,NSF,DLG2,DLG1,NETO2,CACNG3,MT-ND2		-2.47936	0.0131619	0.251825	FALSE	effectsize_down
GO_BP	GO:0035176	social behavior	55	26	0	SHANK2,SHANK1,NLGN2,SHANK3,RPTOR,NRXN3,NLGN3,MKKS,BRINP1,MECP2,NRXN1,PCM1,GRID1,DLG4,SEPTIN5,PTEN,VPS13A,NRXN2,MAPK8IP2,UCN,DVL1,BBS4,NEGR1,CNTNAP2,NLGN4Y,GAD1		-2.47657	0.0132651	0.523416	FALSE	effectsize_down
GO_BP	GO:0031639	plasminogen activation	27	14	0	APOH,ANXA2,S100A10,FGG,FGB,FGA,ENO1,SERPINE2,PLGRKT,CLEC3B,MELTF,CTSZ,PGK1,DHCR24		2.47485	0.0133294	0.524382	FALSE	effectsize_up
GO_BP	GO:0010039	response to iron ion	29	14	0	BCL2,ALAD,ABAT,ACO1,ATG5,B2M,G6PD,CYBRD1,FXN,MAP1LC3A,TF,TFRC,SNCA,BECN1		2.4732	0.013391	0.525239	FALSE	effectsize_up
GO_BP	GO:0099537	trans-synaptic signaling	784	460	0	BTBD9,KCNB1,SLC7A10,JPH3,CNR1,SHANK2,IGSF11,ADNP,TPBG,ARRB2,SV2C,MAP1A,ABR,PRRT1,PNKD,PPP3CA,PFN2,KCND3,CADPS,SYAP1,STAU2,SIPA1L1,PLPPR4,PRNP,SHISA7,DLGAP1,PHF24,GABRG2,SLC8A2,LRRTM2,LRFN2,SLC1A1,EFNB3,CA2,CACNG8,MAP1B,SLC7A11,CACNB1,HOMER1,NETO1,NPTX2,PREPL,BAIAP2,SLC29A1,ABL1,PPFIA3,SEZ6,ABAT,KIT,CELF4,CACNA1A,PIP5K1C,DBN1,FXR1,APBA2,SNAP29,DLG3,AKAP5,ASIC1,SNAP47,PRKCE,SHANK1,CAMKV,GABRA1,TPRG…		-2.46953	0.0135291	0.52759	FALSE	effectsize_down
GO_MF	GO:0016408	C-acyltransferase activity	20	11	0	GCAT,SCP2,ACAA1,ACAT1,SPTLC2,SPTLC1,ACAA2,ACAT2,HADHA,ACSM5,HADHB		2.4694	0.0135341	0.257148	FALSE	effectsize_up
GO_BP	GO:0046040	IMP metabolic process	18	16	0	NT5C1A,PNP,ADSL,HPRT1,PAICS,NT5C,APRT,NT5C2,ADSS2,GART,ADSS1,ATIC,AMPD3,PFAS,PPAT,AMPD2		2.46828	0.0135764	0.52759	FALSE	effectsize_up
GO_BP	GO:0021954	central nervous system neuron development	94	53	0	MAP2,TAOK1,AGTPBP1,PLXNA1,NDEL1,CRKL,DCLK1,WDR47,HPRT1,RAPGEF2,ADARB1,PALS1,CRK,BRINP1,SCYL2,MAPT,SLC4A10,DCC,EPHB2,ARHGAP35,RAC3,NOVA2,C12ORF57,NTRK2,NRP1,SPTBN4,PLXNA4,CDH11,EPHA4,CNTN2,CDK5,EPHB1,OGDH,PTEN,FBXO45,KIFBP,GBA2,SZT2,NRP2,MYCBP2,SLIT2,DCLK2,AGBL4,SPG11,UQCRQ,SCN1B,ROBO2,ROBO1,PAFAH1B1,NFIB,GABRB1,FGFR2,EPHB3		-2.46755	0.0136039	0.52759	FALSE	effectsize_down
GO_BP	GO:0033047	regulation of mitotic sister chromatid segregation	58	20	0	IK,MAD1L1,ZW10,APC,KLHL22,HNRNPU,LCMT1,DYNC1LI1,BECN1,PCID2,RAD21,NUMA1,PSMG2,CDK5RAP2,BUB3,ATM,MAD2L1BP,PRPF4B,ZNF207,TPR		-2.46681	0.0136322	0.52759	FALSE	effectsize_down
GO_BP	GO:0071824	protein-DNA complex organization	262	69	0	TSPYL4,MED16,SMARCE1,POGZ,HMGB2,H1-5,SMARCC2,SART3,CENPV,SMYD3,PSMC6,RPL23,SMARCA5,UBTF,RBBP4,NAP1L1,SUPT6H,H3-3B,NAP1L4,H1-4,HP1BP3,HMGB1,MACROH2A2,TRAPPC12,NPM1,NASP,MED1,ATRX,H1-2,MACROH2A1,SUPT16H,SUGT1,H1-0,NAP1L5,TSPYL5,HMBOX1,TSPYL2,MED18,MED4,ASF1A,DNAJC9,ANP32B,CHD2,TAF6L,MED6,MED23,H1-10,MCM3AP,HAT1,ARID1A,TSPYL1,TAF7,TAF6,TAF1,RB1,H4C16,GRWD1,CAND1,RSF1,PIAS1,TAF13,SSRP1,SMARCD3,SMARCD…		-2.46632	0.0136511	0.52759	FALSE	effectsize_down
GO_MF	GO:0003730	mRNA 3'-UTR binding	262	63	0	ILF3,TAF15,NHP2,PUM1,LARP1,SECISBP2L,PABPC4,FXR1,CPSF1,HNRNPA3,CCT5,HNRNPA1,AGO2,RNF20,ELAVL2,HNRNPA2B1,HNRNPU,RNF40,DHX36,CARHSP1,CPEB2,CRYZ,RPS7,HNRNPA0,AUH,NUDT21,RPL5,RSL1D1,HNRNPC,DDX5,SERBP1,CPEB3,CIRBP,CELF2,KHSRP,ELAVL3,RNPS1,PABPC1,HNRNPD,TIAL1,CPEB4,FUS,ELAVL4,DAZAP1,ANGEL1,ELAVL1,EXOSC7,EXOSC8,RBPMS,FXR2,PARN,FMR1,PABPC1L2B,ANGEL2,GEMIN5,TARDBP,PUM2,LARP4B,CELF1,LRPPRC,QKI,RBM4,NOVA1		-2.46543	0.0136848	0.257681	FALSE	effectsize_down
GO_MF	GO:0016655	oxidoreductase activity, acting on NAD(P)H, quinone or similar compound as acceptor	58	49	0	DHRS4,NDUFA6,NQO1,NDUFA10,CRYZL1,NQO2,NDUFA9,NDUFA4,NDUFS3,CRYZ,AKR1C3,NDUFB8,NDUFS4,CBR3,NDUFC2,NDUFS5,NDUFV1,NDUFA7,CBR1,NDUFS2,NDUFA5,NDUFB6,NDUFA3,MT-ND4,NDUFA12,NDUFB7,NDUFB5,NDUFB3,NDUFV2,DCXR,MT-ND5,NDUFV3,NDUFB1,NDUFA2,MT-ND1,NDUFA8,NDUFB10,NDUFB4,RTN4IP1,NDUFS6,AKR1C2,TP53I3,NDUFS7,CBR4,NDUFS8,NDUFS1,NDUFB9,NDUFA1,MT-ND2		2.46372	0.0137505	0.257681	FALSE	effectsize_up
GO_BP	GO:0090630	activation of GTPase activity	36	24	0	APC2,NTRK3,RASGRP1,ABR,SIPA1L1,PIP5K1A,TBC1D7,BCR,TSC1,RASGRF1,SCRIB,CORO1C,SLC27A4,TIAM1,RHOG,RALGAPA1,SYDE1,DOCK7,RALGAPB,MTSS2,TAX1BP3,ARHGEF10,RANGAP1,EPHA2		-2.46366	0.0137526	0.529958	FALSE	effectsize_down
GO_CC	GO:0030008	TRAPP complex	17	14	0	TRAPPC6B,TRAPPC1,TRAPPC2,TRAPPC5,TRAPPC4,TRAPPC13,TRAPPC3,TRAPPC9,TRAPPC12,TRAPPC10,TRAPPC14,TRAPPC11,TRAPPC2L,TRAPPC8		2.46275	0.0137878	0.316505	FALSE	effectsize_up
GO_CC	GO:0043296	apical junction complex	155	77	0	SYNPO,FRMD4A,SORBS1,MTDH,RAB13,VAPA,NECTIN1,CGNL1,DLG3,JUP,MPP7,TBCD,RAPGEF2,RAP2C,APC,MAGI2,ARHGEF2,STRN,CAMSAP3,PALS1,VCL,AJM1,ARHGAP17,LIN7B,ANK3,CXADR,CYTH3,CTNND1,AMOT,SHROOM3,EPPK1,JAM3,CTNNA1,CLDN11,ADCYAP1R1,RAP2B,LIN7C,OCLN,CTNNB1,CCDC85C,PLEKHA7,RHOA,SHROOM1,MPDZ,C1QTNF5,MICALL2,MAGI1,PARD3,ILDR2,TJP2,NECTIN3,SH3BP1,PKN2,CLDN10,TJP1,KIFC3,DLG1,CDH5,CRB2,MAGI3,JAM2,EPB41L4B,PARD6A,F11R,R…		-2.46178	0.013825	0.316505	FALSE	effectsize_down
GO_BP	GO:0001953	negative regulation of cell-matrix adhesion	40	17	0	DMTN,NF2,APOD,CASK,AJAP1,CLASP2,PIK3R1,SRC,RCC2,CORO1C,PTEN,RASA1,FAM107A,MAP4K4,ITGB1BP1,NF1,DUSP22		-2.46068	0.0138674	0.531286	FALSE	effectsize_down
GO_BP	GO:0007416	synapse assembly	273	171	0	NEDD8,LRTM2,RTN4R,SHANK2,IGSF11,ADNP,C1QL3,TPBG,GAP43,STAU2,PLXNB1,PPP1R9B,EIF4G1,DBNL,GABRG2,LRRTM2,EFNB3,PLXNB2,LRP4,MAP1B,ADD2,NECTIN1,PLXNA1,ABL1,DOCK10,DOCK4,UBE3B,CRKL,ASIC1,DCLK1,GABRA1,SLITRK4,NLGN2,CASKIN1,PTK2B,AGRN,SHANK3,GABRA2,GABRA3,ADGRL3,NLGN3,SDK2,NPTN,BSN,CRK,MECP2,MAPT,ARHGEF9,HAPLN4,GABRA4,LIN7B,EPHB2,DNM3,PLXNC1,SNAP25,NRXN1,FLRT2,CSMD2,RAC3,TRIM47,EFNB2,GABRA5,CDH2,NPTX1,NTR…		-2.46003	0.0138927	0.531286	FALSE	effectsize_down
GO_BP	GO:0030038	contractile actin filament bundle assembly	114	79	0	SYNPO,ZEB2,TPM1,PFN2,SORBS1,S100A10,ITGB5,NF2,ABL1,CGNL1,LPAR1,CARMIL1,LIMCH1,DNM2,STMN1,PTK2B,ARHGEF10L,TSC1,MKKS,CLASP2,LUZP1,BRAF,CORO2B,PAK2,PIK3R1,CD47,SRC,INPP5K,CDC42,SDC4,LIMK1,SLC9A1,MTOR,NRP1,AMOT,PFN1,FERMT2,ARAP1,ZYX,SORBS3,PHACTR1,FAM171A1,PPM1E,CCDC88A,S1PR1,PPFIA1,RHOA,WASF2,TTC8,RHPN2,EVL,RGCC,RAPGEF3,MYL9,ITGB1BP1,PDLIM1,TNFAIP1,TJP1,SFRP1,PXN,BBS4,ARRB1,ASAP3,F11R,ARHGEF18,CLASP…		-2.45799	0.0139718	0.531286	FALSE	effectsize_down
GO_BP	GO:0043149	stress fiber assembly	114	79	0	SYNPO,ZEB2,TPM1,PFN2,SORBS1,S100A10,ITGB5,NF2,ABL1,CGNL1,LPAR1,CARMIL1,LIMCH1,DNM2,STMN1,PTK2B,ARHGEF10L,TSC1,MKKS,CLASP2,LUZP1,BRAF,CORO2B,PAK2,PIK3R1,CD47,SRC,INPP5K,CDC42,SDC4,LIMK1,SLC9A1,MTOR,NRP1,AMOT,PFN1,FERMT2,ARAP1,ZYX,SORBS3,PHACTR1,FAM171A1,PPM1E,CCDC88A,S1PR1,PPFIA1,RHOA,WASF2,TTC8,RHPN2,EVL,RGCC,RAPGEF3,MYL9,ITGB1BP1,PDLIM1,TNFAIP1,TJP1,SFRP1,PXN,BBS4,ARRB1,ASAP3,F11R,ARHGEF18,CLASP…		-2.45799	0.0139718	0.531286	FALSE	effectsize_down
GO_BP	GO:0009081	branched-chain amino acid metabolic process	26	26	0	HMGCL,BCKDHB,HIBCH,HIBADH,ALDH6A1,MCCC1,DBT,HSD17B10,PCCA,AUH,ACAT1,BCKDK,SLC25A44,ECHS1,HMGCLL1,PCCB,BCKDHA,BCAT1,BCAT2,PPM1K,MCCC2,ACAD8,ILVBL,IVD,DLD,ACADSB		2.45755	0.0139886	0.531286	FALSE	effectsize_up
GO_BP	GO:0051058	negative regulation of small GTPase mediated signal transduction	64	40	0	LZTR1,STMN3,CGNL1,FLCN,STMN1,ARHGAP44,RASA2,ITGB1,STAMBP,ARHGAP17,EPHB2,ARHGAP35,RASAL1,ABL2,ARHGAP12,MAPKAP1,RABGEF1,NUP62,RIPOR1,RASA4B,KCTD10,RASIP1,GMIP,SH3BP1,KANK1,ARHGAP25,SLIT2,SYNGAP1,TNFAIP1,NF1,SCAI,DAB2IP,CYRIB,CD2AP,RASA3,MFN2,CUL3,PPP2CB,MET,ITGA3		-2.45498	0.014089	0.533285	FALSE	effectsize_down
GO_BP	GO:0045956	positive regulation of calcium ion-dependent exocytosis	16	10	0	KCNB1,SCAMP5,STX1A,DOC2A,SYT7,CDK5,RPH3A,STXBP1,SYT1,SYT4		-2.45414	0.0141222	0.533285	FALSE	effectsize_down
GO_CC	GO:1990071	TRAPPII protein complex	12	11	0	TRAPPC6B,TRAPPC1,TRAPPC2,TRAPPC5,TRAPPC4,TRAPPC13,TRAPPC3,TRAPPC9,TRAPPC10,TRAPPC14,TRAPPC2L		2.45331	0.0141548	0.316505	FALSE	effectsize_up
GO_CC	GO:1902711	GABA-A receptor complex	19	10	0	GABRG2,GABRA1,GABRA2,GABRA3,GABRA4,GABRA5,GABRB2,GABRD,GABRB3,GABRB1		-2.45099	0.0142464	0.316505	FALSE	effectsize_down
GO_MF	GO:0004890	GABA-A receptor activity	19	10	0	GABRG2,GABRA1,GABRA2,GABRA3,GABRA4,GABRA5,GABRB2,GABRD,GABRB3,GABRB1		-2.45099	0.0142464	0.265157	FALSE	effectsize_down
GO_CC	GO:0046930	pore complex	26	18	0	BCL2,AFDN,VDAC3,VDAC2,SLC25A4,BAX,SPG7,TOMM40L,TOMM40,VDAC1,C9,PLEKHA7,PDZD11,SLC25A5,ADAM10,PPIF,CD34,C5		2.44988	0.0142905	0.316505	FALSE	effectsize_up
GO_CC	GO:0044754	autolysosome	15	10	0	HLA-DRB1,GAA,SQSTM1,LAMP2,MAP1LC3A,FTH1,LAMP1,FTL,HLA-DRA,PIK3C3		2.44936	0.014311	0.316505	FALSE	effectsize_up
GO_MF	GO:0099095	ligand-gated monoatomic anion channel activity	47	15	0	GABRG2,GABRA1,ANO8,GABRA2,GABRA3,TTYH2,TTYH3,GABRA4,ANO6,ANO10,GABRA5,TTYH1,GABRB2,GABRB3,GABRB1		-2.44623	0.0144359	0.266869	FALSE	effectsize_down
GO_CC	GO:0030427	site of polarized growth	171	132	0	MAP2,RTN4R,CNR1,SHANK2,CTTN,COTL1,GPRIN1,GAP43,SYAP1,GDPD5,APBB1,PPP1R9B,C9ORF72,PCDH9,MAP1B,NECTIN1,ABL1,STMN3,KATNB1,DBN1,PALLD,KIF21A,EXOC8,DNM2,WDR47,EXOC7,PTK2B,KIF21B,ARPC3,AMFR,LMTK2,TRPV2,FLNA,ACAP3,EPS8,TWF2,CSNK1E,INPP5J,CLASP2,MAPT,CBARP,RASGRF1,TENM2,CYFIP1,EXOC6,OLFM1,SHTN1,SLC2A13,SNAP25,NRXN1,NEFL,MYH14,RAC3,CXADR,FRY,MYO5A,CFL1,MAPK8IP3,IQGAP1,SRC,PREX1,TUBB3,KIF5C,FEZ1,CTNND1,FKB…		-2.44074	0.0146574	0.319337	FALSE	effectsize_down
GO_BP	GO:0048675	axon extension	110	71	0	MAP2,RTN4R,ADNP,CTTN,RAPH1,C9ORF72,MAP1B,TTL,ABL1,TRIM46,GDI1,DNM2,DCLK1,GSK3B,SEMA4F,HDAC6,TRPV2,NLGN3,RAB21,ISLR2,TWF2,CLASP2,SLC9A6,ITGB1,MAPT,VCL,CYFIP1,OLFM1,SHTN1,LIMK1,NRP1,DIP2B,PLXNA4,EIF4G2,MEGF8,GOLGA4,CDK5,MAG,ULK1,CDH4,PPP3CB,MACF1,ZFYVE27,RTN4,FN1,BCL11A,ANAPC2,SIN3A,NRP2,RUFY3,SEMA7A,ULK2,NTN1,SLIT2,SLIT3,DVL1,ARHGAP4,SPG11,USP9X,TNR,CDKL5,SLIT1,PTPRS,PAFAH1B1,NRCAM,MT3,LAMB2,L1CAM…		-2.43888	0.014733	0.554762	FALSE	effectsize_down
GO_CC	GO:1990904	ribonucleoprotein complex	1138	466	0	ILF3,RPS3,SRRM2,LSM14B,PRPF3,JMJD6,CDC5L,RBMXL1,NHP2,MRPS12,TEFM,RRP9,HEATR1,BUD31,RBM17,XPO5,MRPL40,SF3B2,IK,PRKRA,MRPS14,RBM14,PRORP,PHAX,HNRNPUL1,EIF3J,LSM4,MRPL14,EIF3C,EIF2A,SECISBP2L,U2AF1,RPL26L1,SMU1,RPL24,PRPF19,SNRNP70,MRPS25,LUC7L,RPL30,PABPC4,CELF4,RBM45,UTP15,LSM14A,LGALS3,EIF3G,EPRS1,SF3A1,SLIRP,HNRNPA3,SF3B4,MRPL21,SART3,DDX6,TRMT10C,MRPL18,PRPF40A,RPS23,RPL8,PNN,RO60,MRPL28,NUP98,…		-2.43784	0.0147753	0.319337	FALSE	effectsize_down
GO_BP	GO:0006801	superoxide metabolic process	77	33	0	HVCN1,GSTP1,SLC1A1,SH3PXD2B,CBS,SOD2,ITGAM,PRKCE,NQO1,ITGB2,MPO,PRDX1,MAPT,PARK7,SH3PXD2A,CYBB,GNAI2,PRDX2,PREX1,APP,EGFR,SOD3,CCS,ELAVL1,SYK,NCF4,CYGB,SOD1,PRKCD,MT3,CRP,BST1,AGT		2.43696	0.0148112	0.556117	FALSE	effectsize_up
GO_BP	GO:0033028	myeloid cell apoptotic process	41	14	0	BCL2,APOH,SLC7A11,ANXA1,PLEKHO2,MAEA,PIK3CB,STAT5B,ITPKB,LIPA,ARF6,NF1,IRF3,MIF		2.43539	0.0148757	0.556952	FALSE	effectsize_up
GO_BP	GO:0019751	polyol metabolic process	108	54	0	PRKG2,SPR,PRKG1,COQ3,ISYNA1,TKFC,PLPP1,INPP4A,PPIP5K1,QDPR,MINPP1,GPD2,GALK1,GK,PPIP5K2,INPP5J,MECP2,PLCG2,SCP2,GOT1,INPP4B,PLCB1,NUDT10,ASAH1,NUDT11,SPTLC2,NUDT3,PGP,SPTLC1,IMPA1,SPHK2,PCBD2,SNCA,OCRL,ADCYAP1R1,NUDT4B,IP6K1,ITPKB,ITPKA,NUDT4,PCBD1,CYP27A1,SORD,ITPK1,PCK2,ABCA2,SYNJ1,AGK,NAAA,PLPP3,TPI1,INPP5A,GK2,GBA1		2.43435	0.0149187	0.556979	FALSE	effectsize_up
GO_CC	GO:0016281	eukaryotic translation initiation factor 4F complex	13	11	0	EIF4G1,EIF4A1,EIF4H,EIF4A2,EIF4E2,EIF4G3,EIF4B,OTUD6B,EIF4G2,EIF4E3,EIF4E		-2.43376	0.0149427	0.319337	FALSE	effectsize_down
GO_BP	GO:0006904	vesicle docking involved in exocytosis	38	35	0	KCNB1,VTI1B,PPFIA3,EXOC8,EXOC2,TPRG1L,EXOC7,RALB,STX1B,RIMS3,EXOC6,SNAP25,VAMP3,RIMS1,UNC13C,EXOC1,EXOC4,SNPH,RAB8A,CPLX2,GNAO1,EXOC3,STXBP3,UNC13A,VPS18,STXBP1,VPS11,UNC13B,RABEPK,SYTL2,EXOC6B,YKT6,EXOC5,RIMS2,STXBP2		-2.42875	0.0151509	0.563141	FALSE	effectsize_down
GO_BP	GO:0010799	regulation of peptidyl-threonine phosphorylation	33	18	0	TNKS1BP1,DMTN,EIF4G1,SPRED1,RPTOR,INPP5K,CAB39,CADM4,APP,PARD3,PRKAG2,RIPK2,CHI3L1,SIRT2,MAPK1,UBE2K,DGKQ,CALM1		-2.42768	0.0151958	0.563141	FALSE	effectsize_down
GO_BP	GO:0008361	regulation of cell size	179	114	0	MAP2,RTN4R,ADNP,CTTN,MSN,MAP1B,GPRC5B,RB1CC1,CREB1,TTL,ABL1,WNK1,TRIM46,SLC12A9,GDI1,KCNMA1,DNM2,GSK3B,SHANK3,RPTOR,AKT3,TSC1,SEMA4F,HDAC6,TRPV2,RAB21,ISLR2,TWF2,CLASP2,ARHGAP5,MAPT,CYFIP1,DCC,OLFM1,SHTN1,ARHGAP35,ANO6,LARS1,MAP3K7,LIMK1,CLCN3,MTOR,NRP1,AMOT,DIP2B,CCDC51,SPART,SLC12A5,PLXNA4,IST1,EIF4G2,MEGF8,OXSR1,RAP1GAP2,LRRC8A,P2RX7,STK39,GOLGA4,CLCN6,CDK5,MAG,ULK1,CDH4,PTEN,NHERF1,SLC12A2,LA…		-2.42729	0.0152119	0.563141	FALSE	effectsize_down
GO_MF	GO:0009055	electron transfer activity	116	85	0	COX6B1,CIAPIN1,AKR7A3,ALDH2,ETFDH,NDUFA6,ME2,QDPR,ASPH,NDUFA10,PHGDH,DEGS1,ETFA,ME1,MT-CO2,NQO2,NDUFA9,NDUFA4,CYBB,NDUFS3,NDUFB8,NDUFS4,NDUFC2,MT-CO1,NDUFS5,NDUFV1,UQCRFS1,MAOB,NDUFA7,ALDH4A1,SDHA,NDUFS2,NDUFA5,SDHB,GSR,NDUFB6,NDUFA3,MT-ND4,NDUFA12,NDUFB7,NDUFB5,NDUFB3,COX5B,NDUFV2,CYB5A,COX7A2L,SDHD,AKR7A2,MT-ND5,NDUFV3,UQCR11,NDUFB1,NDUFA2,COX5A,MT-ND1,NDUFA8,AKR1B1,NDUFB10,NDUFB4,ADH5,SURF1,ET…		2.42585	0.0152726	0.279335	FALSE	effectsize_up
GO_BP	GO:0008088	axo-dendritic transport	83	65	0	MAP2,MAP1A,AP3S2,STAU2,AP3S1,NETO1,AGTPBP1,NDEL1,TRIM46,KIF21A,ARL8B,HDAC6,RAB21,ATG5,MECP2,MAPT,SPG7,KIFAP3,KIF1B,HNRNPU,NEFL,KIF5A,MAPK8IP3,KIF3B,KIFC2,KIF5C,FEZ1,UCHL1,AP3D1,PURA,DYNC1H1,RABGEF1,TERF2,FBXW11,DST,ATG16L1,ARL8A,STAU1,RAB27B,APP,HSPB1,AP3B1,BLOC1S3,OPA1,ARMCX3,BLOC1S1,HSBP1,DLG2,KIF1A,BORCS5,AGBL4,SPG11,ACTR10,TMEM230,AP3M1,SNAPIN,KIF3A,AP3M2,AP3B2,SPAST,SOD1,PAFAH1B1,KIF5B,FLOT2…		-2.42562	0.0152824	0.563373	FALSE	effectsize_down
GO_BP	GO:0045666	positive regulation of neuron differentiation	96	27	0	DAB1,GDPD5,EIF4G1,SHOC2,MAP1B,GPRC5B,TRIM32,ARHGEF2,FGF2,CPNE1,BRINP1,IMPACT,SPAG9,SH3GL3,APP,BRINP3,RHOA,SIN3A,UPF3B,NCOA1,RNF112,PROX1,FGFR1,DMD,BRINP2,S100B,NRCAM		-2.42511	0.0153037	0.563373	FALSE	effectsize_down
GO_MF	GO:0017166	vinculin binding	12	11	0	UTRN,ACTN1,SYNM,CORO2B,TLN1,DAG1,CTNNA1,SORBS3,RTCB,PXN,DMD		2.42331	0.01538	0.279335	FALSE	effectsize_up
GO_MF	GO:0016881	acid-amino acid ligase activity	22	10	0	GCLC,TTL,PPCS,PAICS,CARNS1,GHDC,GCLM,GSS,FPGS,TPGS1		2.42244	0.0154165	0.279335	FALSE	effectsize_up
GO_BP	GO:0008206	bile acid metabolic process	51	24	0	KIT,SCP2,OSBPL2,CYP46A1,HSD17B10,AMACR,ACAA1,OSBP,ACOT8,OSBPL3,ABCD3,OSBPL6,NPC1,PANK2,CYP27A1,OSBPL7,OSBPL1A,GBA2,CYP7B1,PROX1,CES1,OSBPL9,SLC27A2,ACOX2		2.42148	0.0154575	0.56745	FALSE	effectsize_up
GO_BP	GO:0051252	regulation of RNA metabolic process	3861	1078	0	ILF3,RPS3,LMO7,CPPED1,OLIG1,FKBP9,PRR7,WTAP,MED16,FHL2,HLA-DRB1,TAF15,NEDD8,ZEB2,JMJD6,CDC5L,SMARCE1,NOTCH2,TNKS1BP1,RBMXL1,ZNF483,TBL1XR1,ADNP,PRDX6,BCLAF1,CDK11B,HEATR1,ARRB2,MTURN,PUM1,PURG,ACTN2,PPP1R12A,YTHDF2,SEC14L2,PPP4C,BUD31,HTATIP2,PPP3CA,NFIC,ACIN1,PRMT8,NMD3,COL1A1,APBB1,RBFOX1,NOSTRIN,RBM14,ELOC,TP53BP1,PYCARD,THRAP3,TGFB1I1,ZSWIM8,LGALS9,PHAX,POGZ,PEX14,KDM3B,EEF1D,CEP290,MTDH,SUPV…		-2.42014	0.0155147	0.567966	FALSE	effectsize_down
GO_CC	GO:0005847	mRNA cleavage and polyadenylation specificity factor complex	24	14	0	CPSF7,PIP5K1A,FIP1L1,CPSF1,CPSF6,NUDT21,CSTF2T,CPSF4,CPSF3,CPSF2,CSNK1A1,SSU72,SYMPK,CSTF2		-2.41742	0.0156309	0.330333	FALSE	effectsize_down
GO_BP	GO:2000351	regulation of endothelial cell apoptotic process	66	20	0	ICAM1,PDCD4,ABL1,F3,BRAF,ANO6,AKR1C3,FGG,FGB,FGA,PDPK1,SCG2,RGCC,PLCG1,HLA-G,FOXO3,CDH5,PAK4,PTPN1,PRKCI		2.41438	0.0157622	0.574417	FALSE	effectsize_up
GO_BP	GO:0043069	negative regulation of programmed cell death	959	398	0	ICAM1,FHL2,CD44,BNIP3L,NOTCH2,ADNP,LMNA,ANXA5,CTTN,MAPK8,DDAH2,HTATIP2,CAT,NOL3,ADPRS,GSTP1,MTDH,AGAP2,SUPV3L1,PRNP,BCL2,ANXA4,APOH,IRS2,SLC1A1,HMGB2,SNX6,GCLC,PHIP,SLC7A5,BAG6,SLC7A11,CIAPIN1,PDCD4,RB1CC1,CREB1,CBS,ABL1,KANK2,BIRC2,KIT,NONO,SOD2,BABAM2,LGALS3,PEPD,SLC25A27,NAA35,BIRC6,RIPK1,MAP2K5,TRAP1,MSH2,PSMC5,DPP8,TRIM32,CCAR2,ANXA1,PTK2B,GSK3B,NQO1,VDAC2,PRDX3,HSPA1A,BNIP3,ITGAV,SLC25A4,FK…		2.41401	0.015778	0.574417	FALSE	effectsize_up
GO_BP	GO:0090148	membrane fission	45	42	0	CHMP7,EXOC8,CHMP1B,EXOC2,CHMP2A,DNM2,CHMP6,VPS37A,EXOC7,DNM1L,HGS,EXOC6,DNM1,CHMP4A,STAM,VPS4B,EXOC1,SH3GLB1,EXOC4,CORO1C,STAM2,CHMP5,CHMP4B,EXOC3,CHMP2B,VPS36,VPS28,VPS37B,CHMP3,UBAP1,VPS4A,CHMP1A,TSG101,SLC25A46,MVB12B,VPS25,VPS37C,EXOC6B,TMCC1,SNF8,EXOC5,SPAST		-2.41289	0.0158266	0.574598	FALSE	effectsize_down
GO_BP	GO:0035418	protein localization to synapse	90	69	0	C1QL3,MAP1A,EPB41L3,STAU2,GRIPAP1,HOMER1,NETO1,BAIAP2,GRIP1,DLG3,SHANK1,NLGN2,RAP1A,CPLX1,ARHGAP44,CACNG2,BSN,MAPT,STX1B,OLFM1,NRXN1,KIF5A,MAPK8IP3,NPTX1,KIF5C,CLSTN3,GRIN2A,SCRIB,DAG1,VPS35,DLG4,LGI1,CACNA2D2,OGT,STAU1,RAB8A,RAB27B,CDK5,PCLO,HSPB1,TRAF6,VAMP4,NRXN2,ADAM10,ERBB4,GPC4,GPC6,MKLN1,DVL1,DLG2,DLG1,LHFPL4,LRRTM1,VPS26B,NETO2,LRRC7,ABHD17B,GPSM2,IQSEC2,CLSTN1,NLGN1,SLITRK3,GABARAP,CACNG…		-2.41046	0.0159324	0.575317	FALSE	effectsize_down
GO_BP	GO:0002011	morphogenesis of an epithelial sheet	65	29	0	CD44,NOTCH2,ITGB5,DDR1,ITGAV,FLNA,PALS1,CLASP2,ITGB1,PDCD10,ARHGAP35,CARMIL2,SOS1,MTOR,DAG1,ARHGAP12,FERMT2,MEGF8,TOR1A,LIN7C,PTEN,LAMA1,RHOA,LRG1,FLRT3,DVL2,DVL1,CLASP1,RHOC		2.41013	0.015947	0.575317	FALSE	effectsize_up
GO_BP	GO:0050890	cognition	329	173	0	BTBD9,JPH3,CNR1,SHANK2,ADNP,TPBG,MAP1A,PRRT1,GMPPA,PJA2,PPP1R9B,PRNP,SHISA7,GPR155,SLC8A2,SLC1A1,NDRG4,ACSS2,SLC7A11,NETO1,PPP1R1B,NPTX2,FEN1,CAMK4,CREB1,ABL1,SERPINF1,KIT,GATM,ASIC1,POMK,INSR,SHANK1,VDAC3,SHANK3,SPECC1,NRXN3,TSC1,AMFR,SYT11,NLGN3,TTBK1,BRSK1,BRINP1,EPM2A,MECP2,RIC8A,ITGB1,MAPT,BRAF,RPS6KB1,GRM5,B2M,RASGRF1,CYFIP1,TBR1,EPHB2,PLCB1,COMT,PRKCG,TMOD2,DDHD2,PPT1,SNAP25,SCN2A,NRXN1,PR…		-2.40943	0.0159774	0.575317	FALSE	effectsize_down
GO_MF	GO:0072341	modified amino acid binding	91	51	0	PLCD1,SCIN,ANXA5,GAP43,ANXA4,ANXA2,ANXA11,CBS,GSTM3,ANXA8L1,LANCL1,ANXA1,ANXA6,CPNE1,ASAP1,TLN1,SMPD3,SCARB2,CPNE6,GRAMD1B,ANXA7,PTGES2,HMGB1,FASN,SYT5,OSBPL10,MTHFR,GSDMA,FCHO2,OSBPL8,GSS,UROS,APPL2,MMACHC,GSTM2,SYT1,MTHFS,PTGES,MFGE8,GSTM4,GSTM1,CPS1,SYTL2,APPL1,CAVIN2,MMUT,MGST2,MARK1,SCARB1,ADGRB1,ANXA3		2.40912	0.0159912	0.287841	FALSE	effectsize_up
GO_BP	GO:1905709	negative regulation of membrane permeability	25	13	0	NOL3,GCLC,HSPA1A,BNIP3,SLC25A4,SLC25A6,ACAA2,BCL2L1,SLC25A5,RASIP1,HK2,SLC35F6,BCL2L2		2.40807	0.0160369	0.575888	FALSE	effectsize_up
GO_BP	GO:0019400	alditol metabolic process	22	11	0	COQ3,TKFC,GPD2,GALK1,GK,GOT1,PGP,SORD,PCK2,TPI1,GK2		2.4031	0.0162567	0.582193	FALSE	effectsize_up
GO_BP	GO:0006692	prostanoid metabolic process	51	26	0	GSTP1,PTGDS,MGST3,PTGR2,PTGR1,COMT,AKR1C3,PTGES2,CBR1,PTGES3,ACOX1,CTHRC1,AKR1B1,PLAA,PNPLA8,AKR1C2,PTGES,PTGIS,GSTM1,DAGLB,PRXL2B,TBXAS1,PTGS1,MIF,FABP5,CD74		2.39709	0.0165259	0.590228	FALSE	effectsize_up
GO_BP	GO:1905898	positive regulation of response to endoplasmic reticulum stress	40	21	0	BAG6,UBQLN2,NCK2,UBQLN1,BAX,TMX1,WFS1,BCAP31,PIK3R1,CAV1,NCK1,STUB1,TMEM33,APP,RNF185,ATXN3,HERPUD1,DAB2IP,USP13,SGTA,PTPN1		-2.39528	0.0166075	0.59154	FALSE	effectsize_down
GO_BP	GO:0170041	non-proteinogenic amino acid metabolic process	66	36	0	KYAT1,ALDH18A1,CBS,ABAT,ASS1,ALDH1A1,PHGDH,BLMH,AADAT,CAD,DDAH1,PARK7,P4HB,PRODH,ALDH5A1,KYAT3,ALDH4A1,GAD2,MTR,ASL,SARDH,MTHFR,MTHFD1,SRR,HOGA1,ATP2B4,PLOD3,PLOD2,CPS1,ARG1,SLC1A3,MMUT,MPST,GOT2,GAD1,CTH		2.38976	0.0168596	0.597368	FALSE	effectsize_up
GO_BP	GO:0007005	mitochondrion organization	445	292	0	NIPSNAP2,MPV17,HMGCL,BNIP3L,LMNA,LIG3,TOMM5,IMMT,ATPAF2,POLG,PYCARD,NOL3,APOOL,SUPV3L1,TIMMDC1,COX7A2,BCL2,GCLC,SLC25A36,TTC19,AGTPBP1,SOD2,NDUFAF5,WASF1,NDUFA6,HUWE1,SLIRP,MTCH1,CCAR2,LONP1,NDUFAF7,GSK3A,GSK3B,NDUFA10,VDAC2,TMEM70,PRDX3,AKT3,HSPA1A,CAMK2A,BNIP3,SLC25A4,NDUFAF4,HDAC6,ENDOG,HSPA4,ATG3,FIS1,BAX,SLC25A6,USP30,COX20,SQSTM1,CLUH,EPM2A,SSBP1,MAPT,BAD,NDUFA9,SPG7,PISD,HTRA2,MTM1,DNM1L,V…		2.38971	0.0168617	0.597368	FALSE	effectsize_up
GO_BP	GO:0047496	vesicle transport along microtubule	50	32	0	MAP2,RASGRP1,AP3S2,AP3S1,NDEL1,TRIM46,MECP2,KIFAP3,KIF1B,KIF5A,KIF3B,AP3D1,FBXW11,FYCO1,STK11,AP3B1,BLOC1S3,NDE1,BLOC1S1,KIF1A,BORCS5,SPG11,AP3M1,SNAPIN,KIF3A,AP3M2,AP3B2,RAB1A,PAFAH1B1,KIF5B,HTT,DYNC1I1		-2.38135	0.0172493	0.609461	FALSE	effectsize_down
GO_MF	GO:0044548	S100 protein binding	14	12	0	ANXA2,ANXA11,FGF1,IQGAP1,EZR,ATP2A2,S100A1,AHNAK,CACYBP,S100A11,S100B,S100A6		2.37887	0.0173656	0.310538	FALSE	effectsize_up
GO_MF	GO:0070840	dynein complex binding	24	16	0	BICD1,KATNB1,APC,HDAC6,DCTN6,SMC3,FBXW11,SNCA,BICD2,NUMA1,NEFH,FMR1,GPSM2,RAB29,TPR,PAFAH1B1		-2.37294	0.0176471	0.313523	FALSE	effectsize_down
GO_BP	GO:0070374	positive regulation of ERK1 and ERK2 cascade	198	71	0	ICAM1,GPNMB,HLA-DRB1,CD44,NOTCH2,TPBG,ARRB2,MTURN,PYCARD,LGALS9,NDRG4,ABL1,CRKL,FGF1,RAPGEF2,PTK2B,RAP1A,FGF2,PRKCA,BRAF,NRXN1,DSTYK,SRC,GNAI2,NRP1,AKAP12,PHB2,FGG,FGB,FGFR3,FGA,FERMT2,ACTA2,HMGB1,PDE8B,GLIPR2,APP,EGFR,PTPN11,DDT,DUSP15,CAVIN3,PHB1,PTPRC,ERBB4,SEMA7A,MAP2K1,MAPK3,RIPK2,NELFE,DENND2B,S100A7,DDR2,CSF1R,CHI3L1,ARRB1,TNFAIP8L3,GAREM1,NECAB2,CIB1,MAP3K12,RAP1B,MAP2K7,PDGFRB,PDE8A,MT3,…		2.36847	0.017862	0.627838	FALSE	effectsize_up
GO_MF	GO:0106310	protein serine kinase activity	361	193	0	AATK,MKNK1,PRKG2,CDK11B,MAPK8,PRKG1,CSNK1G2,TAOK1,CAMK4,WNK1,CAMKK1,SLK,CAMKK2,NUAK1,WNK2,TNIK,SPEG,RIPK1,MAP2K5,PRKCE,SNRK,AAK1,BRSK2,DCLK1,MAPK11,CASK,MARK2,MAP4K3,MARK3,GSK3A,GSK3B,BCR,AKT3,CAMK2A,SMG1,MAP2K2,LMTK2,TTBK1,MAST1,BRSK1,CSNK1D,PRKCA,DYRK1A,CSNK1E,STK32C,PRKAA1,BRAF,RPS6KB1,CDC42BPB,CSNK2A2,PIK3CA,SIK3,STK38L,PRKCG,MAST3,PAK2,RPS6KA3,CDK17,PRKCB,DSTYK,CDK14,NEK7,KALRN,LMTK3,MAP3K7,…		-2.36797	0.0178859	0.315715	FALSE	effectsize_down
GO_BP	GO:0030029	actin filament-based process	835	497	0	SYNPO,GSN,HRG,PKP2,ZEB2,SCIN,CTTN,WIPF3,ACTN2,PRKG1,COTL1,FMNL2,TPM1,PFN2,KCND3,EPB41L3,DMTN,STAU2,GAS2L1,SORBS1,PYCARD,PPP1R9B,SIPA1L1,AGAP2,DBNL,SPTA1,C9ORF72,ABI2,LIMA1,RAB13,SPECC1L,BCL2,WASH3P,LCP1,S100A10,ITGB5,GPM6B,NF2,EPDR1,ADD2,TAOK1,PIP5K1A,SCN1A,ELMO2,SUN2,BAIAP2,ABL1,KANK2,CGNL1,SMAD4,DOCK2,KIT,PDLIM7,LPAR1,WASF1,PIP5K1C,TNIK,PARVA,DBN1,CARMIL1,PALLD,JUP,MYO1E,LIMCH1,PRKCE,TMOD1,BRSK…		-2.36775	0.0178966	0.627838	FALSE	effectsize_down
GO_BP	GO:0072525	pyridine-containing compound biosynthetic process	31	15	0	PDXK,NAPRT,PSAT1,NMNAT3,NADK2,PNPO,PARP10,PARP9,NMNAT1,NAXD,QPRT,NMNAT2,PTGIS,NMRK1,NAMPT		2.36742	0.0179124	0.627838	FALSE	effectsize_up
GO_BP	GO:0001503	ossification	458	148	0	SMOC1,TNC,BPNT2,MESD,FHL2,CLIC1,PPP3CA,CAT,SBDS,COL1A1,PLXNB1,BCL2,GPM6B,LRP4,CBS,SMAD4,PDLIM7,HSD17B4,SMAD2,MINPP1,OSTF1,MAPK11,PTK2B,GSK3B,RRAS2,FGF2,INPPL1,ADAR,SORT1,HNRNPU,DHX36,ANO6,TAPT1,DHX9,HSPE1,SLC20A2,SND1,RDH14,RSL1D1,SMPD3,UFL1,PBX1,H3-3B,HNRNPC,DDX5,SYNCRIP,FGFR3,CLTC,CDH11,ATP5F1B,PTK2,FERMT2,DDX21,SLC8A1,ILK,RRBP1,PRKACA,PSMC2,WWOX,VCAN,TPM4,FASN,P2RX7,RPL38,EGFR,MYBBP1A,PTPN11,P…		2.36501	0.0180297	0.629393	FALSE	effectsize_up
GO_BP	GO:1903897	regulation of PERK-mediated unfolded protein response	16	10	0	NCK2,AKT3,AKT2,NCK1,HSPA5,TMEM33,DDRGK1,AKT1,ATAD3A,PTPN1		2.36454	0.0180522	0.629393	FALSE	effectsize_up
GO_MF	GO:0005484	SNAP receptor activity	36	28	0	VTI1A,VTI1B,VAMP1,STX12,SNAP29,SNAP47,STX7,GOSR2,STX1B,SNAP25,USE1,VAMP3,STX1A,STX6,STX5,VAMP7,VAMP2,STX10,STX16,STX17,STX18,YKT6,BET1,STX8,SNAP23,STX4,STX2,BNIP1		-2.35962	0.0182936	0.320841	FALSE	effectsize_down
GO_BP	GO:0009083	branched-chain amino acid catabolic process	22	22	0	HMGCL,BCKDHB,HIBCH,HIBADH,ALDH6A1,MCCC1,DBT,HSD17B10,AUH,ACAT1,BCKDK,SLC25A44,ECHS1,HMGCLL1,BCKDHA,BCAT2,PPM1K,MCCC2,ACAD8,IVD,DLD,ACADSB		2.35812	0.0183676	0.636731	FALSE	effectsize_up
GO_BP	GO:0048172	regulation of short-term neuronal synaptic plasticity	15	13	0	SYAP1,SLC8A2,PPFIA3,SLC4A10,SYNGR1,RAB3GAP1,RAB3A,SHISA6,GRIK2,SYT4,KMT2A,SHISA9,SYP		-2.35766	0.0183906	0.636731	FALSE	effectsize_down
GO_CC	GO:0030672	synaptic vesicle membrane	143	110	0	SV2C,PRRT1,VTI1A,BTBD8,PHF24,VAMP1,STX12,ICA1,TPRG1L,GABRA2,SCAMP5,SYN1,SCAMP1,SLC17A6,ATP6V1C1,BSN,WFS1,PHAF1,SLC32A1,CBARP,ATP6V1G1,PRRT2,KIF1B,DNM1L,PPT1,SLC6A9,SEPTIN8,SYN3,STX1A,CLTB,SYNGR1,CLCN3,SV2B,STX6,UNC13C,DOC2A,SLC30A3,SLC4A8,RAB11B,ATP6V1H,DMXL2,SYNGR3,ATP6V1E1,ATP6V1D,DGKI,SNCA,ATP6AP1,SLC17A7,SYT7,GAD2,BCL2L1,RAB27B,CLTA,VAMP2,SYT5,ATP6V1G2,RAB3A,SYNPR,RPH3A,SYT2,ATP6AP2,GRIA1,UNC…		-2.35733	0.018407	0.380545	FALSE	effectsize_down
GO_CC	GO:0099501	exocytic vesicle membrane	143	110	0	SV2C,PRRT1,VTI1A,BTBD8,PHF24,VAMP1,STX12,ICA1,TPRG1L,GABRA2,SCAMP5,SYN1,SCAMP1,SLC17A6,ATP6V1C1,BSN,WFS1,PHAF1,SLC32A1,CBARP,ATP6V1G1,PRRT2,KIF1B,DNM1L,PPT1,SLC6A9,SEPTIN8,SYN3,STX1A,CLTB,SYNGR1,CLCN3,SV2B,STX6,UNC13C,DOC2A,SLC30A3,SLC4A8,RAB11B,ATP6V1H,DMXL2,SYNGR3,ATP6V1E1,ATP6V1D,DGKI,SNCA,ATP6AP1,SLC17A7,SYT7,GAD2,BCL2L1,RAB27B,CLTA,VAMP2,SYT5,ATP6V1G2,RAB3A,SYNPR,RPH3A,SYT2,ATP6AP2,GRIA1,UNC…		-2.35733	0.018407	0.380545	FALSE	effectsize_down
GO_BP	GO:0006661	phosphatidylinositol biosynthetic process	121	75	0	BPNT2,HYCC1,DPM3,INPP1,SYNJ2,DPM1,PIP5K1A,INPP4A,PGAP1,PIP5K1C,PITPNM3,VAC14,PITPNM2,SMG1,BPNT1,PIP4K2C,INPP5J,SACM1L,INPPL1,HYCC2,PIP5KL1,PLCG2,PIK3CA,MTM1,INPP4B,UVRAG,DGKE,PIK3R1,SLC27A1,INPP5K,PIK3R4,MTMR7,MTMR6,PIP4K2B,PIK3CB,CDIPT,IMPA1,PI4KA,OCRL,BECN1,INPP5F,GPAA1,PI4K2A,PIKFYVE,IP6K1,MTMR1,PIP4K2A,MBOAT7,PIGK,ITPKB,ITPKA,TTC7B,PTEN,EFR3A,PITPNM1,INPP5E,PIK3C2A,EFR3B,MTMR3,SYNJ1,PI4KB,INP…		-2.35731	0.0184077	0.636731	FALSE	effectsize_down
GO_BP	GO:0030036	actin cytoskeleton organization	734	448	0	SYNPO,GSN,HRG,ZEB2,SCIN,CTTN,WIPF3,ACTN2,PRKG1,COTL1,FMNL2,TPM1,PFN2,EPB41L3,DMTN,STAU2,GAS2L1,SORBS1,PYCARD,PPP1R9B,SIPA1L1,AGAP2,DBNL,SPTA1,C9ORF72,ABI2,LIMA1,RAB13,SPECC1L,BCL2,WASH3P,LCP1,S100A10,ITGB5,GPM6B,NF2,ADD2,TAOK1,PIP5K1A,ELMO2,BAIAP2,ABL1,KANK2,CGNL1,SMAD4,DOCK2,KIT,PDLIM7,LPAR1,WASF1,PIP5K1C,TNIK,PARVA,DBN1,CARMIL1,PALLD,MYO1E,LIMCH1,PRKCE,TMOD1,BRSK2,DNM2,SHANK1,FMNL1,NCK2,JMY,STM…		-2.35459	0.018543	0.639734	FALSE	effectsize_down
GO_BP	GO:0006368	transcription elongation by RNA polymerase II	118	55	0	MED16,ADRM1,SART3,TCERG1,INTS11,HNRNPU,SUPT5H,SUPT6H,NELFB,SKIC8,PCID2,PAF1,MED1,SUPT16H,CTNNB1,LEO1,INTS14,INTS5,ENY2,NCBP1,INTS13,PBRM1,INTS10,MED18,LARP7,NELFCD,MED4,ELP4,INTS6,INTS1,RTF1,WDR43,PARP1,MED6,CTR9,MED23,CTDP1,NELFE,NELFA,TCEA1,SOX10,POLR2I,ERCC3,INTS4,GLYR1,CDC73,INTS3,IWS1,ELP2,ZMYND8,NCBP2,USP15,ELOB,GTF2F2,CDK9		-2.35239	0.018653	0.641848	FALSE	effectsize_down
GO_MF	GO:0070402	NADPH binding	17	11	0	DUS2,GRHPR,QDPR,KDSR,CRYZ,KCNAB1,CBR3,DECR1,TP53I3,CBR4,LBR		2.35042	0.0187523	0.326792	FALSE	effectsize_up
GO_CC	GO:0005684	U2-type spliceosomal complex	95	71	0	SRRM2,PRPF3,CDC5L,BUD31,SF3B2,IK,LSM4,SMU1,PRPF19,SNRNP70,LUC7L,SF3A1,SF3B4,PRPF40A,U2AF2,SNRPA1,SNRNP40,DDX42,SART1,DHX15,SF3A3,RBM8A,PRPF31,LSM6,SF3B1,SNRPE,SF3B6,LSM8,MFAP1,EFTUD2,LSM3,DHX16,LUC7L2,PRPF38A,PRPF6,LSM2,CWC22,SNRPD2,ISY1,XAB2,RBM22,PRPF39,SNRNP200,LSM7,CDC40,SF3B3,TFIP11,PPIL1,SNRPD3,DDX46,CWC27,AQR,SNRPC,SNRPGP15,PHF5A,LUC7L3,HTATSF1,SNW1,TXNL4A,PRPF8,PPIE,BCAS2,EIF4A3,PRPF4,SF3…		-2.34724	0.018913	0.3868	FALSE	effectsize_down
GO_BP	GO:0006695	cholesterol biosynthetic process	67	40	0	SEC14L2,MVK,LSS,APOB,MVD,FDPS,FGF1,GNAI1,PRKAA1,ERLIN1,G6PD,ACLY,HSD17B7,PMVK,DHCR7,ERLIN2,ACAA2,CYB5R3,PRKAA2,PRKACA,HMGCS1,LIPA,KPNB1,MSMO1,SCAP,EBP,SREBF2,IDI1,CYP51A1,CES1,PLPP6,NSDHL,QKI,TM7SF2,MAPK1,LBR,FDFT1,DHCR24,APOE,APOA1		2.34544	0.0190045	0.64935	FALSE	effectsize_up
GO_BP	GO:1902653	secondary alcohol biosynthetic process	67	40	0	SEC14L2,MVK,LSS,APOB,MVD,FDPS,FGF1,GNAI1,PRKAA1,ERLIN1,G6PD,ACLY,HSD17B7,PMVK,DHCR7,ERLIN2,ACAA2,CYB5R3,PRKAA2,PRKACA,HMGCS1,LIPA,KPNB1,MSMO1,SCAP,EBP,SREBF2,IDI1,CYP51A1,CES1,PLPP6,NSDHL,QKI,TM7SF2,MAPK1,LBR,FDFT1,DHCR24,APOE,APOA1		2.34544	0.0190045	0.64935	FALSE	effectsize_up
GO_BP	GO:1905383	protein localization to presynapse	11	10	0	MAP1A,NETO1,KIF5A,MAPK8IP3,KIF5C,RAB27B,HSPB1,DVL1,DLG2,KIF5B		-2.34516	0.0190188	0.64935	FALSE	effectsize_down
GO_MF	GO:0051536	iron-sulfur cluster binding	76	42	0	RPS3,GLRX5,CIAO3,CIAPIN1,ABAT,ETFDH,ABCE1,ACO1,ISCA1,MOCS1,NUBP1,NFU1,ELP3,IREB2,FXN,NDUFV1,UQCRFS1,CISD1,ISCA2,GLRX3,NDUFS2,SDHB,AIFM3,NFS1,CISD2,FECH,NDUFV2,NUBP2,NUBPL,POLR3F,ISCU,DPH2,DPH1,ACO2,BOLA2B,NDUFS7,FDX2,PPAT,NDUFS8,NDUFS1,FDX1,ERCC2		2.34504	0.019025	0.329445	FALSE	effectsize_up
GO_BP	GO:0051592	response to calcium ion	139	82	0	KCNB1,PPP3CA,CPNE3,CLIC4,HOMER1,ANXA11,PCSK1,GDI1,KCNMA1,SLC25A13,PDCD6,ASPH,SLC25A12,PTK2B,SLC25A24,ENDOG,ADD1,CACNG2,SEC31A,CPNE1,PLCG2,PRKAA1,BRAF,CPNE7,HCN1,RASAL1,NRXN1,PEF1,IQGAP1,AKR1C3,AHCYL1,FGG,CPNE6,FGB,FGA,CAV1,CPNE8,CAMK2D,CPNE4,PRKAA2,STIM1,RYR2,MICU3,P2RX7,CPNE2,ITPKB,ITPKA,MICU1,APP,EGFR,NCSTN,RASGRP2,ADCY8,RASA4B,HNRNPD,CPNE9,SLC25A23,ADCY1,KCNIP2,KCNMB4,SMPD1,HPCA,CPNE5,SYT1,KCN…		2.34267	0.0191462	0.65201	FALSE	effectsize_up
GO_MF	GO:0098918	structural constituent of synapse	30	26	0	SHANK2,ACTN2,DBNL,HOMER1,SHANK1,ACTN1,BSN,RIMS3,DNM3,NEFL,RIMS1,INA,ERC1,ERC2,PCLO,POTEJ,NEFH,DLG1,POTEI,POTEE,ACTBL2,RIMS2,PPFIA2,SPTBN2,ACTG1,ACTB		-2.34192	0.0191848	0.330123	FALSE	effectsize_down
GO_BP	GO:0050770	regulation of axonogenesis	143	94	0	DAB1,MAP2,RTN4R,ADNP,PLXNB1,SIPA1L1,EFNB3,PLXNB2,LRP4,MAP1B,TRIM46,GDI1,BRSK2,MARK2,GSK3B,SEMA4F,MAP2K2,HDAC6,TRPV2,BRSK1,ISLR2,TWF2,MAPT,BRAF,MAP6,CYFIP1,DCC,EPHB2,SHTN1,PLXNC1,ARHGAP35,PAK2,NEFL,LIMK1,NTRK2,NRP1,DIP2B,SPART,IST1,EPHA4,EIF4G2,STK25,MEGF8,CNTN2,STK11,PLXND1,GOLGA4,CDK5,TIAM1,MAG,SLITRK1,ULK1,CDH4,THY1,PTEN,MACF1,NRDC,ZFYVE27,PAK3,LRRC4C,RTN4,FN1,BCL11A,ANAPC2,RGMA,RUFY3,SEMA7A,TI…		-2.3364	0.0194702	0.661333	FALSE	effectsize_down
GO_BP	GO:0019748	secondary metabolic process	59	19	0	ZEB2,BDH2,BCL2,SLC7A11,PRKCE,RAPGEF2,AKR1C3,ARL1,AKR1A1,CPT1A,GIPC1,DDT,AKR7A2,AKR1B1,N6AMT1,AS3MT,AKR1C2,CBR4,APPL1		2.33377	0.0196078	0.664296	FALSE	effectsize_up
GO_BP	GO:0030155	regulation of cell adhesion	819	329	0	ITGA2,TNC,RPS3,DAB1,LMO7,GPNMB,UNC13D,HRG,HLA-DRB1,PKP2,CD44,SMARCE1,RSU1,RASGRP1,TNFRSF21,PRKG1,PPP1R12A,YTHDF2,TPM1,PPP3CA,LAMB1,DMTN,COL1A1,PYCARD,LGALS9,PLXNB1,SPTA1,PRNP,TESPA1,BCL2,PNP,S100A10,EFNB3,PLXNB2,GPM6B,NF2,FERMT3,PKP4,SPOCK1,MAD1L1,TGFBI,ABL1,WNK1,SLK,DDR1,NUAK1,LGALS3,ASS1,CARMIL1,SLC7A1,CRKL,JUP,SMARCC2,MAP2K5,LIMCH1,PRKCE,APOD,LAMA4,TBCD,ARL2,AFDN,NCK2,CASK,ANXA1,PTK2B,GSK3B,IT…		2.32799	0.0199126	0.672891	FALSE	effectsize_up
GO_CC	GO:0035578	azurophil granule lumen	91	70	0	CPPED1,UNC13D,PRDX6,C3,PADI2,PYCARD,ANXA2,CCT8,ARSB,NAPRT,TUBB4B,DPP7,TRAPPC1,MPO,TOLLIP,STK11IP,PYGB,ACTR2,ACLY,GGH,CTSG,VAT1,SDCBP,DYNC1H1,IST1,PTGES2,CYB5R3,FTL,PA2G4,MNDA,HRNR,NHLRC3,C6ORF120,GCA,HEXB,TUBB,GM2A,PSMD1,HEBP2,GLB1,RNASET2,CAP1,CREG1,TTR,SERPINB3,S100A7,CTSA,ORM2,GNS,GLA,GDI2,GALNS,ARSA,ARG1,TXNDC5,ACTR10,FAF2,CCT2,VCP,PRTN3,DNAJC3,MAPK1,PRKCD,LYZ,IMPDH1,GUSB,FUCA1,FABP5,ELANE,SE…		2.3267	0.0199811	0.401088	FALSE	effectsize_up
GO_BP	GO:1900101	regulation of endoplasmic reticulum unfolded protein response	36	18	0	NCK2,AKT3,BAX,WFS1,PIK3R1,AKT2,UFL1,NCK1,HSPA5,TMEM33,DDRGK1,RACK1,AKT1,ATAD3A,PIGBOS1,COPS5,DAB2IP,PTPN1		2.32665	0.0199838	0.673572	FALSE	effectsize_up
GO_CC	GO:1902710	GABA receptor complex	21	12	0	GABRG2,GABRA1,GABRA2,GABRA3,GABRA4,GABRA5,GABBR2,GABRB2,GABRD,GABRB3,GABRB1,GABBR1		-2.32572	0.0200333	0.401088	FALSE	effectsize_down
GO_BP	GO:0008299	isoprenoid biosynthetic process	30	13	0	MVK,LSS,MVD,FDPS,AKR1C3,PMVK,GGPS1,HMGCS1,DHRSX,CRPPA,RBP1,PRMT3,IDI1		2.32136	0.0202674	0.679394	FALSE	effectsize_up
GO_BP	GO:0048168	regulation of neuronal synaptic plasticity	60	50	0	JPH3,SYAP1,SLC8A2,NETO1,PPFIA3,KIT,DBN1,FXR1,SHANK3,CAMK2A,NPTN,GRM5,SLC4A10,RASGRF1,EPHB2,NCDN,GRIN2B,GRIN1,SYNGR1,GRIN2A,DLG4,CAMK2D,SNCA,CNTN2,RAB3GAP1,RAB8A,RAB3A,APP,SHISA6,KRAS,KCNJ10,GRIK2,FXR2,SYNGAP1,SYT4,NF1,KMT2A,FMR1,CAMK2G,CAMK2B,SHISA9,MCTP1,NSMF,ARC,VGF,SYP,S100B,RAB5A,HRAS,APOE		-2.32134	0.0202685	0.679394	FALSE	effectsize_down
GO_BP	GO:0002040	sprouting angiogenesis	197	49	0	JMJD6,ABL1,SPRED1,PARVA,FGF1,MAP2K5,ANXA1,PTK2B,AKT3,RNF213,FGF2,ITGB1,PDCD10,JAK1,PKM,NAXE,EFNB2,CDC42,CDH13,S100A1,NRP1,PIK3CB,EPN1,YJEFN3,AKT1,PDPK1,RHOA,OTULIN,PPP1R16B,RTN4,SYNJ2BP,PIK3C2A,EPN2,HDAC5,SLIT2,ITGB1BP1,TJP1,HMOX1,FLT1,APLNR,MIA3,SLC39A12,JCAD,CEMIP2,CIB1,TGM2,ROBO1,GLUL,EPHA2		2.32032	0.0203233	0.679394	FALSE	effectsize_up
GO_BP	GO:0021872	forebrain generation of neurons	55	18	0	PLXNA1,RAPGEF2,SHANK3,SCYL2,SLC4A10,B2M,TBR1,NRP1,OGDH,RHOA,METTL3,NRP2,PROX1,FGFR1,CSF1R,DCLK2,UQCRQ,FGFR2		-2.3196	0.0203628	0.679394	FALSE	effectsize_down
GO_BP	GO:0006089	lactate metabolic process	18	11	0	PNKD,LDHB,LDHA,PFKFB2,PARK7,LDHD,HAGH,GATD1,ACTN3,MRS2,TIGAR		2.31502	0.0206117	0.685734	FALSE	effectsize_up
GO_CC	GO:0015629	actin cytoskeleton	530	319	0	SYNPO,GSN,CNR1,APC2,SCIN,CTTN,ACTN2,PPP1R12A,COTL1,TPM1,PPP1R12C,DMTN,GAS2L1,SORBS1,PPP1R9B,SIPA1L1,DBNL,SPTA1,ABI2,LIMA1,SPECC1L,LCP1,NF2,FERMT3,SH3PXD2B,CLIC4,ADD2,CROCC,BAIAP2,EEF1A1,ABL1,CGNL1,PDLIM7,WASF1,PARVA,DBN1,CARMIL1,DCTN4,SORBS2,PALLD,MYO1E,LIMCH1,TMOD1,ABLIM2,DNM2,ACTR1B,CASK,MARK2,DCTN3,ANXA1,PDLIM2,ARPC3,DIAPH1,SPECC1,CAPN2,TSC1,FLII,DAAM1,NCOA5,MYLK,PDXP,ADD1,ABLIM1,SPTBN1,FLNA,A…		-2.31474	0.0206273	0.408678	FALSE	effectsize_down
GO_BP	GO:2001242	regulation of intrinsic apoptotic signaling pathway	189	90	0	RPS3,CD44,BCLAF1,PRKRA,PYCARD,NOL3,BCL2,NONO,SOD2,TRAP1,FLCN,NCK2,UBQLN1,TRIM32,CCAR2,VDAC2,HSPA1A,ARHGEF2,SEPTIN4,FGF2,FIS1,BAX,WFS1,BAG5,BAD,HTRA2,SFPQ,GSDME,PARK7,P4HB,PTPMT1,BCAP31,PRKN,PRODH,RPS7,ERP29,SRC,PPIA,PIK3CB,CLU,CAV1,NCK1,ENO1,BECN1,BID,BCL2L1,TPT1,APP,HSPB1,RACK1,NHERF1,DDX3X,CTNNB1,AKT1,NACC2,OPA1,ARMC10,EIF5A,PLEKHF1,DNAJA1,HYOU1,KDM1A,PARP1,TXNDC12,PPIF,HERPUD1,TAF6,S100A9,LCK,…		2.31414	0.02066	0.685734	FALSE	effectsize_up
GO_BP	GO:1902018	negative regulation of cilium assembly	24	12	0	LIMA1,TBC1D7,LPAR1,TRIM32,MAP4,LUZP1,WDR44,AKT1,CCP110,GDI2,EVI5L,CEP97		-2.31325	0.0207089	0.685734	FALSE	effectsize_down
GO_BP	GO:0046931	pore complex assembly	19	15	0	NUP107,FXR1,AFDN,NUP153,NUP98,BAD,ANO6,NUP93,P2RX7,PLEKHA7,PDZD11,RTN4,ADAM10,AHCTF1,NUP205		-2.31085	0.0208414	0.688393	FALSE	effectsize_down
GO_CC	GO:0048786	presynaptic active zone	85	67	0	SHANK2,NECTIN1,PPFIA3,ATP2B2,TPRG1L,SYN1,SYT11,TRAPPC4,CACNA2D3,ARHGAP44,BRSK1,BSN,SLC32A1,STX1B,OSBPL2,RIMS3,HCN1,GRM7,RIMS1,EHD1,CDH2,PHB2,UNC13C,CTNND1,CNTNAP1,NTNG2,KCTD8,ERC1,GUCY1B1,CACNA2D2,LRFN3,GPM6A,ERC2,SLC17A7,PI4K2A,TRIO,FLOT1,RAB3A,SCN8A,APP,PCLO,CACNA2D1,CTNNB1,GRIA1,PPFIA1,UNC13A,ADCY8,RIMS4,SV2A,CTBP1,STXBP1,NTNG1,SYT1,UNC13B,ATP2B4,PPFIBP2,RIMS2,PPFIA2,PPFIA4,PPFIBP1,SYP,ITGA3,G…		2.30789	0.0210053	0.411608	FALSE	effectsize_up
GO_BP	GO:0006775	fat-soluble vitamin metabolic process	49	13	0	NQO1,CYP4F11,PLTP,CBR3,CBR1,RLBP1,LIPA,CYP27A1,RBP1,GC,FGFR1,VKORC1L1,NFKB1		2.30669	0.0210723	0.694281	FALSE	effectsize_up
GO_BP	GO:0043086	negative regulation of catalytic activity	346	182	0	APCS,CD44,PPP1R12A,PYCARD,NOL3,GSTP1,IRS2,SNX6,PDCD4,SERPINH1,SPOCK1,ABL1,SPRED1,SERPINF1,WNK1,AKAP5,TSC2,SERPINI1,ABCE1,ARL2,CHMP6,CCAR2,AIDA,GSK3A,GSK3B,SERPING1,PRDX3,RPL23,CAMK2A,APC,ADARB1,HDAC6,GPSM1,ARFGEF1,LRP1,RTRAF,EPM2A,BAG5,DUSP3,ADAR,PRDX5,SORT1,GNAI3,HNRNPU,EPHB2,IGBP1,SH3RF1,EIF4A2,PAK2,PRKN,IFIT1,RPS7,SRC,INPP5K,GNAI2,LIMK1,RPL5,PREX1,PPIA,NT5DC2,XRCC1,UCHL1,RGS14,IPO5,OXA1L,RCC2,…		2.30463	0.0211873	0.696328	FALSE	effectsize_up
GO_CC	GO:1990229	iron-sulfur cluster assembly complex	19	17	0	GLRX5,CIAO3,ISCA1,CIAO2B,FXN,CIAO2A,CIAO1,ISCA2,GLRX3,NFS1,MMS19,ISCU,BOLA2B,FDX2,LYRM4,BOLA1,NDUFAB1		2.30426	0.021208	0.411608	FALSE	effectsize_up
GO_BP	GO:0015813	L-glutamate transmembrane transport	34	25	0	SLC1A1,SLC7A11,SLC25A18,SLC25A13,SLC25A12,SLC17A6,TTYH2,TTYH3,EPM2A,ITGB1,ATP1A2,SLC1A2,SLC1A4,SLC17A7,ARL6IP5,SLC25A22,GRM1,TTYH1,KCNJ10,SLC1A6,SEPTIN2,ARL6IP1,PRAF2,SLC1A3,PSEN1		2.30317	0.0212691	0.697278	FALSE	effectsize_up
GO_BP	GO:0008652	amino acid biosynthetic process	73	54	0	MTAP,PYCR2,ALDH18A1,SEPHS1,CBS,ABAT,OAT,ASS1,GLS2,PSAT1,ALDH1A1,PHGDH,CAD,MRI1,GOT1,PARK7,GGT1,PYCR3,CARNS1,PCBD2,AASDHPPT,GAD2,ENOPH1,MTR,ASNS,ASL,MTHFR,MTHFD2L,PCBD1,MTHFD1,SRR,SHMT1,ADI1,GLUD1,APIP,SEPHS2,BCAT1,ATP2B4,PLOD3,PSPH,PLOD2,GLUD2,GLS,CPS1,BCAT2,ILVBL,AASS,SLC1A3,SHMT2,PYCR1,GOT2,GLUL,GAD1,CTH		2.29936	0.0214844	0.701601	FALSE	effectsize_up
GO_BP	GO:0099536	synaptic signaling	815	478	0	BTBD9,PRR7,KCNB1,SLC7A10,JPH3,CNR1,SHANK2,IGSF11,ADNP,TPBG,ARRB2,SV2C,MAP1A,ABR,PRRT1,PNKD,PPP3CA,PFN2,KCND3,CADPS,SYAP1,STAU2,SIPA1L1,PLPPR4,PRNP,SHISA7,DLGAP1,PHF24,GABRG2,SLC8A2,LRRTM2,LRFN2,SLC1A1,EFNB3,CA2,CACNG8,MAP1B,SLC7A11,CACNB1,HOMER1,NETO1,NPTX2,PREPL,BAIAP2,SLC29A1,ABL1,PPFIA3,SEZ6,ABAT,KIT,CELF4,CACNA1A,PIP5K1C,DBN1,FXR1,CRKL,APBA2,SNAP29,DLG3,AKAP5,ASIC1,SNAP47,PRKCE,SHANK1,CAMKV,G…		-2.29867	0.0215237	0.701601	FALSE	effectsize_down
GO_BP	GO:0010506	regulation of autophagy	359	244	0	BNIP3L,NPRL3,CTTN,MAPK8,WDR6,PYCARD,EIF4G1,MTDH,C9ORF72,BCL2,EEF1A2,SNX6,SLC7A5,LARP1,RB1CC1,SNRNP70,EEF1A1,ABL1,WNK1,CAMKK2,HUWE1,OPTN,EXOC8,UBQLN2,TSC2,FLCN,UBQLN1,TRIM32,EXOC7,GSK3A,GSK3B,RPTOR,ITPR1,BNIP3,SLC25A4,TSC1,ATG12,CAPNS1,FKBP8,RALB,HDAC6,GPSM1,ENDOG,SMCR8,ATG13,ORMDL3,KLHL22,ATP6V1C1,PIP4K2C,USP30,SQSTM1,ATG5,EPM2A,RRAGA,MAPT,BAD,PRKAA1,TBC1D25,CSNK2A2,ATP6V1G1,HSPB8,HTRA2,GNAI3,PIK…		-2.29802	0.0215607	0.701601	FALSE	effectsize_down
GO_BP	GO:1902175	regulation of oxidative stress-induced intrinsic apoptotic signaling pathway	48	24	0	NOL3,NONO,SOD2,TRAP1,UBQLN1,FGF2,BAG5,HTRA2,SFPQ,PARK7,P4HB,PRKN,PRODH,PPIA,HSPB1,RACK1,CTNNB1,AKT1,PARP1,FBXO7,SOD1,PYCR1,GPX1,FYN		2.29567	0.0216945	0.704216	FALSE	effectsize_up
GO_BP	GO:0070198	protein localization to chromosome, telomeric region	30	16	0	TERF2IP,CCT3,CCT5,TPP1,XRCC5,TCP1,TERF2,CCT4,ATRX,MACROH2A1,CCT6A,TNKS,GNL3,CCT7,USP7,PML		-2.29292	0.0218526	0.706377	FALSE	effectsize_down
GO_BP	GO:0009060	aerobic respiration	201	153	0	NIPSNAP2,COX6B1,TEFM,COQ9,CAT,IDH1,COX7A2,MDH1,NDUFA6,SIRT3,SUCLA2,ADSL,ARL2,ACO1,MSH2,MRPS36,SUCLG2,NDUFA10,BNIP3,FH,ATP5MG,MT-ATP6,IDE,MT-CO2,NDUFA9,NDUFA4,CS,STOML2,PARK7,IREB2,NDUFS3,OGDHL,FXN,NDUFB11,SLC25A51,NDUFB8,NDUFS4,COX6A1,UQCC2,IDH2,NDUFC2,MT-CO1,NDUFS5,NDUFV1,UQCRFS1,OXA1L,ATP5F1A,ATP5F1B,ATP5F1C,NDUFA7,DLAT,SNCA,COX6C,BID,SDHA,NDUFS2,NDUFA5,SDHB,ME3,GHITM,NDUFB6,NDUFA3,MT-ND4,NDUFA…		2.29265	0.0218683	0.706377	FALSE	effectsize_up
GO_BP	GO:0051640	organelle localization	615	399	0	DAB1,MAP2,BICD1,UNC13D,KCNB1,BORCS6,RAB3IP,LMNA,RASGRP1,HPS6,STARD3NL,CADPS,CHAMP1,NMD3,AP3S2,LGALS9,PEX14,CEP290,BTBD8,PTGDS,VAPA,AP3S1,VTI1B,TRAPPC6B,DYNLT1,NDRG4,MAP1B,CROCC,MAD1L1,UBXN2B,AGTPBP1,ARFGAP3,TTL,SUN2,CHMP7,PPFIA3,NDEL1,ARFGAP2,KIT,TRIM46,F8A3,C17ORF75,KATNB1,EML3,STX12,TMEM106B,SAR1A,SNAP29,PDCD6,EXOC8,CHMP1B,VPS33A,EXOC2,HOOK3,CHMP2A,BRSK2,DNM2,CHMP6,ZW10,FLCN,TPRG1L,RAB6A,BCCIP,…		-2.29048	0.0219934	0.708682	FALSE	effectsize_down
GO_BP	GO:0042744	hydrogen peroxide catabolic process	31	19	0	HBD,CAT,HBA2,HBB,PRDX3,MPO,PRDX1,PRDX4,PRDX5,PRDX2,SNCA,HBG1,HP,NNT,HBZ,HBG2,MT3,HBA1,GPX1		2.28809	0.0221322	0.711416	FALSE	effectsize_up
GO_BP	GO:0051703	biological process involved in intraspecies interaction between organisms	57	27	0	SHANK2,SHANK1,NLGN2,SHANK3,RPTOR,NRXN3,NLGN3,MKKS,BRINP1,MECP2,NRXN1,PCM1,GRID1,DLG4,SEPTIN5,PTEN,LTF,VPS13A,NRXN2,MAPK8IP2,UCN,DVL1,BBS4,NEGR1,CNTNAP2,NLGN4Y,GAD1		-2.27919	0.0226556	0.720128	FALSE	effectsize_down
GO_BP	GO:0046034	ATP metabolic process	230	162	0	BPGM,PGAM4,VPS9D1,DMAC2L,NDUFA6,SLC25A13,NT5E,INSR,ARL2,GALK1,FLCN,NDUFA10,RPTOR,LDHA,HSPA1A,ATP5MG,MT-ATP6,ALDOC,PFKFB2,CLPX,FIS1,AK5,BAD,NDUFA9,PRKAA1,SLC25A25,ATP5MK,DNM1L,STOML2,PKM,NDUFS3,TSPO,OGDHL,ATP1A2,SLC4A1,NDUFB11,SRC,HDAC4,NDUFB8,NDUFS4,MTOR,NDUFC2,NCOR1,PFKM,NDUFS5,PGM1,NDUFV1,UCHL1,ATP5F1A,ENO1,ATP5F1B,ATP5F1C,NDUFA7,SPHK2,AK1,PRKAA2,PRKACA,OGT,SDHA,NDUFS2,NDUFA5,ATP1B1,HK1,SDHB,PF…		2.27862	0.0226896	0.720128	FALSE	effectsize_up
GO_BP	GO:0033046	negative regulation of sister chromatid segregation	51	17	0	IK,MAD1L1,ZW10,APC,KLHL22,LCMT1,DYNC1LI1,PCID2,RAD21,PSMG2,CDK5RAP2,BUB3,ATM,MAD2L1BP,PRPF4B,ZNF207,TPR		-2.27518	0.022895	0.720128	FALSE	effectsize_down
GO_BP	GO:0033048	negative regulation of mitotic sister chromatid segregation	51	17	0	IK,MAD1L1,ZW10,APC,KLHL22,LCMT1,DYNC1LI1,PCID2,RAD21,PSMG2,CDK5RAP2,BUB3,ATM,MAD2L1BP,PRPF4B,ZNF207,TPR		-2.27518	0.022895	0.720128	FALSE	effectsize_down
GO_BP	GO:0045841	negative regulation of mitotic metaphase/anaphase transition	51	17	0	IK,MAD1L1,ZW10,APC,KLHL22,LCMT1,DYNC1LI1,PCID2,RAD21,PSMG2,CDK5RAP2,BUB3,ATM,MAD2L1BP,PRPF4B,ZNF207,TPR		-2.27518	0.022895	0.720128	FALSE	effectsize_down
GO_BP	GO:0051985	negative regulation of chromosome segregation	54	17	0	IK,MAD1L1,ZW10,APC,KLHL22,LCMT1,DYNC1LI1,PCID2,RAD21,PSMG2,CDK5RAP2,BUB3,ATM,MAD2L1BP,PRPF4B,ZNF207,TPR		-2.27518	0.022895	0.720128	FALSE	effectsize_down
GO_BP	GO:1902100	negative regulation of metaphase/anaphase transition of cell cycle	53	17	0	IK,MAD1L1,ZW10,APC,KLHL22,LCMT1,DYNC1LI1,PCID2,RAD21,PSMG2,CDK5RAP2,BUB3,ATM,MAD2L1BP,PRPF4B,ZNF207,TPR		-2.27518	0.022895	0.720128	FALSE	effectsize_down
GO_BP	GO:1905819	negative regulation of chromosome separation	53	17	0	IK,MAD1L1,ZW10,APC,KLHL22,LCMT1,DYNC1LI1,PCID2,RAD21,PSMG2,CDK5RAP2,BUB3,ATM,MAD2L1BP,PRPF4B,ZNF207,TPR		-2.27518	0.022895	0.720128	FALSE	effectsize_down
GO_BP	GO:2000816	negative regulation of mitotic sister chromatid separation	51	17	0	IK,MAD1L1,ZW10,APC,KLHL22,LCMT1,DYNC1LI1,PCID2,RAD21,PSMG2,CDK5RAP2,BUB3,ATM,MAD2L1BP,PRPF4B,ZNF207,TPR		-2.27518	0.022895	0.720128	FALSE	effectsize_down
GO_BP	GO:0002504	antigen processing and presentation of peptide or polysaccharide antigen via MHC class II	37	13	0	HLA-DRB1,PYCARD,CTSF,DNM2,ARL8B,B2M,PIKFYVE,FCER1G,CTSD,TRAF6,HLA-DRA,HLA-DQB1,CD74		2.2741	0.02296	0.720452	FALSE	effectsize_up
GO_BP	GO:0061041	regulation of wound healing	140	59	0	APCS,HRG,PRKG1,DMTN,CD109,APOH,ANXA2,F3,PRKCE,CASK,ANXA1,SERPING1,AJAP1,MYLK,ARFGEF1,FGF2,TMX1,CRK,CLASP2,ENPP4,ITGB1,EPHB2,ANO6,PRDX2,MTOR,FGG,FGB,FGA,CAV1,PTK2,KRT1,FERMT2,EPPK1,CADM4,CD9,SERPINE2,SRSF6,PTEN,OCLN,SLC12A2,EMILIN2,UBASH3B,KANK1,EMILIN1,VTN,TSPAN8,PROS1,DDR2,F2,TMEM97,CLASP1,PRKCD,SMAD3,KNG1,HRAS,SERPINC1,APOE,ADRA2A,ACTG1		2.27122	0.0231337	0.722478	FALSE	effectsize_up
GO_BP	GO:0009725	response to hormone	961	416	0	ITGA2,TNC,FHL2,AGTRAP,ADCY6,GNG2,NTRK3,A2M,ACTN2,PADI2,PPP3CA,SYAP1,CAT,IDH1,COL1A1,RBM14,SORBS1,TXN2,PPP1R9B,SHOC2,PTGDS,RAB13,BCL2,SAFB,ALAD,IRS2,BCKDHB,AP3S1,HMGB2,GCLC,PHIP,CA2,MAP1B,GRB10,PDCD4,PLPP1,PCSK1,CREB1,BAIAP2,PRMT2,KANK2,SERPINF1,NDEL1,KIT,DDR1,PDK2,ASS1,EPRS1,GSTM3,ARSB,CRKL,IGFBP7,WBP2,PRKCE,TBC1D4,TSC2,EIF2B5,INSR,RAB31,SSTR2,EPM2AIP1,SMYD3,PCNA,ANXA1,PTK2B,LONP1,GSK3A,GSK3B,NQO…		2.27121	0.0231342	0.722478	FALSE	effectsize_up
GO_BP	GO:0007212	G protein-coupled dopamine receptor signaling pathway	35	22	0	ADCY6,GNG2,ARRB2,GNA14,SLC1A1,GSK3A,GSK3B,FLNA,PALM,GNAI3,VPS35,GNA11,GNAO1,NHERF1,NCSTN,PRMT5,GNAS,ADCY5,CAV2,GNB5,GNB1,GNAL		2.26999	0.0232083	0.723078	FALSE	effectsize_up
GO_BP	GO:0015740	C4-dicarboxylate transport	28	19	0	SLC1A1,SLC25A18,ABAT,SLC25A13,SLC25A12,LRRC8B,SLC1A2,SLC1A4,LRRC8A,SLC25A11,SLC25A22,SLC16A1,SLC12A2,LRRC8D,LRRC8C,SLC1A6,GFAP,SLC1A3,SLC25A10		2.26347	0.0236069	0.733764	FALSE	effectsize_up
GO_BP	GO:0072577	endothelial cell apoptotic process	72	23	0	ICAM1,PDCD4,ABL1,F3,BRAF,ANO6,AKR1C3,MAP3K5,FGG,FGB,FGA,PDPK1,SCG2,RGCC,PLCG1,HLA-G,FOXO3,CDH5,DAB2IP,PAK4,PTPN1,PRKCI,BMPR2		2.25933	0.0238627	0.739968	FALSE	effectsize_up
GO_MF	GO:0035591	signaling adaptor activity	129	78	0	DAB1,SHANK2,SORBS1,ABI2,IRS2,CDC42SE2,G3BP2,GNB4,GRB10,HOMER1,GRIP1,CRKL,RIPK1,MPP7,SHANK1,NCK2,SHANK3,MAGI2,MAP2K2,HOMER2,SH2B1,CRK,SH3RF1,LAMP2,TRAF3,PIK3R1,SARM1,MAPK8IP3,IQGAP1,CAPRIN1,SCRIB,RGS14,NCK1,HAX1,NUP62,SPAG9,KHDRBS1,ABI1,GAB2,STAT3,TRAF2,PTPN11,IKBKG,RACK1,HCLS1,DDX3X,ARF6,TRAF6,WDR59,KSR1,GAB1,MAPK8IP2,GRB2,AKAP13,FRS2,FRS3,MAP2K1,MMS19,KSR2,DLG5,FADD,RIPK2,TRADD,YWHAE,MYD88,GNB3,…		-2.25911	0.0238764	0.408286	FALSE	effectsize_down
GO_BP	GO:0050808	synapse organization	580	401	0	TNC,DAB1,SYNPO,CNTN6,MESD,NEDD8,LRTM2,RTN4R,SHANK2,IGSF11,ADNP,C1QL3,TPBG,CTTN,C3,ACTN2,PRRT1,ELFN2,GAP43,PFN2,PRMT8,STAU2,PLXNB1,PPP1R9B,SIPA1L1,EIF4G1,PLPPR4,DBNL,C1QB,PRNP,SHISA7,ABI2,ABHD17A,GABRG2,SLC8A2,LRRTM2,LRFN2,SLC1A1,EFNB3,GRIPAP1,STRN4,PLXNB2,LRP4,MAP1B,SLC7A11,ADD2,HOMER1,NECTIN1,FNTA,LZTS3,BAIAP2,PLXNA1,ABL1,PPFIA3,SEZ6,DOCK10,ITGAM,DOCK4,WASF1,DBN1,UBE3B,CRKL,ASIC1,MRTFB,INSR,DCLK…		-2.25691	0.0240139	0.742909	FALSE	effectsize_down
GO_BP	GO:0002285	lymphocyte activation involved in immune response	231	66	0	ICAM1,UNC13D,HLA-DRB1,NOTCH2,TP53BP1,LGALS9,LCP1,PLXNA1,ABL1,DOCK10,LGALS3,MSH2,ANXA1,PTK2B,TSC1,PLCG2,JAK1,PIK3R1,STAT6,DOCK11,UNG,MTOR,SUPT6H,TBK1,HSPD1,TFRC,PLCL2,HMGB1,LAMP1,VAMP7,DDRGK1,STAT3,MSH6,FCER1G,OPA1,NDFIP1,EIF2AK4,RIF1,LGALS1,PTPRC,FOXP1,IL6ST,ICOSLG,AP1G1,EXOSC6,PHF14,ITM2A,RIPK2,TNFSF13,KMT2A,LIG4,IL18,HLA-DRA,NCKAP1L,ADA,APBB1IP,SWAP70,CORO1A,RPS6,RAB27A,PSEN1,PCYT1A,NBN,MEN1,CD…		2.25586	0.0240791	0.743182	FALSE	effectsize_up
GO_MF	GO:0030145	manganese ion binding	68	33	0	GYG1,HMGCL,FEN1,ABL1,SOD2,PEPD,NUDT16,NPEPL1,ME1,XPNPEP1,ABL2,LAP3,NUDT3,IMPA1,PRKACA,ADCY2,MTPAP,ATP2C1,PPM1A,TDP2,ATP13A2,PAPOLA,PCK2,WRN,PPEF1,IDI1,ARG1,PPM1K,XPNPEP3,EXD2,PPM1B,MRE11,GALNT2		2.25187	0.0243307	0.413471	FALSE	effectsize_up
GO_BP	GO:0015671	oxygen transport	15	10	0	HBD,BPGM,HBA2,HBB,HBG1,NGB,HBZ,HBG2,CYGB,HBA1		2.24958	0.0244755	0.753652	FALSE	effectsize_up
GO_CC	GO:0099571	postsynaptic cytoskeleton	14	13	0	ACTN2,MYH10,NEFM,NEFL,INA,ACTN4,CTTNBP2,ITPKA,SYNE1,NEFH,MYO9B,SPTBN2,ACTB		-2.24546	0.0247389	0.470591	FALSE	effectsize_down
GO_CC	GO:0005813	centrosome	729	336	0	BICD1,MCM3,ANKS1B,RAB3IP,PPP1R12A,YTHDF2,PPP4C,ACADS,ZFYVE19,SORBS1,CAMSAP2,PJA2,CEP290,BBS1,MDH1,EMD,CLIC4,CROCC,NIT2,TTC19,MAD1L1,UBXN2B,SMAD4,NDEL1,NME7,CCT8,CCDC92,KATNB1,SKP1,DCTN4,SNAP29,BIRC6,TBCD,HOOK3,BRSK2,DNM2,ARL2,CDC27,ACTR1B,FLCN,TRIM32,BCCIP,VPS37A,ARL3,PCNA,DCTN3,EXOC7,GSK3B,MPP1,DIAPH1,HSPA1A,CCT5,CLIP1,DYNC1I2,APC,TUBG1,MAGI2,FLII,HDAC6,TACC1,RUVBL2,BRSK1,KLHL22,CSNK1D,CDC16,GNA…		-2.24531	0.0247485	0.470591	FALSE	effectsize_down
GO_BP	GO:0099519	dense core granule cytoskeletal transport	12	10	0	MAP2,TRIM46,MECP2,KIF1B,KIF5A,SYT4,KIF1A,TANC2,PPFIA2,KIF5B		-2.2427	0.0249164	0.763263	FALSE	effectsize_down
GO_BP	GO:1901950	dense core granule transport	12	10	0	MAP2,TRIM46,MECP2,KIF1B,KIF5A,SYT4,KIF1A,TANC2,PPFIA2,KIF5B		-2.2427	0.0249164	0.763263	FALSE	effectsize_down
GO_CC	GO:0043202	lysosomal lumen	98	67	0	GYG1,SGSH,ACAN,CTSF,APOB,GALC,EPDR1,ARSB,PLBD2,AGRN,CSPG4,GAA,TPP1,PLD3,PPT1,LAMP2,ASAH1,SDC4,BGN,SCARB2,CHID1,PRELP,NCAN,BCAN,ACP2,VCAN,SDC2,NSG2,SDC3,LIPA,HEXB,CTSB,CTSD,GM2A,GPC1,GPC5,GLB1,SMPD1,MAN2B2,GPC4,ATP13A2,RNASET2,GPC6,CTSA,OGN,LUM,IDS,HSPA8,GNS,GLA,GC,GALNS,FMOD,ARSA,TXNDC5,NAAA,CSPG5,PSAP,PDGFRB,HSPG2,HSP90AA1,HEXA,GUSB,GBA1,FUCA1,DCN,CD74		2.24157	0.0249893	0.470591	FALSE	effectsize_up
GO_BP	GO:0010508	positive regulation of autophagy	156	113	0	BNIP3L,NPRL3,MTDH,C9ORF72,LARP1,RB1CC1,CAMKK2,HUWE1,OPTN,TSC2,FLCN,TRIM32,GSK3A,GSK3B,BNIP3,SLC25A4,RALB,HDAC6,GPSM1,ENDOG,SMCR8,ATG13,ORMDL3,PIP4K2C,SQSTM1,EPM2A,BAD,PRKAA1,HSPB8,GNAI3,DEPDC5,PARK7,UVRAG,PRKN,SUPT5H,TOM1,MAP3K7,VDAC1,MUL1,TBK1,DAPK1,UFL1,PIP4K2B,SPTLC2,PIK3CB,SNX30,UBR4,SPTLC1,RAB3GAP2,SH3GLB1,STUB1,HMGB1,CDC37,ATG2A,PRKAA2,BECN1,VPS13D,FYCO1,ATG16L1,STK11,DDRGK1,RAB3GAP1,SNX18,…		-2.24125	0.0250099	0.763263	FALSE	effectsize_down
GO_BP	GO:0071867	response to monoamine	61	32	0	ADCY6,GNG2,ARRB2,GNA14,SLC1A1,ABL1,GSK3A,GSK3B,FLNA,PALM,GNAI3,COMT,PRKN,VPS35,GNA11,GNAO1,FCSK,NHERF1,NCSTN,PRMT5,SIN3A,GNAS,ADCY5,CAV2,APLP1,GNB5,TGM2,PRKD1,HTR1A,HDAC2,GNB1,GNAL		2.24021	0.0250772	0.763263	FALSE	effectsize_up
GO_BP	GO:0071869	response to catecholamine	61	32	0	ADCY6,GNG2,ARRB2,GNA14,SLC1A1,ABL1,GSK3A,GSK3B,FLNA,PALM,GNAI3,COMT,PRKN,VPS35,GNA11,GNAO1,FCSK,NHERF1,NCSTN,PRMT5,SIN3A,GNAS,ADCY5,CAV2,APLP1,GNB5,TGM2,PRKD1,HTR1A,HDAC2,GNB1,GNAL		2.24021	0.0250772	0.763263	FALSE	effectsize_up
GO_BP	GO:0019219	regulation of nucleobase-containing compound metabolic process	4169	1213	0	ILF3,RPS3,LMO7,CPPED1,OLIG1,FKBP9,MCM3,PRR7,WTAP,MED16,FHL2,MPV17,HDGFL2,HLA-DRB1,TAF15,NEDD8,ZEB2,XRN1,JMJD6,CDC5L,SMARCE1,NOTCH2,TNKS1BP1,RBMXL1,ZNF483,TBL1XR1,ADNP,PRDX6,BCLAF1,LMNA,CDK11B,HEATR1,ARRB2,MTURN,PUM1,PURG,ACTN2,PPP1R12A,GMPPA,YTHDF2,SEC14L2,PPP4C,BUD31,HTATIP2,PPP3CA,NFIC,ACIN1,LIG3,PRMT8,NMD3,COL1A1,APBB1,RBFOX1,NOSTRIN,RBM14,ELOC,TP53BP1,PYCARD,WRNIP1,THRAP3,TGFB1I1,ZSWIM8,LGALS…		-2.2358	0.0253652	0.76891	FALSE	effectsize_down
GO_BP	GO:0006195	purine nucleotide catabolic process	139	99	0	ITPA,BPGM,PGAM4,NT5C1A,PNP,NT5E,INSR,ARL2,GALK1,FLCN,HPRT1,RPTOR,LDHA,NUDT16,ALDOC,PFKFB2,PRKAA1,NUDT10,PKM,NUDT18,OGDHL,SARM1,SLC4A1,SRC,HDAC4,NT5C,MTOR,NUDT11,GDA,NCOR1,NUDT3,PFKM,PGM1,UCHL1,NT5C2,ENO1,PRKAA2,NUDT9,PRKACA,OGT,HK1,PFKFB3,NUDT4B,GPD1,P2RX7,PDE8B,MLST8,STAT3,APP,NUDT4,OGDH,LIPA,HINT1,PDE4A,FOXK1,COL6A1,PGAM1,PDE4B,AMPD3,PRKAG2,SAMHD1,ZBTB20,ALDOA,GIT1,PDE10A,PGK2,PGAM2,PDE2A,FOXK2…		2.23558	0.0253795	0.76891	FALSE	effectsize_up
GO_CC	GO:0098636	protein complex involved in cell adhesion	58	32	0	ITGA2,TNC,LAMB1,ITGB5,ITGAM,ITGB2,ITGB8,ITGAV,ITGA6,ITGB1,NRXN1,LAMC1,NID1,PLP1,ITGB4,JAM3,ITGA1,LAMA1,EMILIN2,LGALS1,EMILIN1,VTN,ITGAX,ITGA7,JAM2,NLGN1,TNXB,TNR,LYN,LAMB2,LAMA2,ITGA3		2.23384	0.0254934	0.470776	FALSE	effectsize_up
GO_CC	GO:0016282	eukaryotic 43S preinitiation complex	18	15	0	EIF3J,EIF3C,EIF3G,EIF3A,DHX29,EIF3H,EIF3L,EIF3K,EIF3F,EIF3M,EIF1B,EIF3I,EIF3D,EIF3B,EIF3E		-2.23383	0.0254942	0.470776	FALSE	effectsize_down
GO_BP	GO:1901568	fatty acid derivative metabolic process	79	37	0	HMGCL,AACS,ACSS3,ACSL4,HSD17B4,ACSL6,PTGR1,ACSF3,ACSBG1,PPT1,GGT7,GGT1,OXCT1,GCDH,ACSL3,ACAT1,TECR,ACOT7,ACSL1,HSD17B12,FAR1,FASN,NUDT19,ABHD16A,ACACA,THEM5,FITM2,ALDH3A2,PAM,LYPLA2,HMGCLL1,GGT5,DGAT1,ABCD1,HACD2,CBR4,SLC27A2		2.23267	0.0255709	0.772932	FALSE	effectsize_up
GO_BP	GO:0014888	striated muscle adaptation	57	15	0	GSN,LMNA,PPP3CA,MLIP,SMAD4,RPS6KB1,HDAC4,ATP2A2,INPP5F,ATP2B4,IGFBP5,CAMK2G,CAMK2B,ACTN3,SMAD3		-2.2283	0.0258603	0.779891	FALSE	effectsize_down
GO_MF	GO:0003743	translation initiation factor activity	51	46	0	EIF4G1,EIF3J,EIF3C,EIF2A,EIF3G,EIF4A1,EIF2B5,EIF3A,AGO2,EIF5B,EIF2B1,EIF4H,MTIF2,EIF4A2,EIF4E2,EIF2B3,DHX29,EIF4G3,EIF4B,EIF3H,EIF4G2,EIF2S2,EIF2B4,EIF3L,EIF3K,EIF3F,DENR,EIF3M,EIF4E3,EIF2S3,EIF1AD,COPS5,EIF5,EIF1B,MCTS1,EIF3I,EIF2B2,EIF2D,MTIF3,EIF1AY,EIF3D,EIF3B,EIF6,EIF3E,EIF4E,EIF2S1		-2.22806	0.0258762	0.43539	FALSE	effectsize_down
GO_MF	GO:0043394	proteoglycan binding	37	20	0	ITGA2,TNC,GPNMB,HRG,AGRN,LRP1,NID1,PTPRF,SDCBP,APP,CTSB,FN1,PTPRC,SLIT2,LPL,COL2A1,SLIT1,PTPRS,CFH,APOE		2.22713	0.0259388	0.43539	FALSE	effectsize_up
GO_BP	GO:1905244	regulation of modification of synaptic structure	23	22	0	PRMT8,GRIPAP1,STRN4,BAIAP2,ABL1,MRTFB,AGAP1,CAMKV,CAP2,PDXP,CYFIP1,CDC42,AMOT,EPHA4,CTTNBP2,EGLN1,TIAM1,CHMP2B,RHOA,ZDHHC17,KIF5B,RHOB		-2.22086	0.0263603	0.793097	FALSE	effectsize_down
GO_BP	GO:0070231	T cell apoptotic process	61	20	0	LGALS9,BCL2,LGALS3,RIPK1,BAX,KIFAP3,P2RX7,LIPA,DNAJA3,AKT1,GPAM,DFFA,KDELR1,FADD,PRKCQ,PIP,TSC22D3,FAS,ADA,RPS6		2.22	0.0264185	0.793097	FALSE	effectsize_up
GO_BP	GO:0045161	neuronal ion channel clustering	12	10	0	KCNB1,MTCH1,AGRN,PICK1,SPTBN4,CNTN2,GLDN,KCNIP2,CNTNAP2,NRCAM		-2.21861	0.0265134	0.794137	FALSE	effectsize_down
GO_BP	GO:0072350	tricarboxylic acid metabolic process	16	12	0	IDH1,ASS1,ACO1,CS,IREB2,ACLY,IDH2,IDH3A,GLUD1,ACO2,IDH3G,IDH3B		2.21712	0.0266149	0.795368	FALSE	effectsize_up
GO_BP	GO:0009166	nucleotide catabolic process	162	109	0	ITPA,BPGM,PGAM4,NT5C1A,PNP,NT5E,INSR,ARL2,GALK1,DUT,FLCN,HPRT1,RPTOR,LDHA,NUDT16,ALDOC,PFKFB2,DERA,PRKAA1,NUDT10,PKM,NUDT18,OGDHL,SARM1,CNP,SLC4A1,SRC,UNG,HDAC4,NT5C,MTOR,NUDT11,GDA,NCOR1,NUDT3,PFKM,PGM1,UCHL1,TYMP,NT5C2,ENO1,PRKAA2,NUDT9,PRKACA,OGT,HK1,PFKFB3,NUDT4B,GPD1,P2RX7,PDE8B,MLST8,STAT3,APP,NUDT4,OGDH,LIPA,HINT1,PDE4A,NEIL2,FOXK1,COL6A1,PGAM1,PDE4B,AMPD3,PRKAG2,SAMHD1,ZBTB20,ALDOA,SMUG1,…		2.21613	0.0266824	0.795582	FALSE	effectsize_up
GO_BP	GO:0071363	cellular response to growth factor stimulus	796	296	0	SNX25,HRG,ZEB2,CD44,NOTCH2,NTRK3,ARRB2,HTRA1,SYAP1,CAT,COL1A1,CD109,TGFB1I1,PPP1R9B,SHOC2,GPR155,RAPGEF1,UBE2D3,SNX6,EMD,ITGB5,GCLC,MAP1B,CPNE3,CHURC1,GRB10,PDCD4,FNTA,CREB1,BAIAP2,EEF1A1,ABL1,SPRED1,SMAD4,KIT,DDR1,WASF1,DOCK3,CRKL,PDCD6,FGF1,RIPK1,SMAD2,MAP2K5,ERO1A,INSR,STRAP,FLCN,CASK,RAPGEF2,ANXA1,EHD4,ITGB8,ARPC3,RAP1A,HSPA1A,ACAP2,FIBP,PTPRK,MAGI2,FKBP8,EPB41L5,FGF2,CSNK1D,CAD,NPTN,PALS1,TW…		2.21521	0.0267456	0.795668	FALSE	effectsize_up
GO_MF	GO:0016798	hydrolase activity, acting on glycosyl bonds	130	44	0	NAGA,MPG,ADPRS,GALC,MAN2A2,PCNA,OGA,GAA,MAN2C1,SARM1,UNG,NEU3,AGL,MACROD1,IL1RAPL1,GANAB,GBE1,NEIL2,MOGS,OARD1,HEXB,GM2A,EDEM3,ENGASE,GLB1,SMPD1,SMUG1,GBA2,MAN2B2,GLA,DCTD,MACROD2,ADPRHL1,ABHD10,CEMIP2,DNPH1,LYZ,HEXA,GUSB,GBA1,FUCA1,CD38,BST1,APEX1		2.21498	0.0267614	0.446458	FALSE	effectsize_up
GO_CC	GO:0099503	secretory vesicle	1093	620	0	GYG1,CPPED1,GSN,BICD1,UNC13D,HRG,CD44,ALB,PRDX6,SV2C,STOM,HVCN1,A2M,C3,ACTN2,PRKG1,PADI2,PRRT1,COTL1,CADPS,CAT,IDH1,COL1A1,AP3S2,VTI1A,PYCARD,CD109,APOOL,GSTP1,PDXK,CEP290,HBB,BTBD8,DBNL,RAB13,ANXA4,ALAD,PHF24,APOH,VAPA,ANXA2,PNP,VTI1B,DYNLT1,CPNE3,FERMT3,TEX264,ORM1,NIT2,ANXA11,PCSK1,BAIAP2,EEF1A1,PPFIA3,DOCK2,NDEL1,KIT,VAMP1,SLC2A3,CCT8,ITGAM,HUWE1,LGALS3,PYGL,ARSB,RAB3D,STX12,SLIRP,SNAP29,ITIH…		2.21344	0.0268672	0.491359	FALSE	effectsize_up
GO_BP	GO:0001963	synaptic transmission, dopaminergic	31	12	0	ARRB2,PNKD,PARK7,COMT,PRKN,SNCA,CNTNAP4,TOR1A,CDK5,FLOT1,RAB3B,CRHBP		2.21277	0.0269134	0.798856	FALSE	effectsize_up
GO_BP	GO:0065004	protein-DNA complex assembly	242	60	0	TSPYL4,MED16,POGZ,HMGB2,H1-5,SART3,CENPV,SMYD3,PSMC6,SMARCA5,UBTF,RBBP4,NAP1L1,H3-3B,NAP1L4,H1-4,HP1BP3,HMGB1,MACROH2A2,TRAPPC12,NPM1,NASP,MED1,ATRX,H1-2,MACROH2A1,SUPT16H,SUGT1,H1-0,NAP1L5,TSPYL5,HMBOX1,TSPYL2,MED18,MED4,ASF1A,DNAJC9,ANP32B,TAF6L,MED6,MED23,H1-10,HAT1,TSPYL1,TAF7,TAF6,TAF1,RB1,H4C16,GRWD1,CAND1,RSF1,PIAS1,TAF13,SSRP1,SMARCB1,SMARCA4,SET,GTF2B,DR1		-2.20482	0.0274667	0.812148	FALSE	effectsize_down
GO_BP	GO:0045839	negative regulation of mitotic nuclear division	59	18	0	IK,MAD1L1,ZW10,APC,KLHL22,LCMT1,DYNC1LI1,PCID2,RAD21,PSMG2,CDK5RAP2,BUB3,ATM,TOM1L2,MAD2L1BP,PRPF4B,ZNF207,TPR		-2.20369	0.0275461	0.812148	FALSE	effectsize_down
GO_BP	GO:0051784	negative regulation of nuclear division	65	18	0	IK,MAD1L1,ZW10,APC,KLHL22,LCMT1,DYNC1LI1,PCID2,RAD21,PSMG2,CDK5RAP2,BUB3,ATM,TOM1L2,MAD2L1BP,PRPF4B,ZNF207,TPR		-2.20369	0.0275461	0.812148	FALSE	effectsize_down
GO_MF	GO:0016868	intramolecular phosphotransferase activity	10	10	0	BPGM,PGAM4,PGM3,PGM2,PMM1,PGM1,PGAM1,PGAM2,PGM2L1,PMM2		2.2018	0.0276792	0.456902	FALSE	effectsize_up
GO_MF	GO:0000030	mannosyltransferase activity	25	11	0	DPM1,TMTC3,ALG9,ALG2,ALG1,DPY19L3,TMTC1,GTDC1,POMT2,ALG11,DPY19L1		-2.20121	0.0277214	0.456902	FALSE	effectsize_down
GO_BP	GO:0051968	positive regulation of synaptic transmission, glutamatergic	36	19	0	CACNG8,NLGN2,PTK2B,SHANK3,HDAC6,NLGN3,CACNG2,NRXN1,GRIN2B,GRIN1,GRIN2A,RAB3GAP1,EGFR,STXBP1,IQSEC2,NLGN1,CACNG3,TNR,RELN		-2.19924	0.0278609	0.819595	FALSE	effectsize_down
GO_CC	GO:0008305	integrin complex	31	16	0	ITGA2,ITGB5,ITGAM,ITGB2,ITGB8,ITGAV,ITGA6,ITGB1,PLP1,ITGB4,ITGA1,EMILIN1,ITGAX,ITGA7,LYN,ITGA3		2.19617	0.0280797	0.508644	FALSE	effectsize_up
GO_MF	GO:0019838	growth factor binding	136	48	0	NTRK3,A2M,HTRA1,COL1A1,KIT,IGFBP7,INSR,ITGAV,FIBP,IGF2R,ITGA6,SORT1,NTRK2,SEC61B,NRP1,FGFR3,ITGB4,SDCBP,HAX1,API5,EGFR,CNTFR,COL6A1,ACVR1C,NRDC,LRG1,GLG1,GPC1,IL6ST,RPS2,NRP2,S100A13,RPS19,LIFR,IGFBP5,FLT1,FGFR1,CSF1R,COL2A1,COL1A2,ACVR1B,VASN,PDGFRB,IGF1R,FGFR2,EPHA2,COL4A1,BMPR2		2.19448	0.0282009	0.461398	FALSE	effectsize_up
GO_MF	GO:0051020	GTPase binding	315	233	0	BICD1,UNC13D,ANKRD27,DENND5B,RAB3IP,HPS6,FMNL2,XPO5,PPP6R1,XPO4,C9ORF72,VPS9D1,ABI2,AIMP1,LCP1,CDC42SE2,IPO8,LZTR1,DOCK2,TBC1D7,SGSM2,DOCK10,RANBP2,DOCK4,WASF1,GDI1,EPRS1,DOCK3,EXOC8,EXOC2,TSC2,AFDN,FMNL1,RABGAP1L,RPTOR,DIAPH1,RAP1A,RAB11FIP2,RABAC1,BNIP3,ARHGEF2,DAAM1,BRK1,ARHGAP44,SGSM1,RABGGTB,SPTBN1,FLNA,EPS8,XPO1,TNPO2,MICAL1,CDC42BPB,RIMS3,CYFIP1,DNM1L,DEPDC5,STOML2,IPO13,PAK2,DENND10,MYO5A…		-2.19267	0.0283315	0.461398	FALSE	effectsize_down
GO_BP	GO:0006298	mismatch repair	35	12	0	RPA3,ABL1,MSH2,PCNA,RPA2,RPA1,PRKCG,HMGB1,MSH6,XPC,TREX1,MSH3		2.19161	0.0284076	0.830327	FALSE	effectsize_up
GO_BP	GO:0030970	retrograde protein transport, ER to cytosol	30	22	0	UBAC2,YOD1,BRSK2,AUP1,ERLEC1,DERL1,NPLOC4,HM13,HSP90B1,BCAP31,SEC61B,OS9,SVIP,SEL1L,UBE2J1,HERPUD1,TMEM129,SYVN1,AFG2B,FAF2,VCP,UFD1		-2.19151	0.0284147	0.830327	FALSE	effectsize_down
GO_BP	GO:1903513	endoplasmic reticulum to cytosol transport	30	22	0	UBAC2,YOD1,BRSK2,AUP1,ERLEC1,DERL1,NPLOC4,HM13,HSP90B1,BCAP31,SEC61B,OS9,SVIP,SEL1L,UBE2J1,HERPUD1,TMEM129,SYVN1,AFG2B,FAF2,VCP,UFD1		-2.19151	0.0284147	0.830327	FALSE	effectsize_down
GO_BP	GO:0010324	membrane invagination	62	40	0	ITGA2,GSN,C3,ITGAM,CHMP2A,RAB31,ITGB2,ARF1,PLCG2,HGS,CHMP4A,ANO6,SPIRE1,CDC42,CLCN3,SNX9,ARHGAP12,DOCK1,BECN1,XKR6,VAMP7,SNX18,SNX3,SNX33,RHOA,FCHO2,XKR4,SPIRE2,FNBP1L,ALKBH4,APPL2,SH3BP1,ELMO1,ARHGAP25,MYH9,NCKAP1L,FCGR1A,AIF1,ABCA1,ADGRB1		2.18906	0.0285921	0.83123	FALSE	effectsize_up
GO_BP	GO:1902414	protein localization to cell junction	123	95	0	C1QL3,MAP1A,EPB41L3,STAU2,GRIPAP1,HOMER1,NECTIN1,NETO1,BAIAP2,CGNL1,GRIP1,DLG3,MPP7,SHANK1,NLGN2,RAP1A,CPLX1,ARHGAP44,CACNG2,FLNA,LAMTOR3,BSN,MAPT,VCL,STX1B,OLFM1,JAK1,PAK2,NRXN1,KIF5A,MAPK8IP3,NPTX1,KIF5C,CLSTN3,CTNND1,GRIN2A,SCRIB,DAG1,VPS35,HEPACAM,DLG4,LGI1,FERMT2,JAM3,CACNA2D2,OGT,STAU1,RAB8A,RAB27B,CDK5,MAPK9,PCLO,HSPB1,LAMTOR2,TRAF6,PECAM1,VAMP4,NRXN2,ADAM10,TJP2,NECTIN3,ERBB4,GPC4,GPC6,DL…		-2.18905	0.0285935	0.83123	FALSE	effectsize_down
GO_BP	GO:0046390	ribose phosphate biosynthetic process	180	138	0	ADCY6,VPS9D1,DMAC2L,NME7,NDUFA6,PYGL,UCK1,SLC25A13,ADSL,IMPDH2,PRPS1,HPRT1,NDUFA10,ATP5MG,UMPS,MT-ATP6,PAICS,CAD,AK5,NDUFA9,PRPSAP1,DHODH,ATP5MK,STOML2,G6PD,NDUFS3,NDUFB11,ADCY3,NDUFB8,NDUFS4,NDUFC2,NDUFS5,NDUFV1,APRT,CTPS2,ATP5F1A,ENO1,ATP5F1B,ATP5F1C,NDUFA7,GUCY1A1,SPHK2,GUCY1B1,AK1,SDHA,NDUFS2,NDUFA5,SDHB,ADCY2,NDUFB6,NDUFA3,MT-ND4,NDUFA12,NDUFB7,NDUFB5,CTPS1,DCK,NDUFB3,ATP5F1D,ATP5PB,NME2,NDU…		2.18848	0.0286348	0.83123	FALSE	effectsize_up
GO_CC	GO:0045240	alpha-ketoacid dehydrogenase complex	19	17	0	BCKDHB,PDK2,MRPS36,DBT,OGDHL,BCKDK,DLAT,OGDH,ABHD11,PDHB,PDHA1,DLST,PDK1,BCKDHA,PDHX,DHTKD1,DLD		2.18785	0.0286803	0.514623	FALSE	effectsize_up
GO_BP	GO:0070059	intrinsic apoptotic signaling pathway in response to endoplasmic reticulum stress	66	29	0	DNAJC10,BCL2,BAG6,ERO1A,BRSK2,NCK2,ITPR1,HSPA1A,BAX,WFS1,PARK7,PRKN,ERP29,MAP3K5,NCK1,BCL2L1,APP,TRAF2,OPA1,HYOU1,TXNDC12,HERPUD1,DAB2IP,SYVN1,QRICH1,AIFM1,PTPN1,PML,CEBPB		2.18722	0.0287262	0.83205	FALSE	effectsize_up
GO_MF	GO:0046527	glucosyltransferase activity	19	12	0	GYG1,POGLUT1,GYS1,EPM2A,UGGT1,POGLUT3,UGGT2,GBA2,PLOD3,GYG2,ALG5,GBA1		2.18618	0.0288022	0.466289	FALSE	effectsize_up
GO_BP	GO:0097205	renal filtration	32	15	0	IGKV3-20,PPP3CA,JCHAIN,MYO1E,MCAM,CORO2B,COMT,IGHA1,RHPN2,PTPRO,IGHA2,CD34,AQP1,XPNPEP3,ITGA3		2.18483	0.0289011	0.832898	FALSE	effectsize_up
GO_BP	GO:0000303	response to superoxide	28	12	0	ADPRS,SOD2,NQO1,MPO,PRDX1,PARK7,PRDX2,SOD3,CCS,CYGB,SOD1,MT3		2.18337	0.0290083	0.832898	FALSE	effectsize_up
GO_BP	GO:0071450	cellular response to oxygen radical	25	12	0	ADPRS,SOD2,NQO1,MPO,PRDX1,PARK7,PRDX2,SOD3,CCS,CYGB,SOD1,MT3		2.18337	0.0290083	0.832898	FALSE	effectsize_up
GO_BP	GO:0071451	cellular response to superoxide	25	12	0	ADPRS,SOD2,NQO1,MPO,PRDX1,PARK7,PRDX2,SOD3,CCS,CYGB,SOD1,MT3		2.18337	0.0290083	0.832898	FALSE	effectsize_up
GO_BP	GO:0016101	diterpenoid metabolic process	89	24	0	DHRS4,SCPEP1,ALDH1A1,RDH11,LRP1,AKR1C3,RDH14,DHRS7,LIPE,RLBP1,EGFR,LIPA,ALDH3A2,RBP1,AKR1B1,ADH5,PRMT3,DGAT1,RBP4,ADH1B,NAPEPLD,RDH13,RETSAT,PNPLA4		2.17904	0.0293288	0.84027	FALSE	effectsize_up
GO_BP	GO:1902116	negative regulation of organelle assembly	50	24	0	RBM14,LIMA1,SMAD4,TBC1D7,LPAR1,TRIM32,SMCR8,MAP4,LUZP1,MTM1,FEZ1,WDR44,BECN1,SCFD1,AKT1,CDK5RAP2,SEC22B,CCP110,FEZ2,TRIM37,GDI2,EVI5L,CEP97,USP10		-2.17677	0.029498	0.843283	FALSE	effectsize_down
GO_MF	GO:1990841	promoter-specific chromatin binding	68	22	0	TRIM28,NUP98,MECP2,POLR2A,HNRNPU,DHX9,DDX5,MED1,MACROH2A1,NIPBL,ZC3H4,KDM1A,SOX10,IRF3,HSF1,HDAC1,ERCC3,DNMT1,STAT1,SMAD3,HDAC2,GTF2B		-2.17483	0.029643	0.476285	FALSE	effectsize_down
GO_CC	GO:0005776	autophagosome	117	85	0	VTI1A,C9ORF72,WASH3P,TEX264,RB1CC1,CHMP7,OPTN,SNAP29,UBQLN2,CHMP1B,VPS33A,CHMP2A,AUP1,TBC1D17,CHMP6,JMY,UBQLN1,TRIM32,TBC1D5,ATG12,ATG13,PIP4K2C,SQSTM1,ATG5,TBC1D25,ZFYVE1,GRAMD1A,CHMP4A,UVRAG,LAMP2,MAP1LC3A,RAB24,PIK3R4,FTH1,RAB2B,PIP4K2B,TECPR1,WASHC1,WDFY3,RAB3GAP2,ATG9A,SH3GLB1,BECN1,LAMP1,TAX1BP1,FYCO1,ATG16L1,RAB12,GABARAPL2,FTL,RAB2A,CHMP5,CHMP4B,PIP4K2A,RAB23,ULK1,CHMP2B,ATP6AP2,VPS18,OSB…		-2.17442	0.0296737	0.52356	FALSE	effectsize_down
GO_BP	GO:1903035	negative regulation of response to wounding	101	46	0	APCS,HRG,RTN4R,PRKG1,CD109,APOH,ANXA2,CASK,SERPING1,AJAP1,FGF2,TMX1,CRK,CLASP2,FGG,FGB,FGA,KRT1,EPPK1,EPHA4,CD9,INPP5F,STAT3,SERPINE2,PTEN,SLC12A2,IL33,UBASH3B,RGMA,GIT1,VTN,TSPAN8,SPP1,PTPN6,PROS1,F2,CERS2,CLASP1,RTCA,TNR,PTPRS,PRKCD,NEO1,SMAD3,KNG1,APOE		2.17437	0.0296772	0.846571	FALSE	effectsize_up
GO_CC	GO:0070160	tight junction	136	64	0	SYNPO,FRMD4A,MTDH,RAB13,VAPA,CGNL1,DLG3,MPP7,TBCD,AFDN,RAPGEF2,RAP2C,APC,MAGI2,ARHGEF2,STRN,PALS1,LUZP1,ARHGAP17,LIN7B,ANK3,CXADR,CYTH3,AMOT,EPPK1,JAM3,CLDN11,ADCYAP1R1,RAP2B,LIN7C,OCLN,CTNNB1,CCDC85C,MPDZ,C1QTNF5,MICALL2,MAGI1,PARD3,ILDR2,TJP2,SH3BP1,CLDN10,TJP1,DLG1,CDH5,MAGI3,JAM2,EPB41L4B,PARD6A,F11R,RIGI,FRMD4B,PDCD6IP,CYTH1,CLDN12,LIN7A,SYMPK,VASP,PRKCI,GJA1,EPHA2,CDK4,SHROOM2,ACTB		-2.17368	0.0297289	0.52356	FALSE	effectsize_down
GO_BP	GO:0099173	postsynapse organization	243	179	0	MESD,NEDD8,RTN4R,SHANK2,C1QL3,CTTN,ACTN2,GAP43,STAU2,PPP1R9B,SIPA1L1,PLPPR4,DBNL,PRNP,SHISA7,ABI2,ABHD17A,LRRTM2,LRFN2,LRP4,MAP1B,SLC7A11,HOMER1,FNTA,LZTS3,BAIAP2,ABL1,DOCK10,DOCK4,DBN1,UBE3B,CRKL,ASIC1,INSR,DCLK1,SHANK1,NLGN2,CASKIN1,PTK2B,SHANK3,PICK1,CTNND2,HDAC6,NLGN3,ARHGAP44,ACTN1,ARF1,CRK,ARHGEF9,ASAP1,EPHB2,DNM3,STK38L,DHX36,DIP2A,NRXN1,NEFL,CSMD2,ARHGAP39,RAC3,WASL,CFL1,GRIN2B,TRIM47,INA…		-2.17328	0.0297591	0.847073	FALSE	effectsize_down
GO_MF	GO:0035925	mRNA 3'-UTR AU-rich region binding	30	17	0	ILF3,FXR1,CPSF1,AGO2,DHX36,CPEB2,HNRNPA0,NUDT21,CPEB3,KHSRP,ELAVL3,HNRNPD,TIAL1,ELAVL4,ELAVL1,EXOSC7,EXOSC8		-2.17317	0.0297678	0.476285	FALSE	effectsize_down
GO_BP	GO:0014070	response to organic cyclic compound	920	384	0	ITGA2,TNC,MTAP,ADCY6,XRN1,GNG2,CNR1,ARRB2,A2M,PADI2,GNA14,KCNC2,MSN,CAT,IDH1,DMTN,COL1A1,TXN2,PPP1R9B,PTGDS,GPR155,BCL2,RAPGEF1,SAFB,ALAD,BCKDHB,GABRG2,SLC1A1,HMGB2,GCLC,MAP1B,SLC7A11,LARP1,HOMER1,PLPP1,PPP1R1B,PCSK1,CREB1,CBS,ABL1,PRMT2,KANK2,BIRC2,ABAT,SERPINF1,SOD2,ITGAM,ASS1,IGFBP7,JUP,SMAD2,WBP2,ASPH,PRKCE,NT5E,SSTR2,SMYD3,RAPGEF2,PCNA,ANXA1,PTK2B,GSK3A,GSK3B,NQO1,DIAPH1,RAP1A,HSPA1A,NCOA2,R…		2.1721	0.0298485	0.847232	FALSE	effectsize_up
GO_BP	GO:1903351	cellular response to dopamine	55	28	0	ADCY6,GNG2,ARRB2,GNA14,SLC1A1,ABL1,GSK3A,GSK3B,FLNA,PALM,GNAI3,PRKN,VPS35,GNA11,GNAO1,NHERF1,NCSTN,PRMT5,SIN3A,GNAS,ADCY5,CAV2,GNB5,TGM2,HTR1A,HDAC2,GNB1,GNAL		2.17122	0.0299145	0.847232	FALSE	effectsize_up
GO_BP	GO:0006959	humoral immune response	309	73	0	IGKV3-20,C4A,HRG,HLA-DRB1,NOTCH2,A2M,TNFRSF21,C3,YTHDF2,C1QB,BCL2,RPL30,JCHAIN,LGALS3,SERPING1,IGHG1,B2M,PLA2G6,TF,FGB,IGHA1,FGA,CTSG,CLU,KRT1,APP,C9,IGHM,ROMO1,DCD,RNASE7,C1QBP,H2BC12,PHB1,LTF,PTPRC,RGCC,TOR2A,IGHG2,RPS19,TFEB,S100A9,S100A7,RNASE6,PTPN6,PSMB10,PRSS3,KRT6A,IGHG4,IGHG3,IGHA2,HPX,HLA-E,HLA-DQB1,HLA-A,GAPDH,F2,C4BPA,C1S,RPL39,PRTN3,LYZ,KNG1,CFH,GPI,FAU,ELANE,CD81,CD59,C5,C1QC,C1QA,B…		2.17049	0.0299694	0.847232	FALSE	effectsize_up
GO_BP	GO:0002066	columnar/cuboidal epithelial cell development	55	13	0	GSK3A,GSK3B,BAD,RHEB,SRC,CDH2,FASN,AKT1,PDPK1,IL6ST,RFX3,TIGAR,GJA1		2.1698	0.0300218	0.847232	FALSE	effectsize_up
GO_CC	GO:0005815	microtubule organizing center	882	385	0	BICD1,MCM3,ANKS1B,RAB3IP,PPP1R12A,YTHDF2,PPP4C,ACADS,ZFYVE19,SORBS1,CAMSAP2,PJA2,CEP290,ARMC9,MAPRE3,SPECC1L,BBS1,VIM,WASH3P,MDH1,EMD,CLIC4,CROCC,NIT2,TTC19,MAD1L1,UBXN2B,SMAD4,NDEL1,TBC1D7,NME7,CCT8,CCDC92,KATNB1,SKP1,HERC2,DCTN4,PPP1CC,SNAP29,BIRC6,TBCD,HOOK3,BRSK2,DNM2,ARL2,CDC27,ACTR1B,FLCN,TRIM32,BCCIP,VPS37A,ARL3,PCNA,DCTN3,EXOC7,GSK3B,MPP1,DIAPH1,SPECC1,HSPA1A,CCT5,CLIP1,DYNC1I2,APC,TUBG1,…		-2.16963	0.0300349	0.523995	FALSE	effectsize_down
GO_BP	GO:0099175	regulation of postsynapse organization	148	108	0	NEDD8,RTN4R,SHANK2,STAU2,PPP1R9B,SIPA1L1,PLPPR4,PRNP,ABI2,ABHD17A,LRRTM2,LRFN2,LRP4,MAP1B,HOMER1,LZTS3,BAIAP2,DOCK10,DOCK4,DBN1,UBE3B,ASIC1,DCLK1,CASKIN1,PTK2B,SHANK3,ARHGAP44,ASAP1,EPHB2,DNM3,DHX36,RAC3,WASL,CFL1,GRIN2B,TRIM47,CDC42,CDH2,CAPRIN1,GRID1,LRRC4B,SLC12A5,VPS35,ARHGAP12,DOCK1,IL1RAPL1,EPHA4,PTPRD,CC2D1A,NCKIPSD,NGEF,GNA13,SIGMAR1,CDK5,TIAM1,RPS6KA5,ITPKA,LRFN1,APP,RHOG,CHMP2B,ARF4,PDL…		-2.1681	0.0301513	0.848551	FALSE	effectsize_down
GO_BP	GO:0019674	NAD metabolic process	65	45	0	MDH1,LDHB,NAPRT,GPD2,NQO1,GPD1L,ME1,NMNAT3,PKM,SARM1,PC,NADK2,PFKM,ENO1,HK1,GPD1,MACROH2A1,FOXK1,PARP10,PGAM1,PARP9,NMNAT1,NAXD,QPRT,NMNAT2,PCK2,PTGIS,PGK2,PGAM2,FOXK2,HK2,NMRK1,BCL2L13,NAMPT,VCP,TPI1,PGK1,PFKP,PFKL,MDH2,HK3,ENO3,ENO2,CD38,ALDOB		2.16749	0.0301973	0.848551	FALSE	effectsize_up
GO_MF	GO:0004857	enzyme inhibitor activity	416	185	0	C4A,HRG,TIPRL,DUS2,ANXA5,A2M,C3,PPP1R12A,ELFN2,GMPPA,CABP1,RENBP,PPP1R12C,CD109,PPP1R9B,PRNP,COL6A3,ANXA4,ANXA2,HSPBP1,SERPINH1,PPP1R1B,SPOCK1,SPRED1,LXN,SERPINF1,LGALS3,PARVA,ITIH4,BIRC6,ITIH2,SERPINI1,ABCE1,FLCN,PPP4R4,SERPINA1,CCAR2,ANXA1,SERPING1,RPTOR,RPL23,PEBP1,PPME1,YWHAB,LMTK2,GLMN,SMCR8,BSN,TMX1,HSP90B1,PRPSAP1,HTRA2,PARK7,GMFB,PPP1R8,CPEB2,PPP2R5A,FRY,GRM7,IQGAP1,RPS7,ITIH5,RPL5,PDE6D,…		2.1664	0.0302803	0.481668	FALSE	effectsize_up
GO_CC	GO:0031528	microvillus membrane	33	10	0	MSN,SLC7A5,SLC7A11,ITGAV,EZR,AMN1,SLC7A8,NHERF1,CTNNB1,PODXL		2.16609	0.0303046	0.523995	FALSE	effectsize_up
GO_BP	GO:0009437	carnitine metabolic process	13	10	0	BBOX1,ALDH9A1,ACADM,CRAT,CPT2,CPT1A,TMLHE,CPT1C,SHMT1,CROT		2.16326	0.0305212	0.855827	FALSE	effectsize_up
GO_BP	GO:0046835	carbohydrate phosphorylation	24	16	0	TKFC,POMK,GALK1,PFKFB2,EPM2A,PFKM,GALK2,HK1,PFKFB3,FCSK,RBKS,XYLB,HK2,HKDC1,NAGK,HK3		2.16204	0.0306153	0.856642	FALSE	effectsize_up
GO_BP	GO:0006188	IMP biosynthetic process	11	10	0	ADSL,HPRT1,PAICS,APRT,GART,ATIC,AMPD3,PFAS,PPAT,AMPD2		2.16044	0.0307389	0.858156	FALSE	effectsize_up
GO_BP	GO:1902904	negative regulation of supramolecular fiber organization	174	117	0	MAP2,GSN,APC2,SCIN,PFN2,DMTN,TUBB4A,GAS2L1,CAMSAP2,SPTA1,LIMA1,MAP1B,ADD2,TAOK1,KANK2,CGNL1,SMAD4,KATNB1,CARMIL1,TMOD1,TBCD,WDR47,SHANK1,STMN1,SHANK3,PICK1,APC,FLII,ARHGEF2,HDAC6,SSH3,ADD1,ARFGEF1,SPTBN1,EPS8,MKKS,DYRK1A,TWF2,INPP5J,CLASP2,TWF1,HDGFL3,PIK3CA,CORO2B,GMFB,TMOD2,PAK2,PRKN,PIK3R1,MAP6D1,CARMIL2,SPTAN1,INPP5K,SPTBN4,FKBP4,PFDN5,CLU,PFN1,CLIP3,MYADM,SNCA,ARAP1,PFDN6,HIP1R,CAPG,ARHGEF7,…		-2.15965	0.0307996	0.858156	FALSE	effectsize_down
GO_BP	GO:0006376	mRNA splice site recognition	49	27	0	NOL3,SRSF10,LUC7L,CELF4,SF3A1,SRSF9,PTBP2,PSIP1,SRSF5,PUF60,SF3A3,CELF2,SF1,SRSF6,LUC7L2,CELF5,ISY1,PRPF39,SNRPC,SRSF12,YTHDC1,CELF6,LUC7L3,CELF3,CELF1,SF3A2,SRSF1		-2.157	0.031006	0.861943	FALSE	effectsize_down
GO_BP	GO:0071495	cellular response to endogenous stimulus	1337	513	0	TNC,SNX25,HRG,AGTRAP,ZEB2,ADCY6,GNG2,CD44,NOTCH2,NTRK3,ARRB2,HTRA1,ACTN2,PADI2,PPP3CA,SYAP1,CAT,COL1A1,RBM14,SORBS1,CD109,TGFB1I1,PPP1R9B,SHOC2,RAB13,GPR155,RAPGEF1,SAFB,IRS2,AP3S1,UBE2D3,SNX6,EMD,ITGB5,GCLC,PHIP,CA2,MAP1B,CPNE3,CHURC1,GRB10,PDCD4,PLPP1,FNTA,CREB1,BAIAP2,EEF1A1,ABL1,PRMT2,SPRED1,KANK2,SMAD4,SERPINF1,NDEL1,KIT,DDR1,WASF1,PDK2,ASS1,EPRS1,DOCK3,CRKL,IGFBP7,PDCD6,FGF1,RIPK1,SMAD2,MAP…		2.15622	0.0310663	0.861943	FALSE	effectsize_up
GO_BP	GO:1903556	negative regulation of tumor necrosis factor superfamily cytokine production	82	15	0	GPNMB,ARRB2,LGALS9,GSTP1,ORM1,FXR1,SYT11,TSPO,RAD21,SIRPA,LTF,DICER1,AKAP8,PTPN6,TRIM27		2.15331	0.0312943	0.866446	FALSE	effectsize_up
GO_MF	GO:0005546	phosphatidylinositol-4,5-bisphosphate binding	86	50	0	TRPM3,GSN,PLCD1,SCIN,ACTN2,PFN2,ANXA2,DNM2,EXOC7,FLII,TWF2,TWF1,OSBPL2,ASAP1,GSDME,DNM1,PLCB1,SH3PXD2A,HCN1,SNAP91,SLC9A1,EXOC1,PFN1,MAPKAP1,SDCBP,MYO1B,SYT7,SNX18,HIP1R,SYT5,SESTD1,CAPG,RPH3A,GSDMA,FCHO2,MYO1G,PARD3,CHMP3,RAB35,SYT1,MTSS2,AMER2,AMER3,COMMD1,SYTL2,PHLDA3,FRMPD4,PICALM,MARK1,KCNJ3		2.15215	0.0313855	0.492349	FALSE	effectsize_up
GO_MF	GO:0030374	nuclear receptor coactivator activity	57	31	0	ACTN2,BUD31,RBM14,THRAP3,CCAR1,NCOA2,TACC1,FGF2,ACTN1,PRKCB,NCOA7,CNOT9,CARM1,ACTN4,CALCOCO1,ARGLU1,MED1,ENY2,SLC30A9,MED4,USP22,KDM1A,WDR77,MED12,NCOA1,CNOT6,PPRC1,SRA1,TMF1,SMARCD3,PKN1		-2.15101	0.0314753	0.492349	FALSE	effectsize_down
GO_MF	GO:0008237	metallopeptidase activity	198	61	0	METAP2,SPOCK1,AGTPBP1,RNPEP,LXN,PEPD,CPQ,NUDT16,DPP3,IDE,NPEPL1,SPG7,STAMBP,NPEPPS,ERMP1,XPNPEP1,LAP3,ADAM23,CPM,EIF3H,FOLH1,ACE,PITRM1,PMPCB,THOP1,PMPCA,EIF3F,CPE,ADAM22,ZMPSTE24,NRDC,ANPEP,ERAP2,NLN,COPS5,SPOCK3,ADAM10,AFG3L2,CNDP2,LNPEP,METAP1,UQCRC2,TRHDE,CHMP1A,TIMP3,TIMP2,AGBL4,CNDP1,BRCC3,XPNPEP3,STAMBPL1,ERAP1,AMZ2,DNPEP,YME1L1,PSMD14,MIPEP,ADAM11,LTA4H,CPD,BST2		2.1508	0.0314916	0.492349	FALSE	effectsize_up
GO_BP	GO:0035022	positive regulation of Rac protein signal transduction	13	10	0	LRP4,FNTA,CRKL,CRK,TNS3,PIK3CB,KRAS,RTN4,ALS2,CDKL5		2.14992	0.0315617	0.872015	FALSE	effectsize_up
GO_BP	GO:0014850	response to muscle activity	33	15	0	ITGA2,SLC7A5,ADSL,ITGB1,TNS2,DAG1,ATP5F1A,PRKAA2,RYR2,COL6A1,ADSS1,FN1,MTFP1,TOMM20,AGT		2.14902	0.0316327	0.87215	FALSE	effectsize_up
GO_MF	GO:0004030	aldehyde dehydrogenase [NAD(P)+] activity	18	11	0	ALDH2,ALDH16A1,ALDH9A1,ALDH1A1,RDH11,ALDH1L1,ALDH7A1,ALDH1B1,ALDH4A1,ALDH3A2,ADH5		2.1482	0.0316975	0.492752	FALSE	effectsize_up
GO_BP	GO:0033627	cell adhesion mediated by integrin	89	39	0	ITGA2,ICAM1,HRG,ITGB5,FERMT3,WNK1,ITGAM,CRKL,ITGB2,ITGB8,ITGAV,CRK,ITGA6,ITGB1,RAC3,P2RY12,ITGB4,PTK2,JAM3,TESC,ITGA1,PTPN11,EMILIN2,EMILIN1,ITGB1BP1,VTN,SYK,PTPN6,ITGAX,ITGA7,NCKAP1L,ADA,SWAP70,CIB1,PLPP3,PODXL,LYN,ITGA3,EPHA2		2.14806	0.0317094	0.872438	FALSE	effectsize_up
GO_CC	GO:0005643	nuclear pore	96	68	0	NXF1,NUP107,NUP214,XPO4,NUP58,MAD1L1,NUP54,CHMP7,NUP133,RANBP2,CHMP1B,CHMP2A,NUP160,CHMP6,NUP153,NUP98,CHMP4A,AGFG1,KPNA4,CETN2,NUP88,NUP93,NUP188,NUTF2,SUMO1,VPS4B,IPO5,SEH1L,NUP62,NUP50,PCID2,RAE1,CHMP5,MVP,CHMP4B,UBE2I,RAN,BICD2,CHMP2B,NUP37,NUP210,XPOT,NUP85,KPNB1,EIF5A,ENY2,KPNA3,CHMP3,ZC3HC1,VPS4A,AHCTF1,NUP43,CHMP1A,KPNA1,SNUPN,MCM3AP,TNKS,AAAS,NUP35,NUP205,XPO7,IPO7,NUP155,TPR,SEC13,RANGA…		-2.14784	0.0317268	0.541017	FALSE	effectsize_down
GO_CC	GO:0005902	microvillus	100	37	0	CD44,MSN,SLC7A5,CLIC4,SLC7A11,TBC1D10A,MYO1E,ITGAV,MYO1D,STARD10,CNP,EZR,AMN1,SLC7A8,EXOC4,FSCN1,ATP6V1E1,JAM3,MYO1B,WWOX,SLC27A4,FMN2,NHERF1,CTNNB1,DCXR,MYO1G,ATP6V1B2,MYO1C,RDX,BBS2,IQGAP2,RAPGEF3,MYO6,MYO1F,AOC3,PODXL,ATP6V1A		2.14619	0.031858	0.541017	FALSE	effectsize_up
GO_BP	GO:0048490	anterograde synaptic vesicle transport	19	14	0	MAP2,AP3S2,AP3S1,TRIM46,KIF1B,AP3D1,AP3B1,BLOC1S3,BLOC1S1,BORCS5,AP3M1,SNAPIN,AP3M2,AP3B2		-2.14534	0.0319253	0.872494	FALSE	effectsize_down
GO_BP	GO:0099514	synaptic vesicle cytoskeletal transport	19	14	0	MAP2,AP3S2,AP3S1,TRIM46,KIF1B,AP3D1,AP3B1,BLOC1S3,BLOC1S1,BORCS5,AP3M1,SNAPIN,AP3M2,AP3B2		-2.14534	0.0319253	0.872494	FALSE	effectsize_down
GO_BP	GO:0099517	synaptic vesicle transport along microtubule	19	14	0	MAP2,AP3S2,AP3S1,TRIM46,KIF1B,AP3D1,AP3B1,BLOC1S3,BLOC1S1,BORCS5,AP3M1,SNAPIN,AP3M2,AP3B2		-2.14534	0.0319253	0.872494	FALSE	effectsize_down
GO_BP	GO:0034446	substrate adhesion-dependent cell spreading	101	66	0	UNC13D,PKP2,LAMB1,DMTN,S100A10,FERMT3,ABL1,PARVA,CARMIL1,CRKL,ITGAV,FLNA,CRK,BRAF,P4HB,RAC3,PIK3R1,LAMC1,VAMP3,SRC,CDC42,PREX1,ANTXR1,NRP1,FGG,FGB,FGA,DOCK1,RCC2,ACTN4,PTK2,MYADM,FERMT2,ILK,CORO1C,ARHGEF7,LAMA5,RHOA,SRCIN1,C1QBP,MICALL2,DOCK5,PARVG,FN1,PARVB,PEAK1,ARPC2,KANK1,TRIOBP,ITGB1BP1,PXN,MELTF,FBLN1,SRGAP2,CSPG5,CIB1,MERTK,TYRO3,RAC1,RAB1A,LIMS1,GBP1,FER,EPHB3,CALR,APOA1		2.14171	0.0322166	0.872494	FALSE	effectsize_up
GO_BP	GO:0060415	muscle tissue morphogenesis	73	16	0	PKP2,TPM1,SMAD4,ADARB1,MYLK,MYL3,EGLN1,RYR2,MED1,S1PR1,FKBP1A,TTN,PROX1,FGFR2,DSP,BMPR1A		-2.1413	0.0322499	0.872494	FALSE	effectsize_down
GO_BP	GO:0050000	chromosome localization	123	57	0	LMNA,CHAMP1,MAD1L1,TTL,CHMP7,NDEL1,KATNB1,EML3,CHMP1B,CHMP2A,CHMP6,ZW10,NUP98,APC,RMDN1,UBE2B,ACTR2,HNRNPU,ACTR3,CHMP4A,CDC42,VPS4B,SEH1L,RCC2,DYNC1H1,NUP62,BECN1,TRAPPC12,CHMP5,CHMP4B,NUDC,FMN2,CHMP2B,NUMA1,PSRC1,KPNB1,SUN1,BUB3,CHMP3,NDE1,VPS4A,NSL1,EML4,CHMP1A,RB1,ATM,MAP1S,ABRAXAS2,SIRT2,MAPRE1,DCTN2,RAB11A,CDC23,CUL3,ZNF207,KIF22,SEPTIN1		-2.14113	0.0322636	0.872494	FALSE	effectsize_down
GO_BP	GO:0003014	renal system process	132	44	0	IGKV3-20,GSN,ADCY6,PPP3CA,HBB,BCL2,JCHAIN,KCNMA1,MYO1E,BCR,SLC15A2,WFS1,MCAM,CORO2B,COMT,SLC4A1,AKR1C3,INPP5K,GNAI2,IGHA1,PRKACA,MAGED2,OXSR1,STK39,NHERF1,PRKACB,RHOA,RHPN2,AKR1B1,SLC25A23,GNAS,PTPRO,IGHA2,CD34,AQP4,AQP1,XPNPEP3,RRM2B,KLHL3,CD2AP,ABCG2,PKN1,ITGA3,AGT		2.14078	0.0322918	0.872494	FALSE	effectsize_up
GO_BP	GO:1903312	negative regulation of mRNA metabolic process	103	50	0	TAF15,ACIN1,THRAP3,LARP1,METTL16,SRSF10,CELF4,FXR1,SRSF9,U2AF2,HNRNPAB,DYRK1A,CSDE1,HNRNPU,PTBP1,IREB2,DHX9,SRSF7,HNRNPA0,PAIP1,HNRNPC,SYNCRIP,CIRBP,RNPS1,SRSF6,TRAF2,PABPC1,RBMX,HNRNPD,C1QBP,RBM42,NBAS,FUS,EIF4ENIF1,SRSF4,YBX1,ELAVL4,NOCT,ELAVL1,SAP18,MAPKAPK2,MYD88,SRSF12,ANGEL2,TARDBP,LARP4B,QKI,RBM10,HNRNPK,MAPK14		-2.14069	0.0322989	0.872494	FALSE	effectsize_down
GO_BP	GO:0042537	benzene-containing compound metabolic process	25	10	0	KYAT1,GSTM3,AADAT,ACAA1,KYAT3,EPHX2,FAH,GSTM2,GSTM4,GSTM1		2.14059	0.0323072	0.872494	FALSE	effectsize_up
GO_BP	GO:0090504	epiboly	43	19	0	CD44,ITGB5,DDR1,ITGAV,FLNA,CLASP2,ITGB1,PDCD10,ARHGAP35,CARMIL2,MTOR,FERMT2,MEGF8,TOR1A,PTEN,RHOA,LRG1,CLASP1,RHOC		2.13901	0.0324349	0.874151	FALSE	effectsize_up
GO_BP	GO:1904292	regulation of ERAD pathway	26	18	0	BAG6,UBQLN2,UBQLN1,USP19,TMX1,WFS1,BCAP31,CAV1,STUB1,USP14,SVIP,UBXN1,RNF185,ATXN3,HERPUD1,USP25,USP13,SGTA		-2.13739	0.0325667	0.874674	FALSE	effectsize_down
GO_MF	GO:0030246	carbohydrate binding	280	96	0	APCS,HLA-DRB1,ACAN,LGALS9,DPM1,NECTIN1,NPTX2,SLC2A3,LGALS3,PYGL,TALDO1,SLC2A5,MAN2A2,GALK1,PPP1R3E,GYS1,GAA,ADGRL3,IGF2R,EPM2A,UGP2,MAN2C1,G6PD,GALM,MLEC,FAM3C,BSG,PFKM,AGL,CHID1,GALNT17,KRT1,ADGRL1,NCAN,GANAB,EGLN1,CNTN2,BCAN,PPP1R3D,OS9,ATRN,FBXO2,VCAN,HK1,GBE1,PPP1R3F,MAG,CLEC2L,EMC7,LGALS8,LGALS7B,LGALSL,SORD,PAM,COLEC12,STBD1,LGALS1,P4HTM,ADGRL2,NOMO1,ATRNL1,ALDOA,MAN2B2,RPIA,GPCPD1,H6PD,PLO…		2.13727	0.0325764	0.502213	FALSE	effectsize_up
GO_BP	GO:0015810	aspartate transmembrane transport	20	14	0	SLC1A1,SLC25A18,SLC25A13,SLC25A12,LRRC8B,SLC1A2,SLC1A4,LRRC8A,SLC25A22,LRRC8D,LRRC8C,SLC1A6,GFAP,SLC1A3		2.13713	0.0325871	0.874674	FALSE	effectsize_up
GO_MF	GO:0050750	low-density lipoprotein particle receptor binding	26	19	0	MESD,APBB1,APOB,LRPAP1,LANCL1,SNX17,HSP90B1,CLTC,CLU,SACS,APP,DNAJA1,AP2M1,SYT1,PICALM,HSPG2,CRP,APOE,AP2A1		2.13608	0.0326732	0.502213	FALSE	effectsize_up
GO_CC	GO:0030055	cell-substrate junction	434	323	0	ITGA2,TNC,RPS3,ARMC5,LMO7,ICAM1,GSN,FHL2,CD44,RSU1,ANXA5,CTTN,ACTN2,PPP1R12A,MSN,CAT,SORBS1,TGFB1I1,LIMA1,VIM,LCP1,CD99L2,ITGB5,CPNE3,FERMT3,PIP5K1A,RPL30,PDLIM7,ATAT1,WASF1,PIP5K1C,PARVA,DCTN4,SORBS2,PPP1CC,PALLD,JUP,DNM2,ARL2,NHERF2,SH3KBP1,CASK,RPL8,ANXA1,PTK2B,ITGB2,ITGB8,ARPC3,HSPA1A,RPL23,CAPN2,RRAS2,CSPG4,ITGAV,MAP2K2,FLII,ARHGEF2,YWHAB,EPB41L5,ADD1,ANXA6,FLNA,LAMTOR3,ACTN1,GNA12,RAB21,RPS…		2.13589	0.0326886	0.546172	FALSE	effectsize_up
GO_CC	GO:0000242	pericentriolar material	22	11	0	HOOK3,TUBG1,PCM1,TCP1,CDK5RAP2,DYNC2I1,BBS9,TUBG2,TNKS,LCK,BBS4		-2.13531	0.0327359	0.546172	FALSE	effectsize_down
GO_BP	GO:0097061	dendritic spine organization	86	64	0	CTTN,STAU2,SIPA1L1,PRNP,ABI2,HOMER1,LZTS3,BAIAP2,DOCK10,DBN1,INSR,SHANK1,SHANK3,PICK1,CTNND2,HDAC6,ARHGAP44,ARF1,EPHB2,DNM3,DHX36,DIP2A,WASL,CFL1,GRIN2B,CDC42,CAPRIN1,VPS35,IL1RAPL1,DLG4,EPHA4,PTPRD,NGEF,CDK5,TIAM1,EPHB1,ITPKA,APP,PTEN,PDLIM5,TANC1,SRCIN1,PAK3,DVL1,CAMK2B,KIF1A,ARHGAP33,ABHD17B,TANC2,ZMYND8,ARC,ZNF365,NLGN1,MTMR2,PPFIA2,SLC30A1,UBE3A,RELN,PAFAH1B1,ITGA3,IGF1R,FYN,EPHB3,APOE		-2.13275	0.032945	0.882485	FALSE	effectsize_down
GO_BP	GO:2000352	negative regulation of endothelial cell apoptotic process	36	10	0	ICAM1,ABL1,BRAF,FGG,FGB,FGA,PDPK1,SCG2,CDH5,PAK4		2.13082	0.0331044	0.884955	FALSE	effectsize_up
GO_BP	GO:0072359	circulatory system development	1251	424	0	GPNMB,PTPRM,FHL2,HRG,PKP2,JMJD6,NOTCH2,NTRK3,POGLUT1,LMNA,NPRL3,ARRB2,C3,ACTN2,PRKG1,TPM1,HTATIP2,COL1A1,MTDH,APOB,AIMP1,APOH,ANXA2,SLC1A1,NXN,NDRG4,SH3PXD2B,CLIC4,PDCD4,RB1CC1,DYNC2H1,CREB1,TGFBI,ABL1,SPRED1,SMAD4,SERPINF1,WNK1,KIT,PDLIM7,SOD2,PARVA,F3,SORBS2,CRKL,IGFBP7,JUP,PDCD6,FGF1,MYO1E,SMAD2,MAP2K5,APOD,TSC2,MATR3,INSR,MAPK11,RAPGEF2,PCNA,FGF12,ANXA1,PTK2B,PDLIM2,GSK3A,ITGB2,ITGB8,CRELD1,R…		2.1267	0.0334447	0.889917	FALSE	effectsize_up
GO_CC	GO:0031209	SCAR complex	11	10	0	ABI2,WASF1,BRK1,CYFIP1,NCKAP1,WASF3,ABI1,WASF2,NCKAP1L,CYFIP2		-2.12626	0.0334815	0.552145	FALSE	effectsize_down
GO_BP	GO:0006826	iron ion transport	58	27	0	ABCB7,NECTIN1,DNM2,CP,LMTK2,SLC22A17,B2M,STEAP2,CYBRD1,FXN,TF,SFXN1,FTH1,RAB11B,CLTC,TFRC,FTL,MMGT1,TTYH1,LTF,PGRMC2,ARHGAP1,ISCU,MELTF,HPX,STEAP3,ABCB6		2.12613	0.0334926	0.889917	FALSE	effectsize_up
GO_MF	GO:0000062	fatty-acyl-CoA binding	16	11	0	DBI,SCP2,GCDH,ACOT7,ECI2,ACBD5,ACBD6,ACBD7,HADHA,ACBD3,ACADVL		2.12295	0.0337577	0.513118	FALSE	effectsize_up
GO_MF	GO:1901567	fatty acid derivative binding	17	11	0	DBI,SCP2,GCDH,ACOT7,ECI2,ACBD5,ACBD6,ACBD7,HADHA,ACBD3,ACADVL		2.12295	0.0337577	0.513118	FALSE	effectsize_up
GO_BP	GO:0006999	nuclear pore organization	15	13	0	NUP107,NUP54,NUP133,FXR1,NUP153,NUP98,NUP93,SEH1L,RTN4,AHCTF1,NUP35,NUP205,TPR		-2.12271	0.0337778	0.889917	FALSE	effectsize_down
GO_BP	GO:0007094	mitotic spindle assembly checkpoint signaling	49	16	0	IK,MAD1L1,ZW10,APC,KLHL22,LCMT1,DYNC1LI1,PCID2,PSMG2,CDK5RAP2,BUB3,ATM,MAD2L1BP,PRPF4B,ZNF207,TPR		-2.12239	0.0338052	0.889917	FALSE	effectsize_down
GO_BP	GO:0031577	spindle checkpoint signaling	50	16	0	IK,MAD1L1,ZW10,APC,KLHL22,LCMT1,DYNC1LI1,PCID2,PSMG2,CDK5RAP2,BUB3,ATM,MAD2L1BP,PRPF4B,ZNF207,TPR		-2.12239	0.0338052	0.889917	FALSE	effectsize_down
GO_BP	GO:0071173	spindle assembly checkpoint signaling	49	16	0	IK,MAD1L1,ZW10,APC,KLHL22,LCMT1,DYNC1LI1,PCID2,PSMG2,CDK5RAP2,BUB3,ATM,MAD2L1BP,PRPF4B,ZNF207,TPR		-2.12239	0.0338052	0.889917	FALSE	effectsize_down
GO_BP	GO:0071174	mitotic spindle checkpoint signaling	49	16	0	IK,MAD1L1,ZW10,APC,KLHL22,LCMT1,DYNC1LI1,PCID2,PSMG2,CDK5RAP2,BUB3,ATM,MAD2L1BP,PRPF4B,ZNF207,TPR		-2.12239	0.0338052	0.889917	FALSE	effectsize_down
GO_BP	GO:0140029	exocytic process	91	73	0	KCNB1,VTI1B,PPFIA3,SNAP29,EXOC8,SNAP47,EXOC2,TPRG1L,EXOC7,NAPA,SYT11,RALB,CPLX1,BRSK1,STX1B,OSBPL2,PRRT2,RIMS3,EXOC6,SNAP25,VAMP3,RIMS1,STX1A,UNC13C,EXOC1,DOC2A,SCRIB,SYNGR3,EXOC4,SNCA,SEPTIN5,ERC2,SYT7,VAMP7,SNPH,RAB8A,CPLX2,GNAO1,SYT5,RAB3A,STXBP5,EXOC3,RPH3A,SYT2,STXBP3,UNC13A,VPS18,SV2A,NAPB,SYT13,STXBP1,VPS11,SYT1,UNC13B,RABEPK,SYNJ1,SYT4,SYK,GRIK5,SYTL2,SNAPIN,EXOC6B,NLGN1,YKT6,EXOC5,RIMS2,…		-2.12209	0.0338302	0.889917	FALSE	effectsize_down
GO_BP	GO:0002347	response to tumor cell	50	16	0	HRG,HLA-DRB1,NOTCH2,KLHL22,PRKAA1,GSDME,PRDX2,DAPK1,UFL1,RELA,HSPD1,HMGB1,YWHAG,HLA-A,TXNIP,PVR		2.12097	0.0339239	0.890605	FALSE	effectsize_up
GO_MF	GO:0008106	alcohol dehydrogenase (NADP+) activity	30	15	0	DHRS4,RDH11,DHRS1,AKR1C3,KCNAB1,RDH14,DHRS7,CBR3,AKR1A1,CBR1,AKR7A2,DCXR,AKR1B1,AKR1C2,RDH13		2.11867	0.0341187	0.515739	FALSE	effectsize_up
GO_BP	GO:0034975	protein folding in endoplasmic reticulum	11	10	0	DNAJC10,ERO1A,HSP90B1,PDIA3,P4HB,HSPA5,ERO1B,DNAJC3,CANX,CALR		2.11837	0.0341439	0.894598	FALSE	effectsize_up
GO_CC	GO:0044291	cell-cell contact zone	76	53	0	PKP2,PCDH9,NECTIN1,PKP4,SCN1A,JUP,AFDN,FLCN,AJAP1,RAP2C,ACTN1,ITGB1,VCL,PIK3CA,ANK3,SCN2A,CXADR,ATP1A2,OPALIN,ATP2A2,CDH2,SLC9A1,SPTBN4,SCRIB,TMEM65,AHNAK,JAM3,SLC8A1,CTNNA1,YWHAH,CADM4,ATP1B1,FLOT1,TIAM1,VAMP5,RAP2B,CTNNB1,CTNNA3,TJP2,NECTIN3,AKAP6,SCN4B,PGM5,DLG1,ANK2,JAM2,SLC2A1,SCN1B,FXYD1,PAK1,GJA1,FLOT2,DSP		-2.11717	0.0342451	0.552145	FALSE	effectsize_down
GO_CC	GO:0045111	intermediate filament cytoskeleton	253	83	0	HLA-DRB1,PKP2,SHANK2,LMNA,NOL9,PJA2,VIM,KRT34,NDEL1,CCT8,JUP,PRKCE,PNN,DLGAP2,CLIP1,KRT9,DYRK1A,DTNA,SYNM,MICAL1,NEFM,LMNB2,NEFL,SMARCA2,CARMIL2,INA,NRP1,SLC1A4,PFDN5,KRT10,KRT1,EPPK1,DST,NCKIPSD,NES,CLDN11,SESTD1,KRT222,KRT16,KRT77,MACF1,KRT78,KRT80,KRT72,KRT71,KRT2,NEFH,HSDL1,DDX60,KRT14,KRT76,CASP14,TLK2,PKN2,KRT36,SLC1A6,PRPH,PPL,PLEC,KRT86,KRT85,KRT84,KRT33A,KRT31,KRT19,KRT17,KRT13,KRT6B,KRT…		-2.11448	0.0344743	0.552145	FALSE	effectsize_down
GO_CC	GO:0120111	neuron projection cytoplasm	88	65	0	MAP2,MAP1A,AP3S2,STAU2,AP3S1,NETO1,AGTPBP1,BAIAP2,NDEL1,TRIM46,KIF21A,ARL8B,HNRNPAB,HDAC6,RAB21,MAPT,SPG7,KIFAP3,KIF1B,ZC3H14,NEFL,KIF5A,MAPK8IP3,KIF3B,KIF5C,UCHL1,ABHD12,DLG4,AP3D1,DYNC1H1,FBXW11,DST,ARL8A,STAU1,RAB27B,HIP1R,HSPB1,AP3B1,BLOC1S3,MAP2K4,OPA1,GRIK3,ARMCX3,BLOC1S1,HPCA,HSBP1,FMR1,DLG2,KIF1A,AGBL4,ACTR10,AP3M1,SNAPIN,ARC,KIF3A,AP3M2,PQBP1,AP3B2,CDKL5,SPAST,SOD1,RANGAP1,PAFAH1B1,KIF5B…		-2.11421	0.0344969	0.552145	FALSE	effectsize_down
GO_CC	GO:0019814	immunoglobulin complex	172	25	0	IGKV3D-11,IGKV3-20,JCHAIN,IGHG1,IGKC,IGKV3-7,IGHA1,IGLC2,IGLL5,IGHM,IGKV4-1,IGKV2D-24,IGKV2D-29,IGKV3D-20,IGLV1-47,IGLV3-9,IGHV3-7,IGHV4-61,IGKV1-5,IGHG2,SYK,IGHG4,IGHG3,IGHA2,IGHV3-72		2.11165	0.0347168	0.552145	FALSE	effectsize_up
GO_BP	GO:0009167	purine ribonucleoside monophosphate metabolic process	40	36	0	NT5C1A,PNP,ADSL,NT5E,IMPDH2,CASK,HPRT1,MPP1,PAICS,NT5C,GDA,APRT,NT5C2,AK1,ADSS2,AK2,GART,ADSS1,ATIC,AK4,AK3,AMPD3,TJP2,PFAS,GUK1,GMPR2,DLG2,DLG1,ADK,ADA,MAGI3,GMPS,PPAT,IMPDH1,NUDT2,AMPD2		2.1106	0.0348067	0.910153	FALSE	effectsize_up
GO_CC	GO:0120025	plasma membrane bounded cell projection	2323	1197	0	ITGA2,RPS3,SYNPO,MAP2,CNTN6,PTPRM,GSN,PRR7,HYCC1,KCNB1,C4A,MAP7,ANKRD27,ANKS1B,GLRX5,ADCY6,XRN1,CD44,RTN4R,NOTCH2,CNR1,SHANK2,UBXN10,ADNP,APC2,NTRK3,RAB3IP,TPBG,HVCN1,MAP1A,ABR,CTTN,PUM1,MAPK8,ACTN2,GPRIN1,TPM1,PPP3CA,RTN4RL2,GAP43,KCND3,KCNC2,MSN,PGAM4,SYAP1,GDPD5,EPB41L3,DMTN,APBB1,TUBB4A,AP3S2,RAPH1,STAU2,VTI1A,TXNRD2,TXN2,RTN3,CAMSAP2,PJA2,PPP1R9B,SIPA1L1,CEP290,BTBD8,ARMC9,DBNL,SPTA1,C9ORF72…		-2.11026	0.0348356	0.552145	FALSE	effectsize_down
GO_BP	GO:0071800	podosome assembly	21	12	0	GSN,MSN,DBNL,LCP1,SH3PXD2B,HCK,SRC,FSCN1,MAPK9,RHOA,DOCK5,FARP2		2.10899	0.0349457	0.91198	FALSE	effectsize_up
GO_BP	GO:0010623	programmed cell death involved in cell development	25	10	0	BCL2,KIT,FGF2,BAX,UBE2B,PRKDC,BCL2L1,UNC5C,SOD1,DDB1		2.10797	0.0350338	0.912472	FALSE	effectsize_up
GO_MF	GO:0051010	microtubule plus-end binding	21	18	0	MAPRE3,CLIP2,CLIP1,APC,CLASP2,CKAP5,CLIP3,FBXW11,STIM1,DST,TTBK2,NUMA1,CLIP4,MAPRE2,CLASP1,MAPRE1,PAFAH1B1,TBCB		-2.10314	0.0354532	0.532967	FALSE	effectsize_down
GO_BP	GO:0070371	ERK1 and ERK2 cascade	319	125	0	ICAM1,GPNMB,HLA-DRB1,CD44,NOTCH2,TPBG,ARRB2,MTURN,RASGRP1,PYCARD,LGALS9,GSTP1,NDRG4,GRB10,ABL1,SPRED1,SMAD4,WNK2,SIRT3,CRKL,FGF1,FLCN,RAPGEF2,PTK2B,RAP1A,ITGAV,MAP2K2,FGF2,PRKCA,RRAS,CSK,INPPL1,DUSP3,BRAF,EPHB2,NRXN1,DSTYK,SRC,GNAI2,EZR,TF,NRP1,AKAP12,PHB2,FGG,FGB,FGFR3,FGA,RGS14,NDRG2,FERMT2,EPHA4,ACTA2,HMGB1,KARS1,PDE8B,RANBP9,TIAM1,EPHB1,GLIPR2,APP,EGFR,PTPN11,NHERF1,DDT,SIRPA,DUSP15,CAVIN3,TR…		2.10221	0.035535	0.923457	FALSE	effectsize_up
GO_BP	GO:0006750	glutathione biosynthetic process	16	11	0	SLC1A1,GCLC,SLC7A11,GGT7,GGT1,SLC1A2,HAGH,GCLM,GSS,GGT5,MGST2		2.10152	0.0355957	0.923457	FALSE	effectsize_up
GO_MF	GO:0140566	histone reader activity	30	14	0	HDGFL2,TP53BP1,MECP2,SPIN1,ZZEF1,MPHOSPH8,DNAJC2,STK38,PHF14,MDC1,CHD1L,TAF1,PIH1D1,USP15		-2.09956	0.0357675	0.534754	FALSE	effectsize_down
GO_BP	GO:0001568	blood vessel development	821	269	0	GPNMB,PTPRM,HRG,JMJD6,NOTCH2,NPRL3,C3,HTATIP2,COL1A1,MTDH,APOB,AIMP1,APOH,ANXA2,SLC1A1,CLIC4,DYNC2H1,TGFBI,ABL1,SPRED1,SERPINF1,WNK1,PARVA,F3,CRKL,IGFBP7,JUP,PDCD6,FGF1,MYO1E,MAP2K5,APOD,RAPGEF2,ANXA1,PTK2B,ITGB2,ITGB8,RAP1A,AKT3,NRXN3,CSPG4,ITGAV,RNF213,GAA,AGO2,MYLK,GLMN,SNX17,FGF2,FLNA,BAX,PRKCA,LRP1,SEC24B,RRAS,DDAH1,MCAM,MECP2,LUZP1,ITGB1,PDCD10,PIK3CA,HGS,EPHB2,COMT,JAK1,PRCP,PKM,CYBB,NRXN1…		2.09675	0.0360156	0.932514	FALSE	effectsize_up
GO_MF	GO:0003725	double-stranded RNA binding	75	50	0	ILF3,DUS2,MSN,ZFR,PRKRA,STAU2,MTDH,SUPV3L1,STRBP,VIM,LSM14A,EIF4A1,TUBB4B,ADARB1,AGO2,ACTN1,ADAR,OAS3,AGO3,HNRNPU,EIF4H,DHX36,DHX9,DHX15,TUBA1B,EIF4B,CLTC,HSPD1,TFRC,DDX21,SIDT1,STAU1,MRPL44,YRDC,DDX60,RFTN1,ZNF346,DICER1,ELAVL1,SLC3A2,LRRFIP1,OAS2,MBNL1,AGO1,RIGI,DHX30,EIF2AK2,ILF2,HSP90AB1,DDX1		-2.09306	0.0363441	0.540123	FALSE	effectsize_down
GO_MF	GO:0043495	protein-membrane adaptor activity	47	35	0	EPB41L3,VAPA,RB1CC1,SUN2,ATG2B,JUP,PDCD6,NHERF2,NUP153,BNIP3,SYN1,RRAGA,SLC4A1,RETREG1,LAMTOR1,SPTBN4,ATG2A,ATG16L1,RRAGC,VAPB,NHERF1,ALG14,SYNE3,KRAS,SYNE1,SUN1,PEX26,AKAP6,MYH9,LPL,RETREG3,RETREG2,ATG14,CIB1,HRAS		-2.09107	0.0365215	0.540123	FALSE	effectsize_down
GO_BP	GO:0031032	actomyosin structure organization	215	126	0	SYNPO,ZEB2,ACTN2,TPM1,PFN2,EPB41L3,SORBS1,S100A10,ITGB5,NF2,ABL1,CGNL1,SMAD4,LPAR1,CARMIL1,LIMCH1,TMOD1,DNM2,STMN1,EPB41L1,PTK2B,ARHGEF10L,TSC1,FLII,EPB41L5,MKKS,CLASP2,LUZP1,ITGB1,BRAF,MYH10,CDC42BPB,CORO2B,TMOD2,CFL2,PAK2,MYH14,PIK3R1,IQGAP1,CD47,SRC,INPP5K,CDC42,SDC4,LIMK1,SLC9A1,MTOR,NRP1,AMOT,MYO18A,PFN1,ANLN,FERMT2,ARAP1,ZYX,SORBS3,PHACTR1,FAM171A1,PPM1E,CDC42BPA,CCDC88A,CNN3,S1PR1,PPFIA1,R…		-2.08812	0.0367872	0.950625	FALSE	effectsize_down
GO_MF	GO:0140693	molecular condensate scaffold activity	48	24	0	PRNP,G3BP2,WNK1,LGALS3,FXR1,UBQLN2,NUP153,NUP98,SQSTM1,MECP2,HNRNPA2B1,SOS1,CAPRIN1,NCK1,FUS,ALKBH5,G3BP1,SYT1,MSI1,FMR1,FAM81A,MAVS,TARDBP,BRD3		-2.08764	0.0368307	0.541768	FALSE	effectsize_down
GO_BP	GO:2000179	positive regulation of neural precursor cell proliferation	53	14	0	FGF2,FLNA,ITGB1,GNAI2,NAP1L1,NES,CTNNB1,GPR37L1,ADGRG1,KDM1A,SOX10,PROX1,SMARCD3,LYN		2.08622	0.0369588	0.950948	FALSE	effectsize_up
GO_CC	GO:0005923	bicellular tight junction	129	59	0	SYNPO,FRMD4A,MTDH,RAB13,VAPA,CGNL1,DLG3,MPP7,TBCD,RAPGEF2,RAP2C,APC,MAGI2,ARHGEF2,STRN,PALS1,ARHGAP17,LIN7B,ANK3,CXADR,CYTH3,AMOT,EPPK1,JAM3,CLDN11,ADCYAP1R1,RAP2B,LIN7C,OCLN,CTNNB1,CCDC85C,MPDZ,C1QTNF5,MICALL2,MAGI1,PARD3,ILDR2,TJP2,SH3BP1,CLDN10,TJP1,DLG1,CDH5,MAGI3,JAM2,EPB41L4B,PARD6A,F11R,RIGI,FRMD4B,PDCD6IP,CYTH1,CLDN12,LIN7A,SYMPK,VASP,PRKCI,CDK4,SHROOM2		-2.08548	0.0370262	0.582015	FALSE	effectsize_down
GO_BP	GO:0042743	hydrogen peroxide metabolic process	55	31	0	HBD,CAT,HBA2,HBB,SOD2,PRDX3,HDAC6,MPO,PRDX1,PRDX4,PRDX5,PARK7,CYBB,PRDX2,MAOB,SNCA,HBG1,EGFR,HP,ACOX1,TXN,NNT,HBZ,HBG2,SOD1,RAC2,RAC1,MT3,HBA1,GPX1,FYN		2.08533	0.0370389	0.950948	FALSE	effectsize_up
GO_BP	GO:0042102	positive regulation of T cell proliferation	105	33	0	RPS3,PPP3CA,PYCARD,LGALS9,SPTA1,PNP,SLC7A1,NCK2,ANXA1,NCK1,TFRC,HMGB1,STAT5B,DNAJA3,CCDC88B,TRAF6,GPAM,PTPRC,IL6ST,ICOSLG,FADD,RIPK2,TYK2,SYK,PRKCQ,JAK2,IL18,HLA-E,HLA-A,NCKAP1L,AIF1,CORO1A,CD81		2.08369	0.0371887	0.950948	FALSE	effectsize_up
GO_BP	GO:0045429	positive regulation of nitric oxide biosynthetic process	44	18	0	DDAH2,HBB,SOD2,ASS1,INSR,PTK2B,ITGB2,DDAH1,PIK3CB,CLU,ASL,APP,AKT1,JAK2,SMAD3,HSP90AB1,HSP90AA1,APOE		2.08351	0.0372048	0.950948	FALSE	effectsize_up
GO_BP	GO:1904407	positive regulation of nitric oxide metabolic process	45	18	0	DDAH2,HBB,SOD2,ASS1,INSR,PTK2B,ITGB2,DDAH1,PIK3CB,CLU,ASL,APP,AKT1,JAK2,SMAD3,HSP90AB1,HSP90AA1,APOE		2.08351	0.0372048	0.950948	FALSE	effectsize_up
GO_BP	GO:0070972	protein localization to endoplasmic reticulum	83	51	0	UBAC2,SEC61A2,VAPA,BAG6,SGTB,SPCS3,UBL4A,SPCS2,SEC62,CHMP4A,BCAP31,SRP9,SEC61B,RER1,RAB3GAP2,SEC16A,SRP54,HSPA5,OS9,RYR2,GABARAPL2,DDRGK1,GPAA1,RAB3GAP1,CHMP4B,SRP14,NACA,MIA2,AKT1,SRPRA,RTN4,RAB10,SRP68,KDELR1,HERPUD1,YWHAE,BTF3,ANK2,MIA3,SRPRB,BCAP29,GET4,SEC61A1,SPCS1,SEC61G,SEC63,GBF1,SSR3,SRP72,SRP19,SGTA		-2.0832	0.0372326	0.950948	FALSE	effectsize_down
GO_BP	GO:0008631	intrinsic apoptotic signaling pathway in response to oxidative stress	66	38	0	NOL3,BCL2,NONO,SOD2,TRAP1,UBQLN1,FGF2,BAG5,PDCD10,HTRA2,SFPQ,PARK7,P4HB,PRKN,PRODH,MAP3K5,PPIA,STK24,STK25,ARL6IP5,HSPB1,RACK1,CTNNB1,GSKIP,AKT1,MAP2K4,UACA,PDK1,PARP1,JAK2,DIABLO,FBXO7,SOD1,PYCR1,PRKCD,PML,GPX1,FYN		2.0774	0.0377649	0.962678	FALSE	effectsize_up
GO_BP	GO:0000096	sulfur amino acid metabolic process	34	22	0	MTAP,GCLC,SLC7A11,CBS,BLMH,SMS,MRI1,GGT1,ENOPH1,MTR,MTHFR,MTHFD2L,GCLM,MTHFD1,MSRA,ADI1,APIP,CPS1,TST,MMUT,MPST,CTH		2.07586	0.0379065	0.962711	FALSE	effectsize_up
GO_BP	GO:0030514	negative regulation of BMP signaling pathway	74	12	0	HTRA1,GPR155,UBE2D3,ABL1,LEMD3,SPART,CAV1,SORL1,PPM1A,SFRP1,TRIM33,UBE2D1		2.0758	0.0379124	0.962711	FALSE	effectsize_up
GO_BP	GO:0051298	centrosome duplication	76	30	0	RBM14,CHMP1B,CHMP2A,BRSK1,NUBP1,XPO1,CETN2,CKAP5,VPS4B,NUP62,NPM1,CHMP5,CHMP4B,CHMP2B,RAB6C,CEP44,CDK5RAP2,CHMP3,NDE1,FBXW5,CHMP1A,CCP110,TRIM37,CDK2,NAT10,CHORDC1,USP33,PDCD6IP,ARHGEF10,ROCK2		-2.07426	0.0380555	0.964487	FALSE	effectsize_down
GO_MF	GO:0008483	transaminase activity	25	16	0	KYAT1,ABAT,OAT,PSAT1,AADAT,GOT1,KYAT3,CISD1,GFPT1,GPT2,GPT,BCAT1,BCAT2,PHYKPL,ETNPPL,GOT2		2.07237	0.038231	0.559358	FALSE	effectsize_up
GO_BP	GO:0006693	prostaglandin metabolic process	50	25	0	GSTP1,PTGDS,PTGR2,PTGR1,COMT,AKR1C3,PTGES2,CBR1,PTGES3,ACOX1,CTHRC1,AKR1B1,PLAA,PNPLA8,AKR1C2,PTGES,PTGIS,GSTM1,DAGLB,PRXL2B,TBXAS1,PTGS1,MIF,FABP5,CD74		2.0723	0.0382372	0.964832	FALSE	effectsize_up
GO_BP	GO:0061448	connective tissue development	291	72	0	BPNT2,CD44,TBL1XR1,PRKG2,SCIN,COL1A1,BBS1,SH3PXD2B,PBXIP1,SERPINH1,TGFBI,CBS,LNPK,ITGB8,NCOA2,FGF2,MKKS,PRKAA1,PIK3CA,SLC25A25,TAPT1,ACAT1,BGN,SMPD3,SPTLC2,SPART,FGFR3,ACTA2,RASAL2,DDRGK1,SORL1,PTPN11,LIPA,CTNNB1,CHADL,COL6A1,ZMPSTE24,GLG1,FTO,PGRMC2,BBS2,TRIP11,PARP1,MAPK3,NCOA1,ZBTB16,RB1,OGN,NFIA,MGP,LPL,FGFR1,EFEMP1,ECM1,COL2A1,CHI3L1,CD34,BBS4,SNX19,MBOAT2,DHRS7B,CD2AP,PUM2,PLAAT3,PDGFRB,NPR…		2.07176	0.0382877	0.964832	FALSE	effectsize_up
GO_BP	GO:0006577	amino-acid betaine metabolic process	17	12	0	BBOX1,ALDH9A1,ACADM,CRAT,ALDH7A1,CPT2,CPT1A,CHDH,TMLHE,CPT1C,SHMT1,CROT		2.07158	0.0383051	0.964832	FALSE	effectsize_up
GO_BP	GO:0032720	negative regulation of tumor necrosis factor production	80	14	0	GPNMB,ARRB2,LGALS9,GSTP1,ORM1,FXR1,SYT11,TSPO,RAD21,SIRPA,DICER1,AKAP8,PTPN6,TRIM27		2.07097	0.038362	0.964832	FALSE	effectsize_up
GO_BP	GO:2000177	regulation of neural precursor cell proliferation	92	30	0	SHOC2,NF2,FGF2,FLNA,PTBP2,ITGB1,KIFAP3,GNAI2,CDH2,NAP1L1,CTNNA1,ILK,NES,PTPRZ1,CTNNB1,RHOA,CEND1,APPL2,GPR37L1,ADGRG1,KDM1A,SOX10,SLC16A2,PROX1,NF1,FOXO3,EMX1,SIRT2,SMARCD3,LYN		2.06674	0.0387584	0.972946	FALSE	effectsize_up
GO_CC	GO:0098687	chromosomal region	408	187	0	MCM3,SMARCE1,NHP2,PPP1R12A,NUP107,CHAMP1,TP53BP1,WRNIP1,TERF2IP,FEN1,MAD1L1,SUN2,CHMP7,NUP133,NDEL1,PPP2R5C,DCTN4,PPP1CC,SMARCC2,CHMP1B,CHMP2A,NUP160,CENPV,MSH2,CHMP6,ZW10,WDR82,PCNA,DCTN3,NUP98,CLIP1,MTA2,RPA2,APC,CBX1,DCTN6,SMARCA5,CLASP2,XPO1,LUZP1,RPA1,RBBP7,HNRNPA2B1,HNRNPU,CHMP4A,UVRAG,DHX36,PPP2R5A,SMC1A,UPF1,RBBP4,XRCC5,CKAP5,H3-3B,GATAD2B,XRCC1,DYNC1LI1,PRKDC,SEH1L,SMC3,RCC2,PURA,TERF2,F…		-2.06527	0.0388972	0.602221	FALSE	effectsize_down
GO_BP	GO:0032735	positive regulation of interleukin-12 production	44	12	0	LGALS9,MAPK11,PLCG2,PLCB1,RELA,HSPD1,HMGB1,TRAF6,RIPK2,SYK,HLA-G,MAPK14		2.06515	0.0389085	0.974858	FALSE	effectsize_up
GO_CC	GO:0055037	recycling endosome	211	137	0	UNC13D,WIPF3,SLC9A7,RAB13,WASH3P,ABHD17A,SLC1A1,GRIPAP1,VTI1B,RABEP1,LZTR1,INPP4A,AVL9,TNIK,OPTN,STX12,ITSN1,AKAP5,DNM2,TBC1D17,STX7,EHD4,SCAMP5,RAB11FIP2,RAP2C,TUBG1,SYT11,SCAMP1,TPP1,LMTK2,ARHGAP44,BAIAP3,SLC9A6,ITGB1,PDIA3,B2M,NISCH,EEA1,VAMP3,ARFGEF2,MYO5A,EHD1,TF,CLCN3,STX6,NEU3,RAB11B,DYNC1LI1,PACSIN2,WASHC1,RAB14,NDRG1,TFRC,ATG9A,CLIP3,RABGEF1,VIPAS39,RAB12,RAB11FIP5,INPP5F,SNX18,RAB8A,SOR…		-2.06477	0.0389449	0.602221	FALSE	effectsize_down
GO_BP	GO:0051127	positive regulation of actin nucleation	14	11	0	GSN,SCIN,ABI2,WASF1,BRK1,CYFIP1,NCKAP1,WASF3,WASF2,FCHSD2,TRIM27		-2.06234	0.039175	0.976461	FALSE	effectsize_down
GO_BP	GO:0110020	regulation of actomyosin structure organization	106	68	0	SYNPO,TPM1,PFN2,S100A10,NF2,ABL1,CGNL1,SMAD4,LPAR1,CARMIL1,LIMCH1,STMN1,ARHGEF10L,TSC1,MKKS,CLASP2,BRAF,CORO2B,PAK2,PIK3R1,CD47,INPP5K,CDC42,SDC4,LIMK1,SLC9A1,MTOR,NRP1,AMOT,PFN1,FERMT2,ARAP1,SORBS3,PPM1E,CCDC88A,S1PR1,PPFIA1,RHOA,WASF2,TTC8,RHPN2,EVL,RGCC,AKAP13,RAPGEF3,ITGB1BP1,TJP1,SFRP1,PXN,PROX1,BBS4,ASAP3,F11R,ARHGEF18,CLASP1,PPM1F,ARHGEF10,ROCK2,ROCK1,RAC1,PRKD1,PIK3R2,PAK1,MET,SMAD3,RHOC,…		-2.06214	0.0391942	0.976461	FALSE	effectsize_down
GO_BP	GO:0007214	gamma-aminobutyric acid signaling pathway	30	20	0	SHISA7,PHF24,GABRG2,GABRA1,GABRA2,GABRA3,GABRA4,GNAI2,GABRA5,PLCL2,GABBR2,CACNB4,SLC12A2,GABRB2,GABRD,PLCL1,HTR1A,GABRB3,GABRB1,GABBR1		-2.06174	0.0392321	0.976461	FALSE	effectsize_down
GO_BP	GO:0001708	cell fate specification	110	25	0	APC2,SMAD4,MTA2,APC,FKBP8,FGF2,ITGB1,RBBP7,TBR1,RBBP4,NRP1,GATAD2B,MTA1,TENM4,CTNNB1,MBD3,MGA,NFIA,HDAC1,FGFR1,PSEN1,NFIB,HDAC2,CHD4,BMPR1A		-2.06136	0.0392689	0.976461	FALSE	effectsize_down
GO_BP	GO:0007339	binding of sperm to zona pellucida	39	11	0	UBAP2L,CCT8,CCT3,VDAC2,CCT5,TCP1,CCT4,ALDOA,CLGN,CCT2,CCT7		-2.05987	0.0394111	0.978152	FALSE	effectsize_down
GO_CC	GO:0009897	external side of plasma membrane	401	100	0	ITGA2,ICAM1,HLA-DRB1,RTN4R,ANXA5,RTN4RL2,PRNP,SLC1A1,SLC7A5,CLPTM1,KIT,NCAM1,ITGAM,F3,NT5E,INSR,ITGB2,CAPN2,ITGAV,IDE,MOG,ITGA6,MCAM,ITGB1,B2M,CA4,GFRA2,P4HB,ABCB1,BCAM,CDH13,MAP3K5,CLCN3,ANTXR1,ASTN1,AMOT,FGG,FGB,FGA,DAG1,SLC4A3,IGSF21,TFRC,LAMP1,ACE,CD9,BTN3A3,GSR,P2RX7,FLOT1,ITGA1,THY1,ATP6AP2,FCER1G,CNTFR,S1PR1,GRIA1,TMEM123,ANPEP,CTSB,GRIA2,BTN2A1,PECAM1,PTPRC,IL6ST,HLA-B,ICOSLG,GPC4,SEMA7A,…		2.05866	0.0395272	0.606296	FALSE	effectsize_up
GO_MF	GO:0016769	transferase activity, transferring nitrogenous groups	30	21	0	KYAT1,ABAT,OAT,PSAT1,AADAT,GOT1,KYAT3,CISD1,NOS1,GFPT1,GPAA1,PIGK,GPT2,BLVRB,GPT,BCAT1,GAPDH,BCAT2,PHYKPL,ETNPPL,GOT2		2.05852	0.0395398	0.575305	FALSE	effectsize_up
GO_BP	GO:0033993	response to lipid	949	357	0	ITGA2,TNC,MTAP,ADCY6,XRN1,GNG2,CNR1,A2M,MAPK8,PADI2,MSN,CAT,IDH1,COL1A1,PYCARD,LGALS9,PPP1R9B,GSTP1,MTDH,PTGDS,GPR155,BCL2,SAFB,ALAD,VIM,BCKDHB,HMGB2,MAP1B,SLC7A5,PDCD4,PLPP1,PCSK1,CREB1,ABL1,PRMT2,KANK2,SERPINF1,LPAR1,SOD2,ITGAM,ASS1,PLSCR4,IGFBP7,SMAD2,WBP2,CMPK2,PRKCE,SSTR2,SMYD3,PCNA,ANXA1,PTK2B,GSK3A,GSK3B,NQO1,PRDX3,BCR,HSPA1A,CAPN2,FBXO3,NCOA2,HDAC6,ENDOG,MPO,DDX17,RUVBL2,PRKCA,CAD,GNAI1,T…		2.05814	0.0395767	0.980415	FALSE	effectsize_up
GO_MF	GO:0008757	S-adenosylmethionine-dependent methyltransferase activity	167	60	0	METTL9,TPMT,COQ3,PRMT8,NOP2,METTL16,PRMT2,GAMT,NDUFAF5,TRMT1,TRMT10C,ARMT1,MRM3,SMYD3,NDUFAF7,WDR5,HNMT,RNMT,COMT,LCMT1,METTL13,CARM1,SETD3,EEF1AKMT2,TMT1B,METTL15,FTSJ3,MRM1,VCPKMT,PCIF1,METTL3,SETD7,NSUN5,PRMT5,NSD3,DPH5,N6AMT1,DIMT1,TRMT2A,THUMPD3,RRP8,AS3MT,PRMT3,KMT2A,DNMT1,FBLL1,COMTD1,PRMT9,TRMT11,TRMT5,NSUN2,TFB1M,NTMT1,TMT1A,CMTR1,SMYD5,SETD1A,PCMT1,PRMT1,FBL		2.05643	0.0397414	0.575305	FALSE	effectsize_up
GO_BP	GO:1990138	neuron projection extension	169	113	0	MAP2,RTN4R,ADNP,CTTN,RAPH1,C9ORF72,MAP1B,TTL,PLXNA1,ABL1,NDEL1,TRIM46,DDR1,WASF1,GDI1,DNM2,DCLK1,GSK3B,SEMA4F,HDAC6,TRPV2,NLGN3,CPNE1,RAB21,ISLR2,TWF2,CLASP2,SLC9A6,MECP2,ITGB1,MAPT,VCL,CYFIP1,OLFM1,SHTN1,RASAL1,PRKN,IQGAP1,RIMS1,LIMK1,MUL1,NRP1,CLSTN3,DIP2B,CPNE6,SYT17,ITSN2,PLXNA4,NEDD4L,IMPACT,EIF4G2,SPAG9,MEGF8,STK11,SH3GL2,GOLGA4,CDK5,TIAM1,MAG,NRN1,SLITRK1,SYT3,ULK1,CDH4,SYT2,PPP3CB,CTNNB1,…		-2.05527	0.039853	0.985408	FALSE	effectsize_down
GO_BP	GO:0000281	mitotic cytokinesis	98	68	0	ZFYVE19,TTC19,CHMP7,WNK1,EXOC8,CHMP1B,EXOC2,CHMP2A,CHMP6,STMN1,ARL3,EXOC7,APC,SON,SPTBN1,TRIM36,ARF1,STAMBP,MYH10,UNC119,EXOC6,CHMP4A,ANK3,MYH14,CFL1,USP8,IQGAP1,SNX9,VPS4B,EXOC1,SPART,ANLN,EXOC4,IST1,NUP62,SEPTIN6,CHMP5,CHMP4B,SNX18,EXOC3,CHMP2B,POLDIP2,SNX33,ARF6,RHOA,MITD1,RASA1,CHMP3,RAB35,VPS4A,CIT,IQGAP2,CHMP1A,CUL7,MTMR3,RTKN,BBS4,EXOC6B,ZNF365,EXOC5,PDCD6IP,KIF20B,ROCK2,RAB11A,SPAST,ROCK1…		-2.05361	0.0400135	0.986654	FALSE	effectsize_down
GO_BP	GO:0044380	protein localization to cytoskeleton	66	38	0	BICD1,MAP1A,CHAMP1,GAS2L1,PPP1R9B,MAPRE3,ABHD17A,UBXN2B,ABL1,HOOK3,GSK3B,DIAPH1,APC,GOLGB1,CSNK1D,LUZP1,HNRNPU,PCM1,NUP62,MARK4,TTBK2,NUMA1,NSFL1C,CEP250,MAPRE2,STK3,MID1,DVL1,BBS4,ABHD17C,ABHD17B,PARD6A,SNX10,NUDCD3,MAPRE1,DCTN2,KIF20B,RAB11A		-2.0532	0.0400531	0.986654	FALSE	effectsize_down
GO_MF	GO:0030695	GTPase regulator activity	489	308	0	ANKRD27,DENND5B,RAB3IP,NPRL3,RASGRP1,ABR,DENND1A,PLXNB1,EEF1D,SIPA1L1,AGAP2,C9ORF72,VPS9D1,RAPGEF1,AGFG2,GRIPAP1,RABEP1,SMAP2,PSD,TBC1D10A,TBC1D22B,RALGPS1,GDPGP1,ARFGAP3,DOCK2,ARFGAP2,TBC1D7,SGSM2,DOCK10,SH2D3C,RANBP2,DOCK4,HERC2,GDI1,ARHGAP23,DOCK3,ITSN1,TBC1D10B,TBC1D4,TSC2,TBCD,EIF2B5,ELMOD1,ARHGEF6,TBC1D17,AGAP1,FLCN,RABGAP1L,RAPGEF2,TBC1D5,ALDH1A1,BCR,RAP1A,ARHGEF10L,ACAP2,ARHGEF2,GPSM1,SMC…		-2.05296	0.0400767	0.577105	FALSE	effectsize_down
GO_BP	GO:0009260	ribonucleotide biosynthetic process	173	132	0	ADCY6,VPS9D1,DMAC2L,NME7,NDUFA6,UCK1,SLC25A13,ADSL,IMPDH2,HPRT1,NDUFA10,ATP5MG,UMPS,MT-ATP6,PAICS,CAD,AK5,NDUFA9,DHODH,ATP5MK,STOML2,NDUFS3,NDUFB11,ADCY3,NDUFB8,NDUFS4,NDUFC2,NDUFS5,NDUFV1,APRT,CTPS2,ATP5F1A,ENO1,ATP5F1B,ATP5F1C,NDUFA7,GUCY1A1,SPHK2,GUCY1B1,AK1,SDHA,NDUFS2,NDUFA5,SDHB,ADCY2,NDUFB6,NDUFA3,MT-ND4,NDUFA12,NDUFB7,NDUFB5,CTPS1,DCK,NDUFB3,ATP5F1D,ATP5PB,NME2,NDUFV2,LIPA,ADSS2,UQCC3,AK2…		2.05019	0.0403459	0.990587	FALSE	effectsize_up
GO_MF	GO:0016811	hydrolase activity, acting on carbon-nitrogen (but not peptide) bonds, in linear amides	67	34	0	ASPA,CAT,NIT2,HINT2,GLS2,HDAC6,CAD,PARK7,ASAH1,HDAC4,AMDHD2,NIT1,SIRT5,HINT3,PDF,ASRGL1,HINT1,ACY3,HDAC8,NGLY1,FAAH,HDAC5,HDAC3,HDAC1,GLS,FHIT,BTD,HDAC11,NAAA,SIRT2,TGM2,HDAC2,DARS1,ACY1		2.05017	0.0403477	0.577965	FALSE	effectsize_up
GO_BP	GO:0022406	membrane docking	89	72	0	ICAM1,KCNB1,RAB3IP,MSN,CEP290,VAPA,VTI1B,NDRG4,PPFIA3,STX12,SNAP29,EXOC8,EXOC2,TPRG1L,STX7,EXOC7,RALB,STX1B,RIMS3,EXOC6,SNAP25,VAMP3,RIMS1,STX1A,EZR,ATP2A2,AHCYL1,STX6,UNC13C,STX5,EXOC1,EXOC4,SNPH,RAB8A,CPLX2,GNAO1,CHP1,EXOC3,SNX3,VAPB,PACS2,STXBP3,UNC13A,VPS18,PDZD8,PEX16,PEX26,STXBP1,VPS11,SYT1,UNC13B,RABEPK,STX10,STX16,CAV2,ESYT2,STX17,SYTL2,ESYT1,EXOC6B,ATG14,YKT6,EXOC5,RIMS2,STX8,USO1,RAB7A,…		-2.05001	0.0403631	0.990587	FALSE	effectsize_down
GO_BP	GO:0050767	regulation of neurogenesis	372	184	0	DAB1,MAP2,ASPA,ANKRD27,RTN4R,ADNP,YTHDF2,PPP3CA,STAU2,PLXNB1,ANXA2,HMGB2,S100A10,EFNB3,PLXNB2,DYNLT1,NF2,LRP4,MAP1B,SLC7A5,BAIAP2,SERPINF1,KIT,TRIM46,DPYSL5,GDI1,DBN1,FXR1,PPP1CC,HOOK3,TRIM32,RAPGEF2,SHANK3,SEMA4F,MAP2K2,HDAC6,TRPV2,TTBK1,FGF2,RAB21,ISLR2,NPTN,TWF2,BRINP1,MECP2,TBC1D24,ITGB1,MAPT,BRAF,GRM5,B2M,KIFAP3,MAP6,CYFIP1,DCC,EPHB2,SHTN1,PLXNC1,DHX36,RHEB,SRRT,NEFL,TSPO,PCM1,LIMK1,XRCC5,NT…		-2.04887	0.040475	0.991486	FALSE	effectsize_down
GO_BP	GO:0006767	water-soluble vitamin metabolic process	64	36	0	FLAD1,PDXK,GCLC,SLC2A3,CLYBL,ERO1A,PSAT1,MCCC1,PDXP,GSTO1,ATP1A2,CLSTN3,PNPO,MMAB,THTPA,PANK4,AASDHPPT,MTR,SLC25A32,SLC25A42,MMAA,MTHFD2L,PANK2,PLPBP,RFK,SHMT1,MMACHC,MTHFS,ALPL,SLC23A2,FPGS,BTD,SLC25A19,SLC25A16,SLC2A1,HLCS		2.04608	0.0407483	0.995613	FALSE	effectsize_up
GO_BP	GO:0009072	aromatic amino acid metabolic process	41	12	0	QDPR,HNMT,PARK7,GCDH,CARNS1,PCBD2,MTHFD2L,PCBD1,THAP4,FAH,HAL,GSTZ1		2.04561	0.0407945	0.995613	FALSE	effectsize_up
GO_BP	GO:0140053	mitochondrial gene expression	176	132	0	GATB,MRPS12,TEFM,MRPL40,MRPS14,PRORP,SUPV3L1,MRPL14,MRPS25,TARS2,TRNT1,MRPL21,RMND1,EARS2,TRMT10C,GFM1,MRPL18,MRPL28,MRPL23,FASTKD5,MRPL13,PTCD3,POLR2A,PRKAA1,MRPL9,IARS2,MRPS2,MTIF2,MRPS16,MRPL1,HSD17B10,MRPS10,DAP3,DARS2,MRPS15,MRPL3,UQCC2,TACO1,GARS1,MRPS35,MRPS22,MRPL50,FASTKD1,OXA1L,MRPS24,MRPL19,MRPL43,MRPS28,RARS2,YARS2,MRPS31,MRPS26,POLR2B,MRPS9,MRPL46,PNPT1,LARS2,MRPL58,GFM2,MRPS21,DDX3X…		2.04427	0.0409269	0.996997	FALSE	effectsize_up
GO_MF	GO:0001786	phosphatidylserine binding	59	34	0	PLCD1,SCIN,ANXA5,GAP43,ANXA4,ANXA2,ANXA11,ANXA8L1,ANXA1,ANXA6,CPNE1,ASAP1,TLN1,SMPD3,SCARB2,CPNE6,GRAMD1B,ANXA7,HMGB1,SYT5,OSBPL10,GSDMA,FCHO2,OSBPL8,APPL2,SYT1,MFGE8,SYTL2,APPL1,CAVIN2,MARK1,SCARB1,ADGRB1,ANXA3		2.04089	0.041262	0.587984	FALSE	effectsize_up
GO_BP	GO:0043201	response to L-leucine	15	11	0	RPTOR,KLHL22,RPS6KB1,PIK3CA,LARS1,MTOR,UBR2,UBR1,SESN3,STAMBPL1,SESN1		-2.03926	0.0414237	1	FALSE	effectsize_down
GO_BP	GO:0030258	lipid modification	194	112	0	CNR1,BDH2,ACADS,DGKG,SYNJ2,IRS2,PLPP1,ETFDH,MLYCD,HSD17B4,APOD,DGKB,FABP3,B4GALNT1,RNF213,ETFA,INPP5J,SACM1L,INPPL1,DECR2,PRKAA1,SCP2,MTM1,ACADM,INPP4B,HACL1,DGKE,HSD17B10,AUH,AMACR,INPP5K,ACAA1,ACOX3,CRAT,GCDH,AKT2,MTMR7,MTMR6,ACAT1,ECI1,MCAT,DGKH,CPT2,ECI2,DECR1,ACAA2,PIP4P1,CPT1A,DGKI,ACOT8,OCRL,HADH,ABCD3,INPP5F,MTMR1,MBOAT7,MTMR10,ECHDC1,PTEN,EPHX2,ACOX1,AKT1,SAMD1,LONP2,ACAD10,DGKD,FA2H,INP…		2.0384	0.0415104	1	FALSE	effectsize_up
GO_BP	GO:0046685	response to arsenic-containing substance	32	18	0	ZFAND1,ALAD,GCLC,SERPINF1,HNRNPA1,GSTO1,DHX36,SRRT,NEFL,FECH,DDX3X,GRIA1,UROS,PPIF,HSF1,HMOX1,VCP,RBM4		2.03633	0.0417177	1	FALSE	effectsize_up
GO_CC	GO:0016581	NuRD complex	16	11	0	MTA2,RBBP7,RBBP4,GATAD2B,MTA1,MBD3,CHD5,MBD2,HDAC1,HDAC2,CHD4		-2.03505	0.0418457	0.63	FALSE	effectsize_down
GO_CC	GO:0090545	CHD-type complex	16	11	0	MTA2,RBBP7,RBBP4,GATAD2B,MTA1,MBD3,CHD5,MBD2,HDAC1,HDAC2,CHD4		-2.03505	0.0418457	0.63	FALSE	effectsize_down
GO_BP	GO:0007616	long-term memory	38	20	0	BTBD9,PJA2,PRNP,ACSS2,CAMK4,SHANK1,MECP2,RPS6KB1,RASGRF1,SNAP25,RGS14,CPEB3,GRIA1,ADCY8,EIF2AK4,ADCY1,CALB1,ARC,RELN,APOE		-2.03392	0.0419593	1	FALSE	effectsize_down
GO_BP	GO:0070372	regulation of ERK1 and ERK2 cascade	296	116	0	ICAM1,GPNMB,HLA-DRB1,CD44,NOTCH2,TPBG,ARRB2,MTURN,RASGRP1,PYCARD,LGALS9,GSTP1,NDRG4,ABL1,SPRED1,SMAD4,WNK2,SIRT3,CRKL,FGF1,FLCN,RAPGEF2,PTK2B,RAP1A,FGF2,PRKCA,RRAS,CSK,DUSP3,BRAF,EPHB2,NRXN1,DSTYK,SRC,GNAI2,EZR,NRP1,AKAP12,PHB2,FGG,FGB,FGFR3,FGA,RGS14,NDRG2,FERMT2,EPHA4,ACTA2,HMGB1,PDE8B,RANBP9,TIAM1,EPHB1,GLIPR2,APP,EGFR,PTPN11,NHERF1,DDT,SIRPA,DUSP15,CAVIN3,TRAF7,YWHAZ,DUSP26,PHB1,PRMT5,FN1,SYN…		2.0332	0.0420318	1	FALSE	effectsize_up
GO_BP	GO:1905039	carboxylic acid transmembrane transport	155	64	0	SLC7A10,IRS2,SLC1A1,SLC7A5,SLC7A11,SLC25A18,SLC7A1,SLC25A13,SLC25A12,SLC6A7,SLC16A7,SLC17A6,TTYH2,TTYH3,EPM2A,ITGB1,SLC25A1,SLC6A9,SLC27A1,ATP1A2,ABCB1,SLC25A20,AKT2,LRRC8B,SLC7A8,SFXN1,SLC1A2,SLC1A4,CPT2,ACSL1,CPT1A,SLC17A7,MPC2,ARL6IP5,ABCD3,LRRC8A,SLC25A32,SLC25A11,SLC25A22,SLC16A1,GRM1,AKT1,LRRC8D,LRRC8C,TTYH1,KCNJ10,SLC38A3,SLC6A15,SLC3A2,SLC23A2,SLC1A6,SEPTIN2,GFAP,ABCD1,SFXN3,MPC1,ARL6IP1,…		2.0328	0.0420727	1	FALSE	effectsize_up
GO_BP	GO:0048041	focal adhesion assembly	85	61	0	ITGA2,HRG,CTTN,ACTN2,DMTN,SORBS1,BCL2,S100A10,GPM6B,PIP5K1A,ABL1,SLK,LIMCH1,APOD,PTK2B,BCR,TSC1,PTPRK,EPB41L5,ACTN1,CAMSAP3,CLASP2,DUSP3,VCL,CORO2B,TLN1,SRC,SDC4,SLC9A1,NRP1,RCC2,CDH11,PTPRA,PTK2,FERMT2,CORO1C,THY1,ARHGEF7,PTEN,POLDIP2,MACF1,RHOA,PEAK1,FAM107A,MAP4K4,ITGB1BP1,TRIP6,SFRP1,DAPK3,ACTN3,DUSP22,CLASP1,PPM1F,ROCK2,TAOK2,ROCK1,RAC1,PTPRJ,SMAD3,LIMS1,ACTG1		-2.03263	0.0420898	1	FALSE	effectsize_down
GO_BP	GO:0032970	regulation of actin filament-based process	398	246	0	SYNPO,GSN,HRG,PKP2,ZEB2,SCIN,CTTN,ACTN2,COTL1,TPM1,PFN2,DMTN,STAU2,PYCARD,SPTA1,C9ORF72,ABI2,LIMA1,WASH3P,S100A10,GPM6B,NF2,ADD2,TAOK1,BAIAP2,ABL1,KANK2,CGNL1,SMAD4,LPAR1,WASF1,CARMIL1,JUP,LIMCH1,PRKCE,TMOD1,SHANK1,NCK2,STMN1,PTK2B,SHANK3,ARPC3,PICK1,ARHGEF10L,TSC1,FLII,BRK1,PDXP,ARHGAP44,SSH3,ADD1,ARFGEF1,SPTBN1,FLNA,EPS8,MKKS,TWF2,LRP1,ARF1,CRK,SRI,CLASP2,INPPL1,TWF1,BRAF,ARHGAP17,PIK3CA,CORO2B…		-2.03251	0.042102	1	FALSE	effectsize_down
GO_BP	GO:0030517	negative regulation of axon extension	34	17	0	MAP2,RTN4R,TRIM46,SEMA4F,HDAC6,NRP1,DIP2B,CDK5,MAG,RTN4,BCL11A,NTN1,ARHGAP4,TNR,SLIT1,PTPRS,MT3		-2.03133	0.0422219	1	FALSE	effectsize_down
GO_CC	GO:0005828	kinetochore microtubule	21	14	0	CHMP7,CHMP1B,CHMP2A,CHMP6,ZW10,CLASP2,CHMP4A,CHMP5,CHMP4B,CHMP2B,CHMP3,CHMP1A,CLASP1,RAB11A		-2.03119	0.042236	0.63	FALSE	effectsize_down
GO_CC	GO:0005849	mRNA cleavage factor complex	29	16	0	CPSF7,PIP5K1A,FIP1L1,CPSF1,CSTF3,CPSF6,NUDT21,CSTF2T,CPSF4,CPSF3,CPSF2,CSTF1,CSNK1A1,SSU72,SYMPK,CSTF2		-2.0296	0.0423975	0.63	FALSE	effectsize_down
GO_MF	GO:0000295	adenine nucleotide transmembrane transporter activity	23	11	0	SLC25A24,SLC25A4,SLC25A6,SLC25A25,SLC25A51,LRRC8A,SLC25A42,SLC25A5,SLC25A23,ANKH,PANX1		2.02899	0.0424597	0.601916	FALSE	effectsize_up
GO_BP	GO:0030071	regulation of mitotic metaphase/anaphase transition	93	41	0	SMARCE1,IK,MAD1L1,SMARCC2,ZW10,APC,KLHL22,CDC16,LCMT1,SMARCA2,DYNC1LI1,ANAPC7,HECW2,ACTL6B,PCID2,RAD21,NSMCE2,ARID1B,PSMG2,CDK5RAP2,PBRM1,BUB3,NEK6,ARID1A,RB1,ATM,MAP3K20,ANAPC5,ANAPC4,MAD2L1BP,PRPF4B,CDC23,CUL3,ZNF207,TPR,SMARCD3,SMARCD1,SMARCB1,SMARCA4,ACTL6A,ACTB		-2.02717	0.0426452	1	FALSE	effectsize_down
GO_BP	GO:1902099	regulation of metaphase/anaphase transition of cell cycle	96	41	0	SMARCE1,IK,MAD1L1,SMARCC2,ZW10,APC,KLHL22,CDC16,LCMT1,SMARCA2,DYNC1LI1,ANAPC7,HECW2,ACTL6B,PCID2,RAD21,NSMCE2,ARID1B,PSMG2,CDK5RAP2,PBRM1,BUB3,NEK6,ARID1A,RB1,ATM,MAP3K20,ANAPC5,ANAPC4,MAD2L1BP,PRPF4B,CDC23,CUL3,ZNF207,TPR,SMARCD3,SMARCD1,SMARCB1,SMARCA4,ACTL6A,ACTB		-2.02717	0.0426452	1	FALSE	effectsize_down
GO_BP	GO:1902235	regulation of endoplasmic reticulum stress-induced intrinsic apoptotic signaling pathway	34	15	0	NCK2,HSPA1A,WFS1,PARK7,PRKN,ERP29,NCK1,BCL2L1,APP,OPA1,HYOU1,TXNDC12,HERPUD1,SYVN1,PTPN1		2.02711	0.042651	1	FALSE	effectsize_up
GO_BP	GO:0030041	actin filament polymerization	163	109	0	GSN,SCIN,CTTN,COTL1,PFN2,DMTN,PYCARD,SPTA1,ADD2,BAIAP2,ABL1,KANK2,WASF1,CARMIL1,PRKCE,TMOD1,NCK2,PTK2B,ARPC3,DIAPH1,FLII,SSH3,ADD1,ARFGEF1,SPTBN1,EPS8,MKKS,TWF2,TWF1,CYFIP1,CORO7,HCK,TMOD2,WASL,SPIRE1,CARMIL2,SPTAN1,PREX1,NCKAP1,MTOR,SNX9,WASF3,SPTBN4,WASHC5,CYRIA,PFN1,NCK1,DAAM2,MYADM,HAX1,INF2,HIP1R,MLST8,CAPG,ARPC5,HCLS1,ARF6,KANK3,ARPC4,TMOD3,ARPC5L,ARHGAP18,SSH2,SPIRE2,RASA1,MICALL2,PAK3,DIA…		2.02659	0.042704	1	FALSE	effectsize_up
GO_BP	GO:1901224	positive regulation of non-canonical NF-kappaB signal transduction	66	26	0	RPS3,PYCARD,LGALS9,TERF2IP,PDCD4,TRIM26,RIPK1,AGO3,MAP3K7,PHB2,RELA,ACTN4,APP,DDX3X,RHOA,C1QTNF4,PHB1,ADISSP,PTP4A3,RBCK1,TRIP6,IL18,SASH1,VCP,EIF2AK2,CALR		2.02438	0.0429313	1	FALSE	effectsize_up
GO_BP	GO:0060349	bone morphogenesis	100	21	0	BPNT2,COL1A1,SERPINH1,CBS,INPPL1,SMPD3,FGFR3,ATG9A,MEGF8,RAB23,PHOSPHO1,ZMPSTE24,GLG1,LTF,TRIP11,ALPL,COL2A1,ACTN3,NPR2,FGFR2,BMPR2		2.02239	0.0431361	1	FALSE	effectsize_up
GO_BP	GO:0031113	regulation of microtubule polymerization	65	47	0	RPS3,MAP2,TUBB4A,CAMSAP2,MAPRE3,MAP1B,ABL1,NME7,KIF21A,TBCD,ARL2,STMN1,HSPA1A,CLIP1,CAMSAP3,DYRK1A,INPP5J,CLASP2,MECP2,MAPT,CKAP5,FKBP4,CLIP3,SNCA,AKAP9,ARHGEF7,OCLN,DRG1,SLAIN1,NUMA1,PSRC1,CDK5RAP2,EML2,STMN2,GBA2,DCTN1,GIT1,PDE4DIP,CDH5,SLC39A12,CAMSAP1,PRUNE1,CLASP1,MAPRE1,RAC1,PAK1,MET		-2.0205	0.0433312	1	FALSE	effectsize_down
GO_MF	GO:0008194	UDP-glycosyltransferase activity	145	26	0	GYG1,POGLUT1,B4GALNT1,ALG13,GYS1,EPM2A,UGGT1,POMGNT2,B3GAT3,B4GAT1,GALNT17,OGT,B3GLCT,POGLUT3,B3GALT6,HEXB,UGGT2,PLOD3,GYG2,GXYLT1,GALNT16,ALG5,B3GALT1,UGT8,HEXA,GALNT2		2.01951	0.0434345	0.612561	FALSE	effectsize_up
GO_BP	GO:0006956	complement activation	65	24	0	C4A,A2M,C3,C1QB,SERPING1,IGHG1,IGHA1,CLU,KRT1,C9,C1QBP,PHB1,RGCC,IGHG2,IGHG4,IGHG3,IGHA2,C4BPA,C1S,CFH,CD59,C5,C1QC,C1QA		2.01677	0.0437198	1	FALSE	effectsize_up
GO_MF	GO:0045159	myosin II binding	13	10	0	GSN,LIMCH1,MYL3,STXBP5L,STXBP5,NHERF1,SHROOM1,TRIOBP,LLGL1,LLGL2		-2.01635	0.0437638	0.61404	FALSE	effectsize_down
GO_BP	GO:0048545	response to steroid hormone	338	140	0	A2M,PADI2,IDH1,COL1A1,PPP1R9B,PTGDS,BCL2,SAFB,ALAD,BCKDHB,HMGB2,PLPP1,PCSK1,PRMT2,KANK2,SERPINF1,ASS1,IGFBP7,WBP2,SSTR2,SMYD3,PCNA,ANXA1,GSK3A,HSPA1A,NCOA2,HDAC6,DDX17,CAD,ATP1A3,RPS6KB1,RBBP7,PIK3CA,ACSBG1,GOT1,HNRNPU,PARK7,COMT,SH3RF1,CYBB,UBR5,NEFL,TSPO,ATP1A2,USP8,AKR1C3,SRC,CNOT9,STRN3,PHB2,UFL1,NCOR1,CARM1,FKBP4,DDX5,AGL,RELA,MAOB,CAV1,ATP5F1A,RWDD1,CALCOCO1,ACE,YWHAH,PTGES3,DDRGK1,GAD2,MED…		2.01435	0.0439728	1	FALSE	effectsize_up
GO_CC	GO:0070993	translation preinitiation complex	19	16	0	EIF3J,EIF3C,EIF3G,EIF3A,DHX29,EIF3H,EIF3L,EIF3K,EIF3F,EIF3M,EIF1B,EIF3I,EIF3D,EIF3B,EIF3E,EIF2S1		-2.01399	0.0440101	0.639061	FALSE	effectsize_down
GO_CC	GO:0033290	eukaryotic 48S preinitiation complex	17	14	0	EIF3J,EIF3C,EIF3G,EIF3A,EIF3H,EIF3L,EIF3K,EIF3F,EIF3M,EIF3I,EIF3D,EIF3B,EIF3E,EIF2S1		-2.01303	0.0441118	0.639061	FALSE	effectsize_down
GO_CC	GO:0101003	ficolin-1-rich granule membrane	61	36	0	SLC2A3,LGALS3,ITGB2,DIAPH1,GAA,ENPP4,PRCP,LAMP2,LAMTOR1,NFASC,UBR4,DYNC1LI1,AP2A2,LAMP1,ARL8A,ATP6AP2,VPS35L,FCER1G,SIRPA,RHOA,SERPINB12,COPB1,ATP6V0C,STBD1,SERPINB6,TRPM2,ITGAX,NCKAP1L,DSG1,DSC1,DYNLL1,RAC1,PTPRN2,DSP,CD58,ATP6V0A1		2.01225	0.0441936	0.639061	FALSE	effectsize_up
GO_CC	GO:0030669	clathrin-coated endocytic vesicle membrane	75	34	0	HLA-DRB1,BTBD8,APOB,TBC1D5,STON2,IGF2R,VAMP3,TF,AP2S1,SCARB2,AP2A2,CLTC,AP2B1,TFRC,VAMP7,SH3GL2,CD9,SGIP1,VAMP2,TGOLN2,EGFR,SYT2,VAMP4,AP2M1,RAB35,SYT1,M6PR,HLA-DRA,HLA-DQB1,FCGR1A,RAB5A,CD74,APOE,AP2A1		2.01076	0.0443512	0.639061	FALSE	effectsize_up
GO_BP	GO:0000245	spliceosomal complex assembly	96	59	0	SF3B2,NOL3,SRSF10,PRPF19,LUC7L,CELF4,SF3A1,SF3B4,SRSF9,U2AF2,SNRPA1,PTBP2,PSIP1,SRSF5,DDX42,PUF60,SF3A3,SF3B1,SRPK2,DDX39B,CELF2,SF1,SNRPE,SF3B6,SRSF6,LUC7L2,USP39,PRPF6,CELF5,SNRPD2,ISY1,NCBP1,PRPF39,SNRNP200,SF3B3,SNRPD3,DDX46,RBM5,GEMIN2,SRPK1,SNRPC,SMN2,SRSF12,YTHDC1,PHF5A,CELF6,LUC7L3,HTATSF1,CELF3,TXNL4A,CELF1,DDX23,SF3A2,SNRPF,SNRPD1,SNRPB2,SNRPB,SRSF1,DDX1		-2.01044	0.0443844	1	FALSE	effectsize_down
GO_BP	GO:1905897	regulation of response to endoplasmic reticulum stress	92	47	0	BAG6,UBQLN2,NCK2,UBQLN1,MANF,AKT3,HSPA1A,BAX,USP19,TMX1,WFS1,PARK7,BCAP31,PRKN,PIK3R1,ERP29,AKT2,UFL1,CLU,CAV1,NCK1,STUB1,USP14,HSPA5,TMEM33,DDRGK1,BCL2L1,APP,SVIP,RACK1,AKT1,OPA1,ATAD3A,UBXN1,RNF185,ATXN3,PIGBOS1,COPS5,HYOU1,TXNDC12,HERPUD1,DAB2IP,SYVN1,USP25,USP13,SGTA,PTPN1		2.00993	0.0444387	1	FALSE	effectsize_up
GO_BP	GO:0016485	protein processing	242	92	0	GSN,PRNP,APOH,METAP2,ANXA2,S100A10,TBC1D10A,DYNC2H1,PCSK1,SPCS3,F3,ASPH,SPCS2,CAPN2,HM13,BAD,SPG7,PISD,HTRA2,STOML2,P4HB,GGT1,FXN,SRC,FGG,FGB,CPM,FGA,CTSG,ENO1,SNX12,ACE,PRKACA,CNTN2,OGT,PITRM1,PMPCB,P2RX7,PMPCA,DDI2,BAG2,CPE,SERPINE2,ATP6AP2,IFI16,HP,NCSTN,PRKACB,ZMPSTE24,GLG1,SEC11A,CAST,LONP2,ATG4B,ERO1B,ADAM10,SPON1,IFT172,AFG3L2,BACE1,PARP1,PLGRKT,PCSK2,FADD,RIPK2,CLEC3B,KLK6,PRSS3,MYH9,MELT…		2.00977	0.0444556	1	FALSE	effectsize_up
GO_MF	GO:0004435	phosphatidylinositol phospholipase C activity	26	13	0	PLCD1,PLCH1,GDPD5,PLCG2,PLCB1,PLCD3,PLCL2,PLCH2,PLCB4,PLCG1,PLCB3,PLCL1,CHRM1		2.00934	0.0445011	0.6212	FALSE	effectsize_up
GO_BP	GO:0009133	nucleoside diphosphate biosynthetic process	14	12	0	CMPK2,UMPS,CAD,AK5,DHODH,AK1,AK2,AK4,AK3,DTYMK,CMPK1,GUK1		2.00776	0.0446691	1	FALSE	effectsize_up
GO_BP	GO:0010965	regulation of mitotic sister chromatid separation	62	24	0	IK,MAD1L1,ZW10,APC,KLHL22,CDC16,LCMT1,DYNC1LI1,ANAPC7,PCID2,RAD21,NSMCE2,PSMG2,CDK5RAP2,BUB3,RB1,ATM,ANAPC5,MAD2L1BP,PRPF4B,CDC23,CUL3,ZNF207,TPR		-2.00747	0.0447	1	FALSE	effectsize_down
GO_BP	GO:0006164	purine nucleotide biosynthetic process	198	140	0	ADCY6,VPS9D1,DMAC2L,NME7,NDUFA6,SLC25A13,NAPRT,ADSL,IMPDH2,PRPS1,HPRT1,NDUFA10,ATP5MG,MT-ATP6,PAICS,NMNAT3,AK5,NDUFA9,PRPSAP1,ATP5MK,STOML2,NDUFS3,NDUFB11,ADCY3,NDUFB8,NDUFS4,NADK2,NDUFC2,NDUFS5,NDUFV1,APRT,ATP5F1A,ENO1,ATP5F1B,ATP5F1C,NDUFA7,GUCY1A1,SPHK2,GUCY1B1,AK1,SDHA,NDUFS2,NDUFA5,SDHB,ADCY2,NDUFB6,NDUFA3,MT-ND4,NDUFA12,NDUFB7,NDUFB5,DCK,NDUFB3,ATP5F1D,ATP5PB,NME2,NDUFV2,LIPA,ADSS2,UQCC3,AK…		2.00721	0.0447275	1	FALSE	effectsize_up
GO_MF	GO:1902936	phosphatidylinositol bisphosphate binding	111	69	0	TRPM3,GSN,PLCD1,SCIN,ACTN2,PFN2,ANXA2,SH3PXD2B,DNM2,EXOC7,CLVS1,FLII,TWF2,TWF1,MAPT,OSBPL2,ASAP1,GSDME,DNM1,PLCB1,SH3PXD2A,HCN1,PLEKHA5,SNAP91,WIPI2,SLC9A1,ADAP1,EXOC1,PFN1,MAPKAP1,SDCBP,MYO1B,SYT7,CLVS2,SNX18,HIP1R,RLBP1,SYT5,SESTD1,CAPG,SNX14,RPH3A,SNX3,GSDMA,FCHO2,MYO1G,TTPAL,PARD3,HIP1,CHMP3,RAB35,SNX5,SYT1,ATP13A2,KCNH1,MTSS2,AMER2,AMER3,COMMD1,WDR45B,SYTL2,TPCN1,PHLDA3,WDR45,FRMPD4,GBF1,PIC…		2.00703	0.0447466	0.621456	FALSE	effectsize_up
GO_BP	GO:0006953	acute-phase response	48	18	0	APCS,CNR1,A2M,ORM1,ASS1,ITIH4,SERPINA1,TFRC,HP,FN1,PTGES,ORM2,F2,AHSG,APOL2,CRP,CEBPB,SERPINA3		2.00268	0.0452114	1	FALSE	effectsize_up
GO_BP	GO:0010469	regulation of signaling receptor activity	80	29	0	PRRT1,BUD31,SHISA7,SNX6,CNRIP1,CACNG8,SHANK1,CHMP6,NLGN2,HDAC6,CACNG2,EPHB2,SLC6A9,DAPK1,SHISA6,MINK1,MAPK8IP2,TSG101,TAF1,HDAC1,SHISA9,CNIH2,VPS25,NLGN1,CACNG3,RELN,HDAC2,CRHBP,ADRA2A		-2.00245	0.0452369	1	FALSE	effectsize_down
GO_BP	GO:0008090	retrograde axonal transport	23	18	0	MAP1A,AGTPBP1,NDEL1,MECP2,KIF1B,NEFL,KIF5A,DYNC1H1,FBXW11,DST,DLG2,KIF1A,AGBL4,ACTR10,SNAPIN,SOD1,PAFAH1B1,KIF5B		-2.00143	0.0453464	1	FALSE	effectsize_down
GO_BP	GO:0044090	positive regulation of vacuole organization	25	21	0	ANXA2,TRIM32,RALB,PIP4K2C,PIP4K2B,SNX30,RAB3GAP2,SH3GLB1,ATG2A,BECN1,RAB3GAP1,SNX18,PIP4K2A,ULK1,ELAPOR1,PPP3CB,LRSAM1,MOAP1,SNX7,WDR45,SNX4		-2.00091	0.045402	1	FALSE	effectsize_down
GO_BP	GO:0006740	NADPH regeneration	23	18	0	TALDO1,PGD,RPTOR,PGLS,TKT,DERA,G6PD,ALDH1L1,MTOR,MLST8,RBKS,NNT,SHPK,RPIA,H6PD,TIGAR,PRPS2,ALDOB		1.99989	0.0455121	1	FALSE	effectsize_up
GO_MF	GO:0060589	nucleoside-triphosphatase regulator activity	490	309	0	ANKRD27,DENND5B,RAB3IP,NPRL3,RASGRP1,ABR,DENND1A,PLXNB1,EEF1D,SIPA1L1,AGAP2,C9ORF72,VPS9D1,RAPGEF1,AGFG2,GRIPAP1,RABEP1,SMAP2,PSD,TBC1D10A,TBC1D22B,RALGPS1,GDPGP1,ARFGAP3,DOCK2,ARFGAP2,TBC1D7,SGSM2,DOCK10,SH2D3C,RANBP2,DOCK4,HERC2,GDI1,ARHGAP23,DOCK3,ITSN1,TBC1D10B,TBC1D4,TSC2,TBCD,EIF2B5,ELMOD1,ARHGEF6,TBC1D17,AGAP1,FLCN,RABGAP1L,RAPGEF2,TBC1D5,ALDH1A1,BCR,RAP1A,ARHGEF10L,ACAP2,ARHGEF2,GPSM1,SMC…		-1.99881	0.0456292	0.630512	FALSE	effectsize_down
GO_BP	GO:0030900	forebrain development	413	181	0	DAB1,RTN4R,PRKG1,GMPPA,LAMB1,KCNC2,PPP1R9B,BBS1,PCDH9,NF2,SLC7A11,DYNC2H1,PCSK1,AGTPBP1,CREB1,SUN2,PLXNA1,PGAP1,NDEL1,LPAR1,ATAT1,ITGAM,FXR1,CRKL,EIF2B5,HOOK3,SSTR2,DCLK1,WDR47,HPRT1,RAPGEF2,GSK3B,SHANK3,BNIP3,TSC1,TACC1,FGF2,FLNA,BAX,MKKS,PALS1,XRN2,CRK,MECP2,SCYL2,SLC32A1,CSNK2A2,SLC4A10,B2M,HTRA2,TBR1,EPHB2,PLCB1,ARHGAP35,SCN2A,NEFL,RAC3,ATP1A2,CNP,PCM1,SRC,CDH2,C12ORF57,NTRK2,FEZ1,NRP1,UCHL5,…		-1.99822	0.0456933	1	FALSE	effectsize_down
GO_BP	GO:0033044	regulation of chromosome organization	246	119	0	XRN1,SMARCE1,LMNA,IK,TERF2IP,FEN1,MAD1L1,CCT8,SMARCC2,CCT3,CDC27,CENPV,ZW10,YLPM1,CCT5,APC,SMG1,HNRNPA1,RUVBL2,KLHL22,CDC16,SMARCA5,MAPT,HNRNPA2B1,HNRNPU,DHX36,LCMT1,SMARCA2,ANAPC1,UPF1,NEK7,SRC,XRCC5,MAP3K4,UCHL5,H3-3B,HNRNPC,XRCC1,DYNC1LI1,TCP1,ANAPC7,TERF2,HECW2,BECN1,SMG6,PTGES3,ACTL6B,PCID2,TRAPPC12,CCT4,ATRX,RAD21,MACROH2A1,SUB1,CTNNB1,NSMCE2,RAD50,NSMCE1,NUMA1,HNRNPD,ARID1B,PSMG2,NSMCE3,HD…		-1.9963	0.0459011	1	FALSE	effectsize_down
GO_BP	GO:0009132	nucleoside diphosphate metabolic process	134	97	0	BPGM,PGAM4,CMPK2,NT5E,INSR,ARL2,GALK1,FLCN,CASK,RPTOR,LDHA,MPP1,UMPS,ALDOC,PFKFB2,CAD,AK5,BAD,PRKAA1,DHODH,PKM,NUDT18,OGDHL,SLC4A1,SRC,HDAC4,MTOR,NCOR1,PFKM,PGM1,UCHL1,ENO1,AK1,PRKAA2,NUDT9,PRKACA,OGT,HK1,PFKFB3,GPD1,P2RX7,MLST8,STAT3,APP,OGDH,LIPA,AK2,FOXK1,COL6A1,NUDT5,PGAM1,AK4,AK3,DTYMK,CMPK1,PRKAG2,ZBTB20,TJP2,ALDOA,GUK1,GIT1,RRM1,PGK2,PGAM2,FOXK2,HK2,GAPDH,DLG2,DLG1,ACTN3,MAGI3,ADPGK,HKDC1,…		1.99523	0.0460183	1	FALSE	effectsize_up
GO_BP	GO:0006901	vesicle coating	38	34	0	AP3S2,AP3S1,TRAPPC6B,ARFGAP3,ARFGAP2,SAR1A,PDCD6,TRAPPC1,TRAPPC2,TRAPPC5,TRAPPC4,CSNK1D,PEF1,TRAPPC13,PREB,TFG,TRAPPC3,TRAPPC9,AP3D1,SEC16A,TMED10,TRAPPC12,TMED2,TRAPPC10,TRAPPC11,TMED9,SAR1B,TRAPPC2L,TRAPPC8,AP3M2,GBF1,CUL3,AP3B2,PPP6C		1.99489	0.0460551	1	FALSE	effectsize_up
GO_BP	GO:0035987	endodermal cell differentiation	52	22	0	LAMB1,ITGB5,ITGB2,ITGAV,PAF1,MACROH2A1,CTNNB1,COL6A1,LEO1,FN1,COL4A2,GRB2,RTF1,MAP2K1,CTR9,VTN,MYH9,ITGA7,HSBP1,CDC73,BRD3,COL12A1		1.99464	0.0460819	1	FALSE	effectsize_up
GO_BP	GO:0032615	interleukin-12 production	65	18	0	ARRB2,LGALS9,MAPK11,PLCG2,PLCB1,CD47,RELA,HSPD1,HMGB1,TRAF6,C1QBP,FOXP1,HLA-B,RIPK2,SYK,HLA-G,NFKB1,MAPK14		1.99337	0.0462214	1	FALSE	effectsize_up
GO_BP	GO:0032655	regulation of interleukin-12 production	65	18	0	ARRB2,LGALS9,MAPK11,PLCG2,PLCB1,CD47,RELA,HSPD1,HMGB1,TRAF6,C1QBP,FOXP1,HLA-B,RIPK2,SYK,HLA-G,NFKB1,MAPK14		1.99337	0.0462214	1	FALSE	effectsize_up
GO_BP	GO:0032231	regulation of actin filament bundle assembly	107	71	0	SYNPO,TPM1,PFN2,S100A10,NF2,ABL1,CGNL1,LPAR1,CARMIL1,LIMCH1,SHANK1,STMN1,SHANK3,ARHGEF10L,TSC1,FLNA,MKKS,CLASP2,BRAF,CORO2B,PAK2,PRKN,SYNPO2,PIK3R1,CD47,INPP5K,CDC42,SDC4,LIMK1,SLC9A1,MTOR,NRP1,AMOT,PFN1,FERMT2,ARAP1,SORBS3,PPM1E,CCDC88A,S1PR1,PPFIA1,RHOA,WASF2,TTC8,RHPN2,EVL,RDX,RGCC,RAPGEF3,ITGB1BP1,TJP1,SFRP1,PXN,BBS4,ASAP3,F11R,ARHGEF18,CLASP1,SWAP70,PPM1F,ARHGEF10,ROCK2,ROCK1,RAC1,PIK3R2,PAK…		-1.99327	0.0462323	1	FALSE	effectsize_down
GO_BP	GO:1902475	L-alpha-amino acid transmembrane transport	81	33	0	SLC7A10,SLC1A1,SLC7A5,SLC7A11,SLC25A18,SLC7A1,SLC25A13,SLC25A12,SLC6A7,SLC17A6,TTYH2,TTYH3,EPM2A,ITGB1,SLC6A9,ATP1A2,SLC7A8,SLC1A2,SLC1A4,SLC17A7,ARL6IP5,SLC25A22,GRM1,TTYH1,KCNJ10,SLC38A3,SLC3A2,SLC1A6,SEPTIN2,ARL6IP1,PRAF2,SLC1A3,PSEN1		1.99295	0.046267	1	FALSE	effectsize_up
GO_BP	GO:0009154	purine ribonucleotide catabolic process	130	95	0	ITPA,BPGM,PGAM4,NT5C1A,PNP,NT5E,INSR,ARL2,GALK1,FLCN,HPRT1,RPTOR,LDHA,ALDOC,PFKFB2,PRKAA1,NUDT10,PKM,NUDT18,OGDHL,SLC4A1,SRC,HDAC4,NT5C,MTOR,NUDT11,GDA,NCOR1,NUDT3,PFKM,PGM1,UCHL1,NT5C2,ENO1,PRKAA2,NUDT9,PRKACA,OGT,HK1,PFKFB3,NUDT4B,GPD1,P2RX7,PDE8B,MLST8,STAT3,APP,NUDT4,OGDH,LIPA,HINT1,PDE4A,FOXK1,COL6A1,PGAM1,PDE4B,AMPD3,PRKAG2,ZBTB20,ALDOA,GIT1,PDE10A,PGK2,PGAM2,PDE2A,FOXK2,HK2,GAPDH,ADA,ACTN3…		1.99275	0.0462884	1	FALSE	effectsize_up
GO_BP	GO:0050803	regulation of synapse structure or activity	321	222	0	DAB1,NEDD8,LRTM2,RTN4R,SHANK2,IGSF11,ADNP,C1QL3,TPBG,PRMT8,STAU2,PPP1R9B,SIPA1L1,EIF4G1,PLPPR4,PRNP,ABI2,ABHD17A,LRRTM2,LRFN2,EFNB3,GRIPAP1,STRN4,LRP4,MAP1B,SLC7A11,HOMER1,NECTIN1,LZTS3,BAIAP2,ABL1,DOCK10,DOCK4,DBN1,UBE3B,ASIC1,MRTFB,DCLK1,AGAP1,CAMKV,SLITRK4,NLGN2,CASKIN1,PTK2B,AGRN,SHANK3,CAP2,SLC17A6,AGO2,CACNA2D3,PDXP,NLGN3,ARHGAP44,MECP2,ITGB1,ASAP1,LIN7B,CYFIP1,EPHB2,DNM3,PLXNC1,DHX36,PPT1,…		-1.99267	0.0462973	1	FALSE	effectsize_down
GO_MF	GO:0016799	hydrolase activity, hydrolyzing N-glycosyl compounds	39	18	0	MPG,ADPRS,MAN2A2,PCNA,SARM1,UNG,MACROD1,IL1RAPL1,NEIL2,OARD1,SMUG1,DCTD,MACROD2,ADPRHL1,DNPH1,CD38,BST1,APEX1		1.9916	0.046415	0.635762	FALSE	effectsize_up
GO_MF	GO:0017134	fibroblast growth factor binding	23	11	0	ITGAV,FIBP,FGFR3,API5,GLG1,GPC1,RPS2,S100A13,RPS19,FGFR1,FGFR2		1.99106	0.0464739	0.635762	FALSE	effectsize_up
GO_BP	GO:0031644	regulation of nervous system process	124	65	0	ITGA2,IGSF11,TNFRSF21,SHISA7,SLC8A2,NETO1,BAIAP2,ABAT,CELF4,SHANK1,NLGN2,FGF12,PTK2B,SHANK3,NLGN3,TBC1D24,STX1B,NRXN1,RIMS1,GRIN2B,STX1A,GRIN1,WASF3,GRIN2A,DAG1,TYMP,DLG4,TENM4,MAG,TPPP,APP,GRM1,PTEN,SHISA6,GRIA1,NRDC,SYNE1,PARD3,DICER1,LPIN1,UNC13B,CDK18,SOX10,SLC8A3,ITGAX,FMR1,DVL1,SHISA9,TMEM25,JAM2,SSH1,ZMYND8,NLGN1,MGLL,FIG4,EIF4A3,RIMS2,ROCK2,QKI,MTMR2,TNR,RELN,PRKAR1B,GBA1,FABP5		-1.98858	0.0467474	1	FALSE	effectsize_down
GO_BP	GO:0045766	positive regulation of angiogenesis	192	61	0	C3,MTDH,ABL1,WNK1,F3,JUP,PDCD6,FGF1,PTK2B,ITGB2,ITGB8,AKT3,AGO2,FGF2,PRKCA,RRAS,DDAH1,ITGB1,JAK1,PKM,CYBB,PRKCB,PDCL3,S100A1,NRP1,STIM1,STAT3,HSPB1,HSPB6,PDPK1,LRG1,EMILIN2,RTN4,MYDGF,GAB1,WARS2,EMILIN1,RAPGEF3,TJP1,PTGIS,PLCG1,ITGAX,HMOX1,HK2,FLT1,ECM1,CTSH,CHI3L1,CDH5,CD34,AQP1,APLNR,SLC39A12,JCAD,ERAP1,SASH1,PAK4,TGM2,PRKD1,RHOB,ANXA3		1.98834	0.0467743	1	FALSE	effectsize_up
GO_BP	GO:1904018	positive regulation of vasculature development	195	61	0	C3,MTDH,ABL1,WNK1,F3,JUP,PDCD6,FGF1,PTK2B,ITGB2,ITGB8,AKT3,AGO2,FGF2,PRKCA,RRAS,DDAH1,ITGB1,JAK1,PKM,CYBB,PRKCB,PDCL3,S100A1,NRP1,STIM1,STAT3,HSPB1,HSPB6,PDPK1,LRG1,EMILIN2,RTN4,MYDGF,GAB1,WARS2,EMILIN1,RAPGEF3,TJP1,PTGIS,PLCG1,ITGAX,HMOX1,HK2,FLT1,ECM1,CTSH,CHI3L1,CDH5,CD34,AQP1,APLNR,SLC39A12,JCAD,ERAP1,SASH1,PAK4,TGM2,PRKD1,RHOB,ANXA3		1.98834	0.0467743	1	FALSE	effectsize_up
GO_MF	GO:0015108	chloride transmembrane transporter activity	132	50	0	CLIC1,GABRG2,SLC1A1,VTI1B,CLIC4,CLCN7,SLC12A9,SLC25A27,GABRA1,STX7,ANO8,GABRA2,GABRA3,SLC17A6,TTYH2,TTYH3,GABRA4,SLC4A10,ANO6,CLCC1,SLC4A1,ANO10,STX1A,GABRA5,CLCN3,SLC4A8,SLC1A4,SLC12A5,SLC4A3,SLC17A7,CLCN6,SLC6A11,NHERF1,SLC12A2,TTYH1,CLCN4,GABRB2,SGK3,SLC12A6,APOL1,GABRD,CLIC2,STX8,SLC25A14,SLC12A4,SLC6A8,SLC6A1,FXYD1,GABRB3,GABRB1		-1.9881	0.0468008	0.636242	FALSE	effectsize_down
GO_BP	GO:1903672	positive regulation of sprouting angiogenesis	30	10	0	FGF1,FGF2,JAK1,PKM,S100A1,PDPK1,TJP1,SLC39A12,JCAD,TGM2		1.98702	0.0469198	1	FALSE	effectsize_up
GO_CC	GO:1904724	tertiary granule lumen	55	34	0	IDH1,HBB,DBNL,ORM1,NIT2,ALDOC,ARMC8,B2M,CYFIP1,ASAH1,SPTAN1,GGH,FTH1,PGM1,HP,FLG2,LRG1,CTSD,LTF,CSTB,CST3,ALDOA,GOLGA7,QSOX1,TIMP2,PTPN6,PRSS3,CTSH,YPEL5,TMT1A,QPCT,LYZ,LTA4H,ILF2		1.98692	0.0469308	0.667213	FALSE	effectsize_up
GO_CC	GO:0099634	postsynaptic specialization membrane	156	117	0	PRR7,KCNB1,IGSF11,ACTN2,PRRT1,ELFN2,KCND3,PLPPR4,SHISA7,ABHD17A,GABRG2,LRRTM2,LRFN2,EFNB3,CACNG8,NETO1,DLG3,ASIC1,ATP2B2,GABRA1,NLGN2,GABRA2,SEMA4F,SLC16A7,TRAPPC4,CACNG2,GRM5,GABRA4,PRRT2,LIN7B,DCC,CSMD2,GRIN2B,EFNB2,GABRA5,CDH2,GRIN1,GRID1,CLSTN3,LRRC4B,GRIN2A,GPR158,SCRIB,SLC12A5,GRIA4,IGSF21,DLG4,CACNA1C,EPHA4,LRFN3,CNKSR2,SIGMAR1,TIAM1,NSG2,SCN8A,LRFN1,SLITRK1,DAGLA,AKAP9,LIN7C,GRM1,SHISA6,T…		-1.98492	0.0471538	0.667213	FALSE	effectsize_down
GO_MF	GO:0001216	DNA-binding transcription activator activity	491	43	0	CDC5L,NOTCH2,NFIC,ARNT2,CREB1,SMAD4,TFCP2,SMAD2,STAT6,PBX1,GTF2I,RELA,STAT5B,STAT3,TSC22D1,THAP11,NKRF,KLF13,FOXJ3,GMEB1,ZBTB16,YY1,NR2C2,SOX10,RXRB,NFYC,NFYB,NFKB2,NFIA,MAFG,IRF3,FOXK2,HSF1,NR3C1,FOXO3,ESRRB,ELF1,NFAT5,UBP1,NFKB1,NFIB,SMAD3,CEBPB		-1.98444	0.0472065	0.636242	FALSE	effectsize_down
GO_MF	GO:0001228	DNA-binding transcription activator activity, RNA polymerase II-specific	484	43	0	CDC5L,NOTCH2,NFIC,ARNT2,CREB1,SMAD4,TFCP2,SMAD2,STAT6,PBX1,GTF2I,RELA,STAT5B,STAT3,TSC22D1,THAP11,NKRF,KLF13,FOXJ3,GMEB1,ZBTB16,YY1,NR2C2,SOX10,RXRB,NFYC,NFYB,NFKB2,NFIA,MAFG,IRF3,FOXK2,HSF1,NR3C1,FOXO3,ESRRB,ELF1,NFAT5,UBP1,NFKB1,NFIB,SMAD3,CEBPB		-1.98444	0.0472065	0.636242	FALSE	effectsize_down
GO_BP	GO:0033559	unsaturated fatty acid metabolic process	115	48	0	GSTP1,PTGDS,MGST3,PTGR2,CYP4F11,DEGS1,PTGR1,DECR2,SCP2,COMT,AKR1C3,SCD5,ACAA1,ABHD12,GPX4,PTGES2,ACOT8,CBR1,PTGES3,ABHD6,DAGLA,ACOX1,CTHRC1,AKR1B1,PLAA,FAAH,GSTM2,PNPLA8,AKR1C2,PTGES,FADS2,PLA2G4C,PTGIS,GSTM1,CYP2J2,ABCD1,DAGLB,PRXL2B,MGLL,TBXAS1,SCD,PTGS1,MIF,GPX1,FABP5,EPHX1,CD74,ABCD2		1.98402	0.0472539	1	FALSE	effectsize_up
GO_BP	GO:0072526	pyridine-containing compound catabolic process	104	73	0	BPGM,PGAM4,PNP,INSR,ARL2,GALK1,FLCN,RPTOR,LDHA,PDXP,ALDOC,PFKFB2,PRKAA1,PKM,OGDHL,SARM1,SLC4A1,SRC,HDAC4,MTOR,NCOR1,PFKM,PGM1,UCHL1,ENO1,PRKAA2,PRKACA,OGT,HK1,PFKFB3,GPD1,P2RX7,MLST8,STAT3,APP,OGDH,LIPA,FOXK1,COL6A1,PGAM1,PRKAG2,ZBTB20,ALDOA,QPRT,GIT1,PGK2,PGAM2,FOXK2,HK2,GAPDH,ACTN3,ADPGK,HKDC1,TIGAR,DHTKD1,BCL2L13,TREX1,SLC2A6,SLC4A4,TPI1,PSEN1,PRKAG1,PPP2CA,PKLR,PGK1,PFKP,PFKL,EIF6,HK3,GPI,ENO…		1.98382	0.0472759	1	FALSE	effectsize_up
GO_CC	GO:0042995	cell projection	2443	1265	0	ITGA2,RPS3,SYNPO,MAP2,CNTN6,PTPRM,GSN,PRR7,HYCC1,KCNB1,C4A,MAP7,ANKRD27,ANKS1B,GLRX5,ADCY6,XRN1,CD44,RTN4R,NOTCH2,CNR1,SHANK2,UBXN10,ADNP,APC2,NTRK3,RAB3IP,SCIN,TPBG,HVCN1,MAP1A,ABR,CTTN,PUM1,MAPK8,ACTN2,GPRIN1,TPM1,PPP3CA,RTN4RL2,GAP43,KCND3,KCNC2,MSN,PGAM4,SYAP1,GDPD5,EPB41L3,DMTN,DENND1A,APBB1,TUBB4A,AP3S2,RAPH1,STAU2,VTI1A,TXNRD2,TXN2,RTN3,CAMSAP2,PJA2,PPP1R9B,SIPA1L1,CEP290,BTBD8,ARMC9,DBNL,…		-1.98309	0.0473574	0.667213	FALSE	effectsize_down
GO_BP	GO:0007018	microtubule-based movement	481	180	0	MAP2,BICD1,BORCS6,RASGRP1,MAP1A,PGAM4,AP3S2,STAU2,PEX14,APOB,BBS1,AP3S1,DYNLT1,MAP1B,NETO1,DYNC2H1,AGTPBP1,SUN2,NDEL1,NME7,TRIM46,KATNB1,SLIRP,KIF21A,TUBB4B,CCNYL1,RAB6A,VDAC3,ARL3,KIF21B,ARL8B,DYNC1I2,APC,HDAC6,SEPTIN4,MAP4,RAB21,CAMSAP3,MKKS,UBE2B,ATG5,MECP2,KLC4,MAPT,SPG7,PLTP,ACTR2,KIFAP3,KIF1B,HNRNPU,ACTR3,IGBP1,NEFL,KIF5A,MAPK8IP3,IFT27,PCM1,ARHGAP21,ADCY3,KIF3B,CDC42,KIFC2,KIF5C,FEZ1,UCHL1…		-1.9818	0.0475012	1	FALSE	effectsize_down
GO_BP	GO:0001732	formation of cytoplasmic translation initiation complex	15	14	0	EIF3J,EIF3C,EIF3G,EIF3A,EIF3H,EIF3L,EIF3K,EIF3F,EIF3M,EIF5,EIF3I,EIF3D,EIF3B,EIF3E		-1.98086	0.0476069	1	FALSE	effectsize_down
GO_BP	GO:0051938	L-glutamate import	44	29	0	SLC1A1,SLC7A11,SLC25A18,SLC25A13,SLC25A12,SLC17A6,TTYH2,TTYH3,EPM2A,ITGB1,ATP1A2,SLC1A2,SLC1A4,SLC17A7,ARL6IP5,RAB3GAP1,SLC25A22,GRM1,TTYH1,KCNJ10,STXBP1,ABCC8,SLC1A6,NF1,SEPTIN2,ARL6IP1,PRAF2,SLC1A3,PSEN1		1.98086	0.0476074	1	FALSE	effectsize_up
GO_BP	GO:0009126	purine nucleoside monophosphate metabolic process	42	38	0	NT5C1A,PNP,ADSL,NT5E,IMPDH2,CASK,HPRT1,MPP1,PAICS,NT5C,GDA,APRT,NT5C2,AK1,DCK,ADSS2,AK2,GART,ADSS1,ATIC,AK4,AK3,AMPD3,TJP2,DGUOK,PFAS,GUK1,GMPR2,DLG2,DLG1,ADK,ADA,MAGI3,GMPS,PPAT,IMPDH1,NUDT2,AMPD2		1.97719	0.0480206	1	FALSE	effectsize_up
GO_BP	GO:1902652	secondary alcohol metabolic process	161	76	0	SEC14L2,CAT,MVK,IDH1,LSS,APOB,LIMA1,MVD,FDPS,FGF1,SNX17,GNAI1,PRKAA1,ERLIN1,G6PD,ACLY,HSD17B7,CYP46A1,PMVK,DHCR7,IDH2,ERLIN2,ACAA2,PIP4P1,CYB5R3,PRKAA2,PRKACA,LIPE,HMGCS1,FECH,APP,EPHX2,LIPA,NPC1,CYP27A1,HDLBP,IDH3A,KPNB1,OSBPL1A,MSMO1,SMPD1,GBA2,SCAP,EBP,CYP7B1,APOL1,SREBF2,PON1,IDI1,GNB3,FGFR1,FDXR,CYP51A1,CES1,APOA2,ACO2,ABCA1,PLPP6,NSDHL,APOL2,ABCA5,QKI,TM7SF2,MAPK1,LBR,IDH3G,IDH3B,GBA1,FDX1,…		1.97709	0.048032	1	FALSE	effectsize_up
GO_MF	GO:0016917	GABA receptor activity	23	13	0	GABRG2,GABRA1,GABRA2,GABRA3,GABRA4,GABRA5,GRID1,GABBR2,GABRB2,GABRD,GABRB3,GABRB1,GABBR1		-1.97703	0.0480383	0.644022	FALSE	effectsize_down
GO_BP	GO:0009185	ribonucleoside diphosphate metabolic process	128	93	0	BPGM,PGAM4,NT5E,INSR,ARL2,GALK1,FLCN,CASK,RPTOR,LDHA,MPP1,UMPS,ALDOC,PFKFB2,CAD,AK5,BAD,PRKAA1,DHODH,PKM,NUDT18,OGDHL,SLC4A1,SRC,HDAC4,MTOR,NCOR1,PFKM,PGM1,UCHL1,ENO1,AK1,PRKAA2,NUDT9,PRKACA,OGT,HK1,PFKFB3,GPD1,P2RX7,MLST8,STAT3,APP,OGDH,LIPA,AK2,FOXK1,COL6A1,NUDT5,PGAM1,AK4,AK3,CMPK1,PRKAG2,ZBTB20,TJP2,ALDOA,GUK1,GIT1,RRM1,PGK2,PGAM2,FOXK2,HK2,GAPDH,DLG2,DLG1,ACTN3,MAGI3,ADPGK,HKDC1,TIGAR,DHTKD1…		1.97692	0.0480503	1	FALSE	effectsize_up
GO_MF	GO:0045296	cadherin binding	334	273	0	PTPRM,PKP2,TNKS1BP1,PRDX6,CLIC1,CTTN,FMNL2,IDH1,TMPO,EEF1D,DBNL,LIMA1,VAPA,ANXA2,EMD,LARP1,EIF2A,TBC1D10A,PKP4,RPL24,BAIAP2,CCT8,SLK,PARVA,DBN1,CRKL,JUP,MRTFB,MPP7,DDX6,AFDN,CDH6,NHERF2,LRRC59,MARK2,ANXA1,EHD4,LDHA,CTNND2,HSPA1A,ARVCF,PPME1,YWHAB,ADD1,PAICS,CSNK1D,SPTBN1,FLNA,CAPZB,TWF2,ABCF3,ITGA6,PRDX1,PCBP1,ITGB1,TWF1,GOLGA3,VCL,ASAP1,TLN1,GCN1,PARK7,EIF4H,SHTN1,ANK3,PKM,PAK2,RPL23A,MPRIP,USP8…		1.97512	0.0482545	0.644022	FALSE	effectsize_up
GO_BP	GO:0045739	positive regulation of DNA repair	138	57	0	RPS3,HDGFL2,SMARCE1,TRIM28,BABAM2,SMARCC2,PCNA,FH,RUVBL2,ACTR2,PRKCG,DHX9,SMARCA2,SPIRE1,UCHL5,XRCC1,PRKDC,TRRAP,HMGB1,ACTL6B,FMN2,WDR48,EGFR,SPIRE2,FUS,EP400,ARID1B,MRGBP,PBRM1,RIF1,INO80,SMCHD1,PNKP,PARP1,MORF4L1,ARID1A,YY1,NFRKB,MGMT,BRCC3,TIGAR,DMAP1,BABAM1,FAM168A,RUVBL1,YEATS4,UBE2V2,UBE2N,TOP2B,SMARCD3,SMARCD1,SMARCB1,SMARCA4,NBN,PRMT1,ACTL6A,ACTB		-1.97339	0.0484509	1	FALSE	effectsize_down
GO_BP	GO:0033032	regulation of myeloid cell apoptotic process	34	10	0	BCL2,APOH,SLC7A11,ANXA1,MAEA,PIK3CB,STAT5B,ITPKB,NF1,MIF		1.97	0.048838	1	FALSE	effectsize_up
GO_BP	GO:0038166	angiotensin-activated signaling pathway	21	14	0	AGTRAP,ACTN2,PPP3CA,CA2,CAMK2A,PRKCA,SRC,AHCYL1,CAV1,ACE,RAP1GDS1,ROCK2,ROCK1,AGT		1.96979	0.0488622	1	FALSE	effectsize_up
GO_BP	GO:0007015	actin filament organization	464	297	0	SYNPO,GSN,ZEB2,SCIN,CTTN,WIPF3,ACTN2,COTL1,TPM1,PFN2,DMTN,GAS2L1,SORBS1,PYCARD,PPP1R9B,SPTA1,C9ORF72,ABI2,LIMA1,BCL2,WASH3P,LCP1,S100A10,ITGB5,NF2,ADD2,ELMO2,BAIAP2,ABL1,KANK2,CGNL1,LPAR1,WASF1,DBN1,CARMIL1,MYO1E,LIMCH1,PRKCE,TMOD1,DNM2,SHANK1,NCK2,JMY,STMN1,SH3KBP1,PTK2B,PACSIN1,SHANK3,ARPC3,DIAPH1,CAP2,PICK1,ARHGEF10L,TSC1,FLII,ARHGEF2,HDAC6,BRK1,PDXP,SSH3,ADD1,ARFGEF1,SPTBN1,FLNA,ACTN1,CAPZB,E…		-1.96827	0.0490366	1	FALSE	effectsize_down
GO_MF	GO:0005310	dicarboxylic acid transmembrane transporter activity	31	10	0	SLC1A1,SLC25A18,SLC25A13,SLC25A12,SLC1A4,SLC25A11,SLC25A22,SLC16A1,SLC1A6,SLC25A10		1.96819	0.0490462	0.648262	FALSE	effectsize_up
GO_MF	GO:0015556	C4-dicarboxylate transmembrane transporter activity	15	10	0	SLC1A1,SLC25A18,SLC25A13,SLC25A12,SLC1A4,SLC25A11,SLC25A22,SLC16A1,SLC1A6,SLC25A10		1.96819	0.0490462	0.648262	FALSE	effectsize_up
GO_BP	GO:0034502	protein localization to chromosome	131	52	0	CHAMP1,IK,TP53BP1,TERF2IP,H1-5,CHMP7,VCPIP1,WBP2,CCT3,MSH2,ZW10,CCT5,RPA2,TPP1,RUVBL2,RPA1,SPIN1,XRCC5,TCP1,RCC2,TERF2,MACROH2A2,TRAPPC12,CCT4,ATRX,RAD21,MACROH2A1,BUB3,CCT6A,PPHLN1,NIPBL,TASOR,WAPL,PARP1,CTCF,MDC1,TNKS,RB1,LRWD1,LEMD2,H4C16,HTATSF1,GNL3,ZMYND8,CCT7,BRD3,USP7,VCP,PML,NBN,H2AC8,CDK9		-1.96314	0.0496296	1	FALSE	effectsize_down
GO_CC	GO:0070603	SWI/SNF superfamily-type complex	95	49	0	SMARCE1,SMARCC2,MTA2,RUVBL2,SMARCA5,LUZP1,RBBP7,SMARCA2,RBBP4,UCHL5,GATAD2B,TRRAP,MTA1,DDX21,SF3B1,ACTL6B,MYBBP1A,BAP18,EP400,ARID1B,MYO1C,PBRM1,INO80,MBD3,BCL11A,CHD5,DEK,MBD2,ARID1A,YY1,RB1,NFRKB,HDAC1,BPTF,ANP32E,DMAP1,RSF1,SRCAP,BAZ1B,RUVBL1,SMARCD3,SMARCD1,SMARCB1,SMARCA4,SMARCA1,HDAC2,CHD4,ACTL6A,ACTB		-1.96222	0.0497371	0.695589	FALSE	effectsize_down
GO_MF	GO:0016782	transferase activity, transferring sulphur-containing groups	70	14	0	MOCS2,HS2ST1,SULT4A1,OXCT1,ACAA1,SULT1A1,NFS1,CTU2,TRMU,TSTD1,CHST9,MOCS3,TST,MPST		1.96059	0.0499272	0.655778	FALSE	effectsize_up
GO_MF	GO:0050811	GABA receptor binding	18	14	0	SHISA7,CLPTM1,AKAP5,ARFGEF2,GABRA5,PLCL2,GABARAPL2,GABARAPL1,ERBB4,LHFPL4,JAKMIP1,GABARAP,PPP2CA,GABRB1		-1.95916	0.0500941	0.655778	FALSE	effectsize_down
GO_BP	GO:0070848	response to growth factor	828	310	0	TNC,SNX25,HRG,ZEB2,CD44,NOTCH2,NTRK3,ARRB2,HTRA1,KCNC2,SYAP1,CAT,COL1A1,CD109,TGFB1I1,PPP1R9B,SHOC2,GPR155,RAPGEF1,UBE2D3,SNX6,EMD,ITGB5,GCLC,MAP1B,CPNE3,CHURC1,GRB10,PDCD4,FNTA,CREB1,BAIAP2,EEF1A1,ABL1,SPRED1,SMAD4,KIT,TBC1D7,DDR1,WASF1,DOCK3,CRKL,PDCD6,FGF1,RIPK1,SMAD2,MAP2K5,CDC34,ERO1A,INSR,STRAP,FLCN,CASK,RAPGEF2,ANXA1,EHD4,ITGB8,ARPC3,RAP1A,HSPA1A,ACAP2,FIBP,PTPRK,MAGI2,FKBP8,HDAC6,EPB41L5,…		1.95916	0.0500945	1	FALSE	effectsize_up
GO_BP	GO:0019220	regulation of phosphate metabolic process	825	385	0	RPS3,GPNMB,HRG,HLA-DRB1,TNKS1BP1,ADNP,NTRK3,RASGRP1,C3,PRKG1,GMPPA,PFN2,SYAP1,IDH1,DMTN,PYCARD,GSTP1,DNAJC10,EIF4G1,AGAP2,C9ORF72,PRNP,MAPRE3,EEF1A2,IRS2,TERF2IP,SLC8A2,SNX6,PLXNB2,PHIP,LRP4,GRB10,PDCD4,GPRC5B,MOB1B,ABL1,SPRED1,KIT,CAMKK2,PDK2,TNIK,ME2,CRKL,FGF1,RIPK1,LIMCH1,TSC2,INSR,ARL2,CCNYL1,CHMP6,FLCN,BCCIP,RAPGEF2,FABP3,AIDA,PTK2B,GSK3A,ITGB2,PRDX3,RPTOR,EHD4,RAP1A,CAPN2,CSPG4,RAP2C,APC,AD…		1.95696	0.0503521	1	FALSE	effectsize_up
GO_BP	GO:0051174	regulation of phosphorus metabolic process	826	385	0	RPS3,GPNMB,HRG,HLA-DRB1,TNKS1BP1,ADNP,NTRK3,RASGRP1,C3,PRKG1,GMPPA,PFN2,SYAP1,IDH1,DMTN,PYCARD,GSTP1,DNAJC10,EIF4G1,AGAP2,C9ORF72,PRNP,MAPRE3,EEF1A2,IRS2,TERF2IP,SLC8A2,SNX6,PLXNB2,PHIP,LRP4,GRB10,PDCD4,GPRC5B,MOB1B,ABL1,SPRED1,KIT,CAMKK2,PDK2,TNIK,ME2,CRKL,FGF1,RIPK1,LIMCH1,TSC2,INSR,ARL2,CCNYL1,CHMP6,FLCN,BCCIP,RAPGEF2,FABP3,AIDA,PTK2B,GSK3A,ITGB2,PRDX3,RPTOR,EHD4,RAP1A,CAPN2,CSPG4,RAP2C,APC,AD…		1.95696	0.0503521	1	FALSE	effectsize_up
GO_BP	GO:0000422	autophagy of mitochondrion	116	85	0	NIPSNAP2,BNIP3L,CTTN,ABI2,RB1CC1,CAMKK2,ATG2B,HUWE1,OPTN,TSC2,MARK2,GSK3A,BNIP3,SLC25A4,ATG12,FKBP8,HDAC6,ATG3,ATG13,USP30,SQSTM1,ATG5,CSNK2A2,HTRA2,DNM1L,VPS13C,PARK7,PRKN,TSPO,WIPI2,MAP1LC3A,VDAC1,MUL1,RETREG1,PHB2,RIMOC1,SNX30,FUNDC1,ATG9A,STUB1,HAX1,CDC37,ATG2A,BECN1,VPS13D,OGT,GABARAPL2,NIPSNAP3B,FUNDC2,CISD2,ATG7,ULK1,SLC25A5,ATG4B,NIPSNAP3A,ARFIP2,NIPSNAP1,GABARAPL1,ATP13A2,RNF41,ULK2,SREB…		-1.95507	0.0505752	1	FALSE	effectsize_down
GO_BP	GO:0044319	wound healing, spreading of cells	42	18	0	CD44,ITGB5,DDR1,ITGAV,FLNA,CLASP2,ITGB1,PDCD10,ARHGAP35,CARMIL2,MTOR,FERMT2,TOR1A,PTEN,RHOA,LRG1,CLASP1,RHOC		1.95474	0.0506138	1	FALSE	effectsize_up
GO_BP	GO:0090505	epiboly involved in wound healing	42	18	0	CD44,ITGB5,DDR1,ITGAV,FLNA,CLASP2,ITGB1,PDCD10,ARHGAP35,CARMIL2,MTOR,FERMT2,TOR1A,PTEN,RHOA,LRG1,CLASP1,RHOC		1.95474	0.0506138	1	FALSE	effectsize_up
GO_BP	GO:0010876	lipid localization	513	203	0	CRABP1,DBI,DENND5B,C3,STARD3NL,EEPD1,PLPPR4,APOB,APOH,VAPA,ANXA2,IRS2,FABP7,ACSL4,ATG2B,EPRS1,STX12,PLSCR4,PITPNM3,APOD,AUP1,FABP3,ANXA1,VDAC2,PITPNM2,B4GALNT1,ARL8B,ITGAV,RNF213,FIS1,LRP1,OSBP2,PITPNC1,PLTP,RPS6KB1,PISD,SCP2,OSBPL2,ZFYVE1,VPS13C,BSCL2,STARD10,STOML2,GRAMD1A,COMT,ANO6,PRKN,TSPO,SLC27A1,NAXE,SLC4A1,ABCB1,EHD1,VDAC1,SLC25A20,LAMTOR1,AKT2,ACSL3,CLSTN3,CERT1,VPS4B,SCARB2,APOO,SPART,C…		1.94978	0.051202	1	FALSE	effectsize_up
GO_BP	GO:0007601	visual perception	222	52	0	CABP1,COL1A1,BBS1,TGFBI,OAT,RDH11,LAMC3,ABLIM1,RABGGTB,MKKS,WFS1,SLC4A10,OPA3,PPT1,COL18A1,CRYZ,RIMS1,PDE6D,PITPNA,WDR36,CHM,REEP6,RLBP1,CACNB4,ARL6,ATP8A2,OPA1,BBS5,PDCL,KCNJ10,RABGGTA,EML2,BBS9,BBS2,RP2,DNAJC19,CEP250,TIMP3,RBP4,LUM,KIFC3,EFEMP1,COL2A1,BBS4,ARR3,CRB2,BBS7,CNNM4,NDP,MYO9A,LAMB2,CACNB2		1.94703	0.0515311	1	FALSE	effectsize_up
GO_BP	GO:0050953	sensory perception of light stimulus	226	52	0	CABP1,COL1A1,BBS1,TGFBI,OAT,RDH11,LAMC3,ABLIM1,RABGGTB,MKKS,WFS1,SLC4A10,OPA3,PPT1,COL18A1,CRYZ,RIMS1,PDE6D,PITPNA,WDR36,CHM,REEP6,RLBP1,CACNB4,ARL6,ATP8A2,OPA1,BBS5,PDCL,KCNJ10,RABGGTA,EML2,BBS9,BBS2,RP2,DNAJC19,CEP250,TIMP3,RBP4,LUM,KIFC3,EFEMP1,COL2A1,BBS4,ARR3,CRB2,BBS7,CNNM4,NDP,MYO9A,LAMB2,CACNB2		1.94703	0.0515311	1	FALSE	effectsize_up
GO_BP	GO:0036444	calcium import into the mitochondrion	16	12	0	ITPR1,SPG7,MCU,VDAC1,MAIP1,MCUR1,HSPA9,MICU3,SMDT1,MICU1,SLC25A23,AFG3L2		1.94572	0.0516881	1	FALSE	effectsize_up
GO_BP	GO:0034694	response to prostaglandin	37	19	0	TNC,ADCY6,GNG2,A2M,PPP1R9B,PRKCE,GNAI1,PRKAA1,AKR1C3,PRKAA2,GNAQ,ACACA,AKT1,GNAS,AKAP8,AKR1C2,YY1,SFRP1,GNB1		1.94508	0.0517651	1	FALSE	effectsize_up
GO_BP	GO:2001233	regulation of apoptotic signaling pathway	399	181	0	RPS3,ICAM1,CD44,BCLAF1,LMNA,CTTN,PRKRA,PYCARD,NOL3,GSTP1,BCL2,HMGB2,GCLC,PHIP,RB1CC1,NONO,SOD2,LGALS3,BIRC6,RIPK1,MAP2K5,TRAP1,FLCN,NCK2,UBQLN1,TRIM32,CCAR2,GSK3B,VDAC2,HSPA1A,ITGAV,SLC25A4,ARHGEF2,SEPTIN4,FGF2,FIS1,BAX,SLC25A6,ITGA6,WFS1,BAG5,BAD,RPS6KB1,CSNK2A2,MADD,PDIA3,HTRA2,SFPQ,GSDME,PARK7,P4HB,SH3RF1,PTPMT1,BCAP31,PAK2,PRKN,PRODH,FXN,RPS7,ERP29,SRC,GNAI2,PRDX2,TPD52L1,NRP1,EEF1E1,PPIA,FGG…		1.94463	0.05182	1	FALSE	effectsize_up
GO_MF	GO:0016866	intramolecular transferase activity	28	19	0	PUSL1,BPGM,PGAM4,LSS,PGM3,PGM2,PMM1,PGM1,RPUSD3,PGAM1,TRUB2,PGAM2,CYP2J2,PGM2L1,TRUB1,PUS1,PMM2,MMUT,DKC1		1.94441	0.0518466	0.675487	FALSE	effectsize_up
GO_CC	GO:0060077	inhibitory synapse	16	12	0	NLGN2,GABRA2,SYT11,NLGN3,SLC32A1,DTNB,IGSF21,GAD2,IQSEC3,LHFPL4,NLGN4Y,GAD1		-1.94371	0.0519304	0.718168	FALSE	effectsize_down
GO_CC	GO:0005767	secondary lysosome	23	12	0	HLA-DRB1,GAA,SQSTM1,LAMP2,MAP1LC3A,FTH1,LAMP1,FTL,NCF4,HLA-DRA,PIK3C3,CRHBP		1.94225	0.0521068	0.718168	FALSE	effectsize_up
GO_BP	GO:0001765	membrane raft assembly	14	10	0	ANXA2,S100A10,IQGAP1,PACSIN2,CAV1,ILK,FLOT1,COL6A1,RFTN1,CAV2		1.94203	0.0521332	1	FALSE	effectsize_up
GO_BP	GO:0001822	kidney development	325	98	0	MPV17,JMJD6,NOTCH2,NUP107,PPP3CA,CAT,CEP290,BCL2,LRP4,BAG6,DYNC2H1,KANK2,SMAD4,NUP133,SERPINF1,ASS1,FGF1,MYO1E,SMAD2,NUP160,FLCN,HS2ST1,ARL3,TSC1,MAGI2,SNX17,FGF2,BAX,WFS1,COMT,NID1,IFT27,IQGAP1,EFNB2,TNS2,SDC4,ACAT1,NRP1,PBX1,AP2B1,EPHA4,ACTA2,ILK,ACE,PLXND1,AP1B1,CTNNB1,LAMA5,ZMPSTE24,RHOA,NUP85,KIRREL3,VANGL2,PECAM1,AKR1B1,IFT25,NIPBL,ERBB4,CALB1,MAGED1,SLIT2,DLG5,RGN,FADD,ZBTB16,SFRP1,PTPRO,P…		1.94173	0.0521704	1	FALSE	effectsize_up
GO_BP	GO:0001523	retinoid metabolic process	84	22	0	DHRS4,SCPEP1,ALDH1A1,RDH11,LRP1,AKR1C3,RDH14,DHRS7,LIPE,RLBP1,LIPA,RBP1,AKR1B1,ADH5,PRMT3,DGAT1,RBP4,ADH1B,NAPEPLD,RDH13,RETSAT,PNPLA4		1.9406	0.0523066	1	FALSE	effectsize_up
GO_BP	GO:0098883	synapse pruning	16	10	0	C3,C1QB,ITGAM,ITGB1,PLXNC1,SARM1,EPHA4,C1QC,C1QA,ADGRB3		1.93994	0.0523872	1	FALSE	effectsize_up
GO_BP	GO:1904862	inhibitory synapse assembly	29	18	0	PLXNB1,GABRG2,GABRA1,NLGN2,GABRA2,GABRA3,HAPLN4,GABRA4,GABRA5,CLSTN3,MDGA1,CLSTN2,LGI2,GABRB2,LHFPL4,SRGAP2,SEMA4D,GABRB3		-1.93463	0.0530358	1	FALSE	effectsize_down
GO_CC	GO:0005925	focal adhesion	424	319	0	ITGA2,TNC,RPS3,ARMC5,LMO7,ICAM1,GSN,FHL2,CD44,RSU1,ANXA5,CTTN,ACTN2,PPP1R12A,MSN,CAT,SORBS1,TGFB1I1,LIMA1,VIM,LCP1,CD99L2,ITGB5,CPNE3,PIP5K1A,RPL30,PDLIM7,ATAT1,WASF1,PIP5K1C,PARVA,DCTN4,SORBS2,PPP1CC,PALLD,JUP,DNM2,ARL2,NHERF2,SH3KBP1,CASK,RPL8,ANXA1,PTK2B,ITGB2,ITGB8,ARPC3,HSPA1A,RPL23,CAPN2,RRAS2,CSPG4,ITGAV,MAP2K2,FLII,ARHGEF2,YWHAB,EPB41L5,ADD1,ANXA6,FLNA,LAMTOR3,ACTN1,GNA12,RAB21,RPS16,LRP1…		1.93443	0.0530605	0.721772	FALSE	effectsize_up
GO_BP	GO:0042098	T cell proliferation	217	78	0	RPS3,ARMC5,GPNMB,HLA-DRB1,RASGRP1,TNFRSF21,PPP3CA,MSN,PYCARD,LGALS9,SPTA1,PRNP,PNP,MAD1L1,ABL1,DOCK2,LGALS3,SLC7A1,NCK2,ANXA1,GLMN,BAX,SH3RF1,SOS1,PRDX2,SDC4,SCRIB,NCK1,TFRC,HMGB1,BID,P2RX7,STAT5B,CTPS1,PPP3CB,LIPA,NCSTN,DNAJA3,CTNNB1,CCDC88B,TRAF6,NDFIP1,GPAM,PTPRC,ALKBH5,IL6ST,ICOSLG,DLG5,FADD,RIPK2,TYK2,SYK,SOS2,PTPN6,PSMB10,PRKCQ,PAWR,JAK2,IL18,HLA-G,HLA-E,HLA-A,NCKAP1L,FKBP1B,DLG1,ARG1,AIF1,…		1.93434	0.0530719	1	FALSE	effectsize_up
GO_CC	GO:0048471	perinuclear region of cytoplasm	745	449	0	AATK,ITGA2,DAB1,PTPRM,BICD1,MCM3,PRR7,KCNB1,MAP7,DBI,APC2,PRDX6,RAB3IP,LMNA,STOM,CLIC1,CABP1,LAMB1,MSN,SYAP1,GDPD5,PRKRA,DMTN,VTI1A,WRNIP1,MTDH,SYNJ2,CRBN,PTGDS,MAPRE3,ANXA4,VAPA,LCP1,HMGB2,VTI1B,NF2,MAP1B,CLIC4,TAOK1,ANP32A,PKP4,PCSK1,CCAR1,ABL1,SEZ6,SERPINF1,SLK,HEATR5B,RANBP2,OPTN,EIF3G,FXR1,SLIRP,SORBS2,PDCD6,EXOC8,SNAP47,PRKCE,APOD,EIF4A1,VPS33A,TSC2,BRSK2,TMEM192,UBQLN1,RAPGEF2,STX7,DCTN3,P…		-1.93388	0.0531273	0.721772	FALSE	effectsize_down
GO_BP	GO:0035725	sodium ion transmembrane transport	190	75	0	SLC9A7,SLC8A2,SCN1A,WNK1,WNK2,ASIC1,PRKCE,SLC6A7,SCN3A,FGF12,UTRN,SNTA1,SLC17A6,SLC9A6,SCN3B,ATP1A3,SLC4A10,HCN1,ANK3,ANO6,SCN2A,SLC6A9,SLC24A2,ATP1A2,SLC20A2,SCN2B,GRIN1,SLC9A1,GRIN2A,SLC4A8,ATP1B3,NEDD4L,CAMK2D,ACTN4,HCN2,NOS1,SLC8A1,SLC17A7,YWHAH,ATP1B1,FXYD6,TESC,STK39,CHP1,SCN8A,SLC6A11,SLC12A2,FXYD7,SLC6A17,SLC6A15,ATP2B4,SLC4A7,TRPM2,SLC8A3,SCN9A,SCN4B,NEDD4,DMD,DLG1,COMMD1,SLC24A4,SLC41A3…		-1.93271	0.0532717	1	FALSE	effectsize_down
GO_BP	GO:0002366	leukocyte activation involved in immune response	319	100	0	ICAM1,UNC13D,HLA-DRB1,NOTCH2,RASGRP1,TP53BP1,PYCARD,LGALS9,PTGDS,LCP1,PLXNA1,ABL1,DOCK2,KIT,DOCK10,ITGAM,LGALS3,PRKCE,MSH2,ANXA1,PTK2B,ITGB2,BCR,TSC1,PLCG2,JAK1,PIK3R1,STAT6,DOCK11,UNG,MTOR,SUPT6H,TBK1,HSPD1,TFRC,PLCL2,RABGEF1,SPHK2,HMGB1,LAMP1,VAMP7,DDRGK1,KARS1,CPLX2,VAMP2,GAB2,STAT3,MSH6,FCER1G,STXBP3,PDPK1,OPA1,IL33,NDFIP1,C12ORF4,EIF2AK4,RIF1,LGALS1,CBL,PTPRC,STXBP1,FOXP1,IL6ST,ICOSLG,AP1G1,…		1.93123	0.0534552	1	FALSE	effectsize_up
GO_BP	GO:0030510	regulation of BMP signaling pathway	124	29	0	NOTCH2,HTRA1,GPR155,UBE2D3,ABL1,SMAD2,FKBP8,LEMD3,UBE2O,SPART,CAV1,ILK,SORL1,ELAPOR2,NUMA1,PELO,PPM1A,NGLY1,RGMA,SFRP1,CDH5,CRB2,FBXL15,TRIM33,UBE2D1,NEO1,ITGA3,PRMT1,XIAP		1.92973	0.0536401	1	FALSE	effectsize_up
GO_BP	GO:0046173	polyol biosynthetic process	62	27	0	SPR,PRKG1,ISYNA1,PPIP5K1,QDPR,PPIP5K2,PLCG2,SCP2,GOT1,ASAH1,SPTLC2,PGP,SPTLC1,IMPA1,SPHK2,PCBD2,SNCA,ADCYAP1R1,IP6K1,ITPKB,ITPKA,PCBD1,CYP27A1,PCK2,ABCA2,AGK,GBA1		1.92799	0.0538568	1	FALSE	effectsize_up
GO_MF	GO:0043531	ADP binding	53	40	0	GCLC,HSPBP1,MSH2,CCAR2,LONP1,HSPA4,RUVBL2,PPP5C,ME1,BAG5,MYH10,HSPA4L,GRPEL1,MYO18A,HSPH1,PFN1,ATP5F1A,CYB5R3,BAG2,MSH6,BAG3,ATP5F1D,COQ8A,GLUD1,MIEF1,PRKAG2,HYOU1,ABCC8,PGK2,MYO9B,MYO6,MYH9,GLUD2,ABCD1,CHORDC1,RUVBL1,VCP,TAP1,PRKAG1,PGK1		1.92671	0.0540152	0.700406	FALSE	effectsize_up
GO_CC	GO:1904949	ATPase complex	127	69	0	SMARCE1,SMARCC2,MTA2,RUVBL2,ATP6V1C1,SMARCA5,LUZP1,RBBP7,ATP6V1G1,SMARCA2,RBBP4,TMEM199,UCHL5,VPS4B,GATAD2B,TRRAP,ATP6V1H,MTA1,ATP6V1E1,ATP6V1D,DDX21,ATP6AP1,SF3B1,ACTL6B,ATP6V1G2,ATP6AP2,MYBBP1A,BAP18,CCDC115,ATP6V0C,EP400,ARID1B,PTPA,ATP6V1B2,MYO1C,PBRM1,INO80,MBD3,BCL11A,ATP6V0D1,VPS4A,CHD5,DEK,MBD2,ARID1A,YY1,RB1,NFRKB,HDAC1,BPTF,ANP32E,DMAP1,RSF1,SRCAP,ATP6V1F,BAZ1B,RUVBL1,VCP,SMARCD3,SMARCD…		-1.92429	0.0543183	0.727711	FALSE	effectsize_down
GO_BP	GO:1902808	positive regulation of cell cycle G1/S phase transition	71	24	0	MBLAC1,EIF4G1,ANXA1,RPTOR,PLCG2,PLCB1,PHB2,CUL4A,UBE2E2,DDRGK1,PAF1,CUL4B,EGFR,DDX3X,AKT1,RDX,RGCC,CPSF3,RRM1,DDR2,AIF1,CDC73,ANKRD17,PLRG1		1.9214	0.0546818	1	FALSE	effectsize_up
GO_CC	GO:0005930	axoneme	185	34	0	TUBB4A,BBS1,DYNC2H1,NME7,TUBB4B,MAP4,DNAL1,CAMSAP3,ATG5,KIFAP3,ARFGEF2,PIK3R4,SEPTIN9,CFAP36,PRKACA,ATG16L1,ATG7,ARL6,SEPTIN7,BBS5,PRKAR2A,CFAP20,INPP5E,DYNC2LI1,IFT172,SEPTIN2,WDR35,WDR11,BBS7,ATG14,GABARAP,IFT140,PRKAR1A,PIK3C3		1.92115	0.0547123	0.727711	FALSE	effectsize_up
GO_CC	GO:0097014	ciliary plasm	186	34	0	TUBB4A,BBS1,DYNC2H1,NME7,TUBB4B,MAP4,DNAL1,CAMSAP3,ATG5,KIFAP3,ARFGEF2,PIK3R4,SEPTIN9,CFAP36,PRKACA,ATG16L1,ATG7,ARL6,SEPTIN7,BBS5,PRKAR2A,CFAP20,INPP5E,DYNC2LI1,IFT172,SEPTIN2,WDR35,WDR11,BBS7,ATG14,GABARAP,IFT140,PRKAR1A,PIK3C3		1.92115	0.0547123	0.727711	FALSE	effectsize_up
GO_MF	GO:0031267	small GTPase binding	283	205	0	BICD1,UNC13D,ANKRD27,DENND5B,HPS6,FMNL2,XPO5,PPP6R1,XPO4,C9ORF72,VPS9D1,ABI2,CDC42SE2,IPO8,LZTR1,DOCK2,TBC1D7,SGSM2,DOCK10,RANBP2,DOCK4,WASF1,GDI1,DOCK3,EXOC8,EXOC2,TSC2,AFDN,FMNL1,RABGAP1L,RPTOR,DIAPH1,RAP1A,RAB11FIP2,ARHGEF2,DAAM1,BRK1,ARHGAP44,SGSM1,RABGGTB,FLNA,EPS8,XPO1,TNPO2,MICAL1,CDC42BPB,RIMS3,CYFIP1,DNM1L,DEPDC5,IPO13,PAK2,DENND10,MYO5A,IQGAP1,RIMS1,DOCK11,GGA2,EHD1,KIF3B,PDE6D,NUTF2,NC…		-1.9206	0.0547816	0.706402	FALSE	effectsize_down
GO_BP	GO:0036499	PERK-mediated unfolded protein response	24	14	0	NCK2,AKT3,AKT2,NCK1,HSPA5,TMEM33,DDRGK1,TMED2,AKT1,ATAD3A,RPAP2,QRICH1,PTPN1,EIF2S1		1.9193	0.0549469	1	FALSE	effectsize_up
GO_MF	GO:0016628	oxidoreductase activity, acting on the CH-CH group of donors, NAD or NADP as acceptor	33	22	0	DUS2,BDH2,PTGR2,PTGR1,BLVRA,DECR2,AKR1C3,DHCR7,TECR,DECR1,PTGES2,FASN,DHRSX,MECR,DUS3L,BLVRB,PTGR3,AKR1C2,TM7SF2,TBXAS1,LBR,DHCR24		1.91892	0.054994	0.706402	FALSE	effectsize_up
GO_BP	GO:0032006	regulation of TOR signaling	155	100	0	NPRL3,C9ORF72,GPR155,TBC1D7,USP4,F3,SAR1A,PDCD6,TTI1,TSC2,FLCN,GSK3A,GSK3B,RPTOR,MAT2A,AKT3,TSC1,ENDOG,SMCR8,KLHL22,LAMTOR3,GNA12,EPM2A,RRAGA,PRKAA1,RPS6KB1,PIK3CA,MTM1,SIK3,DEPDC5,RHEB,TBCK,LARS1,SRC,PREX1,LAMTOR1,TBK1,CASTOR2,USP32,SEH1L,PIP4P1,PRKAA2,PRKACA,OGT,STK11,MLST8,YWHAG,RRAGC,RPS6KA1,NPC1,LAMTOR4,PRKACB,AKT1,ZMPSTE24,LAMTOR2,AKT1S1,PREX2,ATXN3,OTUB1,YWHAZ,WDR59,UBR2,UBE2W,SAR1B,WAC,SH…		1.91696	0.0552431	1	FALSE	effectsize_up
GO_CC	GO:0070820	tertiary granule	164	96	0	STOM,IDH1,HBB,DBNL,ORM1,NIT2,VAMP1,SLC2A3,ITGAM,LGALS3,STX7,ITGB2,DIAPH1,RAP2C,GAA,ALDOC,LAMTOR3,CYSTM1,ARMC8,ENPP4,B2M,CYFIP1,PRCP,LAMP2,ASAH1,CYBB,SNAP25,ANO6,CD47,KCNAB2,SPTAN1,LAMTOR1,GGH,NFASC,FTH1,PGM1,UBR4,DYNC1LI1,AP2A2,RAB14,LAMP1,ARL8A,RAP2B,SVIP,ATP6AP2,VPS35L,NRAS,FCER1G,HP,FLG2,STXBP3,SIRPA,RHOA,LAMTOR2,LRG1,SERPINB12,COPB1,CTSD,ATP6V0C,STBD1,LTF,SERPINB6,CSTB,CST3,ADAM10,ALDOA,GOLGA…		1.91619	0.0553415	0.730968	FALSE	effectsize_up
GO_BP	GO:0043244	regulation of protein-containing complex disassembly	130	85	0	GSN,APC2,SCIN,MAP1A,ACTN2,DMTN,GAS2L1,CAMSAP2,SPTA1,LIMA1,MAP1B,ADD2,TAOK1,WNK1,KATNB1,CARMIL1,KIF21A,ASPH,TMOD1,INSR,WDR47,BNIP3,APC,ATG12,FLII,ARHGEF2,HDAC6,PDXP,SMCR8,ADD1,SPTBN1,EPS8,TWF2,ATG5,CLASP2,TWF1,TBC1D25,HDGFL3,PIK3CA,UVRAG,TMOD2,CFL2,MAP6D1,UPF1,CARMIL2,SPTAN1,TOM1,SPTBN4,TECPR1,FYCO1,NES,CAPG,ETF1,TTBK2,ZMPSTE24,TMOD3,EIF5A,CAPZA1,STMN2,RDX,DSTN,SPTBN5,MTPN,SH3BP1,BMERB1,WDR1,TRIOB…		-1.91555	0.0554223	1	FALSE	effectsize_down
GO_BP	GO:0000070	mitotic sister chromatid segregation	193	90	0	CHAMP1,IK,MAD1L1,CHMP7,LSM14A,KATNB1,EML3,PPP1CC,CHMP1B,CHMP2A,CHMP6,ZW10,BCCIP,HSPA1A,APC,TUBG1,RMDN1,KLHL22,FLNA,CDC16,SMARCA5,CLASP2,HNRNPU,CHMP4A,LCMT1,SMC1A,KIF3B,VPS4B,DYNC1LI1,SEH1L,SMC3,ANAPC7,NUP62,BECN1,GOLGA2,PCID2,CHMP5,CHMP4B,NUDC,RAN,RAD21,CHMP2B,POLDIP2,NSMCE2,DRG1,RHOA,NUMA1,PSRC1,KPNB1,DIS3L2,KIF15,PSMG2,CDK5RAP2,PPP2R1A,BUB3,CHMP3,INO80,AKAP8L,VPS4A,NSL1,NIPBL,EML4,WAPL,TUBG2,CH…		-1.91397	0.0556234	1	FALSE	effectsize_down
GO_MF	GO:0000149	SNARE binding	106	81	0	KCNB1,ANKRD27,VTI1A,VTI1B,ABL1,VAMP1,CACNA1A,STX12,NAPG,SNAP29,SNAP47,STX7,NAPA,SYT11,CPLX1,GOSR2,SEC24B,BAIAP3,STX1B,PRRT2,UVRAG,SNAP25,VAMP3,SNAP91,STX1A,STX6,UNC13C,DAPK1,STX5,SYT17,HECTD3,STXBP5L,TMED10,SNCA,GOLGA2,SYT7,VAMP7,GABARAPL2,SNPH,CPLX2,VAMP2,SYT5,STXBP5,EXOC3,SCFD1,SYT3,SYT2,STXBP3,UNC13A,TXLNA,VPS18,NBAS,TMED9,NAPB,SYT13,STXBP1,VPS11,SYT1,UNC13B,SEC24C,STX10,STX16,SYT4,NSF,ABCA1,S…		-1.91065	0.0560493	0.716592	FALSE	effectsize_down
GO_BP	GO:0060997	dendritic spine morphogenesis	60	47	0	STAU2,SIPA1L1,ABI2,LZTS3,BAIAP2,DOCK10,DBN1,SHANK1,SHANK3,CTNND2,HDAC6,ARHGAP44,EPHB2,DNM3,DHX36,DIP2A,WASL,CFL1,CDC42,CAPRIN1,IL1RAPL1,DLG4,EPHA4,PTPRD,NGEF,CDK5,TIAM1,EPHB1,ITPKA,PTEN,PDLIM5,SRCIN1,PAK3,DVL1,CAMK2B,KIF1A,ARHGAP33,TANC2,ARC,ZNF365,NLGN1,PPFIA2,SLC30A1,UBE3A,RELN,PAFAH1B1,EPHB3		-1.91022	0.0561051	1	FALSE	effectsize_down
GO_BP	GO:0070542	response to fatty acid	60	26	0	CAT,ALAD,PCSK1,ASS1,PPP5C,PIK3CA,PLCB1,AKR1C3,SRC,XRCC5,ACSL1,CPT1A,PDK3,GNPAT,PID1,AKR1C2,PDK4,LPL,GLDC,FOXO3,CPS1,TBXAS1,SMARCD1,SCD,PRKCD,CDK4		1.90895	0.0562685	1	FALSE	effectsize_up
GO_BP	GO:0032543	mitochondrial translation	132	107	0	GATB,MRPS12,MRPL40,MRPS14,MRPL14,MRPS25,TARS2,MRPL21,RMND1,EARS2,TRMT10C,GFM1,MRPL18,MRPL28,MRPL23,MRPL13,PTCD3,MRPL9,IARS2,MRPS2,MTIF2,MRPS16,MRPL1,MRPS10,DAP3,DARS2,MRPS15,MRPL3,UQCC2,TACO1,GARS1,MRPS35,MRPS22,MRPL50,OXA1L,MRPS24,MRPL19,MRPL43,MRPS28,RARS2,YARS2,MRPS31,MRPS26,MRPS9,MRPL46,LARS2,MRPL58,GFM2,MRPS21,DDX3X,MRPL44,MRPL49,RPUSD3,MRPL15,SARS2,MRPL10,MRPL16,MTG1,MRPL39,MRPS18B,GADD45GI…		1.90758	0.0564454	1	FALSE	effectsize_up
GO_BP	GO:0090049	regulation of cell migration involved in sprouting angiogenesis	81	15	0	ABL1,SPRED1,MAP2K5,ANXA1,AKT3,FGF2,PDCD10,NRP1,RHOA,PIK3C2A,HDAC5,ITGB1BP1,HMOX1,JCAD,CIB1		1.90635	0.0566048	1	FALSE	effectsize_up
GO_BP	GO:0008608	attachment of spindle microtubules to kinetochore	54	18	0	CHAMP1,MAD1L1,ZW10,APC,RMDN1,HNRNPU,CDC42,SEH1L,RCC2,BECN1,BUB3,NSL1,EML4,RB1,ABRAXAS2,SIRT2,MAPRE1,ZNF207		-1.90621	0.0566228	1	FALSE	effectsize_down
GO_BP	GO:0009152	purine ribonucleotide biosynthetic process	157	120	0	ADCY6,VPS9D1,DMAC2L,NME7,NDUFA6,SLC25A13,ADSL,IMPDH2,HPRT1,NDUFA10,ATP5MG,MT-ATP6,PAICS,AK5,NDUFA9,ATP5MK,STOML2,NDUFS3,NDUFB11,ADCY3,NDUFB8,NDUFS4,NDUFC2,NDUFS5,NDUFV1,APRT,ATP5F1A,ENO1,ATP5F1B,ATP5F1C,NDUFA7,GUCY1A1,SPHK2,GUCY1B1,AK1,SDHA,NDUFS2,NDUFA5,SDHB,ADCY2,NDUFB6,NDUFA3,MT-ND4,NDUFA12,NDUFB7,NDUFB5,NDUFB3,ATP5F1D,ATP5PB,NME2,NDUFV2,LIPA,ADSS2,UQCC3,AK2,GART,MTHFD1,SDHD,ADCY8,ADSS1,COASY,…		1.90523	0.0567495	1	FALSE	effectsize_up
GO_BP	GO:1903825	organic acid transmembrane transport	159	65	0	SLC7A10,IRS2,SLC1A1,SLC7A5,SLC7A11,SLC25A18,SLC7A1,SLC25A13,SLC25A12,SLC6A7,SLC16A7,SLC17A6,TTYH2,TTYH3,EPM2A,ITGB1,SLC25A1,SLC6A9,SLC27A1,ATP1A2,ABCB1,SLC25A20,AKT2,LRRC8B,SLC7A8,SFXN1,SLC1A2,SLC1A4,CPT2,ACSL1,CPT1A,SLC17A7,MPC2,ARL6IP5,ABCD3,LRRC8A,SLC25A32,SLC25A11,SLC25A22,SLC6A11,SLC16A1,GRM1,AKT1,LRRC8D,LRRC8C,TTYH1,KCNJ10,SLC38A3,SLC6A15,SLC3A2,SLC23A2,SLC1A6,SEPTIN2,GFAP,ABCD1,SFXN3,MPC1,…		1.90439	0.0568598	1	FALSE	effectsize_up
GO_BP	GO:0000272	polysaccharide catabolic process	29	21	0	PYGM,RB1CC1,ATG2B,PYGL,PGM2,ATG12,GAA,ATG3,PYGB,WIPI2,PFKM,AGL,ATG2A,PPP1R3D,STBD1,GABARAPL1,WDR45B,WDR45,PPP1CA,PHKG2,PHKA1		1.90406	0.0569022	1	FALSE	effectsize_up
GO_BP	GO:0005980	glycogen catabolic process	26	21	0	PYGM,RB1CC1,ATG2B,PYGL,PGM2,ATG12,GAA,ATG3,PYGB,WIPI2,PFKM,AGL,ATG2A,PPP1R3D,STBD1,GABARAPL1,WDR45B,WDR45,PPP1CA,PHKG2,PHKA1		1.90406	0.0569022	1	FALSE	effectsize_up
GO_BP	GO:0009251	glucan catabolic process	27	21	0	PYGM,RB1CC1,ATG2B,PYGL,PGM2,ATG12,GAA,ATG3,PYGB,WIPI2,PFKM,AGL,ATG2A,PPP1R3D,STBD1,GABARAPL1,WDR45B,WDR45,PPP1CA,PHKG2,PHKA1		1.90406	0.0569022	1	FALSE	effectsize_up
GO_BP	GO:0033045	regulation of sister chromatid segregation	108	47	0	SMARCE1,IK,MAD1L1,SMARCC2,CDC27,ZW10,APC,KLHL22,CDC16,HNRNPU,LCMT1,SMARCA2,ANAPC1,DYNC1LI1,ANAPC7,HECW2,BECN1,ACTL6B,PCID2,RAD21,NSMCE2,NUMA1,ARID1B,PSMG2,CDK5RAP2,PBRM1,BUB3,ANAPC2,NEK6,ARID1A,RB1,ATM,MAP3K20,ANAPC5,ANAPC4,MAD2L1BP,PRPF4B,CDC23,CUL3,ZNF207,TPR,SMARCD3,SMARCD1,SMARCB1,SMARCA4,ACTL6A,ACTB		-1.90373	0.0569452	1	FALSE	effectsize_down
GO_BP	GO:0106027	neuron projection organization	96	73	0	MAP1A,CTTN,STAU2,SIPA1L1,PRNP,ABI2,HOMER1,LZTS3,BAIAP2,DOCK10,DBN1,INSR,SHANK1,GSK3B,SHANK3,PICK1,CTNND2,HDAC6,ARHGAP44,ARF1,ATP1A3,EPHB2,DNM3,DHX36,DIP2A,WASL,CFL1,GRIN2B,CDC42,CAPRIN1,VPS35,IL1RAPL1,DLG4,EPHA4,PTPRD,NGEF,CDK5,TIAM1,EPHB1,ITPKA,APP,PTEN,PDLIM5,KIFBP,TANC1,SRCIN1,PAK3,DCTN1,DVL1,CAMK2B,KIF1A,ABCD1,ARHGAP33,ABHD17B,TANC2,ZMYND8,ARC,ZNF365,NLGN1,MTMR2,PPFIA2,SLC30A1,UBE3A,PSEN1,REL…		-1.90372	0.0569469	1	FALSE	effectsize_down
GO_BP	GO:0098900	regulation of action potential	64	32	0	KCNB1,PKP2,CNR1,KCNC2,SLC8A2,JUP,FGF12,FLNA,MECP2,HCN1,CXADR,ATP2A2,SLC9A1,SUMO1,SLC4A3,CAV1,CAMK2D,CACNA1C,NOS1,RYR2,CACNB3,AKAP9,CACNA2D1,CTNNA3,FMR1,DLG1,ANK2,KCNQ3,GBA1,DSP,CALM1,BIN1		-1.9021	0.0571574	1	FALSE	effectsize_down
GO_BP	GO:0046638	positive regulation of alpha-beta T cell differentiation	56	17	0	HLA-DRB1,LGALS9,PNP,ANXA1,AP3D1,ITPKB,AP3B1,RHOA,OPA1,RIPK2,ZBTB16,SYK,IL18,HLA-DRA,NCKAP1L,CBFB,ADA		1.90183	0.0571931	1	FALSE	effectsize_up
GO_BP	GO:0002495	antigen processing and presentation of peptide antigen via MHC class II	35	12	0	HLA-DRB1,PYCARD,CTSF,DNM2,B2M,PIKFYVE,FCER1G,CTSD,TRAF6,HLA-DRA,HLA-DQB1,CD74		1.90115	0.0572827	1	FALSE	effectsize_up
GO_BP	GO:0071711	basement membrane organization	38	20	0	LAMB1,NID2,CLASP2,RIC8A,ITGB1,FLRT2,LAMC1,NID1,PHLDB1,DAG1,CAV1,LAMA1,COL6A1,POMT2,PLOD3,CAV2,CLASP1,LAMB2,LAMA2,COL4A1		1.89967	0.0574771	1	FALSE	effectsize_up
GO_BP	GO:0030488	tRNA methylation	40	10	0	WDR6,TRMT1,TRMT10C,HSD17B10,AKT1,TRMT112,THUMPD3,GTPBP3,TRMT5,NSUN2		1.89871	0.0576026	1	FALSE	effectsize_up
GO_BP	GO:1905818	regulation of chromosome separation	77	27	0	IK,MAD1L1,ZW10,APC,KLHL22,CDC16,CSNK2A2,LCMT1,DYNC1LI1,ANAPC7,PCID2,RAD21,NSMCE2,NUMA1,PSMG2,CDK5RAP2,BUB3,RB1,ATM,ANAPC5,MAD2L1BP,PRPF4B,CDC23,CUL3,ZNF207,TPR,CSNK2A1		-1.89824	0.0576639	1	FALSE	effectsize_down
GO_MF	GO:0016741	transferase activity, transferring one-carbon groups	216	75	0	METTL9,TPMT,COQ3,PRMT8,NOP2,METTL16,PRMT2,GAMT,NDUFAF5,GATM,FAM98B,TRMT1,TRMT10C,ARMT1,MRM3,SMYD3,NDUFAF7,CAD,WDR5,HNMT,RNMT,COMT,LCMT1,MTFMT,COQ5,METTL13,CARM1,SETD3,ASMTL,MTR,EEF1AKMT2,GART,TMT1B,METTL15,FTSJ3,ATIC,MRM1,VCPKMT,PCIF1,SHMT1,METTL3,SETD7,NSUN5,PRMT5,NSD3,DPH5,TRMT112,N6AMT1,DIMT1,TRMT2A,THUMPD3,RRP8,AS3MT,PRMT3,KMT2A,MGMT,GCSH,DNMT1,FBLL1,COMTD1,PRMT9,TRMT11,TRMT5,NSUN2,TFB1M,NTMT…		1.89684	0.0578492	0.736165	FALSE	effectsize_up
GO_BP	GO:0006302	double-strand break repair	323	114	0	MCM3,HDGFL2,SMARCE1,TNKS1BP1,PPP4C,LIG3,TP53BP1,POGZ,TERF2IP,HMGB2,RPA3,FEN1,PRPF19,ABL1,NUDT16L1,BABAM2,SMARCC2,MSH2,RPA2,FH,RUVBL2,PPP5C,RPA1,CSNK2A2,SFPQ,ACTR2,UVRAG,SMARCA2,SPIRE1,XRCC5,XRCC1,PRKDC,TRRAP,MTA1,RECQL,HMGB1,ACTL6B,RAD21,FMN2,WDR48,PAXX,NSMCE2,RAD50,NSMCE1,SPIRE2,PARP9,C1QBP,OTUB1,FUS,EP400,ARID1B,NSMCE3,PPP4R3A,MRGBP,PBRM1,RIF1,INO80,TDP2,SMARCAL1,SAMHD1,SENP3,NIPBL,TFIP11,SMCHD…		-1.89624	0.0579277	1	FALSE	effectsize_down
GO_MF	GO:0097001	ceramide binding	19	11	0	RTN4R,EPDR1,VDAC2,PLTP,VDAC1,CERT1,CLIP3,MAG,CPTP,GLTP,PSAP		1.89454	0.0581529	0.736511	FALSE	effectsize_up
GO_CC	GO:0005838	proteasome regulatory particle	22	21	0	ADRM1,PSMC5,PSMD8,PSMC6,PSMD11,PSMD2,PSMD6,PSMD3,PSMC2,PSMD7,PSMD9,PSMC1,PSMD1,PSMC4,PSMC3,PSMD12,PSMD4,PSMD14,PSMD13,PSMD10,PSMD5		-1.894	0.058225	0.763751	FALSE	effectsize_down
GO_BP	GO:0002263	cell activation involved in immune response	323	103	0	ICAM1,UNC13D,HLA-DRB1,NOTCH2,RASGRP1,TP53BP1,PYCARD,LGALS9,PTGDS,LCP1,PLXNA1,ABL1,DOCK2,KIT,DOCK10,ITGAM,LGALS3,PRKCE,MSH2,ANXA1,PTK2B,ITGB2,BCR,TSC1,LRP1,PLCG2,JAK1,PIK3R1,STAT6,DOCK11,UNG,MTOR,SUPT6H,TBK1,HSPD1,TFRC,PLCL2,RABGEF1,SPHK2,HMGB1,LAMP1,VAMP7,DDRGK1,KARS1,CPLX2,VAMP2,GAB2,STAT3,MSH6,APP,FCER1G,STXBP3,PDPK1,OPA1,IL33,NDFIP1,C12ORF4,EIF2AK4,RIF1,LGALS1,CBL,PTPRC,STXBP1,FOXP1,IL6ST,ICOS…		1.89368	0.0582669	1	FALSE	effectsize_up
GO_BP	GO:0050807	regulation of synapse organization	315	218	0	DAB1,NEDD8,LRTM2,RTN4R,SHANK2,IGSF11,ADNP,C1QL3,TPBG,PRMT8,STAU2,PPP1R9B,SIPA1L1,EIF4G1,PLPPR4,PRNP,ABI2,ABHD17A,LRRTM2,LRFN2,EFNB3,GRIPAP1,STRN4,LRP4,MAP1B,SLC7A11,HOMER1,NECTIN1,LZTS3,BAIAP2,ABL1,DOCK10,DOCK4,DBN1,UBE3B,ASIC1,MRTFB,DCLK1,AGAP1,CAMKV,SLITRK4,NLGN2,CASKIN1,PTK2B,AGRN,SHANK3,CAP2,AGO2,CACNA2D3,PDXP,NLGN3,ARHGAP44,MECP2,ITGB1,ASAP1,LIN7B,CYFIP1,EPHB2,DNM3,PLXNC1,DHX36,SNAP25,NRXN1,…		-1.89306	0.0583503	1	FALSE	effectsize_down
GO_BP	GO:0009064	glutamine family amino acid metabolic process	67	43	0	PYCR2,ALDH18A1,GCLC,SLC7A11,NIT2,OAT,ASS1,GLS2,PHGDH,AADAT,CAD,DDAH1,MECP2,GOT1,GGT1,PRODH,ALDH5A1,PYCR3,DGLUCY,NOS1,ALDH4A1,GAD2,ASL,ATCAY,ASRGL1,GCLM,ADHFE1,ADSS1,GLUD1,FAH,PFAS,MTHFS,ATP2B4,HAL,GLUD2,GLS,FPGS,CPS1,ARG1,PYCR1,GOT2,GLUL,GAD1		1.89232	0.0584489	1	FALSE	effectsize_up
GO_BP	GO:0009261	ribonucleotide catabolic process	136	96	0	ITPA,BPGM,PGAM4,NT5C1A,PNP,NT5E,INSR,ARL2,GALK1,FLCN,HPRT1,RPTOR,LDHA,ALDOC,PFKFB2,PRKAA1,NUDT10,PKM,NUDT18,OGDHL,SLC4A1,SRC,HDAC4,NT5C,MTOR,NUDT11,GDA,NCOR1,NUDT3,PFKM,PGM1,UCHL1,NT5C2,ENO1,PRKAA2,NUDT9,PRKACA,OGT,HK1,PFKFB3,NUDT4B,GPD1,P2RX7,PDE8B,MLST8,STAT3,APP,NUDT4,OGDH,LIPA,HINT1,PDE4A,FOXK1,COL6A1,PGAM1,PDE4B,AMPD3,PRKAG2,ZBTB20,ALDOA,GIT1,PDE10A,PGK2,PGAM2,PDE2A,FOXK2,HK2,GAPDH,ADA,ACTN3…		1.89225	0.058458	1	FALSE	effectsize_up
GO_BP	GO:0000122	negative regulation of transcription by RNA polymerase II	939	242	0	FHL2,ZEB2,NOTCH2,TBL1XR1,NFIC,APBB1,MTDH,MLIP,SARNP,HMGB2,UBE2D3,H1-5,TRIM28,KANK2,SMAD4,MAP2K5,STRAP,FLCN,NCK2,TCERG1,PCNA,HSPA1A,RPL23,MTA2,NCOA2,MAGED4B,NCOA5,SQSTM1,WDR5,WFS1,MECP2,RBBP7,SFPQ,TENM2,HNRNPU,IGBP1,CC2D1B,PRKN,SMARCA2,CRYM,STAT6,SUPT5H,SRC,LMCD1,COQ7,RBBP4,HDAC4,EZR,RPL10,NACC1,STRN3,AMOT,NCOR1,PPID,GATAD2B,H1-4,DDX5,TAGLN3,RELA,HCFC1,CAV1,NCK1,RALY,ENO1,NIF3L1,MTA1,PURA,IMPACT,S…		-1.89178	0.0585203	1	FALSE	effectsize_down
GO_MF	GO:0016651	oxidoreductase activity, acting on NAD(P)H	97	64	0	DHRS4,SH3PXD2B,NDUFA6,COX15,NQO1,NDUFA10,CRYZL1,MICAL1,NQO2,NDUFA9,NDUFA4,SH3PXD2A,CYBB,NDUFS3,CRYZ,AKR1C3,NDUFB8,NDUFS4,POR,CBR3,NDUFC2,NDUFS5,NDUFV1,NDUFA7,CBR1,CYB5R3,NDUFS2,NDUFA5,AIFM3,CYB5R1,NDUFB6,NDUFA3,MT-ND4,NDUFA12,NDUFB7,NDUFB5,NDUFB3,NDUFV2,DCXR,MT-ND5,NDUFV3,NDUFB1,NDUFA2,MT-ND1,NDUFA8,NDUFB10,NDUFB4,RTN4IP1,NNT,NDUFS6,AKR1C2,TP53I3,NCF4,AMBP,NDUFS7,CBR4,CYB5R2,AIFM1,NDUFS8,NDUFS1,N…		1.89161	0.058543	0.736511	FALSE	effectsize_up
GO_BP	GO:0071868	cellular response to monoamine stimulus	58	30	0	ADCY6,GNG2,ARRB2,GNA14,SLC1A1,ABL1,GSK3A,GSK3B,FLNA,PALM,GNAI3,PRKN,VPS35,GNA11,GNAO1,NHERF1,NCSTN,PRMT5,SIN3A,GNAS,ADCY5,CAV2,APLP1,GNB5,TGM2,PRKD1,HTR1A,HDAC2,GNB1,GNAL		1.89037	0.0587083	1	FALSE	effectsize_up
GO_BP	GO:0071870	cellular response to catecholamine stimulus	58	30	0	ADCY6,GNG2,ARRB2,GNA14,SLC1A1,ABL1,GSK3A,GSK3B,FLNA,PALM,GNAI3,PRKN,VPS35,GNA11,GNAO1,NHERF1,NCSTN,PRMT5,SIN3A,GNAS,ADCY5,CAV2,APLP1,GNB5,TGM2,PRKD1,HTR1A,HDAC2,GNB1,GNAL		1.89037	0.0587083	1	FALSE	effectsize_up
GO_BP	GO:0051492	regulation of stress fiber assembly	95	64	0	SYNPO,TPM1,PFN2,S100A10,NF2,ABL1,CGNL1,LPAR1,CARMIL1,LIMCH1,STMN1,ARHGEF10L,TSC1,MKKS,CLASP2,BRAF,CORO2B,PAK2,PIK3R1,CD47,INPP5K,CDC42,SDC4,LIMK1,SLC9A1,MTOR,NRP1,AMOT,PFN1,FERMT2,ARAP1,SORBS3,PPM1E,CCDC88A,S1PR1,PPFIA1,RHOA,WASF2,TTC8,RHPN2,EVL,RGCC,RAPGEF3,ITGB1BP1,TJP1,SFRP1,PXN,BBS4,ASAP3,F11R,ARHGEF18,CLASP1,PPM1F,ARHGEF10,ROCK2,ROCK1,RAC1,PIK3R2,PAK1,MET,SMAD3,RHOC,APOA1,ACTG1		-1.89014	0.0587397	1	FALSE	effectsize_down
GO_BP	GO:0043535	regulation of blood vessel endothelial cell migration	157	39	0	HRG,ABL1,SPRED1,JUP,MAP2K5,ANXA1,AKT3,FGF2,PRKCA,MECP2,PDCD10,PRCP,NRP1,AMOT,ATP5F1A,ATP5F1B,HMGB1,HSPB1,AKT1,PDPK1,RHOA,GAB1,RGCC,SH3BP1,PIK3C2A,HDAC5,ATP2B4,ITGB1BP1,PLCG1,NF1,HMOX1,FGFR1,JCAD,CIB1,MAP2K3,PRKD1,EPHA2,CSNK2B,APOE		1.8899	0.0587712	1	FALSE	effectsize_up
GO_BP	GO:0008344	adult locomotory behavior	84	50	0	DAB1,BTBD9,SHANK2,ARRB2,PUM1,EFNB3,SCN1A,AGTPBP1,SEZ6,TMOD1,WDR47,NLGN2,FGF12,TSC1,EPS8,MECP2,HTRA2,PARK7,PPT1,PRKN,ATP1A2,CNP,FXN,CLCN3,SPTBN4,UCHL1,ABHD12,EPHA4,SNCA,CNTN2,INPP5F,RNF170,APP,CACNB4,NPC1,OXR1,ZMPSTE24,CEND1,PREX2,KCNJ10,CSTB,VPS13A,TBCE,LGI4,GIGYF2,CHL1,SNCG,PAFAH1B1,HEXA,ARCN1		-1.88906	0.0588833	1	FALSE	effectsize_down
GO_MF	GO:0019001	guanyl nucleotide binding	636	417	0	ANKRD27,GSPT2,PRKG2,DENND5B,RAB3IP,RASGRP1,ABR,PRKG1,GNA14,DENND1A,TUBB4A,EEF1D,AGAP2,C9ORF72,VPS9D1,RAB13,RAPGEF1,EEF1A2,GRIPAP1,PSD,GMPPB,TBC1D10A,RALGPS1,GDPGP1,SEPHS1,EEF1A1,DOCK2,DOCK10,SH2D3C,DOCK4,HERC2,GDI1,RAB3D,TUBB8,TUBA1C,DOCK3,ITSN1,SAR1A,NOLC1,EIF2B5,TUBB4B,INSR,DNM2,RAB31,ARHGEF6,ARL2,GFM1,AGAP1,RAB6A,SUCLG2,RAPGEF2,ARL3,MOCS1,SEPTIN10,EHD4,BCR,RAP1A,RRAS2,ARL8B,GIMAP1,ARHGEF10L,RA…		1.88854	0.0589532	0.736511	FALSE	effectsize_up
GO_MF	GO:0032561	guanyl ribonucleotide binding	636	417	0	ANKRD27,GSPT2,PRKG2,DENND5B,RAB3IP,RASGRP1,ABR,PRKG1,GNA14,DENND1A,TUBB4A,EEF1D,AGAP2,C9ORF72,VPS9D1,RAB13,RAPGEF1,EEF1A2,GRIPAP1,PSD,GMPPB,TBC1D10A,RALGPS1,GDPGP1,SEPHS1,EEF1A1,DOCK2,DOCK10,SH2D3C,DOCK4,HERC2,GDI1,RAB3D,TUBB8,TUBA1C,DOCK3,ITSN1,SAR1A,NOLC1,EIF2B5,TUBB4B,INSR,DNM2,RAB31,ARHGEF6,ARL2,GFM1,AGAP1,RAB6A,SUCLG2,RAPGEF2,ARL3,MOCS1,SEPTIN10,EHD4,BCR,RAP1A,RRAS2,ARL8B,GIMAP1,ARHGEF10L,RA…		1.88854	0.0589532	0.736511	FALSE	effectsize_up
GO_BP	GO:0009158	ribonucleoside monophosphate catabolic process	14	10	0	NT5C1A,PNP,NT5E,HPRT1,NT5C,GDA,NT5C2,AMPD3,ADA,DPYS		1.88745	0.0591002	1	FALSE	effectsize_up
GO_BP	GO:0031929	TOR signaling	181	113	0	TIPRL,NPRL3,SYAP1,C9ORF72,GPR155,LARP1,TBC1D7,USP4,F3,SAR1A,PDCD6,TTI1,TSC2,FLCN,GSK3A,GSK3B,RPTOR,MAT2A,AKT3,TSC1,ENDOG,SMCR8,KLHL22,LAMTOR3,GNA12,EPM2A,RRAGA,PRKAA1,RPS6KB1,PIK3CA,MTM1,SIK3,DEPDC5,RHEB,RPS6KA3,TBCK,LARS1,SRC,PREX1,LAMTOR1,MTOR,TBK1,CASTOR2,USP32,SEH1L,MAPKAP1,RPS6KA4,PIP4P1,RPS6KA2,PRKAA2,PRKACA,OGT,STK11,MLST8,RPS6KA5,YWHAG,CCDC88A,RRAGC,RPS6KA1,LIPA,NPC1,LAMTOR4,PRKACB,AKT1,Z…		1.88687	0.0591772	1	FALSE	effectsize_up
GO_CC	GO:0031091	platelet alpha granule	91	51	0	HRG,ALB,A2M,ACTN2,CD109,APOOL,VTI1B,FERMT3,TEX264,ORM1,SERPINA1,SERPING1,F13A1,ACTN1,TMX3,NHLRC2,FGG,FGB,FGA,PCYOX1L,CLU,ACTN4,SNCA,VAMP7,MAGED2,CD9,PCDH7,CYB5R1,SERPINE2,APP,STXBP3,SCCPDH,VPS33B,OLA1,PECAM1,FN1,STXBP1,ALDOA,QSOX1,PROS1,ORM2,AHSG,A1BG,SYTL4,CYRIB,VWF,SPARC,KNG1,ISLR,APLP2,SERPINA3		1.88567	0.0593389	0.773032	FALSE	effectsize_up
GO_BP	GO:0008203	cholesterol metabolic process	150	69	0	SEC14L2,CAT,MVK,LSS,APOB,LIMA1,MVD,FDPS,FGF1,SNX17,GNAI1,PRKAA1,ERLIN1,G6PD,ACLY,HSD17B7,CYP46A1,PMVK,DHCR7,ERLIN2,ACAA2,PIP4P1,CYB5R3,PRKAA2,PRKACA,LIPE,HMGCS1,FECH,APP,EPHX2,LIPA,NPC1,CYP27A1,HDLBP,KPNB1,OSBPL1A,MSMO1,SMPD1,GBA2,SCAP,EBP,CYP7B1,APOL1,SREBF2,PON1,IDI1,GNB3,FDXR,CYP51A1,CES1,APOA2,ABCA1,PLPP6,NSDHL,APOL2,ABCA5,QKI,TM7SF2,MAPK1,LBR,GBA1,FDX1,FDFT1,DHCR24,DGKQ,SCARB1,APOE,APOA1,ACA…		1.88565	0.0593427	1	FALSE	effectsize_up
GO_BP	GO:0022618	protein-RNA complex assembly	228	147	0	PRPF3,SF3B2,PRKRA,NOL3,EIF3J,LSM4,EIF3C,NOP2,SRSF10,RPL24,PRPF19,LUC7L,CELF4,USP4,EIF3G,SF3A1,SF3B4,SART3,STRAP,SRSF9,U2AF2,MRTO4,DDX28,EIF3A,AGO2,SNRPA1,RUVBL2,RPS27,PTBP2,PSIP1,SRSF5,ADAR,AGO3,EIF4H,DDX42,DHX9,SART1,PUF60,RPL5,CD2BP2,XRCC5,DHX29,MCAT,SF3A3,EIF4B,EIF3H,PRKDC,RPS5,PRPF31,EIF2S2,SF3B1,PTGES3,SRPK2,DDX39B,CELF2,SF1,EIF3L,RPS28,RPL38,EIF3K,EIF3F,SNRPE,DENR,SF3B6,SRSF6,EIF3M,EIF2S3,R…		-1.88357	0.059623	1	FALSE	effectsize_down
GO_MF	GO:0017056	structural constituent of nuclear pore	25	18	0	NUP107,NUP214,NUP58,NUP54,NUP133,NUP160,NUP153,NUP98,NUP88,NUP93,NUP188,NUTF2,NUP62,NUP85,NUP35,NUP205,NUP155,TPR		-1.88296	0.0597052	0.742516	FALSE	effectsize_down
GO_BP	GO:0031589	cell-substrate adhesion	361	184	0	ITGA2,UNC13D,HRG,PKP2,CD44,RSU1,CTTN,ACTN2,LAMB1,DMTN,COL1A1,SORBS1,BCL2,ANXA2,S100A10,ITGB5,GPM6B,NF2,FERMT3,EPDR1,PIP5K1A,SPOCK1,ABL1,SLK,DDR1,ITGAM,PARVA,CARMIL1,CRKL,JUP,LIMCH1,PRKCE,APOD,TBCD,ARL2,CASK,PTK2B,GSK3B,ITGB2,ITGB8,BCR,UTRN,AJAP1,ITGAV,TSC1,PTPRK,EPB41L5,NID2,FLNA,ACTN1,CAMSAP3,RRAS,CRK,ITGA6,CLASP2,DUSP3,ITGB1,BRAF,VCL,CORO2B,TLN1,P4HB,RAC3,PIK3R1,LAMC1,VAMP3,NID1,SRC,CDC42,SDC4,…		1.88255	0.059761	1	FALSE	effectsize_up
GO_BP	GO:0060395	SMAD protein signal transduction	99	21	0	SMAD4,SMAD2,MAGI2,SPTBN1,SH2B1,LRP1,NUP93,MAP1LC3A,FAM89B,BECN1,EMILIN1,PARP1,RBPMS,JAK2,GLCE,PML,PIN1,SMAD3,CSNK2B,BMPR2,BMPR1A		-1.88198	0.0598387	1	FALSE	effectsize_down
GO_BP	GO:0098885	modification of postsynaptic actin cytoskeleton	17	16	0	PFN2,PRMT8,BAIAP2,WASF1,CAP2,CYFIP1,WASF3,AMOT,PFN1,CTTNBP2,TIAM1,ITPKA,RHOA,DIXDC1,CAP1,SPTB		-1.87976	0.0601403	1	FALSE	effectsize_down
GO_BP	GO:0032733	positive regulation of interleukin-10 production	42	10	0	PYCARD,LGALS9,PLCG2,HSPD1,HMGB1,STAT3,RAD21,TUSC2,ISG15,SYK		1.87587	0.0606729	1	FALSE	effectsize_up
GO_MF	GO:0032553	ribonucleotide binding	2122	1241	0	AATK,MKNK1,FLAD1,MCM3,ANKRD27,ADCY6,GSPT2,GATB,DUS2,PRKG2,NTRK3,DENND5B,RAB3IP,CDK11B,RASGRP1,ABR,MAPK8,PRKG1,GNA14,LIG3,MVK,NOL9,DENND1A,TUBB4A,HSPA12B,WRNIP1,THRAP3,DGKG,EEF1D,PDXK,EIF4G1,AGAP2,SUPV3L1,C9ORF72,VPS9D1,RAB13,ALDH18A1,RAPGEF1,CSNK1G2,EEF1A2,MVD,OPLAH,ABCB7,AACS,UBE2D3,GRIPAP1,GCLC,ACSS2,ACSS3,HSPBP1,PSD,ACSL4,TAOK1,TKFC,GMPPB,TBC1D10A,PIP5K1A,DYNC2H1,RALGPS1,GDPGP1,CAMK4,SEPHS1,TT…		1.87366	0.0609772	0.754904	FALSE	effectsize_up
GO_BP	GO:0016126	sterol biosynthetic process	74	44	0	SEC14L2,MVK,LSS,APOB,MVD,FDPS,FGF1,GNAI1,PRKAA1,ERLIN1,G6PD,ACLY,HSD17B7,PMVK,DHCR7,ERLIN2,ACAA2,CYB5R3,PRKAA2,PRKACA,CYB5R1,HMGCS1,ERG28,LIPA,KPNB1,MSMO1,PRKAG2,SCAP,EBP,SREBF2,IDI1,CYP51A1,CES1,PLPP6,CYB5R2,NSDHL,QKI,TM7SF2,MAPK1,LBR,FDFT1,DHCR24,APOE,APOA1		1.87259	0.0611244	1	FALSE	effectsize_up
GO_BP	GO:0090136	epithelial cell-cell adhesion	17	10	0	ITGB5,KIT,JUP,CAMSAP3,VCL,CTNNA1,PLEKHA7,SERPINB8,KIFC3,DSP		1.87102	0.0613418	1	FALSE	effectsize_up
GO_BP	GO:0051881	regulation of mitochondrial membrane potential	75	47	0	BNIP3L,ALB,CLIC1,PPA2,BCL2,GCLC,SLC25A36,ABL1,SOD2,SLC25A27,PRDX3,BNIP3,BAX,PIP5KL1,MAPT,BAD,PARK7,PRKN,TSPO,SRC,MUL1,NDUFC2,SPART,BID,ARL6IP5,BCL2L1,P2RX7,RACK1,LIPA,PANK2,GCLM,COL6A1,TUSC2,PID1,NNT,PARP1,MLLT11,PPIF,MFN1,ABCD1,ATP5IF1,SLC25A33,VCP,SOD1,PYCR1,KCNQ3,DCN		1.86914	0.0616039	1	FALSE	effectsize_up
GO_BP	GO:0051220	cytoplasmic sequestering of protein	19	11	0	G3BP2,MAD1L1,DBN1,YWHAB,FLNA,CCDC22,FAF1,RBCK1,YWHAE,GET4,PSMD10		-1.86793	0.0617724	1	FALSE	effectsize_down
GO_BP	GO:0010507	negative regulation of autophagy	95	58	0	WDR6,EIF4G1,BCL2,SLC7A5,SNRNP70,WNK1,TSC2,RPTOR,TSC1,HDAC6,SMCR8,KLHL22,USP30,RRAGA,HTRA2,PIK3CA,MTM1,VPS13C,STK38L,TSPO,FEZ1,MTOR,HERC1,WASHC1,EIF4G2,SNCA,BECN1,GOLGA2,BCL2L1,NRBP2,MLST8,STAT3,CPTP,SCFD1,RRAGC,POLDIP2,NPC1,FOXK1,AKT1,RASIP1,LZTS1,SEC22B,TLK2,LYPLA1,RRAGB,QSOX1,RNF41,FEZ2,CTSA,FOXK2,HMOX1,TAB3,MTMR9,TIGAR,UBQLN4,SIRT2,TRIM27,MET		-1.86578	0.0620725	1	FALSE	effectsize_down
GO_MF	GO:0042169	SH2 domain binding	41	25	0	SH3PXD2B,ABL1,KIT,SQSTM1,CRK,INPPL1,ARHGAP5,SRC,DAG1,PTK2,SYNGR3,NUP62,KHDRBS1,CCDC88A,RACK1,KHDRBS2,CTR9,SYK,PTPN6,LCK,JAK2,FGFR1,AFAP1L2,RUFY1,SYP		1.86385	0.0623422	0.760313	FALSE	effectsize_up
GO_MF	GO:0016229	steroid dehydrogenase activity	33	12	0	HSD17B4,HSD17B11,HSD17B8,DHRS1,HSD17B7,HSD17B10,AKR1C3,HSD17B12,HSD11B1,AKR1C2,DHRS11,NSDHL		1.86293	0.0624723	0.760313	FALSE	effectsize_up
GO_MF	GO:0033764	steroid dehydrogenase activity, acting on the CH-OH group of donors, NAD or NADP as acceptor	30	12	0	HSD17B4,HSD17B11,HSD17B8,DHRS1,HSD17B7,HSD17B10,AKR1C3,HSD17B12,HSD11B1,AKR1C2,DHRS11,NSDHL		1.86293	0.0624723	0.760313	FALSE	effectsize_up
GO_BP	GO:0097191	extrinsic apoptotic signaling pathway	237	108	0	ICAM1,LMNA,CTTN,PYCARD,NOL3,GSTP1,BCL2,HMGB2,GCLC,PHIP,RB1CC1,SMAD4,LGALS3,BIRC6,RIPK1,MAP2K5,GSK3A,GSK3B,HSPA1A,ITGAV,ARHGEF2,BAX,ITGA6,BAD,RPS6KB1,MADD,PDIA3,SORT1,HTRA2,PARK7,SH3RF1,PAK2,PIK3R1,SRC,PRDX2,NRP1,DAPK1,FGG,FGB,FGFR3,FGA,RELA,CAV1,CTNNA1,ITM2C,WWOX,BID,FAF1,BCL2L1,P2RX7,APP,BAG3,TRAF2,DDX3X,GCLM,UNC5B,AKT1,PDPK1,RAF1,IL33,RNF34,TMBIM1,CRADD,SCG2,PPP2R1A,FAIM,PTPRC,SGK3,PSME3,MLLT11…		1.86248	0.0625353	1	FALSE	effectsize_up
GO_MF	GO:0120227	acyl-CoA binding	19	12	0	DBI,SCP2,GCDH,ACOT7,ECI2,ACBD5,ACBD6,ACBD7,HADHA,ACBD3,NAA80,ACADVL		1.86165	0.0626518	0.760313	FALSE	effectsize_up
GO_BP	GO:0001775	cell activation	1153	392	0	SLC39A7,RPS3,ARMC5,ICAM1,GPNMB,GSN,PRR7,UNC13D,HRG,HLA-DRB1,ZEB2,JMJD6,CD44,SMARCE1,NOTCH2,CNR1,RASGRP1,CLIC1,TNFRSF21,C3,PRKG1,PPP3CA,MSN,TP53BP1,PYCARD,PJA2,LGALS9,DGKG,HBB,SPTA1,PRNP,TESPA1,PTGDS,BCL2,IRS2,LCP1,PNP,EFNB3,GCLC,FERMT3,BAG6,SLC7A11,MAD1L1,CAMK4,PLXNA1,CLPTM1,ABL1,SMAD4,DOCK2,KIT,DOCK10,ITGAM,LGALS3,SLC7A1,SMARCC2,PRKCE,MSH2,IMPDH2,NCK2,SH3KBP1,DGKB,GPR89A,HPRT1,ANXA1,PTK2B,ITGB2,…		1.86092	0.0627556	1	FALSE	effectsize_up
GO_MF	GO:0032794	GTPase activating protein binding	11	10	0	PLCD1,PLXNB1,FMNL1,NKIRAS1,RGS14,FMNL3,TUBB,GAPVD1,NKIRAS2,PIN1		1.86058	0.0628036	0.760313	FALSE	effectsize_up
GO_BP	GO:0010810	regulation of cell-substrate adhesion	224	120	0	UNC13D,HRG,PKP2,RSU1,DMTN,COL1A1,BCL2,S100A10,GPM6B,NF2,SPOCK1,ABL1,SLK,DDR1,CARMIL1,CRKL,JUP,LIMCH1,PRKCE,APOD,TBCD,ARL2,CASK,PTK2B,GSK3B,UTRN,AJAP1,TSC1,EPB41L5,FLNA,CAMSAP3,RRAS,CRK,ITGA6,CLASP2,DUSP3,BRAF,VCL,CORO2B,TLN1,P4HB,RAC3,PIK3R1,NID1,SRC,CDC42,SDC4,PREX1,CDH13,SLC9A1,NRP1,FGG,PIK3CB,FGB,FGA,DAG1,DOCK1,RCC2,ACTN4,PTPRA,PTK2,MYADM,FERMT2,HSD17B12,ILK,CORO1C,EDIL3,PLEKHA2,THY1,ARHGEF7,P…		1.86008	0.0628746	1	FALSE	effectsize_up
GO_BP	GO:0002837	regulation of immune response to tumor cell	27	10	0	HRG,HLA-DRB1,KLHL22,PRKAA1,GSDME,UFL1,HSPD1,HMGB1,YWHAG,PVR		1.85723	0.0632788	1	FALSE	effectsize_up
GO_BP	GO:0006555	methionine metabolic process	16	11	0	MTAP,SMS,MRI1,ENOPH1,MTR,MTHFR,MTHFD2L,MTHFD1,MSRA,ADI1,APIP		1.85607	0.0634434	1	FALSE	effectsize_up
GO_BP	GO:1901607	alpha-amino acid biosynthetic process	64	48	0	MTAP,PYCR2,ALDH18A1,SEPHS1,CBS,OAT,ASS1,GLS2,PSAT1,PHGDH,CAD,MRI1,GOT1,PARK7,GGT1,PYCR3,PCBD2,AASDHPPT,ENOPH1,MTR,ASNS,ASL,MTHFR,MTHFD2L,PCBD1,MTHFD1,SRR,SHMT1,ADI1,GLUD1,APIP,SEPHS2,BCAT1,ATP2B4,PLOD3,PSPH,PLOD2,GLUD2,GLS,CPS1,BCAT2,ILVBL,AASS,SHMT2,PYCR1,GOT2,GLUL,CTH		1.85552	0.0635218	1	FALSE	effectsize_up
GO_MF	GO:0016836	hydro-lyase activity	61	37	0	CA1,ALAD,CA2,CBS,HSD17B4,ACO1,CA8,FH,CA14,CA4,PARK7,IREB2,AUH,DGLUCY,ENO1,PCBD2,FASN,PCBD1,HADHA,HACD3,UROS,GATD1,ECHS1,NAXD,APIP,PTGIS,EHHADH,ACO2,HACD2,L3HYPDH,CA10,TBXAS1,HADHB,GMDS,ENO3,ENO2,CA11		1.85519	0.0635687	0.762938	FALSE	effectsize_up
GO_MF	GO:0005543	phospholipid binding	497	308	0	TRPM3,GSN,SNX25,PLCD1,SCIN,RASGRP1,ANXA5,ACTN2,SNX13,SEC14L2,GAP43,PFN2,ZFYVE19,DENND1A,APOB,ANXA4,APOH,ANXA2,SNX6,MAP1B,CPNE3,SH3PXD2B,EPDR1,PSD,ANXA11,JCHAIN,LPAR1,ATG2B,F3,EXOC8,MYO1E,CHMP2A,DNM2,AGAP1,ANXA8L1,RAPGEF2,EXOC7,AIDA,ANXA1,PACSIN1,VDAC2,PITPNM2,PICK1,ITPR1,SYT11,CLVS1,FLII,TPP1,PEBP1,ARHGAP44,SNX17,ANXA6,SPTBN1,RASA2,CPNE1,TWF2,BAIAP3,PITPNC1,TWF1,MAPT,BAD,PLTP,ITPR2,NISCH,OSBPL2,A…		1.85513	0.0635782	0.762938	FALSE	effectsize_up
GO_BP	GO:0045684	positive regulation of epidermis development	34	10	0	FGF2,KRT10,MACROH2A2,MED1,MACROH2A1,NME2,ELAPOR2,NUMA1,KRT2,SFN		1.85403	0.0637351	1	FALSE	effectsize_up
GO_BP	GO:0006167	AMP biosynthetic process	13	13	0	ADSL,HPRT1,PAICS,APRT,ADSS2,GART,ADSS1,ATIC,PFAS,ADK,ADA,PPAT,NUDT2		1.85323	0.0638495	1	FALSE	effectsize_up
GO_MF	GO:0051539	4 iron, 4 sulfur cluster binding	45	25	0	CIAO3,CIAPIN1,ETFDH,ABCE1,ACO1,MOCS1,NUBP1,NFU1,ELP3,IREB2,NDUFV1,ISCA2,NDUFS2,SDHB,NUBP2,NUBPL,POLR3F,DPH2,DPH1,ACO2,NDUFS7,PPAT,NDUFS8,NDUFS1,ERCC2		1.84631	0.0648471	0.773313	FALSE	effectsize_up
GO_BP	GO:0006911	phagocytosis, engulfment	46	26	0	ITGA2,GSN,C3,ITGAM,RAB31,ITGB2,PLCG2,ANO6,CDC42,CLCN3,ARHGAP12,DOCK1,BECN1,XKR6,VAMP7,XKR4,APPL2,SH3BP1,ELMO1,ARHGAP25,MYH9,NCKAP1L,FCGR1A,AIF1,ABCA1,ADGRB1		1.8462	0.0648637	1	FALSE	effectsize_up
GO_CC	GO:0009986	cell surface	909	309	0	ITGA2,LMO7,ICAM1,KCNB1,HRG,HLA-DRB1,CD44,RTN4R,NOTCH2,TPBG,ANXA5,C3,RTN4RL2,MSN,CD109,PRNP,AIMP1,ANXA4,APOH,ANXA2,CD99L2,LRFN2,SLC1A1,S100A10,ITGB5,PLXNB2,LRP4,SLC7A5,CLIC4,SLC7A11,GPRC5B,CLPTM1,KIT,NCAM1,LPAR1,ITGAM,LRPAP1,LGALS3,ARSB,F3,ASIC1,NT5E,INSR,CLDND1,NLGN2,ANXA1,ITGB2,ITGB8,AJAP1,CAPN2,CSPG4,ITGAV,PTPRK,TRPV2,NLGN3,IDE,CACNG2,PDIA4,MOG,ISLR2,NPTN,BSN,HM13,IGF2R,ITGA6,MCAM,SLC32A1,ITGB1…		1.84533	0.0649901	0.840893	FALSE	effectsize_up
GO_MF	GO:0061630	ubiquitin protein ligase activity	353	123	0	TRIM4,PJA2,ANKIB1,UBE2D3,TRIM26,TRIM28,WWP1,PRPF19,CCAR1,BIRC2,HUWE1,HERC2,UBE3B,TRIM32,AMFR,RNF213,UBR7,MAEA,HERC4,RNF20,RNF40,SH3RF1,UBR5,TRAF3,PRKN,UBE2O,TRIM47,CDC42,MUL1,CUL4A,UBR4,NT5C2,NEDD4L,RNF123,STUB1,RABGEF1,HECW2,DTX3,FBXO2,RNF170,MED1,MARCHF5,ARIH1,TRAF2,ZNRF2,NHLRC3,TRIM65,NSMCE1,MIB2,VPS18,TRIM25,TRIM9,RNF185,ZNF598,NEURL4,TRAF7,TRAF6,RNF34,UBE4A,GID4,RNF25,PJA1,UBR2,KCMF1,HECW1,R…		-1.8452	0.0650081	0.773313	FALSE	effectsize_down
GO_BP	GO:0006958	complement activation, classical pathway	40	18	0	C4A,C3,C1QB,SERPING1,IGHG1,IGHA1,CLU,C9,C1QBP,IGHG2,IGHG4,IGHG3,IGHA2,C4BPA,C1S,C5,C1QC,C1QA		1.84063	0.0656756	1	FALSE	effectsize_up
GO_BP	GO:0048514	blood vessel morphogenesis	730	240	0	GPNMB,PTPRM,HRG,JMJD6,NOTCH2,NPRL3,C3,HTATIP2,MTDH,APOB,AIMP1,APOH,ANXA2,SLC1A1,CLIC4,TGFBI,ABL1,SPRED1,SERPINF1,WNK1,PARVA,F3,IGFBP7,JUP,PDCD6,FGF1,MYO1E,MAP2K5,APOD,RAPGEF2,ANXA1,PTK2B,ITGB2,ITGB8,RAP1A,AKT3,NRXN3,CSPG4,ITGAV,RNF213,AGO2,MYLK,GLMN,FGF2,FLNA,BAX,PRKCA,LRP1,SEC24B,RRAS,DDAH1,MCAM,MECP2,ITGB1,PDCD10,PIK3CA,HGS,EPHB2,JAK1,PRCP,PKM,CYBB,NRXN1,PRKCB,NAXE,COL18A1,CD47,BSG,SOS1,EFNB2,C…		1.83966	0.0658182	1	FALSE	effectsize_up
GO_BP	GO:0007006	mitochondrial membrane organization	120	81	0	BNIP3L,TOMM5,IMMT,NOL3,APOOL,BCL2,GCLC,MTCH1,GSK3A,GSK3B,VDAC2,HSPA1A,CAMK2A,BNIP3,SLC25A4,HSPA4,BAX,SLC25A6,BAD,SPG7,CHCHD6,CNP,TOMM40,TOMM70,MUL1,SLC9A1,MAIP1,MTCH2,APOO,OXA1L,SAMM50,TOMM22,MTX1,ACAA2,SNCA,BID,HSPA9,TIMM10,BCL2L1,THEM4,RHOT2,TIMM29,GHITM,HIP1R,TIMM9,MICU1,MTX3,AP3B1,UQCC3,ROMO1,OPA1,TIMM50,ALKBH7,SLC25A5,LETM1,RHOT1,MTX2,AFG3L2,TIMM13,PPIF,PEX5,HK2,PPM1K,MICOS13,ATP5IF1,SLC25A4…		1.83888	0.0659329	1	FALSE	effectsize_up
GO_BP	GO:0042181	ketone biosynthetic process	50	20	0	COQ9,PRKG1,COQ3,CREB1,COQ6,NDUFA9,SCP2,PPTC7,AKR1C3,COQ7,DKK3,COQ5,SIRT5,COQ8A,COQ8B,RTN4IP1,H6PD,STARD7,TPI1,DGKQ		-1.83864	0.0659687	1	FALSE	effectsize_down
GO_BP	GO:0062149	detection of stimulus involved in sensory perception of pain	30	11	0	ITGA2,PHF24,SCN1A,LXN,TMEM120A,COMT,EPHB1,KCNA1,BACE1,SCN9A,FYN		1.83801	0.0660613	1	FALSE	effectsize_up
GO_MF	GO:0004629	phospholipase C activity	32	17	0	PLCD1,PLCH1,GDPD5,PLCG2,PDIA3,PLCB1,PLCD3,PLCL2,PLCH2,PLCB4,SMPD1,PLCG1,PLCB3,PLCL1,PDGFRB,HRAS,CHRM1		1.83424	0.0666183	0.789038	FALSE	effectsize_up
GO_BP	GO:0006541	glutamine metabolic process	20	12	0	NIT2,GLS2,PHGDH,CAD,MECP2,ASL,ADSS1,GLUD1,PFAS,GLS,CPS1,GLUL		1.83254	0.0668712	1	FALSE	effectsize_up
GO_BP	GO:0048644	muscle organ morphogenesis	81	17	0	PKP2,GMPPA,TPM1,SMAD4,ADARB1,MYLK,MYL3,EGLN1,RYR2,MED1,S1PR1,FKBP1A,TTN,PROX1,FGFR2,DSP,BMPR1A		-1.83127	0.0670596	1	FALSE	effectsize_down
GO_BP	GO:0006282	regulation of DNA repair	227	87	0	RPS3,HDGFL2,SMARCE1,PPP4C,TP53BP1,TERF2IP,TRIM28,ABL1,NUDT16L1,BABAM2,SMARCC2,PCNA,RPA2,FH,RUVBL2,ACTR2,PRKCG,DHX9,SMARCA2,SPIRE1,UCHL5,CUL4A,XRCC1,PRKDC,TRRAP,TERF2,HMGB1,ACTL6B,FMN2,WDR48,EGFR,SPIRE2,C1QBP,OTUB1,FUS,EP400,ARID1B,ENY2,PPP4R3A,MRGBP,PBRM1,RIF1,INO80,SF3B3,SENP3,TFIP11,SMCHD1,USP22,KDM1A,PNKP,PARP1,MORF4L1,DEK,TAF6L,ARID1A,YY1,TAF7,TAF6,NFRKB,MGMT,HSF1,ATRIP,BRCC3,TIGAR,UBQLN4,DMA…		-1.82897	0.0674047	1	FALSE	effectsize_down
GO_BP	GO:0009135	purine nucleoside diphosphate metabolic process	117	86	0	BPGM,PGAM4,NT5E,INSR,ARL2,GALK1,FLCN,CASK,RPTOR,LDHA,MPP1,ALDOC,PFKFB2,AK5,BAD,PRKAA1,PKM,NUDT18,OGDHL,SLC4A1,SRC,HDAC4,MTOR,NCOR1,PFKM,PGM1,UCHL1,ENO1,AK1,PRKAA2,NUDT9,PRKACA,OGT,HK1,PFKFB3,GPD1,P2RX7,MLST8,STAT3,APP,OGDH,LIPA,AK2,FOXK1,COL6A1,PGAM1,AK4,AK3,PRKAG2,ZBTB20,TJP2,ALDOA,GUK1,GIT1,PGK2,PGAM2,FOXK2,HK2,GAPDH,DLG2,DLG1,ACTN3,MAGI3,ADPGK,HKDC1,TIGAR,DHTKD1,BCL2L13,TREX1,SLC2A6,SLC4A4,TPI…		1.82842	0.067486	1	FALSE	effectsize_up
GO_BP	GO:0009179	purine ribonucleoside diphosphate metabolic process	117	86	0	BPGM,PGAM4,NT5E,INSR,ARL2,GALK1,FLCN,CASK,RPTOR,LDHA,MPP1,ALDOC,PFKFB2,AK5,BAD,PRKAA1,PKM,NUDT18,OGDHL,SLC4A1,SRC,HDAC4,MTOR,NCOR1,PFKM,PGM1,UCHL1,ENO1,AK1,PRKAA2,NUDT9,PRKACA,OGT,HK1,PFKFB3,GPD1,P2RX7,MLST8,STAT3,APP,OGDH,LIPA,AK2,FOXK1,COL6A1,PGAM1,AK4,AK3,PRKAG2,ZBTB20,TJP2,ALDOA,GUK1,GIT1,PGK2,PGAM2,FOXK2,HK2,GAPDH,DLG2,DLG1,ACTN3,MAGI3,ADPGK,HKDC1,TIGAR,DHTKD1,BCL2L13,TREX1,SLC2A6,SLC4A4,TPI…		1.82842	0.067486	1	FALSE	effectsize_up
GO_BP	GO:0019755	one-carbon compound transport	26	11	0	HBD,HBA2,HBB,CA2,HBG1,POU3F3,HBZ,HBG2,AQP1,SLC14A1,HBA1		1.82659	0.067761	1	FALSE	effectsize_up
GO_BP	GO:0046031	ADP metabolic process	105	77	0	BPGM,PGAM4,NT5E,INSR,ARL2,GALK1,FLCN,RPTOR,LDHA,ALDOC,PFKFB2,AK5,BAD,PRKAA1,PKM,OGDHL,SLC4A1,SRC,HDAC4,MTOR,NCOR1,PFKM,PGM1,UCHL1,ENO1,AK1,PRKAA2,NUDT9,PRKACA,OGT,HK1,PFKFB3,GPD1,P2RX7,MLST8,STAT3,APP,OGDH,LIPA,AK2,FOXK1,COL6A1,PGAM1,AK4,AK3,PRKAG2,ZBTB20,ALDOA,GIT1,PGK2,PGAM2,FOXK2,HK2,GAPDH,ACTN3,ADPGK,HKDC1,TIGAR,DHTKD1,BCL2L13,TREX1,SLC2A6,SLC4A4,TPI1,PSEN1,PRKAG1,PPP2CA,PKLR,PGK1,PFKP,PFKL,E…		1.82624	0.0678146	1	FALSE	effectsize_up
GO_BP	GO:0007017	microtubule-based process	1003	435	0	RPS3,MAP2,BICD1,MAP7,BORCS6,APC2,LMNA,CDK11B,RASGRP1,MAP1A,PPP1R12A,PGAM4,SBDS,TUBB4A,AP3S2,STAU2,RBM14,GAS2L1,CAMSAP2,PEX14,MAPRE3,APOB,BBS1,AP3S1,DYNLT1,MAP1B,TAOK1,CROCC,NETO1,DYNC2H1,UBXN2B,AGTPBP1,TTL,SUN2,CHMP7,ABL1,STMN3,NDEL1,NME7,TRIM46,SLK,ATAT1,LSM14A,KATNB1,EML3,TUBB8,TUBA1C,SLIRP,KIF21A,CHMP1B,TBCD,HOOK3,TUBB4B,CHMP2A,BRSK2,DNM2,ARL2,WDR47,CLIP2,CCNYL1,CHMP6,ZW10,STMN1,RAB6A,BCCIP,MA…		-1.82611	0.0678333	1	FALSE	effectsize_down
[truncated: 4,872 more rows]
